# Supplementary material for: MicroRNA expression changes in association with changes in interleukin-1ß/interleukin10 ratios produced by monocytes in autism spectrum disorders: their association with neuropsychiatric symptoms and comorbid conditions (observational study)
Source: J Neuroinflammation. 2017 Nov 25;14:229. doi: 10.1186/s12974-017-1003-6 (PMC5702092; doi:10.1186/s12974-017-1003-6)
Supplement: Supplementary file 1 — A complete list of miRNAs showing differential expression (≥ 2 fold) between groups shown in Table 2. (XLSX 11 kb) [file 12974_2017_1003_MOESM1_ESM.xlsx]

## Sheet: Sheet1
	Supplemental Table 1 List of miRNA expression showing differential expression (>=2 fold)
		Comparison between ASD PBMo groups as defined in the results section (Page 9, lines 13-17)
		ASD PBMo					ASD PBMo					ASD PBMo
		IL-1ß/IL-10 ratio High vs. normal group					IL-1ß/IL-10 ratio High vs. Low groups					IL-1ß/IL-10 ratio Normal vs. Low groups
		miRNA	fold difference				miRNA	fold difference
	Upregulated
		hsa-mir-181a-1	4.40027				hsa-mir-342	6.54467				None
		hsa-mir-181a-2	4.36503				hsa-mir-93	4.44276
		hsa-mir-93	4.23868				hsa-mir-223	4.08927
		hsa-mir-342	4.23774				hsa-mir-181a-1	3.7846
		hsa-mir-425	3.29899				hsa-mir-181a-2	3.73331
		hsa-mir-223	3.03602				hsa-mir-21	3.47589
		hsa-mir-181b-2	2.72263				hsa-mir-484	2.77898
		hsa-mir-660	2.66445				hsa-mir-181b-2	2.75551
		hsa-mir-1248	2.59329				hsa-mir-126	2.63034
		hsa-mir-21	2.5709				hsa-mir-30a	2.61065
		hsa-mir-191	2.56042				hsa-mir-660	2.52204
		hsa-mir-126	2.54256				hsa-mir-30d	2.24548
		hsa-mir-484	2.4411				hsa-mir-26a-1	2.17279
		hsa-mir-409	2.3857				hsa-let-7a-1	2.12595
		hsa-mir-451a	2.12907				hsa-mir-17	2.12058
		hsa-mir-17	2.11093				hsa-mir-181b-1	2.10285
		hsa-mir-99b	2.10463				hsa-mir-26a-2	2.089
		hsa-mir-30a	2.0586				hsa-mir-19b-1	2.08298
		hsa-mir-181b-1	2.02403				hsa-mir-19b-2	2.08281
							hsa-mir-451a	2.07612
							hsa-let-7a-2	2.05212
	Downregulated
		None					None					None
		Comparison with non-ASD control cells					Comparison with non-ASD control cells					Comparison with non-ASD control cells					Comparison with non-ASD control cells
		ASD PBMo with high IL-1ß/IL-10 ratios					ASD PBMo with normal IL-1ß/IL-10 ratios					ASD PBMo with low IL-1ß/IL-10 ratios					ASD PBMo all combined
		miRNA	fold difference				miRNA	fold difference				miRNA	fold difference
	Upregulated
		hsa-mir-181a-1	3.28255				None					hsa-mir-1248	2.18328				None
		hsa-mir-181a-2	3.28807
		hsa-mir-1248	2.95208
		hsa-mir-93	2.60281
		hsa-mir-181b-2	2.4144
		hsa-mir-223	2.26781
		hsa-mir-342	2.06043
	Downregulated
		None					hsa-mir-342	2.05672				hsa-mir-425	2.57073				None
												hsa-mir-342	3.17636
