# Supplementary material for: MicroRNA expression changes in association with changes in interleukin-1ß/interleukin10 ratios produced by monocytes in autism spectrum disorders: their association with neuropsychiatric symptoms and comorbid conditions (observational study)
Source: J Neuroinflammation. 2017 Nov 25;14:229. doi: 10.1186/s12974-017-1003-6 (PMC5702092; doi:10.1186/s12974-017-1003-6)
Supplement: Supplementary file 2 — Results of Z test of miRNA expression among ASD groups and non-ASD controls cells. (XLSX 182 kb) [file 12974_2017_1003_MOESM2_ESM.xlsx]

## Sheet: Sheet1
Z-test: comparison among ASD groups and non-ASD controls cells
Fold change >= 2.0					Groups 1,2,3 are as follows and high, low, and normal IL-1ß/IL-10 ratios are defined in the manuscript - results section (1st paragraph)
Entity List : no correction Z Test 123VNL
Interpretation : all samples non blank					Group 1: ASD cells with high IL-1ß/IL-10 ratios
Experiment : Created from 103017mirna alignment					Group 2: ASD cells with low IL-1ß/IL-10 ratios
Fold-Change cut-off : 2.0					Group 3: ASD cells with normal IL-1ß/IL-10 ratios
Pairing option : Pairs of conditions
Condition pairs :					High, low, and normal IL-1ß/IL-10 ratios are defined in the Results section of the manuscript (1st paragraph)
[1] vs [2]
[1] vs [3]
[1] vs [Normal Control]
[2] vs [3]
[2] vs [Normal Control]
[3] vs [Normal Control]
Minimum number of pairs:1 out of 6 condition pairs.
Created from Advanced Analysis operation: Clustering:
Entity List: Fold change >= 2.0
Interpretation: all samples non blank
Experiment: Created from 103017mirna alignment
Clustering Algorithm: Hierarchical
Clustered By: Normalized intensity values
Clustered On: Entities and Conditions
Similarity Measure: Euclidean
Linkage Rule: Wards
Cluster Within Conditions: No
Gene ID	FC ([1] vs [2])	Log FC ([1] vs [2])	FC (abs) ([1] vs [2])	Regulation ([1] vs [2])	FC ([1] vs [3])	Log FC ([1] vs [3])	FC (abs) ([1] vs [3])	Regulation ([1] vs [3])	FC ([1] vs [Normal Control])	Log FC ([1] vs [Normal Control])	FC (abs) ([1] vs [Normal Control])	Regulation ([1] vs [Normal Control])	FC ([2] vs [3])	Log FC ([2] vs [3])	FC (abs) ([2] vs [3])	Regulation ([2] vs [3])	FC ([2] vs [Normal Control])	Log FC ([2] vs [Normal Control])	FC (abs) ([2] vs [Normal Control])	Regulation ([2] vs [Normal Control])	FC ([3] vs [Normal Control])	Log FC ([3] vs [Normal Control])	FC (abs) ([3] vs [Normal Control])	Regulation ([3] vs [Normal Control])	Accession	Entrez ID	Ensembl ID	Gene Type	DB Refs
NEWGENE2873	1.86488	0.899083	1.86488	up	2.16471	1.11417	2.16471	up	1.57012	0.650877	1.57012	up	1.16078	0.215091	1.16078	up	-1.18773	-0.248206	1.18773	down	-1.37869	-0.463297	1.37869	down				miRNA
NEWGENE2875	1.91049	0.933942	1.91049	up	2.06635	1.04708	2.06635	up	1.57743	0.657573	1.57743	up	1.08158	0.113142	1.08158	up	-1.21114	-0.276369	1.21114	down	-1.30995	-0.389511	1.30995	down				miRNA
NEWGENE2877	1.59176	0.670619	1.59176	up	2.05842	1.04153	2.05842	up	1.52612	0.609871	1.52612	up	1.29317	0.370915	1.29317	up	-1.04301	-0.0607486	1.04301	down	-1.34879	-0.431664	1.34879	down				miRNA
NEWGENE2886	-2.69355	-1.42951	2.69355	down	-1.94282	-0.95815	1.94282	down	-1.31925	-0.399714	1.31925	down	1.38641	0.471357	1.38641	up	2.04173	1.02979	2.04173	up	1.47267	0.558436	1.47267	up				miRNA
chr1.trna133	2.80928	1.4902	2.80928	up	2.49004	1.31617	2.49004	up	2.0126	1.00906	2.0126	up	-1.12821	-0.174031	1.12821	down	-1.39585	-0.481139	1.39585	down	-1.23723	-0.307108	1.23723	down	trna133			tRNA
ENSG00000207389	1.25241	0.324711	1.25241	up	1.55016	0.632417	1.55016	up	2.61007	1.38409	2.61007	up	1.23774	0.307706	1.23774	up	2.08403	1.05938	2.08403	up	1.68374	0.751672	1.68374	up	RNU1-4	26863|26865|26866|26869|26870|26871|6060	ENSG00000207389	snRNA	RFAM:RF00003
chr1.trna4	2.89595	1.53404	2.89595	up	2.50577	1.32525	2.50577	up	1.87452	0.906522	1.87452	up	-1.15571	-0.208783	1.15571	down	-1.5449	-0.627514	1.5449	down	-1.33675	-0.418731	1.33675	down	trna4			tRNA
ENSG00000207005	1.25241	0.324711	1.25241	up	1.55161	0.633762	1.55161	up	2.61087	1.38453	2.61087	up	1.23889	0.309051	1.23889	up	2.08467	1.05982	2.08467	up	1.68269	0.750769	1.68269	up	RNU1-2	26863|26865|26866|26869|26870|26871|6060	ENSG00000207005	snRNA	RFAM:RF00003
NEWGENE95	1.55518	0.637083	1.55518	up	2.69616	1.43091	2.69616	up	1.35637	0.439746	1.35637	up	1.73366	0.793824	1.73366	up	-1.14658	-0.197337	1.14658	down	-1.98778	-0.991161	1.98778	down				Unknown
NEWGENE2890	2.91034	1.54119	2.91034	up	2.0694	1.04921	2.0694	up	2.84819	1.51005	2.84819	up	-1.40637	-0.491975	1.40637	down	-1.02182	-0.0311437	1.02182	down	1.37633	0.460831	1.37633	up				miRNA
ENSG00000201405	1.83658	0.877018	1.83658	up	2.27941	1.18866	2.27941	up	1.78484	0.835792	1.78484	up	1.24112	0.311642	1.24112	up	-1.02899	-0.0412265	1.02899	down	-1.2771	-0.352868	1.2771	down	Y_RNA		ENSG00000201405	scRNA	RFAM:RF00019
NEWGENE115	2.96935	1.57015	2.96935	up	2.18547	1.12794	2.18547	up	2.06634	1.04708	2.06634	up	-1.35868	-0.442204	1.35868	down	-1.43701	-0.523073	1.43701	down	-1.05765	-0.080869	1.05765	down				Unknown
ENSG00000200087	1.96433	0.974038	1.96433	up	2.16443	1.11399	2.16443	up	2.19771	1.136	2.19771	up	1.10187	0.13995	1.10187	up	1.11881	0.161964	1.11881	up	1.01538	0.0220136	1.01538	up	SNORA73B	26768|6081	ENSG00000200087	snoRNA	RFAM:RF00045
ENSG00000221539	1.7486	0.806203	1.7486	up	1.91709	0.938921	1.91709	up	2.24589	1.16729	2.24589	up	1.09636	0.132718	1.09636	up	1.28439	0.361086	1.28439	up	1.17151	0.228368	1.17151	up	SNORD99	692212	ENSG00000221539	snoRNA	RFAM:RF00608
NEWGENE2893	-2.34631	-1.23039	2.34631	down	1.05356	0.0752682	1.05356	up	1.38351	0.468332	1.38351	up	2.47197	1.30566	2.47197	up	3.24614	1.69872	3.24614	up	1.31318	0.393064	1.31318	up				snoRNA
NEWGENE129	-2.63403	-1.39727	2.63403	down	-1.00056	-0.000810415	1.00056	down	1.01766	0.0252487	1.01766	up	2.63255	1.39646	2.63255	up	2.68053	1.42252	2.68053	up	1.01823	0.0260591	1.01823	up				Unknown
ENSG00000200181	1.87724	0.908615	1.87724	up	2.47591	1.30796	2.47591	up	2.4506	1.29314	2.4506	up	1.31891	0.399345	1.31891	up	1.30543	0.384522	1.30543	up	-1.01033	-0.0148226	1.01033	down	SNORD85	692200	ENSG00000200181	snoRNA	RFAM:RF00188
NEWGENE2903	4.87002	2.28393	4.87002	up	3.65074	1.86819	3.65074	up	2.53567	1.34237	2.53567	up	-1.33398	-0.415739	1.33398	down	-1.9206	-0.941558	1.9206	down	-1.43975	-0.52582	1.43975	down				miRNA
MI0000749	3.75994	1.91071	3.75994	up	3.14478	1.65296	3.14478	up	1.77997	0.831854	1.77997	up	-1.19561	-0.25775	1.19561	down	-2.11236	-1.07886	2.11236	down	-1.76676	-0.821105	1.76676	down	hsa-mir-30e	407034		miRNA	miRBase:MI0000749
MI0000736	3.60151	1.8486	3.60151	up	3.72987	1.89912	3.72987	up	2.46695	1.30273	2.46695	up	1.03564	0.0505207	1.03564	up	-1.45991	-0.545876	1.45991	down	-1.51194	-0.596396	1.51194	down	hsa-mir-30c-1	407031		miRNA	miRBase:MI0000736
ENSG00000264294	2.62545	1.39257	2.62545	up	2.3944	1.25966	2.3944	up	2.35311	1.23457	2.35311	up	-1.0965	-0.132904	1.0965	down	-1.11574	-0.157995	1.11574	down	-1.01754	-0.0250906	1.01754	down	SNORD55	26811	ENSG00000264294	snoRNA	RFAM:RF00157
ENSG00000200913	2.61304	1.38573	2.61304	up	2.81989	1.49564	2.81989	up	2.63778	1.39932	2.63778	up	1.07916	0.109908	1.07916	up	1.00947	0.0135919	1.00947	up	-1.06904	-0.0963162	1.06904	down	SNORD46	94161	ENSG00000200913	snoRNA	RFAM:RF00218
NEWGENE178	-2.09459	-1.06667	2.09459	down	-1.12432	-0.16905	1.12432	down	1.01529	0.0218936	1.01529	up	1.86299	0.897617	1.86299	up	2.12662	1.08856	2.12662	up	1.14151	0.190943	1.14151	up				Unknown
NEWGENE180	-1.04914	-0.0692116	1.04914	down	2.07188	1.05094	2.07188	up	1.27756	0.353392	1.27756	up	2.1737	1.12016	2.1737	up	1.34034	0.422603	1.34034	up	-1.62175	-0.697552	1.62175	down				Unknown
MI0000103	5.4128	2.43637	5.4128	up	2.96393	1.56751	2.96393	up	2.01197	1.00861	2.01197	up	-1.82622	-0.868864	1.82622	down	-2.69029	-1.42776	2.69029	down	-1.47314	-0.558899	1.47314	down	hsa-mir-101-1	406893	ENSG00000199135	miRNA	miRBase:MI0000103
NEWGENE199	-2.45604	-1.29633	2.45604	down	1.00865	0.0124268	1.00865	up	1.03075	0.0436927	1.03075	up	2.47728	1.30876	2.47728	up	2.53156	1.34003	2.53156	up	1.02191	0.0312659	1.02191	up				Unknown
MI0000483	1.31782	0.398154	1.31782	up	2.08409	1.05941	2.08409	up	2.01182	1.0085	2.01182	up	1.58146	0.661261	1.58146	up	1.52663	0.610349	1.52663	up	-1.03592	-0.0509125	1.03592	down	hsa-mir-186	406962		miRNA	miRBase:MI0000483
ENSG00000206620	3.21064	1.68286	3.21064	up	2.4578	1.29737	2.4578	up	2.43032	1.28115	2.43032	up	-1.30631	-0.385494	1.30631	down	-1.32108	-0.401713	1.32108	down	-1.01131	-0.0162187	1.01131	down	SNORD45C	692085	ENSG00000206620	snoRNA	RFAM:RF00279
ENSG00000207241	2.20006	1.13754	2.20006	up	1.62699	0.702202	1.62699	up	1.56473	0.645912	1.56473	up	-1.35223	-0.435341	1.35223	down	-1.40603	-0.491631	1.40603	down	-1.03979	-0.0562898	1.03979	down	SNORD45A	26805	ENSG00000207241	snoRNA	RFAM:RF00279
ENSG00000201487	2.20375	1.13996	2.20375	up	1.41429	0.500077	1.41429	up	1.59745	0.675771	1.59745	up	-1.5582	-0.639884	1.5582	down	-1.37954	-0.46419	1.37954	down	1.12951	0.175695	1.12951	up	SNORD45B	26804	ENSG00000201487	snoRNA	RFAM:RF00279
NEWGENE227	-2.58555	-1.37047	2.58555	down	-1.72545	-0.786969	1.72545	down	-1.13807	-0.186593	1.13807	down	1.49848	0.583503	1.49848	up	2.27187	1.18388	2.27187	up	1.51611	0.600376	1.51611	up				Unknown
NEWGENE229	1.35919	0.442751	1.35919	up	2.01627	1.01169	2.01627	up	1.52176	0.605739	1.52176	up	1.48343	0.568935	1.48343	up	1.1196	0.162988	1.1196	up	-1.32496	-0.405947	1.32496	down				Unknown
NEWGENE2918	1.49787	0.58291	1.49787	up	2.4139	1.27137	2.4139	up	2.70179	1.43391	2.70179	up	1.61156	0.688456	1.61156	up	1.80376	0.851004	1.80376	up	1.11926	0.162548	1.11926	up				miRNA
NEWGENE233	-1.35447	-0.437724	1.35447	down	1.23144	0.300344	1.23144	up	1.50361	0.588432	1.50361	up	1.66794	0.738068	1.66794	up	2.03659	1.02616	2.03659	up	1.22102	0.288088	1.22102	up				Unknown
ENSG00000206680	2.76025	1.4648	2.76025	up	1.77088	0.824469	1.77088	up	2.0036	1.0026	2.0036	up	-1.55868	-0.640328	1.55868	down	-1.37764	-0.4622	1.37764	down	1.13142	0.178129	1.13142	up	SNORD21	6083	ENSG00000206680	snoRNA	RFAM:RF00068
NEWGENE247	2.53924	1.3444	2.53924	up	1.79488	0.843884	1.79488	up	1.64118	0.714732	1.64118	up	-1.41472	-0.500513	1.41472	down	-1.54721	-0.629664	1.54721	down	-1.09365	-0.129152	1.09365	down				Unknown
NEWGENE255	-1.76626	-0.820702	1.76626	down	1.11192	0.153047	1.11192	up	1.30442	0.383405	1.30442	up	1.96394	0.973749	1.96394	up	2.30395	1.20411	2.30395	up	1.17313	0.230357	1.17313	up				Unknown
MI0000239	3.86031	1.94872	3.86031	up	3.56477	1.83381	3.56477	up	1.82845	0.870625	1.82845	up	-1.0829	-0.114906	1.0829	down	-2.11124	-1.07809	2.11124	down	-1.94961	-0.963185	1.94961	down	hsa-mir-197	406974	ENSG00000207709	miRNA	miRBase:MI0000239
NEWGENE265	-2.14551	-1.10132	2.14551	down	-1.49998	-0.58494	1.49998	down	1.02049	0.0292656	1.02049	up	1.43036	0.516383	1.43036	up	2.18948	1.13059	2.18948	up	1.53072	0.614206	1.53072	up				Unknown
NEWGENE2925	-1.62954	-0.704467	1.62954	down	1.27452	0.349957	1.27452	up	1.45251	0.538546	1.45251	up	2.07689	1.05442	2.07689	up	2.36692	1.24301	2.36692	up	1.13965	0.188589	1.13965	up				miRNA
NEWGENE2926	-1.49798	-0.583017	1.49798	down	1.34536	0.42799	1.34536	up	1.53701	0.620125	1.53701	up	2.01532	1.01101	2.01532	up	2.30241	1.20314	2.30241	up	1.14245	0.192135	1.14245	up				miRNA
chr1.trna116	1.0657	0.0918029	1.0657	up	1.7458	0.803891	1.7458	up	-1.26608	-0.340368	1.26608	down	1.63817	0.712089	1.63817	up	-1.34926	-0.432171	1.34926	down	-2.21033	-1.14426	2.21033	down	trna116			tRNA
ENSG00000212456	-1.52203	-0.605995	1.52203	down	-1.22341	-0.290908	1.22341	down	1.4617	0.547645	1.4617	up	1.24409	0.315087	1.24409	up	2.22474	1.15364	2.22474	up	1.78826	0.838553	1.78826	up	RNVU1-13		ENSG00000212456	snRNA	RFAM:RF00003
chr1.trna26	1.37736	0.461904	1.37736	up	1.92213	0.942704	1.92213	up	3.84175	1.94176	3.84175	up	1.39552	0.4808	1.39552	up	2.78921	1.47986	2.78921	up	1.9987	0.999059	1.9987	up	trna26			tRNA
ENSG00000207349	-2.67734	-1.4208	2.67734	down	-1.53037	-0.613883	1.53037	down	-1.06028	-0.0844487	1.06028	down	1.74947	0.806917	1.74947	up	2.52512	1.33635	2.52512	up	1.44336	0.529434	1.44336	up	RNVU1-17	101954269	ENSG00000207349	snRNA	RFAM:RF00003
ENSG00000222222	2.19874	1.13668	2.19874	up	1.63442	0.708777	1.63442	up	1.72105	0.783285	1.72105	up	-1.34528	-0.427901	1.34528	down	-1.27756	-0.353393	1.27756	down	1.053	0.0745086	1.053	up	RNU2-17P		ENSG00000222222	snRNA	RFAM:RF00004
NEWGENE2935	4.62271	2.20874	4.62271	up	3.69684	1.88629	3.69684	up	2.68873	1.42693	2.68873	up	-1.25045	-0.322446	1.25045	down	-1.71929	-0.78181	1.71929	down	-1.37494	-0.459364	1.37494	down				tRNA
chr1.trna32	1.38886	0.473902	1.38886	up	2.22072	1.15103	2.22072	up	2.41652	1.27293	2.41652	up	1.59895	0.677125	1.59895	up	1.73993	0.799027	1.73993	up	1.08817	0.121902	1.08817	up	trna32			tRNA
ENSG00000207475	-1.68327	-0.75127	1.68327	down	1.12386	0.168459	1.12386	up	1.32619	0.407292	1.32619	up	1.89176	0.919729	1.89176	up	2.23235	1.15856	2.23235	up	1.18004	0.238832	1.18004	up	SNORA42	677823	ENSG00000207475	snoRNA	RFAM:RF00406
MI0000466	3.293	1.7194	3.293	up	4.05563	2.01993	4.05563	up	2.49018	1.31625	2.49018	up	1.23159	0.300525	1.23159	up	-1.32239	-0.40315	1.32239	down	-1.62865	-0.703674	1.62865	down	hsa-mir-9-1	407046		miRNA	miRBase:MI0000466
chr1.trna35	2.02936	1.02103	2.02936	up	2.63618	1.39845	2.63618	up	1.77991	0.8318	1.77991	up	1.29902	0.377424	1.29902	up	-1.14015	-0.189226	1.14015	down	-1.48108	-0.56665	1.48108	down	trna35			tRNA
chr1.trna79	1.3995	0.484911	1.3995	up	2.13998	1.0976	2.13998	up	2.69208	1.42872	2.69208	up	1.5291	0.612687	1.5291	up	1.9236	0.943813	1.9236	up	1.25799	0.331125	1.25799	up	trna79			tRNA
chr1.trna37	2.02936	1.02103	2.02936	up	2.63618	1.39845	2.63618	up	1.77991	0.8318	1.77991	up	1.29902	0.377424	1.29902	up	-1.14015	-0.189226	1.14015	down	-1.48108	-0.56665	1.48108	down	trna37			tRNA
chr1.trna76	1.3995	0.484911	1.3995	up	2.13998	1.0976	2.13998	up	2.69208	1.42872	2.69208	up	1.5291	0.612687	1.5291	up	1.9236	0.943813	1.9236	up	1.25799	0.331125	1.25799	up	trna76			tRNA
chr1.trna39	2.02936	1.02103	2.02936	up	2.63618	1.39845	2.63618	up	1.77991	0.8318	1.77991	up	1.29902	0.377424	1.29902	up	-1.14015	-0.189226	1.14015	down	-1.48108	-0.56665	1.48108	down	trna39			tRNA
chr1.trna73	1.3995	0.484911	1.3995	up	2.13998	1.0976	2.13998	up	2.69208	1.42872	2.69208	up	1.5291	0.612687	1.5291	up	1.9236	0.943813	1.9236	up	1.25799	0.331125	1.25799	up	trna73			tRNA
chr1.trna41	2.02936	1.02103	2.02936	up	2.63618	1.39845	2.63618	up	1.77991	0.8318	1.77991	up	1.29902	0.377424	1.29902	up	-1.14015	-0.189226	1.14015	down	-1.48108	-0.56665	1.48108	down	trna41			tRNA
chr1.trna70	1.3995	0.484911	1.3995	up	2.13998	1.0976	2.13998	up	2.69208	1.42872	2.69208	up	1.5291	0.612687	1.5291	up	1.9236	0.943813	1.9236	up	1.25799	0.331125	1.25799	up	trna70			tRNA
chr1.trna68	1.8915	0.919534	1.8915	up	2.73802	1.45313	2.73802	up	2.48671	1.31424	2.48671	up	1.44754	0.5336	1.44754	up	1.31467	0.394703	1.31467	up	-1.10106	-0.138896	1.10106	down	trna68			tRNA
chr1.trna47	1.20913	0.273965	1.20913	up	1.21137	0.276634	1.21137	up	2.08708	1.06148	2.08708	up	1.00185	0.00266904	1.00185	up	1.7261	0.787519	1.7261	up	1.72291	0.78485	1.72291	up	trna47			tRNA
NEWGENE528	-2.75899	-1.46414	2.75899	down	-1.24486	-0.315986	1.24486	down	-1.09261	-0.127776	1.09261	down	2.2163	1.14816	2.2163	up	2.52514	1.33636	2.52514	up	1.13935	0.18821	1.13935	up				Unknown
NEWGENE550	1.43116	0.517186	1.43116	up	1.86478	0.899009	1.86478	up	2.34178	1.22761	2.34178	up	1.30299	0.381823	1.30299	up	1.63628	0.71042	1.63628	up	1.25579	0.328597	1.25579	up				Unknown
NEWGENE555	2.01015	1.0073	2.01015	up	1.68799	0.755309	1.68799	up	1.39978	0.485201	1.39978	up	-1.19085	-0.251996	1.19085	down	-1.43605	-0.522104	1.43605	down	-1.2059	-0.270108	1.2059	down				Unknown
MI0000281	3.0801	1.62298	3.0801	up	2.46491	1.30153	2.46491	up	1.69921	0.76486	1.69921	up	-1.24958	-0.321444	1.24958	down	-1.81267	-0.858117	1.81267	down	-1.45062	-0.536674	1.45062	down	hsa-mir-199a-2	406977	ENSG00000208024	miRNA	miRBase:MI0000281
chr1.trna64	2.11159	1.07833	2.11159	up	1.74603	0.804081	1.74603	up	1.09486	0.130753	1.09486	up	-1.20937	-0.274251	1.20937	down	-1.92863	-0.94758	1.92863	down	-1.59475	-0.673328	1.59475	down	trna64			tRNA
NEWGENE2952	2.34767	1.23123	2.34767	up	1.61612	0.692531	1.61612	up	1.52214	0.606106	1.52214	up	-1.45266	-0.538701	1.45266	down	-1.54235	-0.625126	1.54235	down	-1.06174	-0.0864255	1.06174	down				snoRNA
NEWGENE2954	2.13811	1.09633	2.13811	up	2.10881	1.07643	2.10881	up	2.02861	1.02049	2.02861	up	-1.01389	-0.0199044	1.01389	down	-1.05398	-0.075842	1.05398	down	-1.03953	-0.0559376	1.03953	down				snoRNA
NEWGENE2957	1.53995	0.622881	1.53995	up	2.08778	1.06197	2.08778	up	1.89553	0.922604	1.89553	up	1.35575	0.439091	1.35575	up	1.23091	0.299723	1.23091	up	-1.10142	-0.139368	1.10142	down				tRNA
ENSG00000252906	1.86562	0.899654	1.86562	up	1.97375	0.980939	1.97375	up	2.4862	1.31394	2.4862	up	1.05796	0.0812841	1.05796	up	1.33264	0.414288	1.33264	up	1.25963	0.333004	1.25963	up	SCARNA3	677679	ENSG00000252906	snoRNA	RFAM:RF00565
NEWGENE685	5.11085	2.35356	5.11085	up	3.37872	1.75648	3.37872	up	2.34817	1.23154	2.34817	up	-1.51266	-0.597086	1.51266	down	-2.17652	-1.12203	2.17652	down	-1.43887	-0.524941	1.43887	down				Unknown
MI0000270	3.81004	1.92981	3.81004	up	2.94521	1.55837	2.94521	up	2.39735	1.26144	2.39735	up	-1.29364	-0.371435	1.29364	down	-1.58927	-0.668367	1.58927	down	-1.22853	-0.296933	1.22853	down	hsa-mir-181b-1	406955	ENSG00000207975	miRNA	miRBase:MI0000270|RFAM:RF00076
MI0000289	3.8804	1.95621	3.8804	up	3.61558	1.85423	3.61558	up	2.12683	1.08871	2.12683	up	-1.07324	-0.101979	1.07324	down	-1.8245	-0.867502	1.8245	down	-1.69999	-0.765523	1.69999	down	hsa-mir-181a-1	406995	ENSG00000207759	miRNA	miRBase:MI0000289
NEWGENE716	6.13514	2.6171	6.13514	up	3.83384	1.93879	3.83384	up	2.15522	1.10784	2.15522	up	-1.60026	-0.678309	1.60026	down	-2.84664	-1.50926	2.84664	down	-1.77886	-0.83095	1.77886	down				Unknown
NEWGENE736	-3.07392	-1.62008	3.07392	down	-1.48641	-0.57183	1.48641	down	-1.36316	-0.446958	1.36316	down	2.06802	1.04825	2.06802	up	2.25499	1.17312	2.25499	up	1.09041	0.124872	1.09041	up				Unknown
MI0000735	2.58114	1.36801	2.58114	up	2.62309	1.39127	2.62309	up	1.82103	0.864758	1.82103	up	1.01625	0.0232565	1.01625	up	-1.4174	-0.50325	1.4174	down	-1.44044	-0.526507	1.44044	down	hsa-mir-29c	407026	ENSG00000207966	miRNA	miRBase:MI0000735
MI0000107	2.36226	1.24016	2.36226	up	2.27055	1.18304	2.27055	up	1.69546	0.761678	1.69546	up	-1.04039	-0.0571222	1.04039	down	-1.39328	-0.478487	1.39328	down	-1.33919	-0.421365	1.33919	down	hsa-mir-29b-2	407025	ENSG00000207790	miRNA	miRBase:MI0000107|RFAM:RF00074
NEWGENE749	-2.07047	-1.04996	2.07047	down	-1.13422	-0.181697	1.13422	down	1.10893	0.149168	1.10893	up	1.82546	0.868261	1.82546	up	2.29601	1.19913	2.29601	up	1.25777	0.330865	1.25777	up				Unknown
MI0006442	2.80159	1.48625	2.80159	up	2.26036	1.17655	2.26036	up	1.77513	0.827924	1.77513	up	-1.23944	-0.309693	1.23944	down	-1.57825	-0.658324	1.57825	down	-1.27335	-0.34863	1.27335	down	hsa-mir-664a	100302234		miRNA	miRBase:MI0006442
ENSG00000222370	2.86592	1.519	2.86592	up	2.33269	1.222	2.33269	up	1.83708	0.877418	1.83708	up	-1.22859	-0.297001	1.22859	down	-1.56004	-0.64158	1.56004	down	-1.26978	-0.344579	1.26978	down	SNORA36B	100302234|677818	ENSG00000222370	snoRNA	RFAM:RF00340
NEWGENE753	-4.78616	-2.25887	4.78616	down	-1.48429	-0.569778	1.48429	down	-1.11951	-0.162869	1.11951	down	3.22454	1.68909	3.22454	up	4.27522	2.096	4.27522	up	1.32584	0.406908	1.32584	up				Unknown
NEWGENE757	2.30124	1.20241	2.30124	up	2.8786	1.52537	2.8786	up	1.85852	0.894154	1.85852	up	1.25089	0.322956	1.25089	up	-1.23821	-0.308259	1.23821	down	-1.54887	-0.631215	1.54887	down				Unknown
NEWGENE758	2.92861	1.55022	2.92861	up	2.55159	1.35139	2.55159	up	1.74697	0.804855	1.74697	up	-1.14776	-0.198824	1.14776	down	-1.6764	-0.745363	1.6764	down	-1.46058	-0.546539	1.46058	down				Unknown
NEWGENE762	-2.09565	-1.0674	2.09565	down	-2.23148	-1.158	2.23148	down	1.07413	0.103168	1.07413	up	-1.06482	-0.0906029	1.06482	down	2.251	1.17056	2.251	up	2.3969	1.26117	2.3969	up				Unknown
NEWGENE761	-2.81822	-1.49478	2.81822	down	-2.72659	-1.4471	2.72659	down	1.01278	0.0183194	1.01278	up	1.03361	0.0476875	1.03361	up	2.85423	1.5131	2.85423	up	2.76143	1.46541	2.76143	up				Unknown
ENSG00000212144	2.11853	1.08307	2.11853	up	1.31597	0.39613	1.31597	up	1.23724	0.307128	1.23724	up	-1.60986	-0.686936	1.60986	down	-1.7123	-0.775938	1.7123	down	-1.06363	-0.0890019	1.06363	down	U8		ENSG00000212144	snoRNA	RFAM:RF00096
NEWGENE766	1.95516	0.967285	1.95516	up	2.40017	1.26313	2.40017	up	2.0305	1.02184	2.0305	up	1.22761	0.29585	1.22761	up	1.03854	0.0545505	1.03854	up	-1.18206	-0.241299	1.18206	down				Unknown
NEWGENE772	1.63526	0.709519	1.63526	up	2.91509	1.54354	2.91509	up	1.34138	0.423716	1.34138	up	1.78264	0.834019	1.78264	up	-1.21909	-0.285803	1.21909	down	-2.1732	-1.11982	2.1732	down				Unknown
NEWGENE782	-2.03806	-1.0272	2.03806	down	1.06964	0.0971285	1.06964	up	-1.05692	-0.0798594	1.05692	down	2.17999	1.12432	2.17999	up	1.92831	0.947337	1.92831	up	-1.13052	-0.176988	1.13052	down				Unknown
NEWGENE785	5.02999	2.33056	5.02999	up	3.78005	1.9184	3.78005	up	3.07706	1.62155	3.07706	up	-1.33067	-0.412152	1.33067	down	-1.63467	-0.709003	1.63467	down	-1.22846	-0.296851	1.22846	down				Unknown
chr1.trna59	1.44602	0.532084	1.44602	up	2.14081	1.09816	2.14081	up	-1.12749	-0.173111	1.12749	down	1.48049	0.566072	1.48049	up	-1.63036	-0.705194	1.63036	down	-2.41373	-1.27127	2.41373	down	trna59			tRNA
NEWGENE10	-2.2397	-1.1633	2.2397	down	1.21881	0.285472	1.21881	up	1.18042	0.239297	1.18042	up	2.72976	1.44877	2.72976	up	2.64378	1.4026	2.64378	up	-1.03252	-0.0461746	1.03252	down				Unknown
NEWGENE28	-2.04842	-1.03451	2.04842	down	-1.76916	-0.823063	1.76916	down	1.05307	0.0745967	1.05307	up	1.15785	0.211448	1.15785	up	2.15712	1.10911	2.15712	up	1.86304	0.89766	1.86304	up				Unknown
NEWGENE2988	-5.58063	-2.48043	5.58063	down	-1.1163	-0.158728	1.1163	down	1.35875	0.442283	1.35875	up	4.99921	2.3217	4.99921	up	7.5827	2.92271	7.5827	up	1.51678	0.601011	1.51678	up				miRNA
ENSG00000264994	2.34276	1.22821	2.34276	up	1.95237	0.965224	1.95237	up	2.03362	1.02405	2.03362	up	-1.19996	-0.262987	1.19996	down	-1.15201	-0.204158	1.15201	down	1.04162	0.0588293	1.04162	up	SNORD92	692209	ENSG00000264994	snoRNA	RFAM:RF00325
NEWGENE2997	1.51281	0.597233	1.51281	up	3.3559	1.7467	3.3559	up	2.15433	1.10724	2.15433	up	2.21832	1.14947	2.21832	up	1.42406	0.510009	1.42406	up	-1.55774	-0.639457	1.55774	down				snoRNA
NEWGENE52	-7.36013	-2.87973	7.36013	down	-2.45543	-1.29598	2.45543	down	1.00983	0.0141168	1.00983	up	2.99749	1.58375	2.99749	up	7.4325	2.89385	7.4325	up	2.47958	1.31009	2.47958	up				Unknown
MI0025511	1.20848	0.273198	1.20848	up	2.31859	1.21325	2.31859	up	1.04463	0.0629944	1.04463	up	1.91859	0.940049	1.91859	up	-1.15685	-0.210204	1.15685	down	-2.21953	-1.15025	2.21953	down	hsa-mir-4433b			miRNA	miRBase:MI0025511
chr2.trna27	1.91391	0.936523	1.91391	up	2.0008	1.00058	2.0008	up	1.3025	0.381282	1.3025	up	1.0454	0.0640548	1.0454	up	-1.46941	-0.555241	1.46941	down	-1.53612	-0.619295	1.53612	down	trna27			tRNA
ENSG00000207207	3.60805	1.85122	3.60805	up	2.44959	1.29254	2.44959	up	2.87468	1.5234	2.87468	up	-1.47292	-0.55868	1.47292	down	-1.25511	-0.327817	1.25511	down	1.17354	0.230863	1.17354	up	Y_RNA		ENSG00000207207	scRNA	RFAM:RF00019
NEWGENE125	1.86674	0.900525	1.86674	up	1.6914	0.758221	1.6914	up	2.00683	1.00492	2.00683	up	-1.10367	-0.142303	1.10367	down	1.07504	0.104395	1.07504	up	1.18649	0.246698	1.18649	up				Unknown
NEWGENE127	2.10101	1.07108	2.10101	up	2.42304	1.27682	2.42304	up	1.87741	0.908745	1.87741	up	1.15327	0.205735	1.15327	up	-1.1191	-0.162337	1.1191	down	-1.29063	-0.368073	1.29063	down				Unknown
NEWGENE3020	-1.91888	-0.940268	1.91888	down	1.55858	0.640235	1.55858	up	1.07533	0.104776	1.07533	up	2.99074	1.5805	2.99074	up	2.06343	1.04504	2.06343	up	-1.4494	-0.535459	1.4494	down				tRNA
NEWGENE157	-1.88708	-0.916152	1.88708	down	-1.57238	-0.65295	1.57238	down	1.66565	0.736089	1.66565	up	1.20014	0.263203	1.20014	up	3.14322	1.65224	3.14322	up	2.61904	1.38904	2.61904	up				Unknown
NEWGENE162	-3.5038	-1.80892	3.5038	down	-1.51169	-0.596162	1.51169	down	1.23111	0.299962	1.23111	up	2.3178	1.21276	2.3178	up	4.31357	2.10888	4.31357	up	1.86106	0.896123	1.86106	up				Unknown
NEWGENE3035	2.53661	1.3429	2.53661	up	3.22031	1.6872	3.22031	up	1.44451	0.530578	1.44451	up	1.26953	0.3443	1.26953	up	-1.75603	-0.812321	1.75603	down	-2.22935	-1.15662	2.22935	down				snoRNA
chr2.trna11	-2.33845	-1.22555	2.33845	down	-1.3535	-0.436699	1.3535	down	1.15422	0.206917	1.15422	up	1.7277	0.788851	1.7277	up	2.69908	1.43247	2.69908	up	1.56224	0.643616	1.56224	up	trna11			tRNA
NEWGENE3039	1.58614	0.665516	1.58614	up	2.30413	1.20422	2.30413	up	2.01662	1.01194	2.01662	up	1.45267	0.538706	1.45267	up	1.27141	0.346425	1.27141	up	-1.14257	-0.192282	1.14257	down				miRNA
NEWGENE3040	1.20033	0.263437	1.20033	up	1.75931	0.815011	1.75931	up	2.08456	1.05974	2.08456	up	1.46568	0.551574	1.46568	up	1.73665	0.796304	1.73665	up	1.18487	0.24473	1.18487	up				miRNA
NEWGENE3045	-1.2175	-0.283924	1.2175	down	1.5634	0.644688	1.5634	up	1.89622	0.923127	1.89622	up	1.90344	0.928611	1.90344	up	2.30865	1.20705	2.30865	up	1.21288	0.278439	1.21288	up				tRNA
MI0000447	4.73545	2.2435	4.73545	up	2.96998	1.57045	2.96998	up	2.14497	1.10096	2.14497	up	-1.59444	-0.67305	1.59444	down	-2.2077	-1.14254	2.2077	down	-1.38462	-0.469493	1.38462	down	hsa-mir-128-1	406915		miRNA	miRBase:MI0000447
NEWGENE326	2.2711	1.18339	2.2711	up	2.06913	1.04903	2.06913	up	1.72352	0.785355	1.72352	up	-1.09761	-0.134368	1.09761	down	-1.31772	-0.398039	1.31772	down	-1.20053	-0.263671	1.20053	down				Unknown
NEWGENE3051	2.05299	1.03772	2.05299	up	2.03185	1.0228	2.03185	up	1.99036	0.993028	1.99036	up	-1.0104	-0.0149295	1.0104	down	-1.03147	-0.0446969	1.03147	down	-1.02085	-0.0297674	1.02085	down				snoRNA
NEWGENE376	-1.35781	-0.441278	1.35781	down	1.30795	0.387305	1.30795	up	1.5657	0.646807	1.5657	up	1.77594	0.828583	1.77594	up	2.12592	1.08808	2.12592	up	1.19706	0.259501	1.19706	up				Unknown
chr2.trna13	1.38249	0.467268	1.38249	up	2.00436	1.00314	2.00436	up	1.13091	0.177486	1.13091	up	1.44982	0.535873	1.44982	up	-1.22246	-0.289783	1.22246	down	-1.77234	-0.825655	1.77234	down	trna13			tRNA
NEWGENE3053	-1.71291	-0.776448	1.71291	down	-1.28112	-0.357407	1.28112	down	1.33827	0.420372	1.33827	up	1.33704	0.419042	1.33704	up	2.29234	1.19682	2.29234	up	1.71449	0.777779	1.71449	up				miRNA
ENSG00000222509	3.45351	1.78806	3.45351	up	2.27652	1.18683	2.27652	up	2.76653	1.46808	2.76653	up	-1.51702	-0.601236	1.51702	down	-1.24832	-0.319988	1.24832	down	1.21525	0.281248	1.21525	up	Y_RNA		ENSG00000222509	scRNA	RFAM:RF00019
ENSG00000201088	-2.03768	-1.02693	2.03768	down	-2.04498	-1.03209	2.04498	down	-1.59616	-0.674602	1.59616	down	-1.00358	-0.00516057	1.00358	down	1.27662	0.352324	1.27662	up	1.28119	0.357484	1.28119	up	Y_RNA		ENSG00000201088	scRNA	RFAM:RF00019
NEWGENE453	2.42257	1.27654	2.42257	up	2.151	1.10501	2.151	up	2.02457	1.01762	2.02457	up	-1.12625	-0.17153	1.12625	down	-1.19658	-0.25892	1.19658	down	-1.06245	-0.0873899	1.06245	down				Unknown
NEWGENE468	-2.34591	-1.23015	2.34591	down	-2.03133	-1.02243	2.03133	down	-1.51918	-0.603288	1.51918	down	1.15486	0.207722	1.15486	up	1.5442	0.62686	1.5442	up	1.33713	0.419139	1.33713	up				Unknown
NEWGENE504	1.68253	0.75063	1.68253	up	1.71434	0.777654	1.71434	up	2.43453	1.28364	2.43453	up	1.01891	0.0270235	1.01891	up	1.44695	0.533012	1.44695	up	1.4201	0.505989	1.4201	up				Unknown
NEWGENE510	2.20701	1.14209	2.20701	up	1.67199	0.741563	1.67199	up	1.38163	0.466374	1.38163	up	-1.31999	-0.400527	1.31999	down	-1.59739	-0.675716	1.59739	down	-1.21015	-0.275189	1.21015	down				Unknown
NEWGENE513	-2.28017	-1.18914	2.28017	down	-1.4909	-0.576183	1.4909	down	-1.12944	-0.175603	1.12944	down	1.52939	0.612957	1.52939	up	2.01885	1.01354	2.01885	up	1.32004	0.40058	1.32004	up				Unknown
NEWGENE3061	1.54685	0.629337	1.54685	up	2.09742	1.06862	2.09742	up	3.12588	1.64426	3.12588	up	1.35593	0.439281	1.35593	up	2.0208	1.01493	2.0208	up	1.49035	0.575648	1.49035	up				miRNA
ENSG00000242746	3.46104	1.79121	3.46104	up	3.88842	1.95918	3.88842	up	2.70374	1.43495	2.70374	up	1.12348	0.167977	1.12348	up	-1.2801	-0.356252	1.2801	down	-1.43817	-0.524229	1.43817	down	AC073043.1		ENSG00000242746	scRNA_pseudogene
ENSG00000252759	1.54155	0.624381	1.54155	up	2.02805	1.02009	2.02805	up	1.25066	0.322693	1.25066	up	1.31559	0.39571	1.31559	up	-1.23259	-0.301688	1.23259	down	-1.62158	-0.697398	1.62158	down	Y_RNA		ENSG00000252759	scRNA	RFAM:RF00019
ENSG00000212534	2.33186	1.22148	2.33186	up	1.27355	0.348859	1.27355	up	1.48111	0.566678	1.48111	up	-1.83099	-0.87262	1.83099	down	-1.5744	-0.6548	1.5744	down	1.16298	0.21782	1.16298	up	SNORD70	692110	ENSG00000212534	snoRNA	RFAM:RF00575
NEWGENE3063	1.4232	0.509137	1.4232	up	1.9524	0.965246	1.9524	up	2.63939	1.40021	2.63939	up	1.37184	0.456109	1.37184	up	1.85455	0.89107	1.85455	up	1.35187	0.43496	1.35187	up				miRNA
ENSG00000207047	1.86413	0.8985	1.86413	up	1.52366	0.607544	1.52366	up	2.00221	1.00159	2.00221	up	-1.22345	-0.290956	1.22345	down	1.07407	0.103094	1.07407	up	1.31408	0.39405	1.31408	up	SNORD51	26798	ENSG00000207047	snoRNA	RFAM:RF00280
NEWGENE581	2.12632	1.08836	2.12632	up	1.45413	0.540157	1.45413	up	1.19164	0.252953	1.19164	up	-1.46226	-0.548204	1.46226	down	-1.78436	-0.835408	1.78436	down	-1.22027	-0.287204	1.22027	down				Unknown
NEWGENE617	1.54134	0.624184	1.54134	up	2.31074	1.20836	2.31074	up	1.60956	0.686665	1.60956	up	1.49918	0.584172	1.49918	up	1.04426	0.0624809	1.04426	up	-1.43564	-0.521691	1.43564	down				Unknown
NEWGENE639	-1.9096	-0.93327	1.9096	down	-1.27817	-0.354077	1.27817	down	1.07655	0.106417	1.07655	up	1.49401	0.579193	1.49401	up	2.05578	1.03969	2.05578	up	1.37601	0.460493	1.37601	up				Unknown
ENSG00000207280	3.32658	1.73404	3.32658	up	1.83195	0.873377	1.83195	up	2.98957	1.57994	2.98957	up	-1.81587	-0.860662	1.81587	down	-1.11273	-0.154103	1.11273	down	1.63191	0.706559	1.63191	up	SNORD20	6082	ENSG00000207280	snoRNA	RFAM:RF00217
NEWGENE3072	2.91452	1.54326	2.91452	up	2.62648	1.39313	2.62648	up	1.64652	0.719421	1.64652	up	-1.10967	-0.150127	1.10967	down	-1.77011	-0.823835	1.77011	down	-1.59517	-0.673708	1.59517	down				miRNA
ENSG00000252010	2.27145	1.18361	2.27145	up	1.70967	0.77372	1.70967	up	1.89728	0.92393	1.89728	up	-1.32859	-0.409893	1.32859	down	-1.19722	-0.259683	1.19722	down	1.10973	0.15021	1.10973	up	SCARNA5	677775	ENSG00000252010	snoRNA	RFAM:RF00478
NEWGENE3073	-1.57473	-0.655107	1.57473	down	1.27706	0.352825	1.27706	up	-1.20956	-0.274486	1.20956	down	2.01103	1.00793	2.01103	up	1.3019	0.380621	1.3019	up	-1.54468	-0.62731	1.54468	down				miRNA
NEWGENE184	-1.97904	-0.9848	1.97904	down	1.07339	0.102179	1.07339	up	-1.76332	-0.818297	1.76332	down	2.12429	1.08698	2.12429	up	1.12233	0.166503	1.12233	up	-1.89274	-0.920476	1.89274	down				Unknown
NEWGENE192	1.77451	0.827424	1.77451	up	2.66039	1.41164	2.66039	up	2.38375	1.25323	2.38375	up	1.49922	0.584214	1.49922	up	1.34332	0.425807	1.34332	up	-1.11605	-0.158407	1.11605	down				Unknown
NEWGENE212	1.98048	0.985847	1.98048	up	2.11754	1.08239	2.11754	up	1.36386	0.447695	1.36386	up	1.06921	0.096544	1.06921	up	-1.45211	-0.538152	1.45211	down	-1.55261	-0.634696	1.55261	down				Unknown
NEWGENE213	2.22442	1.15343	2.22442	up	2.36773	1.2435	2.36773	up	1.80786	0.854286	1.80786	up	1.06442	0.0900715	1.06442	up	-1.23041	-0.299144	1.23041	down	-1.30968	-0.389216	1.30968	down				Unknown
NEWGENE215	-1.46533	-0.551226	1.46533	down	1.54582	0.628369	1.54582	up	1.35902	0.44257	1.35902	up	2.26513	1.1796	2.26513	up	1.99142	0.993796	1.99142	up	-1.13745	-0.185799	1.13745	down				Unknown
NEWGENE223	2.44376	1.2891	2.44376	up	1.99401	0.995676	1.99401	up	1.11848	0.161535	1.11848	up	-1.22555	-0.293426	1.22555	down	-2.1849	-1.12757	2.1849	down	-1.78279	-0.834141	1.78279	down				Unknown
MI0000727	4.71213	2.23638	4.71213	up	2.90365	1.53787	2.90365	up	2.27078	1.18319	2.27078	up	-1.62283	-0.698515	1.62283	down	-2.07512	-1.0532	2.07512	down	-1.2787	-0.354681	1.2787	down	hsa-mir-128-2	406916		miRNA	miRBase:MI0000727
MI0001448	3.79745	1.92503	3.79745	up	3.4364	1.7809	3.4364	up	1.73316	0.793405	1.73316	up	-1.10507	-0.144133	1.10507	down	-2.19105	-1.13163	2.19105	down	-1.98273	-0.987492	1.98273	down	hsa-mir-425	494337	ENSG00000199032	miRNA	miRBase:MI0001448
MI0000465	4.08084	2.02887	4.08084	up	6.13024	2.61594	6.13024	up	3.2663	1.70766	3.2663	up	1.5022	0.587078	1.5022	up	-1.24938	-0.32121	1.24938	down	-1.87682	-0.908288	1.87682	down	hsa-mir-191	406966	ENSG00000207605	miRNA	miRBase:MI0000465
MI0000433	2.389	1.2564	2.389	up	2.40793	1.2678	2.40793	up	2.03883	1.02774	2.03883	up	1.00793	0.0113915	1.00793	up	-1.17175	-0.228666	1.17175	down	-1.18104	-0.240057	1.18104	down	hsa-let-7g	406890		miRNA	miRBase:MI0000433
ENSG00000212452	1.93277	0.95067	1.93277	up	2.45459	1.29548	2.45459	up	2.04255	1.03037	2.04255	up	1.26999	0.344815	1.26999	up	1.0568	0.0797043	1.0568	up	-1.20173	-0.265111	1.20173	down	SNORD69	692109	ENSG00000212452	snoRNA	RFAM:RF00574
NEWGENE344	-2.64885	-1.40537	2.64885	down	-1.99399	-0.995658	1.99399	down	-1.52786	-0.611511	1.52786	down	1.32842	0.409707	1.32842	up	1.7337	0.793855	1.7337	up	1.30509	0.384148	1.30509	up				Unknown
NEWGENE364	-2.42996	-1.28093	2.42996	down	1.46476	0.550669	1.46476	up	1.78944	0.839508	1.78944	up	3.55931	1.8316	3.55931	up	4.34826	2.12044	4.34826	up	1.22166	0.28884	1.22166	up				Unknown
NEWGENE388	2.74676	1.45773	2.74676	up	2.09248	1.06521	2.09248	up	1.96848	0.977086	1.96848	up	-1.31268	-0.392516	1.31268	down	-1.39537	-0.480645	1.39537	down	-1.06299	-0.088129	1.06299	down				Unknown
ENSG00000223247	-1.53007	-0.613602	1.53007	down	-1.29925	-0.377676	1.29925	down	3.15196	1.65625	3.15196	up	1.17766	0.235926	1.17766	up	4.82273	2.26985	4.82273	up	4.09517	2.03392	4.09517	up	RNU2-64P		ENSG00000223247	snRNA	RFAM:RF00004
NEWGENE400	2.5044	1.32447	2.5044	up	2.62494	1.39229	2.62494	up	2.43865	1.28608	2.43865	up	1.04813	0.0678192	1.04813	up	-1.02697	-0.0383872	1.02697	down	-1.07639	-0.106206	1.07639	down				Unknown
NEWGENE446	-1.02171	-0.0309833	1.02171	down	1.96588	0.975177	1.96588	up	1.3568	0.440205	1.3568	up	2.00856	1.00616	2.00856	up	1.38625	0.471188	1.38625	up	-1.44891	-0.534972	1.44891	down				Unknown
NEWGENE463	-2.07019	-1.04976	2.07019	down	1.74061	0.799593	1.74061	up	-1.01758	-0.0251384	1.01758	down	3.6034	1.84936	3.6034	up	2.03443	1.02463	2.03443	up	-1.77121	-0.824731	1.77121	down				Unknown
NEWGENE505	2.39944	1.2627	2.39944	up	2.15614	1.10845	2.15614	up	1.70946	0.773544	1.70946	up	-1.11284	-0.154248	1.11284	down	-1.40362	-0.489153	1.40362	down	-1.26129	-0.334905	1.26129	down				Unknown
NEWGENE3109	-1.82698	-0.869463	1.82698	down	-1.29363	-0.371421	1.29363	down	1.24995	0.321868	1.24995	up	1.4123	0.498042	1.4123	up	2.28363	1.19133	2.28363	up	1.61697	0.693289	1.61697	up				miRNA
NEWGENE535	-1.70988	-0.773894	1.70988	down	1.11013	0.150735	1.11013	up	1.33268	0.414333	1.33268	up	1.8982	0.924629	1.8982	up	2.27873	1.18823	2.27873	up	1.20047	0.263598	1.20047	up				Unknown
NEWGENE536	-1.18548	-0.245473	1.18548	down	-1.10544	-0.144617	1.10544	down	1.73454	0.794551	1.73454	up	1.07241	0.100856	1.07241	up	2.05626	1.04002	2.05626	up	1.91742	0.939168	1.91742	up				Unknown
ENSG00000201800	3.53541	1.82188	3.53541	up	2.18513	1.12772	2.18513	up	2.53834	1.34389	2.53834	up	-1.61794	-0.694157	1.61794	down	-1.39281	-0.477994	1.39281	down	1.16164	0.216164	1.16164	up	Y_RNA		ENSG00000201800	scRNA	RFAM:RF00019
ENSG00000207088	-1.57303	-0.653549	1.57303	down	1.04177	0.0590404	1.04177	up	1.51886	0.602989	1.51886	up	1.63874	0.71259	1.63874	up	2.38922	1.25654	2.38922	up	1.45796	0.543949	1.45796	up	SNORA7B	677797	ENSG00000207088	snoRNA	RFAM:RF00409
chr3.trna7	2.2514	1.17082	2.2514	up	1.71917	0.781709	1.71917	up	1.59159	0.670469	1.59159	up	-1.30959	-0.389114	1.30959	down	-1.41456	-0.500353	1.41456	down	-1.08016	-0.111239	1.08016	down	trna7			tRNA
NEWGENE3115	2.11334	1.07952	2.11334	up	1.72908	0.790007	1.72908	up	1.77123	0.824753	1.77123	up	-1.22223	-0.289515	1.22223	down	-1.19314	-0.254769	1.19314	down	1.02438	0.0347459	1.02438	up				miRNA
NEWGENE577	1.40397	0.489509	1.40397	up	2.04735	1.03376	2.04735	up	1.18839	0.249009	1.18839	up	1.45826	0.54425	1.45826	up	-1.1814	-0.2405	1.1814	down	-1.72279	-0.784749	1.72279	down				Unknown
NEWGENE583	-1.81414	-0.859286	1.81414	down	1.52268	0.606614	1.52268	up	-1.21438	-0.280222	1.21438	down	2.76236	1.4659	2.76236	up	1.49388	0.579065	1.49388	up	-1.84912	-0.886836	1.84912	down				Unknown
NEWGENE3119	-3.07856	-1.62226	3.07856	down	-1.75042	-0.8077	1.75042	down	1.22008	0.286979	1.22008	up	1.75876	0.814557	1.75876	up	3.7561	1.90924	3.7561	up	2.13566	1.09468	2.13566	up				miRNA
ENSG00000201778	2.46117	1.29934	2.46117	up	3.2061	1.68082	3.2061	up	1.43293	0.518967	1.43293	up	1.30268	0.381479	1.30268	up	-1.71758	-0.780374	1.71758	down	-2.23745	-1.16185	2.23745	down	Y_RNA		ENSG00000201778	scRNA	RFAM:RF00019
NEWGENE823	-1.67832	-0.747014	1.67832	down	-1.15191	-0.204031	1.15191	down	1.3056	0.384716	1.3056	up	1.45698	0.542983	1.45698	up	2.19121	1.13173	2.19121	up	1.50394	0.588747	1.50394	up				Unknown
MI0000438	9.40516	3.23345	9.40516	up	3.43154	1.77886	3.43154	up	1.67074	0.740483	1.67074	up	-2.7408	-1.4546	2.7408	down	-5.62935	-2.49297	5.62935	down	-2.05391	-1.03837	2.05391	down	hsa-mir-15b	406949		miRNA	miRBase:MI0000438
MI0000115	2.20958	1.14377	2.20958	up	2.47665	1.30839	2.47665	up	1.48929	0.574622	1.48929	up	1.12087	0.164614	1.12087	up	-1.48365	-0.569153	1.48365	down	-1.66298	-0.733767	1.66298	down	hsa-mir-16-2	406951		miRNA	miRBase:MI0000115
NEWGENE876	-1.8325	-0.873813	1.8325	down	-1.79844	-0.846743	1.79844	down	1.3348	0.416621	1.3348	up	1.01894	0.0270702	1.01894	up	2.44602	1.29043	2.44602	up	2.40055	1.26336	2.40055	up				Unknown
NEWGENE879	-1.82634	-0.868953	1.82634	down	-1.49053	-0.575828	1.49053	down	2.02568	1.01841	2.02568	up	1.22529	0.293125	1.22529	up	3.69958	1.88736	3.69958	up	3.01934	1.59423	3.01934	up				Unknown
chr3.trna2	2.78141	1.47582	2.78141	up	2.12621	1.08829	2.12621	up	1.74768	0.805444	1.74768	up	-1.30815	-0.38753	1.30815	down	-1.59148	-0.670371	1.59148	down	-1.21659	-0.282841	1.21659	down	trna2			tRNA
NEWGENE3124	-1.16644	-0.222106	1.16644	down	1.33268	0.414335	1.33268	up	1.79303	0.8424	1.79303	up	1.55449	0.636441	1.55449	up	2.09145	1.06451	2.09145	up	1.34543	0.428066	1.34543	up				miRNA
NEWGENE889	1.53293	0.616288	1.53293	up	2.15459	1.10742	2.15459	up	1.22126	0.28837	1.22126	up	1.40554	0.491128	1.40554	up	-1.2552	-0.327918	1.2552	down	-1.76424	-0.819046	1.76424	down				Unknown
NEWGENE890	2.04465	1.03185	2.04465	up	1.96919	0.977606	1.96919	up	1.83117	0.872763	1.83117	up	-1.03832	-0.0542481	1.03832	down	-1.11658	-0.159091	1.11658	down	-1.07538	-0.104843	1.07538	down				Unknown
ENSG00000212158	1.21109	0.2763	1.21109	up	2.00656	1.00472	2.00656	up	2.13791	1.0962	2.13791	up	1.65683	0.728424	1.65683	up	1.76529	0.819903	1.76529	up	1.06546	0.0914786	1.06546	up	SNORD66	692107	ENSG00000212158	snoRNA	RFAM:RF00572
ENSG00000238942	1.60914	0.686291	1.60914	up	1.90215	0.927635	1.90215	up	2.18516	1.12774	2.18516	up	1.18209	0.241344	1.18209	up	1.35796	0.441446	1.35796	up	1.14878	0.200102	1.14878	up	SNORD2		ENSG00000238942	snoRNA	RFAM:RF01299
MI0006383	1.56372	0.644982	1.56372	up	2.20894	1.14336	2.20894	up	3.05864	1.61289	3.05864	up	1.41262	0.498374	1.41262	up	1.956	0.967909	1.956	up	1.38466	0.469535	1.38466	up	hsa-mir-1248	100302143		miRNA	miRBase:MI0006383
ENSG00000221420	1.7137	0.777117	1.7137	up	2.14508	1.10103	2.14508	up	2.51584	1.33104	2.51584	up	1.25172	0.323917	1.25172	up	1.46807	0.553921	1.46807	up	1.17284	0.230005	1.17284	up	SNORA81	677847	ENSG00000221420	snoRNA	RFAM:RF01241
ENSG00000263776	-1.547	-0.62947	1.547	down	1.18808	0.248637	1.18808	up	1.71574	0.778829	1.71574	up	1.83796	0.878107	1.83796	up	2.65424	1.4083	2.65424	up	1.44412	0.530192	1.44412	up	SNORA4	619568	ENSG00000263776	snoRNA	RFAM:RF00394
MI0000086	2.80724	1.48915	2.80724	up	2.22221	1.152	2.22221	up	1.45382	0.539849	1.45382	up	-1.26326	-0.337156	1.26326	down	-1.93094	-0.949304	1.93094	down	-1.52853	-0.612148	1.52853	down	hsa-mir-28	407020		miRNA	miRBase:MI0000086
NEWGENE914	2.30359	1.20388	2.30359	up	1.87906	0.910011	1.87906	up	2.23533	1.16048	2.23533	up	-1.22593	-0.293872	1.22593	down	-1.03054	-0.0433985	1.03054	down	1.1896	0.250474	1.1896	up				Unknown
NEWGENE916	-1.71898	-0.781549	1.71898	down	1.19488	0.256868	1.19488	up	1.20915	0.273991	1.20915	up	2.05397	1.03842	2.05397	up	2.0785	1.05554	2.0785	up	1.01194	0.0171229	1.01194	up				Unknown
NEWGENE311	2.75723	1.46322	2.75723	up	2.58627	1.37087	2.58627	up	1.55188	0.634021	1.55188	up	-1.0661	-0.0923476	1.0661	down	-1.7767	-0.829197	1.7767	down	-1.66653	-0.73685	1.66653	down				Unknown
NEWGENE354	-1.85324	-0.890053	1.85324	down	-1.45959	-0.545564	1.45959	down	1.18781	0.248305	1.18781	up	1.2697	0.344488	1.2697	up	2.2013	1.13836	2.2013	up	1.73372	0.793869	1.73372	up				Unknown
NEWGENE379	2.00469	1.00338	2.00469	up	1.60896	0.686132	1.60896	up	1.95223	0.965126	1.95223	up	-1.24595	-0.317247	1.24595	down	-1.02687	-0.0382524	1.02687	down	1.21335	0.278995	1.21335	up				Unknown
NEWGENE392	4.01243	2.00448	4.01243	up	3.61859	1.85543	3.61859	up	2.59052	1.37324	2.59052	up	-1.10884	-0.14905	1.10884	down	-1.54889	-0.631237	1.54889	down	-1.39686	-0.482187	1.39686	down				Unknown
NEWGENE397	-2.3609	-1.23934	2.3609	down	-1.15243	-0.20468	1.15243	down	1.11025	0.150887	1.11025	up	2.04863	1.03466	2.04863	up	2.6212	1.39023	2.6212	up	1.27949	0.355567	1.27949	up				Unknown
NEWGENE428	-2.87609	-1.52411	2.87609	down	-2.26256	-1.17796	2.26256	down	1.23091	0.299729	1.23091	up	1.27116	0.346151	1.27116	up	3.54022	1.82384	3.54022	up	2.78502	1.47769	2.78502	up				Unknown
NEWGENE457	-2.04404	-1.03142	2.04404	down	-1.02127	-0.0303586	1.02127	down	-1.01687	-0.0241331	1.01687	down	2.00148	1.00107	2.00148	up	2.01013	1.00729	2.01013	up	1.00432	0.00622556	1.00432	up				Unknown
NEWGENE3136	1.78761	0.838033	1.78761	up	2.1739	1.12028	2.1739	up	1.49236	0.577593	1.49236	up	1.21609	0.282251	1.21609	up	-1.19784	-0.260439	1.19784	down	-1.45669	-0.54269	1.45669	down				miRNA
NEWGENE473	-1.64455	-0.717694	1.64455	down	1.05147	0.072412	1.05147	up	2.20601	1.14144	2.20601	up	1.7292	0.790106	1.7292	up	3.6279	1.85914	3.6279	up	2.09802	1.06903	2.09802	up				Unknown
NEWGENE486	2.62378	1.39165	2.62378	up	2.42441	1.27763	2.42441	up	2.02847	1.02039	2.02847	up	-1.08223	-0.114011	1.08223	down	-1.29348	-0.371254	1.29348	down	-1.19519	-0.257243	1.19519	down				Unknown
NEWGENE3146	-1.11584	-0.158131	1.11584	down	1.35433	0.437583	1.35433	up	1.90776	0.931879	1.90776	up	1.51122	0.595713	1.51122	up	2.12876	1.09001	2.12876	up	1.40863	0.494297	1.40863	up				miRNA
NEWGENE618	-1.8089	-0.855113	1.8089	down	1.35675	0.44016	1.35675	up	1.1401	0.18916	1.1401	up	2.45424	1.29527	2.45424	up	2.06233	1.04427	2.06233	up	-1.19003	-0.251	1.19003	down				Unknown
NEWGENE3156	-1.8451	-0.883701	1.8451	down	-1.0893	-0.123403	1.0893	down	1.19025	0.251262	1.19025	up	1.69384	0.760297	1.69384	up	2.19613	1.13496	2.19613	up	1.29654	0.374665	1.29654	up				miRNA
NEWGENE638	-3.09444	-1.62968	3.09444	down	-1.4728	-0.558564	1.4728	down	1.06106	0.0855058	1.06106	up	2.10106	1.07112	2.10106	up	3.28339	1.71519	3.28339	up	1.56273	0.644069	1.56273	up				Unknown
NEWGENE3163	-2.0142	-1.01021	2.0142	down	-1.09477	-0.13063	1.09477	down	-1.00984	-0.0141224	1.00984	down	1.83984	0.879578	1.83984	up	1.99458	0.996085	1.99458	up	1.08411	0.116507	1.08411	up				miRNA
NEWGENE660	-2.56657	-1.35984	2.56657	down	-1.86206	-0.896899	1.86206	down	-1.17527	-0.232987	1.17527	down	1.37835	0.462943	1.37835	up	2.18382	1.12685	2.18382	up	1.58437	0.663912	1.58437	up				Unknown
ENSG00000201786	2.48392	1.31262	2.48392	up	2.01367	1.00982	2.01367	up	1.97541	0.982151	1.97541	up	-1.23353	-0.302795	1.23353	down	-1.25742	-0.330469	1.25742	down	-1.01937	-0.0276738	1.01937	down	Y_RNA		ENSG00000201786	scRNA	RFAM:RF00019
ENSG00000202269	-1.91945	-0.940692	1.91945	down	-1.49152	-0.576787	1.49152	down	1.09481	0.130684	1.09481	up	1.2869	0.363905	1.2869	up	2.10144	1.07138	2.10144	up	1.63294	0.707471	1.63294	up	U8		ENSG00000202269	snoRNA	RFAM:RF00096
NEWGENE827	-1.0624	-0.0873328	1.0624	down	2.04097	1.02926	2.04097	up	1.42704	0.513024	1.42704	up	2.16834	1.11659	2.16834	up	1.51609	0.600356	1.51609	up	-1.43022	-0.516232	1.43022	down				Unknown
NEWGENE828	-5.47706	-2.4534	5.47706	down	-2.02784	-1.01994	2.02784	down	-1.4332	-0.519236	1.4332	down	2.70093	1.43346	2.70093	up	3.82157	1.93416	3.82157	up	1.41491	0.500709	1.41491	up				Unknown
NEWGENE840	2.23824	1.16237	2.23824	up	1.97998	0.985483	1.97998	up	1.55861	0.640261	1.55861	up	-1.13044	-0.176885	1.13044	down	-1.43605	-0.522107	1.43605	down	-1.27035	-0.345222	1.27035	down				Unknown
NEWGENE846	1.85684	0.892849	1.85684	up	2.0315	1.02255	2.0315	up	1.37494	0.459365	1.37494	up	1.09406	0.129696	1.09406	up	-1.35049	-0.433484	1.35049	down	-1.47752	-0.56318	1.47752	down				Unknown
NEWGENE851	-4.74795	-2.24731	4.74795	down	-1.75314	-0.809945	1.75314	down	1.08898	0.122983	1.08898	up	2.70825	1.43736	2.70825	up	5.17045	2.37029	5.17045	up	1.90915	0.932927	1.90915	up				Unknown
NEWGENE3193	1.6352	0.709469	1.6352	up	2.26588	1.18007	2.26588	up	2.91439	1.5432	2.91439	up	1.38569	0.470601	1.38569	up	1.78228	0.833727	1.78228	up	1.28621	0.363126	1.28621	up				miRNA
MI0003589	3.45794	1.78991	3.45794	up	2.75351	1.46127	2.75351	up	2.42416	1.27749	2.42416	up	-1.25583	-0.328644	1.25583	down	-1.42645	-0.512426	1.42645	down	-1.13586	-0.183782	1.13586	down	hsa-mir-582	693167		miRNA	miRBase:MI0003589
NEWGENE862	4.76416	2.25222	4.76416	up	2.97044	1.57068	2.97044	up	2.2602	1.17645	2.2602	up	-1.60385	-0.681544	1.60385	down	-2.10785	-1.07577	2.10785	down	-1.31424	-0.394229	1.31424	down				Unknown
NEWGENE866	2.93726	1.55447	2.93726	up	2.36549	1.24214	2.36549	up	2.04243	1.03028	2.04243	up	-1.24171	-0.31233	1.24171	down	-1.43812	-0.524188	1.43812	down	-1.15818	-0.211858	1.15818	down				Unknown
NEWGENE870	2.87104	1.52157	2.87104	up	2.81363	1.49243	2.81363	up	2.48385	1.31258	2.48385	up	-1.0204	-0.0291363	1.0204	down	-1.15588	-0.208991	1.15588	down	-1.13277	-0.179855	1.13277	down				Unknown
MI0000467	3.4095	1.76956	3.4095	up	3.91791	1.97008	3.91791	up	2.48855	1.3153	2.48855	up	1.14912	0.200525	1.14912	up	-1.37007	-0.454254	1.37007	down	-1.57437	-0.654779	1.57437	down	hsa-mir-9-2	407047	ENSG00000245526	miRNA	miRBase:MI0000467
NEWGENE3209	2.17071	1.11817	2.17071	up	1.84666	0.884916	1.84666	up	1.9281	0.947181	1.9281	up	-1.17548	-0.233252	1.17548	down	-1.12583	-0.170988	1.12583	down	1.0441	0.0622641	1.0441	up				snoRNA
NEWGENE965	-2.77316	-1.47153	2.77316	down	-1.52878	-0.612385	1.52878	down	-1.09075	-0.12532	1.09075	down	1.81396	0.859146	1.81396	up	2.54243	1.34621	2.54243	up	1.40159	0.487065	1.40159	up				Unknown
NEWGENE976	2.43597	1.28449	2.43597	up	1.82259	0.865992	1.82259	up	2.2198	1.15043	2.2198	up	-1.33654	-0.418503	1.33654	down	-1.09738	-0.134066	1.09738	down	1.21793	0.284437	1.21793	up				Unknown
NEWGENE977	-2.55295	-1.35217	2.55295	down	-1.19338	-0.255058	1.19338	down	1.21579	0.281897	1.21579	up	2.13925	1.09711	2.13925	up	3.10386	1.63406	3.10386	up	1.45091	0.536956	1.45091	up				Unknown
NEWGENE3219	2.179	1.12367	2.179	up	1.58154	0.661329	1.58154	up	1.37892	0.463534	1.37892	up	-1.37777	-0.462338	1.37777	down	-1.58023	-0.660134	1.58023	down	-1.14694	-0.197795	1.14694	down				tRNA
NEWGENE3220	2.19073	1.13141	2.19073	up	1.70457	0.769406	1.70457	up	1.8779	0.909118	1.8779	up	-1.28521	-0.362008	1.28521	down	-1.16659	-0.222295	1.16659	down	1.10169	0.139712	1.10169	up				miRNA
NEWGENE986	2.02665	1.01909	2.02665	up	2.52362	1.3355	2.52362	up	1.81113	0.856887	1.81113	up	1.24522	0.316402	1.24522	up	-1.119	-0.162207	1.119	down	-1.3934	-0.478609	1.3934	down				Unknown
ENSG00000199677	-3.38501	-1.75916	3.38501	down	-1.3681	-0.452178	1.3681	down	1.18969	0.25059	1.18969	up	2.47424	1.30698	2.47424	up	4.02713	2.00975	4.02713	up	1.62762	0.702767	1.62762	up	Y_RNA		ENSG00000199677	scRNA	RFAM:RF00019
NEWGENE3231	1.89637	0.923242	1.89637	up	2.35233	1.23409	2.35233	up	1.63019	0.705044	1.63019	up	1.24044	0.31085	1.24044	up	-1.16328	-0.218197	1.16328	down	-1.44298	-0.529048	1.44298	down				miRNA
NEWGENE3238	1.82153	0.865155	1.82153	up	2.277	1.18714	2.277	up	1.87013	0.903138	1.87013	up	1.25005	0.321981	1.25005	up	1.02668	0.0379838	1.02668	up	-1.21756	-0.283998	1.21756	down				miRNA
ENSG00000206989	2.10086	1.07098	2.10086	up	1.8923	0.920143	1.8923	up	2.00832	1.00599	2.00832	up	-1.11021	-0.150838	1.11021	down	-1.04608	-0.064992	1.04608	down	1.06131	0.0858465	1.06131	up	SNORD63	26785	ENSG00000206989	snoRNA	RFAM:RF00154
ENSG00000200959	-2.07219	-1.05116	2.07219	down	-1.02406	-0.0343004	1.02406	down	1.61553	0.692009	1.61553	up	2.02351	1.01686	2.02351	up	3.34769	1.74317	3.34769	up	1.6544	0.726309	1.6544	up	SNORA74A	26821	ENSG00000200959	snoRNA	RFAM:RF00090
NEWGENE3243	2.01573	1.01131	2.01573	up	1.96168	0.972087	1.96168	up	2.26647	1.18045	2.26647	up	-1.02756	-0.039218	1.02756	down	1.12439	0.169145	1.12439	up	1.15538	0.208363	1.15538	up				snoRNA
chr5.trna22	3.24272	1.6972	3.24272	up	2.22067	1.15099	2.22067	up	2.25264	1.17161	2.25264	up	-1.46024	-0.546209	1.46024	down	-1.43952	-0.525589	1.43952	down	1.0144	0.0206197	1.0144	up	trna22			tRNA
NEWGENE1010	-1.29434	-0.372212	1.29434	down	1.63686	0.710927	1.63686	up	2.30836	1.20687	2.30836	up	2.11864	1.08314	2.11864	up	2.9878	1.57908	2.9878	up	1.41024	0.495944	1.41024	up				Unknown
MI0000459	2.2674	1.18104	2.2674	up	2.17445	1.12065	2.17445	up	1.6484	0.72107	1.6484	up	-1.04275	-0.0603874	1.04275	down	-1.37551	-0.45997	1.37551	down	-1.31913	-0.399583	1.31913	down	hsa-mir-143	406935	ENSG00000208035	miRNA	miRBase:MI0000459
MI0000461	2.54245	1.34622	2.54245	up	2.52017	1.33352	2.52017	up	1.55167	0.633824	1.55167	up	-1.00884	-0.0126964	1.00884	down	-1.63852	-0.712393	1.63852	down	-1.62416	-0.699697	1.62416	down	hsa-mir-145	406937	ENSG00000269936	miRNA	miRBase:MI0000461
MI0000786	3.64584	1.86625	3.64584	up	3.22955	1.69133	3.22955	up	2.02505	1.01796	2.02505	up	-1.1289	-0.174919	1.1289	down	-1.80037	-0.848297	1.80037	down	-1.5948	-0.673378	1.5948	down	hsa-mir-378a	494327		miRNA	miRBase:MI0000786
NEWGENE1014	2.53386	1.34134	2.53386	up	1.74234	0.801025	1.74234	up	1.61138	0.688297	1.61138	up	-1.45429	-0.540313	1.45429	down	-1.57248	-0.653042	1.57248	down	-1.08127	-0.112729	1.08127	down				Unknown
NEWGENE1019	2.05275	1.03756	2.05275	up	1.33501	0.416852	1.33501	up	1.67841	0.747095	1.67841	up	-1.53763	-0.620707	1.53763	down	-1.22303	-0.290465	1.22303	down	1.25722	0.330242	1.25722	up				Unknown
NEWGENE1024	2.86181	1.51693	2.86181	up	2.27293	1.18456	2.27293	up	2.39137	1.25784	2.39137	up	-1.25908	-0.332372	1.25908	down	-1.19672	-0.259091	1.19672	down	1.05211	0.073281	1.05211	up				Unknown
MI0000109	2.76921	1.46948	2.76921	up	3.40437	1.76739	3.40437	up	1.89369	0.921199	1.89369	up	1.22936	0.297913	1.22936	up	-1.46234	-0.548278	1.46234	down	-1.79775	-0.846191	1.79775	down	hsa-mir-103a-1	406895		miRNA	miRBase:MI0000109
NEWGENE1032	2.36474	1.24168	2.36474	up	1.8854	0.914873	1.8854	up	1.81238	0.857886	1.81238	up	-1.25424	-0.326811	1.25424	down	-1.30477	-0.383797	1.30477	down	-1.04029	-0.0569867	1.04029	down				Unknown
NEWGENE1038	-1.25994	-0.333358	1.25994	down	1.65962	0.730857	1.65962	up	1.30592	0.385064	1.30592	up	2.09103	1.06421	2.09103	up	1.64538	0.718422	1.64538	up	-1.27085	-0.345793	1.27085	down				Unknown
MI0000802	4.37453	2.12913	4.37453	up	3.24918	1.70007	3.24918	up	2.29137	1.19621	2.29137	up	-1.34635	-0.429053	1.34635	down	-1.90913	-0.932914	1.90913	down	-1.418	-0.503861	1.418	down	hsa-mir-340	442908		miRNA	miRBase:MI0000802
NEWGENE3265	-1.16826	-0.224355	1.16826	down	-1.25954	-0.3329	1.25954	down	1.95175	0.96477	1.95175	up	-1.07814	-0.108545	1.07814	down	2.28014	1.18913	2.28014	up	2.45832	1.29767	2.45832	up				miRNA
chr5.trna6	3.13259	1.64736	3.13259	up	3.22622	1.68985	3.22622	up	2.81311	1.49217	2.81311	up	1.02989	0.0424903	1.02989	up	-1.11357	-0.155188	1.11357	down	-1.14685	-0.197678	1.14685	down	trna6			tRNA
chr5.trna15	1.89182	0.919774	1.89182	up	2.27056	1.18305	2.27056	up	1.33991	0.422132	1.33991	up	1.2002	0.263274	1.2002	up	-1.4119	-0.497642	1.4119	down	-1.69457	-0.760916	1.69457	down	trna15			tRNA
chr5.trna8	2.23147	1.15799	2.23147	up	2.22191	1.1518	2.22191	up	1.37363	0.457997	1.37363	up	-1.0043	-0.00619221	1.0043	down	-1.6245	-0.699998	1.6245	down	-1.61754	-0.693805	1.61754	down	trna8			tRNA
chr5.trna10	2.15653	1.10871	2.15653	up	2.11531	1.08087	2.11531	up	1.75676	0.812921	1.75676	up	-1.01949	-0.0278417	1.01949	down	-1.22756	-0.29579	1.22756	down	-1.20409	-0.267948	1.20409	down	trna10			tRNA
ENSG00000264549	2.66274	1.41291	2.66274	up	2.51459	1.33032	2.51459	up	1.93781	0.954429	1.93781	up	-1.05892	-0.0825872	1.05892	down	-1.3741	-0.458482	1.3741	down	-1.29764	-0.375895	1.29764	down	SNORD95	619570	ENSG00000264549	snoRNA	RFAM:RF00189
NEWGENE928	-2.1023	-1.07197	2.1023	down	-1.07468	-0.10391	1.07468	down	-1.01937	-0.0276842	1.01937	down	1.9562	0.968057	1.9562	up	2.06234	1.04428	2.06234	up	1.05426	0.0762256	1.05426	up				Unknown
NEWGENE3269	-2.28577	-1.19268	2.28577	down	1.01899	0.0271335	1.01899	up	1.05696	0.0799171	1.05696	up	2.32917	1.21981	2.32917	up	2.41596	1.2726	2.41596	up	1.03726	0.0527836	1.03726	up				snoRNA
NEWGENE934	-1.92993	-0.948549	1.92993	down	-1.10158	-0.13957	1.10158	down	1.04181	0.0590857	1.04181	up	1.75197	0.80898	1.75197	up	2.01061	1.00764	2.01061	up	1.14763	0.198655	1.14763	up				Unknown
NEWGENE938	1.66393	0.734594	1.66393	up	1.67585	0.744893	1.67585	up	2.00765	1.0055	2.00765	up	1.00716	0.010299	1.00716	up	1.20657	0.270911	1.20657	up	1.19799	0.260612	1.19799	up				Unknown
chr6.trna1	-1.3438	-0.426316	1.3438	down	1.35842	0.441934	1.35842	up	1.82028	0.864162	1.82028	up	1.82545	0.86825	1.82545	up	2.44609	1.29048	2.44609	up	1.34	0.422228	1.34	up	trna1			tRNA
NEWGENE3277	-1.33543	-0.417305	1.33543	down	1.66787	0.738007	1.66787	up	-1.17773	-0.236008	1.17773	down	2.22732	1.15531	2.22732	up	1.1339	0.181297	1.1339	up	-1.9643	-0.974015	1.9643	down				miRNA
NEWGENE3280	2.01603	1.01152	2.01603	up	1.58766	0.6669	1.58766	up	1.34173	0.424091	1.34173	up	-1.26981	-0.344616	1.26981	down	-1.50256	-0.587425	1.50256	down	-1.18329	-0.242809	1.18329	down				miRNA
chr6.trna167	1.36207	0.445798	1.36207	up	1.73869	0.798003	1.73869	up	2.28563	1.19259	2.28563	up	1.27651	0.352205	1.27651	up	1.67806	0.746793	1.67806	up	1.31457	0.394588	1.31457	up	trna167			tRNA
chr6.trna9	2.14694	1.10228	2.14694	up	2.25131	1.17077	2.25131	up	1.90354	0.928685	1.90354	up	1.04861	0.0684839	1.04861	up	-1.12787	-0.173598	1.12787	down	-1.1827	-0.242081	1.1827	down	trna9			tRNA
chr6.trna15	6.71799	2.74803	6.71799	up	3.52495	1.8176	3.52495	up	2.54498	1.34766	2.54498	up	-1.90584	-0.930426	1.90584	down	-2.6397	-1.40037	2.6397	down	-1.38506	-0.469947	1.38506	down	trna15			tRNA
chr6.trna34	1.10837	0.148439	1.10837	up	1.47393	0.55967	1.47393	up	2.12219	1.08556	2.12219	up	1.32982	0.411231	1.32982	up	1.9147	0.937116	1.9147	up	1.43982	0.525885	1.43982	up	trna34			tRNA
chr6.trna37	-1.63355	-0.708008	1.63355	down	1.47325	0.559006	1.47325	up	1.00577	0.00830209	1.00577	up	2.40663	1.26701	2.40663	up	1.64297	0.71631	1.64297	up	-1.4648	-0.550704	1.4648	down	trna37			tRNA
chr6.trna45	2.97441	1.5726	2.97441	up	2.33044	1.2206	2.33044	up	1.845	0.883621	1.845	up	-1.27633	-0.352	1.27633	down	-1.61215	-0.688982	1.61215	down	-1.26311	-0.336982	1.26311	down	trna45			tRNA
chr6.trna48	2.92482	1.54835	2.92482	up	2.21366	1.14644	2.21366	up	1.80377	0.851014	1.80377	up	-1.32126	-0.401914	1.32126	down	-1.62151	-0.697335	1.62151	down	-1.22724	-0.295421	1.22724	down	trna48			tRNA
chr6.trna49	-1.14711	-0.198004	1.14711	down	1.56763	0.648587	1.56763	up	1.86061	0.895774	1.86061	up	1.79825	0.846591	1.79825	up	2.13432	1.09378	2.13432	up	1.18689	0.247187	1.18689	up	trna49			tRNA
chr6.trna147	1.5165	0.60075	1.5165	up	1.52909	0.61267	1.52909	up	2.14752	1.10267	2.14752	up	1.0083	0.0119199	1.0083	up	1.4161	0.501922	1.4161	up	1.40445	0.490002	1.40445	up	trna147			tRNA
chr6.trna51	1.20691	0.271314	1.20691	up	1.18522	0.245154	1.18522	up	2.05782	1.04111	2.05782	up	-1.0183	-0.0261601	1.0183	down	1.70503	0.769801	1.70503	up	1.73623	0.795961	1.73623	up	trna51			tRNA
chr6.trna135	1.35952	0.443102	1.35952	up	1.72536	0.786895	1.72536	up	2.28932	1.19492	2.28932	up	1.26909	0.343792	1.26909	up	1.68392	0.751819	1.68392	up	1.32687	0.408027	1.32687	up	trna135			tRNA
chr6.trna129	2.66679	1.4151	2.66679	up	2.69897	1.43241	2.69897	up	2.80553	1.48827	2.80553	up	1.01207	0.017303	1.01207	up	1.05203	0.0731697	1.05203	up	1.03948	0.0558668	1.03948	up	trna129			tRNA
chr6.trna128	2.48978	1.31602	2.48978	up	2.7598	1.46456	2.7598	up	2.36432	1.24142	2.36432	up	1.10845	0.148545	1.10845	up	-1.05306	-0.0745934	1.05306	down	-1.16727	-0.223138	1.16727	down	trna128			tRNA
chr6.trna65	4.03788	2.0136	4.03788	up	4.34869	2.12058	4.34869	up	3.00739	1.58851	3.00739	up	1.07697	0.106984	1.07697	up	-1.34265	-0.425087	1.34265	down	-1.446	-0.532071	1.446	down	trna65			tRNA
chr6.trna66	2.19386	1.13347	2.19386	up	2.16688	1.11562	2.16688	up	1.27742	0.353229	1.27742	up	-1.01245	-0.0178479	1.01245	down	-1.71742	-0.780241	1.71742	down	-1.6963	-0.762393	1.6963	down	trna66			tRNA
chr6.trna121	1.37405	0.458439	1.37405	up	1.73253	0.792882	1.73253	up	2.29227	1.19678	2.29227	up	1.26089	0.334443	1.26089	up	1.66825	0.738337	1.66825	up	1.32307	0.403894	1.32307	up	trna121			tRNA
chr6.trna119	1.78022	0.832055	1.78022	up	2.09771	1.06881	2.09771	up	1.2763	0.351963	1.2763	up	1.17834	0.23676	1.17834	up	-1.39483	-0.480092	1.39483	down	-1.64359	-0.716852	1.64359	down	trna119			tRNA
chr6.trna99	-1.11198	-0.153131	1.11198	down	1.33792	0.419994	1.33792	up	2.02112	1.01515	2.02112	up	1.48774	0.573125	1.48774	up	2.24745	1.16829	2.24745	up	1.51064	0.595161	1.51064	up	trna99			tRNA
chr6.trna77	1.39845	0.483824	1.39845	up	2.09968	1.07017	2.09968	up	-1.15689	-0.210247	1.15689	down	1.50144	0.586346	1.50144	up	-1.61784	-0.694072	1.61784	down	-2.42909	-1.28042	2.42909	down	trna77			tRNA
ENSG00000201785	2.26752	1.18112	2.26752	up	1.96762	0.976454	1.96762	up	2.03142	1.02249	2.03142	up	-1.15242	-0.204664	1.15242	down	-1.11622	-0.158626	1.11622	down	1.03243	0.0460383	1.03243	up	SNORD117	692233	ENSG00000201785	snoRNA	RFAM:RF00137
ENSG00000201823	3.21454	1.68461	3.21454	up	2.96362	1.56736	2.96362	up	3.24725	1.69922	3.24725	up	-1.08467	-0.117252	1.08467	down	1.01017	0.014604	1.01017	up	1.0957	0.131856	1.0957	up	SNORD48		ENSG00000201823	snoRNA	RFAM:RF00282
ENSG00000201754	3.49312	1.80452	3.49312	up	2.97297	1.57191	2.97297	up	3.16466	1.66205	3.16466	up	-1.17496	-0.23261	1.17496	down	-1.10379	-0.142467	1.10379	down	1.06448	0.0901428	1.06448	up	SNORD52	26797	ENSG00000201754	snoRNA	RFAM:RF00276
NEWGENE1142	-9.53561	-3.25332	9.53561	down	-1.57321	-0.653709	1.57321	down	-1.14338	-0.193304	1.14338	down	6.06125	2.59962	6.06125	up	8.33985	3.06002	8.33985	up	1.37593	0.460405	1.37593	up				Unknown
NEWGENE1195	-1.7914	-0.841091	1.7914	down	-1.15292	-0.205292	1.15292	down	1.23588	0.305534	1.23588	up	1.5538	0.635798	1.5538	up	2.21395	1.14662	2.21395	up	1.42487	0.510826	1.42487	up				Unknown
NEWGENE3300	1.33531	0.417177	1.33531	up	1.49709	0.582157	1.49709	up	2.06097	1.04332	2.06097	up	1.12115	0.16498	1.12115	up	1.54343	0.626145	1.54343	up	1.37665	0.461164	1.37665	up				miRNA
NEWGENE3302	-2.7047	-1.43547	2.7047	down	1.05433	0.0763279	1.05433	up	1.09154	0.126366	1.09154	up	2.85165	1.5118	2.85165	up	2.95229	1.56183	2.95229	up	1.03529	0.0500378	1.03529	up				miRNA
NEWGENE1206	-2.88269	-1.52741	2.88269	down	-1.4508	-0.536852	1.4508	down	-1.50726	-0.591925	1.50726	down	1.98696	0.990561	1.98696	up	1.91254	0.935488	1.91254	up	-1.03891	-0.0550732	1.03891	down				Unknown
MI0000254	3.12458	1.64366	3.12458	up	3.22565	1.68959	3.22565	up	2.44618	1.29053	2.44618	up	1.03234	0.0459248	1.03234	up	-1.27733	-0.353131	1.27733	down	-1.31864	-0.399055	1.31864	down	hsa-mir-30c-2	407032	ENSG00000199094	miRNA	miRBase:MI0000254
NEWGENE1209	-2.48541	-1.31349	2.48541	down	-1.25709	-0.330091	1.25709	down	1.06463	0.0903561	1.06463	up	1.97711	0.983396	1.97711	up	2.64605	1.40384	2.64605	up	1.33834	0.420447	1.33834	up				Unknown
NEWGENE1213	1.98038	0.985779	1.98038	up	2.02445	1.01753	2.02445	up	1.20271	0.266293	1.20271	up	1.02225	0.0317515	1.02225	up	-1.64659	-0.719486	1.64659	down	-1.68324	-0.751237	1.68324	down				Unknown
ENSG00000223001	-1.20213	-0.265598	1.20213	down	1.15783	0.211424	1.15783	up	2.40246	1.26451	2.40246	up	1.39187	0.477022	1.39187	up	2.88808	1.53011	2.88808	up	2.07496	1.05309	2.07496	up	RNU2-61P		ENSG00000223001	snRNA	RFAM:RF00004
NEWGENE3311	1.96034	0.971105	1.96034	up	2.23122	1.15783	2.23122	up	1.89028	0.918601	1.89028	up	1.13818	0.186727	1.13818	up	-1.03706	-0.052504	1.03706	down	-1.18036	-0.239231	1.18036	down				tRNA
NEWGENE1224	2.29779	1.20025	2.29779	up	3.50914	1.81112	3.50914	up	1.9006	0.926455	1.9006	up	1.52718	0.610873	1.52718	up	-1.20898	-0.27379	1.20898	down	-1.84633	-0.884663	1.84633	down				Unknown
ENSG00000199303	3.68876	1.88314	3.68876	up	2.1321	1.09228	2.1321	up	2.61817	1.38856	2.61817	up	-1.7301	-0.790859	1.7301	down	-1.40891	-0.494578	1.40891	down	1.22797	0.296281	1.22797	up	Y_RNA		ENSG00000199303	scRNA	RFAM:RF00019
NEWGENE1228	3.57605	1.83837	3.57605	up	3.8747	1.95409	3.8747	up	2.81472	1.49299	2.81472	up	1.08352	0.11572	1.08352	up	-1.27048	-0.345376	1.27048	down	-1.37659	-0.461096	1.37659	down				Unknown
ENSG00000222649	1.52304	0.60695	1.52304	up	2.00199	1.00143	2.00199	up	1.56933	0.650146	1.56933	up	1.31447	0.394482	1.31447	up	1.03039	0.0431963	1.03039	up	-1.2757	-0.351286	1.2757	down	Y_RNA		ENSG00000222649	scRNA	RFAM:RF00019
NEWGENE3321	-1.07904	-0.109751	1.07904	down	1.87766	0.908938	1.87766	up	1.87925	0.910159	1.87925	up	2.02608	1.01869	2.02608	up	2.02779	1.01991	2.02779	up	1.00085	0.0012213	1.00085	up				tRNA
chr6.trna87	-1.07331	-0.102072	1.07331	down	1.69697	0.762964	1.69697	up	-1.28804	-0.365174	1.28804	down	1.82139	0.865036	1.82139	up	-1.20006	-0.263101	1.20006	down	-2.18576	-1.12814	2.18576	down	trna87			tRNA
ENSG00000221500	2.09805	1.06905	2.09805	up	2.45525	1.29587	2.45525	up	2.07771	1.05499	2.07771	up	1.17025	0.226816	1.17025	up	-1.00979	-0.0140566	1.00979	down	-1.18171	-0.240872	1.18171	down	SNORD100	594838	ENSG00000221500	snoRNA	RFAM:RF00609
chr6.trna83	2.04661	1.03323	2.04661	up	2.76634	1.46798	2.76634	up	2.51718	1.33181	2.51718	up	1.35167	0.434747	1.35167	up	1.22993	0.298576	1.22993	up	-1.09898	-0.136171	1.09898	down	trna83			tRNA
NEWGENE1321	-2.09856	-1.0694	2.09856	down	-1.41365	-0.499427	1.41365	down	1.03778	0.0534945	1.03778	up	1.4845	0.569974	1.4845	up	2.17784	1.1229	2.17784	up	1.46705	0.552922	1.46705	up				Unknown
ENSG00000207392	-2.25504	-1.17315	2.25504	down	-1.39864	-0.484027	1.39864	down	1.03567	0.0505594	1.03567	up	1.61231	0.689125	1.61231	up	2.33547	1.22371	2.33547	up	1.44853	0.534586	1.44853	up	SNORA20	677806	ENSG00000207392	snoRNA	RFAM:RF00401
MI0000815	2.69177	1.42856	2.69177	up	2.72226	1.4448	2.72226	up	1.74318	0.80172	1.74318	up	1.01132	0.0162454	1.01132	up	-1.54418	-0.626838	1.54418	down	-1.56166	-0.643083	1.56166	down	hsa-mir-339	442907		miRNA	miRBase:MI0000815
NEWGENE1057	1.99999	0.99999	1.99999	up	2.20391	1.14006	2.20391	up	1.85458	0.891095	1.85458	up	1.10196	0.140072	1.10196	up	-1.0784	-0.108896	1.0784	down	-1.18836	-0.248968	1.18836	down				Unknown
ENSG00000202273	2.92295	1.54742	2.92295	up	1.95425	0.966616	1.95425	up	1.90647	0.930902	1.90647	up	-1.49569	-0.580807	1.49569	down	-1.53317	-0.616521	1.53317	down	-1.02506	-0.035714	1.02506	down	Y_RNA		ENSG00000202273	scRNA	RFAM:RF00019
NEWGENE3351	-3.28373	-1.71534	3.28373	down	-1.39331	-0.478512	1.39331	down	1.45957	0.545548	1.45957	up	2.35679	1.23682	2.35679	up	4.79285	2.26088	4.79285	up	2.03363	1.02406	2.03363	up				miRNA
NEWGENE1073	3.49715	1.80618	3.49715	up	2.64771	1.40474	2.64771	up	2.20826	1.14291	2.20826	up	-1.32082	-0.401436	1.32082	down	-1.58367	-0.663269	1.58367	down	-1.199	-0.261833	1.199	down				Unknown
MI0000253	2.83342	1.50254	2.83342	up	2.38579	1.25447	2.38579	up	2.0984	1.06929	2.0984	up	-1.18762	-0.248079	1.18762	down	-1.35028	-0.433254	1.35028	down	-1.13696	-0.185176	1.13696	down	hsa-mir-148a	406940	ENSG00000199085	miRNA	miRBase:MI0000253
NEWGENE1086	-3.40394	-1.76721	3.40394	down	-1.34785	-0.430663	1.34785	down	-1.0784	-0.108893	1.0784	down	2.52546	1.33654	2.52546	up	3.15647	1.65831	3.15647	up	1.24986	0.321769	1.24986	up				Unknown
NEWGENE1089	-1.31211	-0.391883	1.31211	down	1.74153	0.800353	1.74153	up	-1.04627	-0.0652548	1.04627	down	2.28507	1.19224	2.28507	up	1.25408	0.326629	1.25408	up	-1.82211	-0.865608	1.82211	down				Unknown
NEWGENE1092	-1.38946	-0.47452	1.38946	down	1.13319	0.180395	1.13319	up	1.62262	0.698321	1.62262	up	1.57452	0.654914	1.57452	up	2.25455	1.17284	2.25455	up	1.4319	0.517927	1.4319	up				Unknown
NEWGENE3355	-1.67471	-0.743915	1.67471	down	-1.0034	-0.00489819	1.0034	down	1.59328	0.671996	1.59328	up	1.66904	0.739017	1.66904	up	2.66828	1.41591	2.66828	up	1.59869	0.676894	1.59869	up				miRNA
NEWGENE3359	1.23882	0.308963	1.23882	up	1.8749	0.906816	1.8749	up	2.28416	1.19166	2.28416	up	1.51346	0.597854	1.51346	up	1.84382	0.882699	1.84382	up	1.21828	0.284845	1.21828	up				miRNA
NEWGENE1118	-1.76979	-0.823578	1.76979	down	-1.17226	-0.229287	1.17226	down	1.14926	0.200705	1.14926	up	1.50973	0.594291	1.50973	up	2.03395	1.02428	2.03395	up	1.34723	0.429992	1.34723	up				Unknown
NEWGENE1121	-2.46904	-1.30395	2.46904	down	-1.37793	-0.4625	1.37793	down	-1.45519	-0.541212	1.45519	down	1.79185	0.841453	1.79185	up	1.69671	0.762741	1.69671	up	-1.05608	-0.0787125	1.05608	down				Unknown
NEWGENE1126	2.01172	1.00843	2.01172	up	2.35182	1.23378	2.35182	up	1.84125	0.880689	1.84125	up	1.16906	0.225347	1.16906	up	-1.09258	-0.127743	1.09258	down	-1.27729	-0.35309	1.27729	down				Unknown
NEWGENE3361	-2.59928	-1.37811	2.59928	down	-1.40923	-0.494909	1.40923	down	-1.03671	-0.0520072	1.03671	down	1.84447	0.883205	1.84447	up	2.50725	1.32611	2.50725	up	1.35934	0.442902	1.35934	up				tRNA
NEWGENE3364	-1.4105	-0.496204	1.4105	down	1.41061	0.496323	1.41061	up	3.90399	1.96495	3.90399	up	1.98967	0.992527	1.98967	up	5.50656	2.46115	5.50656	up	2.76758	1.46862	2.76758	up				miRNA
MI0000082	2.9632	1.56716	2.9632	up	3.23762	1.69493	3.23762	up	2.18464	1.12739	2.18464	up	1.09261	0.127774	1.09261	up	-1.35638	-0.439766	1.35638	down	-1.48199	-0.56754	1.48199	down	hsa-mir-25	407014		miRNA	miRBase:MI0000082
MI0000095	3.71158	1.89203	3.71158	up	3.34145	1.74047	3.34145	up	2.09945	1.07001	2.09945	up	-1.11077	-0.151561	1.11077	down	-1.76788	-0.822021	1.76788	down	-1.59158	-0.670459	1.59158	down	hsa-mir-93	407050		miRNA	miRBase:MI0000095
MI0000734	3.53152	1.82029	3.53152	up	3.59414	1.84565	3.59414	up	2.38898	1.2564	2.38898	up	1.01773	0.0253567	1.01773	up	-1.47825	-0.563893	1.47825	down	-1.50446	-0.58925	1.50446	down	hsa-mir-106b	406900		miRNA	miRBase:MI0000734
NEWGENE1141	2.70852	1.43751	2.70852	up	2.31582	1.21152	2.31582	up	1.87192	0.904522	1.87192	up	-1.16958	-0.225985	1.16958	down	-1.44692	-0.532985	1.44692	down	-1.23713	-0.307	1.23713	down				Unknown
ENSG00000252047	-1.91141	-0.934638	1.91141	down	1.24443	0.315491	1.24443	up	1.84338	0.882353	1.84338	up	2.37863	1.25013	2.37863	up	3.52346	1.81699	3.52346	up	1.4813	0.566862	1.4813	up	Y_RNA		ENSG00000252047	scRNA	RFAM:RF00019
NEWGENE1148	-2.11443	-1.08027	2.11443	down	-1.04668	-0.0658204	1.04668	down	1.06323	0.0884534	1.06323	up	2.02013	1.01445	2.02013	up	2.24813	1.16872	2.24813	up	1.11286	0.154274	1.11286	up				Unknown
MI0000816	2.09257	1.06528	2.09257	up	1.95932	0.97035	1.95932	up	1.84153	0.880908	1.84153	up	-1.06801	-0.0949289	1.06801	down	-1.13632	-0.184371	1.13632	down	-1.06396	-0.0894424	1.06396	down	hsa-mir-335	442904		miRNA	miRBase:MI0000816
MI0000087	3.30985	1.72676	3.30985	up	2.78116	1.47568	2.78116	up	1.71396	0.777336	1.71396	up	-1.1901	-0.25108	1.1901	down	-1.93111	-0.949429	1.93111	down	-1.62265	-0.698349	1.62265	down	hsa-mir-29a	407021		miRNA	miRBase:MI0000087|RFAM:RF00074
MI0000105	2.34751	1.23113	2.34751	up	2.25748	1.17471	2.25748	up	1.66378	0.734468	1.66378	up	-1.03988	-0.0564156	1.03988	down	-1.41094	-0.496662	1.41094	down	-1.35684	-0.440246	1.35684	down	hsa-mir-29b-1	407024	ENSG00000207748	miRNA	miRBase:MI0000105|RFAM:RF00074
NEWGENE3426	-1.83281	-0.874055	1.83281	down	-1.40797	-0.493617	1.40797	down	1.26533	0.339509	1.26533	up	1.30174	0.380439	1.30174	up	2.3191	1.21356	2.3191	up	1.78154	0.833125	1.78154	up				miRNA
NEWGENE3427	-1.96915	-0.977571	1.96915	down	-1.07579	-0.105396	1.07579	down	1.35348	0.436671	1.35348	up	1.83042	0.872175	1.83042	up	2.6652	1.41424	2.6652	up	1.45606	0.542067	1.45606	up				miRNA
ENSG00000202072	2.05728	1.04074	2.05728	up	1.81901	0.863157	1.81901	up	1.18157	0.2407	1.18157	up	-1.13098	-0.177579	1.13098	down	-1.74114	-0.800036	1.74114	down	-1.53949	-0.622457	1.53949	down	Y_RNA		ENSG00000202072	scRNA	RFAM:RF00019
chr7.trna3	1.27094	0.345893	1.27094	up	1.56076	0.64225	1.56076	up	2.01089	1.00784	2.01089	up	1.22804	0.296357	1.22804	up	1.58221	0.661942	1.58221	up	1.2884	0.365586	1.2884	up	trna3			tRNA
ENSG00000212153	-1.48051	-0.566096	1.48051	down	1.31876	0.399184	1.31876	up	1.71425	0.777576	1.71425	up	1.95244	0.96528	1.95244	up	2.53797	1.34367	2.53797	up	1.29989	0.378392	1.29989	up	RNU1-82P		ENSG00000212153	snRNA	RFAM:RF00003
uc022aol.1	3.41796	1.77314	3.41796	up	2.79594	1.48333	2.79594	up	1.62866	0.703683	1.62866	up	-1.22247	-0.289803	1.22247	down	-2.09864	-1.06945	2.09864	down	-1.71672	-0.779651	1.71672	down	piR-35549			piRNA	DQ597485
NEWGENE3437	1.99422	0.995825	1.99422	up	2.18781	1.12949	2.18781	up	1.54503	0.627635	1.54503	up	1.09708	0.133664	1.09708	up	-1.29073	-0.36819	1.29073	down	-1.41603	-0.501854	1.41603	down				miRNA
NEWGENE3438	2.35732	1.23715	2.35732	up	3.22515	1.68937	3.22515	up	1.53396	0.617258	1.53396	up	1.36814	0.45222	1.36814	up	-1.53676	-0.619888	1.53676	down	-2.1025	-1.07211	2.1025	down				snoRNA
NEWGENE3440	2.80127	1.48608	2.80127	up	2.30721	1.20615	2.30721	up	1.83849	0.878519	1.83849	up	-1.21414	-0.279932	1.21414	down	-1.52368	-0.607562	1.52368	down	-1.25495	-0.32763	1.25495	down				miRNA
MI0003760	2.13128	1.09172	2.13128	up	2.05407	1.03848	2.05407	up	1.65673	0.728337	1.65673	up	-1.03759	-0.0532356	1.03759	down	-1.28644	-0.363381	1.28644	down	-1.23983	-0.310145	1.23983	down	hsa-mir-671	768213		miRNA	miRBase:MI0003760
NEWGENE3442	-2.06154	-1.04372	2.06154	down	-1.11295	-0.154395	1.11295	down	-1.28652	-0.363478	1.28652	down	1.85232	0.88933	1.85232	up	1.60241	0.680246	1.60241	up	-1.15595	-0.209084	1.15595	down				miRNA
ENSG00000244566	-1.47156	-0.557348	1.47156	down	1.4118	0.497533	1.4118	up	-1.37242	-0.456723	1.37242	down	2.07755	1.05488	2.07755	up	1.07224	0.100626	1.07224	up	-1.93758	-0.954255	1.93758	down	AF238378.1		ENSG00000244566	tRNA_pseudogene
ENSG00000239834	-1.67003	-0.739871	1.67003	down	1.32056	0.401148	1.32056	up	-1.48291	-0.568436	1.48291	down	2.20537	1.14102	2.20537	up	1.12618	0.171436	1.12618	up	-1.95828	-0.969584	1.95828	down	AC123777.1		ENSG00000239834	tRNA_pseudogene
NEWGENE1268	-6.03834	-2.59415	6.03834	down	-1.46986	-0.555675	1.46986	down	-1.23381	-0.303126	1.23381	down	4.10812	2.03848	4.10812	up	4.89404	2.29103	4.89404	up	1.19131	0.252549	1.19131	up				Unknown
MI0000542	1.70162	0.76691	1.70162	up	2.36511	1.24191	2.36511	up	1.59662	0.675019	1.59662	up	1.38991	0.474996	1.38991	up	-1.06577	-0.0918912	1.06577	down	-1.48132	-0.566887	1.48132	down	hsa-mir-320a	407037	ENSG00000208037	miRNA	miRBase:MI0000542
NEWGENE3447	-1.31174	-0.391485	1.31174	down	1.71076	0.774641	1.71076	up	1.90227	0.927724	1.90227	up	2.24408	1.16613	2.24408	up	2.49529	1.31921	2.49529	up	1.11194	0.153083	1.11194	up				miRNA
NEWGENE1286	2.0472	1.03365	2.0472	up	2.69413	1.42982	2.69413	up	2.51121	1.32838	2.51121	up	1.31601	0.396171	1.31601	up	1.22666	0.29473	1.22666	up	-1.07284	-0.10144	1.07284	down				Unknown
NEWGENE1287	1.62223	0.697978	1.62223	up	2.12719	1.08895	2.12719	up	1.53815	0.6212	1.53815	up	1.31127	0.39097	1.31127	up	-1.05466	-0.0767782	1.05466	down	-1.38295	-0.467748	1.38295	down				Unknown
MI0002470	3.16807	1.6636	3.16807	up	2.69865	1.43224	2.69865	up	1.75344	0.810188	1.75344	up	-1.17394	-0.231364	1.17394	down	-1.80677	-0.853416	1.80677	down	-1.53906	-0.622052	1.53906	down	hsa-mir-486	619554		miRNA	miRBase:MI0002470
MI0023622	3.3268	1.73413	3.3268	up	2.77199	1.47092	2.77199	up	1.90077	0.926586	1.90077	up	-1.20015	-0.263209	1.20015	down	-1.75023	-0.807547	1.75023	down	-1.45835	-0.544338	1.45835	down	hsa-mir-486-2			miRNA	miRBase:MI0023622
NEWGENE3459	-1.25752	-0.33058	1.25752	down	1.30556	0.384668	1.30556	up	1.95762	0.9691	1.95762	up	1.64177	0.715248	1.64177	up	2.46174	1.29968	2.46174	up	1.49945	0.584432	1.49945	up				tRNA
NEWGENE3463	2.04635	1.03305	2.04635	up	1.64443	0.71759	1.64443	up	2.33775	1.22512	2.33775	up	-1.24441	-0.315462	1.24441	down	1.1424	0.192065	1.1424	up	1.42161	0.507528	1.42161	up				snoRNA
NEWGENE1346	1.4776	0.563256	1.4776	up	2.12494	1.08742	2.12494	up	1.86497	0.899152	1.86497	up	1.43811	0.524169	1.43811	up	1.26216	0.335896	1.26216	up	-1.1394	-0.188273	1.1394	down				Unknown
NEWGENE3466	1.26221	0.335952	1.26221	up	2.42824	1.27991	2.42824	up	2.27241	1.18422	2.27241	up	1.9238	0.943962	1.9238	up	1.80034	0.848273	1.80034	up	-1.06858	-0.0956891	1.06858	down				miRNA
ENSG00000207067	-1.97059	-0.978627	1.97059	down	-1.38147	-0.466209	1.38147	down	1.02617	0.037274	1.02617	up	1.42644	0.512418	1.42644	up	2.02217	1.0159	2.02217	up	1.41763	0.503483	1.41763	up	SNORA72	26775	ENSG00000207067	snoRNA	RFAM:RF00139
NEWGENE1394	-5.35693	-2.42141	5.35693	down	-1.76933	-0.823207	1.76933	down	-1.29551	-0.373521	1.29551	down	3.02766	1.5982	3.02766	up	4.135	2.04789	4.135	up	1.36574	0.449686	1.36574	up				Unknown
NEWGENE1395	7.06136	2.81995	7.06136	up	5.37369	2.42591	5.37369	up	4.2305	2.08083	4.2305	up	-1.31406	-0.394033	1.31406	down	-1.66915	-0.739117	1.66915	down	-1.27022	-0.345084	1.27022	down				Unknown
NEWGENE1407	2.78582	1.4781	2.78582	up	2.09662	1.06807	2.09662	up	1.32647	0.407587	1.32647	up	-1.32872	-0.410034	1.32872	down	-2.10018	-1.07051	2.10018	down	-1.58061	-0.660479	1.58061	down				Unknown
NEWGENE3473	1.69695	0.762946	1.69695	up	1.46729	0.553151	1.46729	up	2.14753	1.10268	2.14753	up	-1.15652	-0.209795	1.15652	down	1.26552	0.339733	1.26552	up	1.46361	0.549528	1.46361	up				miRNA
NEWGENE1410	1.67852	0.747187	1.67852	up	2.00446	1.00322	2.00446	up	1.91515	0.937457	1.91515	up	1.19419	0.25603	1.19419	up	1.14098	0.190271	1.14098	up	-1.04664	-0.0657592	1.04664	down				Unknown
NEWGENE1413	-2.59677	-1.37672	2.59677	down	-1.23029	-0.298998	1.23029	down	1.2282	0.296542	1.2282	up	2.1107	1.07772	2.1107	up	3.18934	1.67326	3.18934	up	1.51104	0.59554	1.51104	up				Unknown
NEWGENE3475	3.49294	1.80444	3.49294	up	3.3715	1.75339	3.3715	up	2.67555	1.41984	2.67555	up	-1.03602	-0.0510483	1.03602	down	-1.3055	-0.384603	1.3055	down	-1.26011	-0.333555	1.26011	down				tRNA
chr8.trna10	1.89481	0.922049	1.89481	up	1.6386	0.712465	1.6386	up	2.23793	1.16217	2.23793	up	-1.15636	-0.209584	1.15636	down	1.18109	0.240117	1.18109	up	1.36576	0.449702	1.36576	up	trna10			tRNA
MI0000441	4.70809	2.23514	4.70809	up	3.47047	1.79513	3.47047	up	2.34362	1.22874	2.34362	up	-1.35661	-0.44001	1.35661	down	-2.0089	-1.0064	2.0089	down	-1.48082	-0.566393	1.48082	down	hsa-mir-30b	407030	ENSG00000207582	miRNA	miRBase:MI0000441
NEWGENE1435	-2.00018	-1.00013	2.00018	down	1.05873	0.0823335	1.05873	up	1.04371	0.0617154	1.04371	up	2.11765	1.08246	2.11765	up	2.0876	1.06185	2.0876	up	-1.01439	-0.0206181	1.01439	down				Unknown
MI0000809	3.83731	1.9401	3.83731	up	3.49292	1.80443	3.49292	up	2.09034	1.06374	2.09034	up	-1.0986	-0.135665	1.0986	down	-1.83574	-0.876359	1.83574	down	-1.67098	-0.740695	1.67098	down	hsa-mir-151a	442893		miRNA	miRBase:MI0000809
MI0000739	5.16385	2.36845	5.16385	up	3.00323	1.58651	3.00323	up	2.00997	1.00717	2.00997	up	-1.71943	-0.781934	1.71943	down	-2.56912	-1.36127	2.56912	down	-1.49416	-0.579339	1.49416	down	hsa-mir-101-2	406894		miRNA	miRBase:MI0000739
NEWGENE3489	-2.9828	-1.57667	2.9828	down	-1.27399	-0.349355	1.27399	down	1.09375	0.129283	1.09375	up	2.3413	1.22731	2.3413	up	3.26244	1.70595	3.26244	up	1.39343	0.478639	1.39343	up				tRNA
NEWGENE1466	2.20875	1.14323	2.20875	up	3.45701	1.78953	3.45701	up	1.44565	0.531716	1.44565	up	1.56514	0.646294	1.56514	up	-1.52787	-0.611517	1.52787	down	-2.39133	-1.25781	2.39133	down				Unknown
ENSG00000199635	2.20326	1.13964	2.20326	up	1.7237	0.785511	1.7237	up	1.96301	0.973066	1.96301	up	-1.27821	-0.354128	1.27821	down	-1.12239	-0.166573	1.12239	down	1.13883	0.187556	1.13883	up	Y_RNA		ENSG00000199635	scRNA	RFAM:RF00019
NEWGENE1473	1.69773	0.763604	1.69773	up	2.66013	1.4115	2.66013	up	1.6502	0.722642	1.6502	up	1.56688	0.647892	1.56688	up	-1.0288	-0.0409613	1.0288	down	-1.612	-0.688853	1.612	down				Unknown
NEWGENE1476	2.40441	1.26568	2.40441	up	2.91761	1.54479	2.91761	up	1.84489	0.883535	1.84489	up	1.21344	0.279102	1.21344	up	-1.30328	-0.382148	1.30328	down	-1.58145	-0.66125	1.58145	down				Unknown
NEWGENE1490	-1.92507	-0.94491	1.92507	down	-1.22375	-0.291314	1.22375	down	1.12433	0.169059	1.12433	up	1.57308	0.653596	1.57308	up	2.1644	1.11397	2.1644	up	1.3759	0.460374	1.3759	up				Unknown
NEWGENE1492	2.15971	1.11084	2.15971	up	1.55965	0.641223	1.55965	up	1.6787	0.74734	1.6787	up	-1.38474	-0.469616	1.38474	down	-1.28654	-0.363499	1.28654	down	1.07633	0.106117	1.07633	up				Unknown
ENSG00000239180	2.04799	1.03421	2.04799	up	3.04949	1.60857	3.04949	up	2.1911	1.13166	2.1911	up	1.48902	0.57436	1.48902	up	1.06988	0.0974502	1.06988	up	-1.39176	-0.47691	1.39176	down	Y_RNA		ENSG00000239180	scRNA	RFAM:RF00019
NEWGENE1494	1.42931	0.515321	1.42931	up	-1.49259	-0.577821	1.49259	down	-1.01872	-0.0267589	1.01872	down	-2.13338	-1.09314	2.13338	down	-1.45607	-0.54208	1.45607	down	1.46516	0.551063	1.46516	up				Unknown
NEWGENE1495	-1.91344	-0.936168	1.91344	down	1.13674	0.184906	1.13674	up	-1.53026	-0.613772	1.53026	down	2.17509	1.12107	2.17509	up	1.25041	0.322396	1.25041	up	-1.73951	-0.798678	1.73951	down				Unknown
NEWGENE1497	-2.68511	-1.42498	2.68511	down	-1.37272	-0.45704	1.37272	down	1.03508	0.0497469	1.03508	up	1.95605	0.967942	1.95605	up	2.77931	1.47473	2.77931	up	1.42088	0.506787	1.42088	up				Unknown
NEWGENE3500	3.43283	1.7794	3.43283	up	3.67227	1.87667	3.67227	up	2.64025	1.40067	2.64025	up	1.06975	0.0972716	1.06975	up	-1.30019	-0.378726	1.30019	down	-1.39088	-0.475997	1.39088	down				tRNA
chr9.trna6	2.25136	1.1708	2.25136	up	1.19899	0.261821	1.19899	up	1.56689	0.647905	1.56689	up	-1.87771	-0.908978	1.87771	down	-1.43683	-0.522894	1.43683	down	1.30684	0.386084	1.30684	up	trna6			tRNA
NEWGENE3501	2.06446	1.04576	2.06446	up	2.19649	1.1352	2.19649	up	1.54199	0.62479	1.54199	up	1.06395	0.0894363	1.06395	up	-1.33883	-0.420972	1.33883	down	-1.42445	-0.510409	1.42445	down				snoRNA
NEWGENE1502	1.74975	0.807149	1.74975	up	2.73138	1.44963	2.73138	up	1.46496	0.550856	1.46496	up	1.56101	0.642482	1.56101	up	-1.19441	-0.256292	1.19441	down	-1.86448	-0.898774	1.86448	down				Unknown
NEWGENE1507	-2.01692	-1.01215	2.01692	down	-1.06773	-0.0945412	1.06773	down	-1.09704	-0.133619	1.09704	down	1.88899	0.917613	1.88899	up	1.83851	0.878535	1.83851	up	-1.02746	-0.0390781	1.02746	down				Unknown
NEWGENE1508	-3.08238	-1.62405	3.08238	down	-1.55495	-0.636871	1.55495	down	-1.24582	-0.317094	1.24582	down	1.9823	0.987175	1.9823	up	2.47418	1.30695	2.47418	up	1.24814	0.319777	1.24814	up				Unknown
MI0000263	2.64659	1.40414	2.64659	up	2.77668	1.47336	2.77668	up	2.30924	1.20742	2.30924	up	1.04915	0.0692251	1.04915	up	-1.14609	-0.19672	1.14609	down	-1.20242	-0.265945	1.20242	down	hsa-mir-7-1	407043		miRNA	miRBase:MI0000263|RFAM:RF00053
NEWGENE1510	-1.46135	-0.547304	1.46135	down	1.04701	0.0662705	1.04701	up	1.42996	0.515976	1.42996	up	1.53005	0.613574	1.53005	up	2.08968	1.06328	2.08968	up	1.36576	0.449706	1.36576	up				Unknown
ENSG00000222293	-1.80257	-0.850055	1.80257	down	-1.07364	-0.102509	1.07364	down	1.49906	0.58406	1.49906	up	1.67893	0.747546	1.67893	up	2.70216	1.43412	2.70216	up	1.60945	0.68657	1.60945	up	RNU2-36P		ENSG00000222293	snRNA	RFAM:RF00004
MI0000060	2.07003	1.04965	2.07003	up	2.43099	1.28154	2.43099	up	1.9571	0.968717	1.9571	up	1.17438	0.231895	1.17438	up	-1.0577	-0.0809321	1.0577	down	-1.24214	-0.312827	1.24214	down	hsa-let-7a-1	406881	ENSG00000199165	miRNA	miRBase:MI0000060|RFAM:RF00027
MI0000067	3.70639	1.89001	3.70639	up	3.65889	1.8714	3.65889	up	2.45831	1.29767	2.45831	up	-1.01298	-0.0186094	1.01298	down	-1.5077	-0.592348	1.5077	down	-1.48838	-0.573739	1.48838	down	hsa-let-7f-1	406888	ENSG00000199072	miRNA	miRBase:MI0000067|RFAM:RF00027
MI0000065	2.53354	1.34116	2.53354	up	2.75804	1.46364	2.75804	up	1.85726	0.893174	1.85726	up	1.08861	0.122484	1.08861	up	-1.36413	-0.447982	1.36413	down	-1.485	-0.570466	1.485	down	hsa-let-7d	406886	ENSG00000199133	miRNA	miRBase:MI0000065|RFAM:RF00027
MI0000439	3.1269	1.64473	3.1269	up	3.64157	1.86456	3.64157	up	2.03908	1.02792	2.03908	up	1.16459	0.219827	1.16459	up	-1.53349	-0.616817	1.53349	down	-1.78589	-0.836644	1.78589	down	hsa-mir-23b	407011		miRNA	miRBase:MI0000439
MI0000440	4.61958	2.20776	4.61958	up	2.94352	1.55754	2.94352	up	2.07099	1.05032	2.07099	up	-1.56941	-0.65022	1.56941	down	-2.23061	-1.15744	2.23061	down	-1.42131	-0.50722	1.42131	down	hsa-mir-27b	407019		miRNA	miRBase:MI0000440
MI0000080	2.18005	1.12436	2.18005	up	2.88318	1.52766	2.88318	up	1.63347	0.707937	1.63347	up	1.32253	0.403296	1.32253	up	-1.33462	-0.416426	1.33462	down	-1.76507	-0.819722	1.76507	down	hsa-mir-24-1	407012		miRNA	miRBase:MI0000080
NEWGENE1530	-1.86309	-0.897696	1.86309	down	-1.68506	-0.752803	1.68506	down	1.25978	0.333175	1.25978	up	1.10565	0.144893	1.10565	up	2.34709	1.23087	2.34709	up	2.12281	1.08598	2.12281	up				Unknown
NEWGENE3508	-1.27938	-0.355449	1.27938	down	1.06984	0.0973948	1.06984	up	1.77785	0.830134	1.77785	up	1.36874	0.452844	1.36874	up	2.27455	1.18558	2.27455	up	1.66179	0.732739	1.66179	up				tRNA
NEWGENE3509	3.83034	1.93747	3.83034	up	3.70432	1.88921	3.70432	up	2.9312	1.55149	2.9312	up	-1.03402	-0.0482659	1.03402	down	-1.30675	-0.385983	1.30675	down	-1.26376	-0.337717	1.26376	down				tRNA
NEWGENE3510	-1.79033	-0.840225	1.79033	down	-1.42349	-0.509429	1.42349	down	1.54713	0.629594	1.54713	up	1.25771	0.330796	1.25771	up	2.76987	1.46982	2.76987	up	2.20232	1.13902	2.20232	up				miRNA
NEWGENE1553	-2.16593	-1.11499	2.16593	down	-1.0342	-0.0485136	1.0342	down	-1.18542	-0.245401	1.18542	down	2.09431	1.06648	2.09431	up	1.82714	0.869589	1.82714	up	-1.14622	-0.196887	1.14622	down				Unknown
ENSG00000212447	1.70114	0.766506	1.70114	up	1.92619	0.945752	1.92619	up	2.2898	1.19522	2.2898	up	1.13229	0.179246	1.13229	up	1.34604	0.428718	1.34604	up	1.18877	0.249472	1.18877	up	SNORD90	692206	ENSG00000212447	snoRNA	RFAM:RF00579
NEWGENE1563	2.63888	1.39992	2.63888	up	2.3327	1.222	2.3327	up	1.8951	0.922277	1.8951	up	-1.13126	-0.177924	1.13126	down	-1.39247	-0.477648	1.39247	down	-1.23091	-0.299724	1.23091	down				Unknown
NEWGENE3512	2.1043	1.07334	2.1043	up	1.79154	0.841204	1.79154	up	1.50973	0.594294	1.50973	up	-1.17457	-0.232134	1.17457	down	-1.39382	-0.479044	1.39382	down	-1.18666	-0.24691	1.18666	down				miRNA
NEWGENE1564	-2.01176	-1.00846	2.01176	down	-1.28536	-0.362178	1.28536	down	1.00827	0.0118866	1.00827	up	1.56512	0.646278	1.56512	up	2.0284	1.02034	2.0284	up	1.296	0.374064	1.296	up				Unknown
MI0000269	3.67371	1.87724	3.67371	up	3.61436	1.85374	3.61436	up	2.17337	1.11993	2.17337	up	-1.01642	-0.0235012	1.01642	down	-1.69033	-0.757308	1.69033	down	-1.66302	-0.733806	1.66302	down	hsa-mir-181a-2	406954	ENSG00000207595	miRNA	miRBase:MI0000269|RFAM:RF00076
MI0000683	4.02807	2.01009	4.02807	up	2.95583	1.56357	2.95583	up	2.42277	1.27665	2.42277	up	-1.36275	-0.446522	1.36275	down	-1.66259	-0.733432	1.66259	down	-1.22002	-0.28691	1.22002	down	hsa-mir-181b-2	406956	ENSG00000207737	miRNA	miRBase:MI0000683|RFAM:RF00076
MI0000282	2.99494	1.58252	2.99494	up	2.57721	1.36581	2.57721	up	1.77299	0.826186	1.77299	up	-1.16209	-0.216717	1.16209	down	-1.6892	-0.756339	1.6892	down	-1.45359	-0.539622	1.45359	down	hsa-mir-199b	406978	ENSG00000207581	miRNA	miRBase:MI0000282
NEWGENE1575	-1.95626	-0.9681	1.95626	down	-1.14161	-0.191074	1.14161	down	1.27889	0.354895	1.27889	up	1.71359	0.777026	1.71359	up	2.50185	1.323	2.50185	up	1.46	0.54597	1.46	up				Unknown
ENSG00000235284	1.61227	0.689097	1.61227	up	2.00526	1.00379	2.00526	up	2.28534	1.19241	2.28534	up	1.24375	0.314691	1.24375	up	1.41746	0.503311	1.41746	up	1.13967	0.18862	1.13967	up	SNORD62A	26786|692093	ENSG00000235284	snoRNA	RFAM:RF00153
ENSG00000231587	1.61227	0.689097	1.61227	up	2.00526	1.00379	2.00526	up	2.28448	1.19187	2.28448	up	1.24375	0.314691	1.24375	up	1.41693	0.502769	1.41693	up	1.13925	0.188078	1.13925	up	SNORD62B	26786|692093	ENSG00000231587	snoRNA	RFAM:RF00153
ENSG00000206611	2.69128	1.42829	2.69128	up	2.71545	1.44119	2.71545	up	3.23647	1.69442	3.23647	up	1.00898	0.0129001	1.00898	up	1.20258	0.266127	1.20258	up	1.19187	0.253227	1.19187	up	SNORD24	26820	ENSG00000206611	snoRNA	RFAM:RF00069
ENSG00000200831	1.06296	0.0880869	1.06296	up	1.61739	0.693666	1.61739	up	2.12574	1.08797	2.12574	up	1.52159	0.605579	1.52159	up	1.99983	0.99988	1.99983	up	1.31431	0.394301	1.31431	up	SNORD36B		ENSG00000200831	snoRNA	RFAM:RF00049
MI0000471	3.08117	1.62348	3.08117	up	2.96719	1.5691	2.96719	up	1.71882	0.781417	1.71882	up	-1.03841	-0.0543798	1.03841	down	-1.79261	-0.842061	1.79261	down	-1.7263	-0.787682	1.7263	down	hsa-mir-126	406913		miRNA	miRBase:MI0000471
NEWGENE1538	2.48509	1.3133	2.48509	up	2.4356	1.28428	2.4356	up	1.78826	0.838558	1.78826	up	-1.02032	-0.0290233	1.02032	down	-1.38967	-0.474741	1.38967	down	-1.36199	-0.445718	1.36199	down				Unknown
chr10.trna6	2.88301	1.52758	2.88301	up	2.06942	1.04923	2.06942	up	1.65029	0.722722	1.65029	up	-1.39315	-0.47835	1.39315	down	-1.74697	-0.804854	1.74697	down	-1.25397	-0.326504	1.25397	down	trna6			tRNA
ENSG00000199200	1.16051	0.214765	1.16051	up	2.58606	1.37076	2.58606	up	1.44923	0.535282	1.44923	up	2.22837	1.15599	2.22837	up	1.24878	0.320517	1.24878	up	-1.78444	-0.835473	1.78444	down	Y_RNA		ENSG00000199200	scRNA	RFAM:RF00019
ENSG00000238707	1.32961	0.411004	1.32961	up	1.05355	0.0752641	1.05355	up	-1.54057	-0.623461	1.54057	down	-1.26202	-0.33574	1.26202	down	-2.04835	-1.03447	2.04835	down	-1.62307	-0.698725	1.62307	down	SNORD2		ENSG00000238707	snoRNA	RFAM:RF01299
NEWGENE3548	-2.89725	-1.53468	2.89725	down	-1.57509	-0.655435	1.57509	down	-1.105	-0.144049	1.105	down	1.83942	0.879249	1.83942	up	2.62194	1.39063	2.62194	up	1.42542	0.511386	1.42542	up				miRNA
NEWGENE3549	4.06129	2.02194	4.06129	up	3.70694	1.89023	3.70694	up	2.2519	1.17114	2.2519	up	-1.09559	-0.131709	1.09559	down	-1.8035	-0.850796	1.8035	down	-1.64614	-0.719087	1.64614	down				miRNA
NEWGENE1615	1.53858	0.621599	1.53858	up	2.07929	1.05609	2.07929	up	1.33038	0.411837	1.33038	up	1.35144	0.434494	1.35144	up	-1.1565	-0.209762	1.1565	down	-1.56293	-0.644256	1.56293	down				Unknown
chr10.trna2	2.2362	1.16105	2.2362	up	2.22973	1.15687	2.22973	up	1.77901	0.831078	1.77901	up	-1.0029	-0.00417757	1.0029	down	-1.25699	-0.329969	1.25699	down	-1.25335	-0.325791	1.25335	down	trna2			tRNA
NEWGENE1624	2.16564	1.11479	2.16564	up	2.3887	1.25622	2.3887	up	2.96169	1.56642	2.96169	up	1.103	0.141432	1.103	up	1.36759	0.451631	1.36759	up	1.23988	0.310199	1.23988	up				Unknown
MI0000114	2.44666	1.29081	2.44666	up	2.53866	1.34407	2.53866	up	1.74438	0.802716	1.74438	up	1.0376	0.0532548	1.0376	up	-1.40259	-0.488096	1.40259	down	-1.45533	-0.541351	1.45533	down	hsa-mir-107	406901		miRNA	miRBase:MI0000114
NEWGENE1650	-1.65788	-0.729342	1.65788	down	1.19868	0.261451	1.19868	up	1.40806	0.493714	1.40806	up	1.98728	0.990793	1.98728	up	2.33441	1.22306	2.33441	up	1.17468	0.232262	1.17468	up				Unknown
NEWGENE1657	5.03382	2.33165	5.03382	up	3.60455	1.84982	3.60455	up	2.75372	1.46138	2.75372	up	-1.39652	-0.481834	1.39652	down	-1.82801	-0.870272	1.82801	down	-1.30898	-0.388438	1.30898	down				Unknown
ENSG00000222414	1.62076	0.696673	1.62076	up	2.11531	1.08087	2.11531	up	2.33735	1.22487	2.33735	up	1.30514	0.384199	1.30514	up	1.44213	0.5282	1.44213	up	1.10497	0.144001	1.10497	up	RNU2-59P		ENSG00000222414	snRNA	RFAM:RF00004
MI0003129	5.16202	2.36794	5.16202	up	3.36604	1.75105	3.36604	up	2.148	1.10299	2.148	up	-1.53356	-0.616881	1.53356	down	-2.40318	-1.26494	2.40318	down	-1.56706	-0.648063	1.56706	down	hsa-mir-146b	574447	ENSG00000202569	miRNA	miRBase:MI0003129
NEWGENE1679	-1.67525	-0.744376	1.67525	down	1.20922	0.274073	1.20922	up	1.2519	0.324123	1.2519	up	2.02574	1.01845	2.02574	up	2.09725	1.0685	2.09725	up	1.0353	0.0500497	1.0353	up				Unknown
ENSG00000207468	-1.19183	-0.253179	1.19183	down	1.0447	0.0630833	1.0447	up	2.10176	1.0716	2.10176	up	1.2451	0.316262	1.2451	up	2.50495	1.32478	2.50495	up	2.01184	1.00852	2.01184	up	SNORA19	641451	ENSG00000207468	snoRNA	RFAM:RF00413
NEWGENE1687	-1.54353	-0.626235	1.54353	down	1.31927	0.399745	1.31927	up	-1.22434	-0.292005	1.22434	down	2.03634	1.02598	2.03634	up	1.2607	0.33423	1.2607	up	-1.61524	-0.691751	1.61524	down				Unknown
ENSG00000202487	2.46261	1.30019	2.46261	up	1.78974	0.839748	1.78974	up	1.8843	0.914025	1.8843	up	-1.37596	-0.46044	1.37596	down	-1.30691	-0.386163	1.30691	down	1.05283	0.074277	1.05283	up	Y_RNA		ENSG00000202487	scRNA	RFAM:RF00019
NEWGENE3590	-4.01753	-2.00631	4.01753	down	-1.19849	-0.261222	1.19849	down	1.59003	0.669054	1.59003	up	3.35215	1.74509	3.35215	up	6.38799	2.67536	6.38799	up	1.90564	0.930276	1.90564	up				miRNA
NEWGENE1702	3.7331	1.90037	3.7331	up	3.30175	1.72323	3.30175	up	2.18164	1.12542	2.18164	up	-1.13064	-0.177143	1.13064	down	-1.71114	-0.774958	1.71114	down	-1.51342	-0.597815	1.51342	down				Unknown
ENSG00000201279	4.44553	2.15236	4.44553	up	4.02762	2.00993	4.02762	up	2.95301	1.56219	2.95301	up	-1.10376	-0.14243	1.10376	down	-1.50543	-0.590171	1.50543	down	-1.3639	-0.447741	1.3639	down	Y_RNA		ENSG00000201279	scRNA	RFAM:RF00019
ENSG00000200983	-1.34161	-0.423962	1.34161	down	1.28415	0.360816	1.28415	up	1.79695	0.845551	1.79695	up	1.72283	0.784778	1.72283	up	2.4108	1.26951	2.4108	up	1.39933	0.484735	1.39933	up	SNORA3	619562	ENSG00000200983	snoRNA	RFAM:RF00334
ENSG00000212607	-2.22791	-1.15569	2.22791	down	1.18002	0.238815	1.18002	up	1.72971	0.790527	1.72971	up	2.62899	1.39451	2.62899	up	3.85364	1.94622	3.85364	up	1.46582	0.551712	1.46582	up	SNORA45	677826	ENSG00000212607	snoRNA	RFAM:RF00334
MI0016846	1.51108	0.595578	1.51108	up	1.51371	0.598087	1.51371	up	2.0366	1.02616	2.0366	up	1.00174	0.00250864	1.00174	up	1.34778	0.430587	1.34778	up	1.34544	0.428078	1.34544	up	hsa-mir-4485	100616263		miRNA	miRBase:MI0016846
NEWGENE1710	-2.10056	-1.07078	2.10056	down	-1.14653	-0.197279	1.14653	down	-1.35643	-0.439816	1.35643	down	1.8321	0.873496	1.8321	up	1.54859	0.630959	1.54859	up	-1.18307	-0.242537	1.18307	down				Unknown
ENSG00000238622	1.21246	0.277939	1.21246	up	1.5576	0.639322	1.5576	up	2.16638	1.11529	2.16638	up	1.28466	0.361383	1.28466	up	1.78677	0.83735	1.78677	up	1.39085	0.475967	1.39085	up	SNORD97	692223	ENSG00000238622	snoRNA	RFAM:RF01291
NEWGENE1713	2.9494	1.56042	2.9494	up	2.44927	1.29235	2.44927	up	2.34831	1.23162	2.34831	up	-1.2042	-0.26807	1.2042	down	-1.25596	-0.328794	1.25596	down	-1.04299	-0.0607245	1.04299	down				Unknown
NEWGENE1715	-3.79035	-1.92233	3.79035	down	-1.17318	-0.230421	1.17318	down	-1.0166	-0.0237561	1.0166	down	3.23085	1.69191	3.23085	up	3.72845	1.89858	3.72845	up	1.15402	0.206665	1.15402	up				Unknown
NEWGENE1722	2.13855	1.09663	2.13855	up	1.8085	0.854793	1.8085	up	1.74283	0.801435	1.74283	up	-1.1825	-0.24184	1.1825	down	-1.22705	-0.295198	1.22705	down	-1.03768	-0.0533577	1.03768	down				Unknown
NEWGENE1729	1.7767	0.8292	1.7767	up	2.20913	1.14348	2.20913	up	1.71847	0.781129	1.71847	up	1.24339	0.314281	1.24339	up	-1.03388	-0.0480714	1.03388	down	-1.28552	-0.362353	1.28552	down				Unknown
NEWGENE1732	2.81909	1.49523	2.81909	up	2.06741	1.04782	2.06741	up	1.34328	0.425761	1.34328	up	-1.36358	-0.447403	1.36358	down	-2.09866	-1.06947	2.09866	down	-1.53908	-0.622064	1.53908	down				Unknown
ENSG00000200615	4.70612	2.23454	4.70612	up	3.34997	1.74415	3.34997	up	2.27049	1.18301	2.27049	up	-1.40482	-0.490387	1.40482	down	-2.07273	-1.05153	2.07273	down	-1.47544	-0.561143	1.47544	down	Y_RNA		ENSG00000200615	scRNA	RFAM:RF00019
ENSG00000212135	1.03611	0.0511808	1.03611	up	1.40711	0.492738	1.40711	up	2.00872	1.00628	2.00872	up	1.35807	0.441557	1.35807	up	1.93871	0.955097	1.93871	up	1.42755	0.513539	1.42755	up	SNORD67	692108	ENSG00000212135	snoRNA	RFAM:RF00573
ENSG00000200090	2.13539	1.0945	2.13539	up	1.63674	0.710826	1.63674	up	1.76054	0.816015	1.76054	up	-1.30466	-0.383672	1.30466	down	-1.21292	-0.278482	1.21292	down	1.07564	0.105189	1.07564	up	Y_RNA		ENSG00000200090	scRNA	RFAM:RF00019
NEWGENE3606	-1.28698	-0.363993	1.28698	down	1.11861	0.161702	1.11861	up	1.7072	0.771635	1.7072	up	1.43963	0.525694	1.43963	up	2.19714	1.13563	2.19714	up	1.52619	0.609933	1.52619	up				miRNA
NEWGENE1754	8.16356	3.0292	8.16356	up	5.37872	2.42726	5.37872	up	2.90895	1.5405	2.90895	up	-1.51775	-0.601935	1.51775	down	-2.80636	-1.4887	2.80636	down	-1.84903	-0.886765	1.84903	down				Unknown
MI0000448	1.88648	0.915699	1.88648	up	2.14655	1.10202	2.14655	up	1.73996	0.799051	1.73996	up	1.13786	0.186319	1.13786	up	-1.08421	-0.116648	1.08421	down	-1.23368	-0.302966	1.23368	down	hsa-mir-130a	406919	ENSG00000208009	miRNA	miRBase:MI0000448
chr11.trna17	1.8501	0.887605	1.8501	up	2.02384	1.01709	2.02384	up	1.52885	0.612444	1.52885	up	1.09391	0.129488	1.09391	up	-1.21013	-0.275161	1.21013	down	-1.32377	-0.404649	1.32377	down	trna17			tRNA
chr11.trna16	2.50295	1.32363	2.50295	up	2.50968	1.32751	2.50968	up	2.67702	1.42063	2.67702	up	1.00269	0.00387776	1.00269	up	1.06955	0.0969991	1.06955	up	1.06668	0.0931213	1.06668	up	trna16			tRNA
chr11.trna5	1.26847	0.343085	1.26847	up	2.08592	1.06068	2.08592	up	1.27324	0.348509	1.27324	up	1.64444	0.717597	1.64444	up	1.00377	0.00542399	1.00377	up	-1.63827	-0.712173	1.63827	down	trna5			tRNA
MI0022215	2.50087	1.32243	2.50087	up	2.79902	1.48492	2.79902	up	1.61935	0.695418	1.61935	up	1.11922	0.162494	1.11922	up	-1.54436	-0.62701	1.54436	down	-1.72848	-0.789504	1.72848	down	hsa-mir-6503			miRNA	miRBase:MI0022215
NEWGENE3608	3.93209	1.9753	3.93209	up	3.19188	1.6744	3.19188	up	2.28014	1.18912	2.28014	up	-1.23191	-0.300891	1.23191	down	-1.72449	-0.786172	1.72449	down	-1.39986	-0.485281	1.39986	down				miRNA
ENSG00000206597	-1.52989	-0.613424	1.52989	down	1.32321	0.404038	1.32321	up	1.76293	0.817975	1.76293	up	2.02435	1.01746	2.02435	up	2.69708	1.4314	2.69708	up	1.33232	0.413937	1.33232	up	SNORA57	692158	ENSG00000206597	snoRNA	RFAM:RF00191
ENSG00000222328	-1.04216	-0.0595736	1.04216	down	1.59142	0.670312	1.59142	up	2.05371	1.03823	2.05371	up	1.65851	0.729885	1.65851	up	2.14029	1.09781	2.14029	up	1.29049	0.367922	1.29049	up	RNU2-2P	26855|6066	ENSG00000222328	snRNA	RFAM:RF00004
NEWGENE3614	-2.06298	-1.04473	2.06298	down	-1.05461	-0.076716	1.05461	down	1.2964	0.374506	1.2964	up	1.95615	0.968016	1.95615	up	2.67444	1.41924	2.67444	up	1.3672	0.451222	1.3672	up				snoRNA
NEWGENE3615	2.85928	1.51565	2.85928	up	2.58827	1.37199	2.58827	up	2.70278	1.43445	2.70278	up	-1.10471	-0.143666	1.10471	down	-1.0579	-0.0812067	1.0579	down	1.04424	0.0624593	1.04424	up				snoRNA
NEWGENE3616	1.69147	0.758277	1.69147	up	1.79266	0.842101	1.79266	up	2.27385	1.18514	2.27385	up	1.05982	0.0838244	1.05982	up	1.34431	0.426861	1.34431	up	1.26842	0.343036	1.26842	up				miRNA
ENSG00000222477	-1.40909	-0.494768	1.40909	down	-1.04993	-0.0702952	1.04993	down	1.61887	0.694991	1.61887	up	1.34208	0.424473	1.34208	up	2.28115	1.18976	2.28115	up	1.69971	0.765286	1.69971	up	RNU2-23P		ENSG00000222477	snRNA	RFAM:RF00004
NEWGENE1806	-1.52349	-0.60738	1.52349	down	1.36292	0.446702	1.36292	up	1.0794	0.110228	1.0794	up	2.0764	1.05408	2.0764	up	1.64445	0.717607	1.64445	up	-1.26267	-0.336475	1.26267	down				Unknown
NEWGENE3639	-2.27708	-1.18718	2.27708	down	-1.21185	-0.277214	1.21185	down	1.0597	0.0836589	1.0597	up	1.87901	0.90997	1.87901	up	2.41302	1.27084	2.41302	up	1.2842	0.360873	1.2842	up				miRNA
MI0000261	3.0744	1.62031	3.0744	up	2.94261	1.5571	2.94261	up	1.85102	0.888324	1.85102	up	-1.04479	-0.063208	1.04479	down	-1.66092	-0.731983	1.66092	down	-1.58972	-0.668775	1.58972	down	hsa-mir-139	406931		miRNA	miRBase:MI0000261
MI0000808	1.95267	0.965449	1.95267	up	2.01109	1.00798	2.01109	up	1.20217	0.265641	1.20217	up	1.02992	0.0425267	1.02992	up	-1.62429	-0.699807	1.62429	down	-1.67288	-0.742334	1.67288	down	hsa-mir-326	442900		miRNA	miRBase:MI0000808
chr11.trna12	2.13143	1.09182	2.13143	up	1.88479	0.914406	1.88479	up	1.44539	0.531462	1.44539	up	-1.13086	-0.177418	1.13086	down	-1.47464	-0.560362	1.47464	down	-1.304	-0.382944	1.304	down	trna12			tRNA
NEWGENE3645	2.40049	1.26333	2.40049	up	1.54178	0.6246	1.54178	up	1.93761	0.954276	1.93761	up	-1.55696	-0.638727	1.55696	down	-1.23889	-0.309051	1.23889	down	1.25673	0.329676	1.25673	up				snoRNA
ENSG00000239195	1.72885	0.789812	1.72885	up	1.87594	0.907615	1.87594	up	2.45546	1.296	2.45546	up	1.08508	0.117803	1.08508	up	1.42029	0.506184	1.42029	up	1.30892	0.388381	1.30892	up	SNORD5	692072	ENSG00000239195	snoRNA	RFAM:RF01161
NEWGENE1861	2.22853	1.15609	2.22853	up	2.66024	1.41155	2.66024	up	2.01435	1.01032	2.01435	up	1.19372	0.255464	1.19372	up	-1.10632	-0.145774	1.10632	down	-1.32064	-0.401238	1.32064	down				Unknown
NEWGENE1866	1.96715	0.976108	1.96715	up	2.11767	1.08248	2.11767	up	1.84018	0.879845	1.84018	up	1.07652	0.106372	1.07652	up	-1.069	-0.0962634	1.069	down	-1.1508	-0.202635	1.1508	down				Unknown
NEWGENE3649	3.17708	1.6677	3.17708	up	2.08664	1.06118	2.08664	up	1.60703	0.684394	1.60703	up	-1.52258	-0.606519	1.52258	down	-1.97699	-0.983309	1.97699	down	-1.29845	-0.37679	1.29845	down				tRNA
MI0000061	2.0859	1.06067	2.0859	up	2.41625	1.27277	2.41625	up	1.96246	0.972666	1.96246	up	1.15837	0.212101	1.15837	up	-1.0629	-0.088006	1.0629	down	-1.23124	-0.300107	1.23124	down	hsa-let-7a-2	406882	ENSG00000198975	miRNA	miRBase:MI0000061|RFAM:RF00027
ENSG00000202252	2.02244	1.0161	2.02244	up	1.39306	0.478259	1.39306	up	1.97269	0.980163	1.97269	up	-1.45179	-0.537837	1.45179	down	-1.02522	-0.0359336	1.02522	down	1.41608	0.501904	1.41608	up	SNORD14C	85389	ENSG00000202252	snoRNA	RFAM:RF00016
ENSG00000200496	2.97566	1.57321	2.97566	up	1.81341	0.858703	1.81341	up	1.85383	0.890511	1.85383	up	-1.64092	-0.714506	1.64092	down	-1.60514	-0.682699	1.60514	down	1.02229	0.0318072	1.02229	up	U8		ENSG00000200496	snoRNA	RFAM:RF00096
NEWGENE3653	-2.28904	-1.19474	2.28904	down	1.02037	0.0290993	1.02037	up	1.43638	0.522437	1.43638	up	2.33568	1.22384	2.33568	up	3.28793	1.71718	3.28793	up	1.4077	0.493338	1.4077	up				miRNA
NEWGENE1919	-2.16766	-1.11614	2.16766	down	-1.19929	-0.262182	1.19929	down	-1.00547	-0.00787535	1.00547	down	1.80745	0.853958	1.80745	up	2.15586	1.10827	2.15586	up	1.19276	0.254307	1.19276	up				Unknown
ENSG00000222493	2.84098	1.50639	2.84098	up	2.67099	1.41737	2.67099	up	1.92664	0.946087	1.92664	up	-1.06364	-0.0890137	1.06364	down	-1.47458	-0.560301	1.47458	down	-1.38635	-0.471287	1.38635	down	Y_RNA		ENSG00000222493	scRNA	RFAM:RF00019
NEWGENE1772	1.78601	0.836742	1.78601	up	2.04289	1.03061	2.04289	up	1.44038	0.526447	1.44038	up	1.14383	0.193872	1.14383	up	-1.23996	-0.310295	1.23996	down	-1.4183	-0.504167	1.4183	down				Unknown
ENSG00000200885	-1.5683	-0.649205	1.5683	down	1.43477	0.520818	1.43477	up	2.0629	1.04467	2.0629	up	2.25015	1.17002	2.25015	up	3.23525	1.69388	3.23525	up	1.43779	0.523856	1.43779	up	RNU1-146P		ENSG00000200885	snRNA	RFAM:RF00003
NEWGENE3660	1.98647	0.990205	1.98647	up	2.00509	1.00367	2.00509	up	2.13332	1.0931	2.13332	up	1.00937	0.0134617	1.00937	up	1.07393	0.102896	1.07393	up	1.06395	0.0894347	1.06395	up				snoRNA
NEWGENE1783	2.22695	1.15507	2.22695	up	1.86112	0.896169	1.86112	up	1.41321	0.498973	1.41321	up	-1.19657	-0.258901	1.19657	down	-1.57581	-0.656096	1.57581	down	-1.31695	-0.397195	1.31695	down				Unknown
NEWGENE3664	-1.59723	-0.675571	1.59723	down	-1.17314	-0.23038	1.17314	down	1.46949	0.555314	1.46949	up	1.36149	0.445192	1.36149	up	2.34711	1.23089	2.34711	up	1.72392	0.785694	1.72392	up				miRNA
NEWGENE1793	2.56425	1.35854	2.56425	up	1.84541	0.883944	1.84541	up	1.82544	0.868241	1.82544	up	-1.38953	-0.474593	1.38953	down	-1.40473	-0.490296	1.40473	down	-1.01094	-0.0157029	1.01094	down				Unknown
NEWGENE1807	2.29926	1.20117	2.29926	up	2.01773	1.01273	2.01773	up	1.49286	0.578078	1.49286	up	-1.13953	-0.188436	1.13953	down	-1.54017	-0.62309	1.54017	down	-1.35159	-0.434654	1.35159	down				Unknown
NEWGENE1808	1.11148	0.152479	1.11148	up	1.92098	0.941844	1.92098	up	-1.04225	-0.0597036	1.04225	down	1.72831	0.789365	1.72831	up	-1.15844	-0.212183	1.15844	down	-2.00215	-1.00155	2.00215	down				Unknown
NEWGENE1810	3.94374	1.97957	3.94374	up	3.52934	1.8194	3.52934	up	2.3192	1.21363	2.3192	up	-1.11742	-0.160168	1.11742	down	-1.70047	-0.765935	1.70047	down	-1.52179	-0.605767	1.52179	down				Unknown
ENSG00000200309	1.09388	0.129454	1.09388	up	2.26737	1.18102	2.26737	up	1.61375	0.690413	1.61375	up	2.07278	1.05157	2.07278	up	1.47525	0.560959	1.47525	up	-1.40504	-0.490609	1.40504	down	Y_RNA		ENSG00000200309	scRNA	RFAM:RF00019
ENSG00000200428	3.50489	1.80937	3.50489	up	2.0217	1.01557	2.0217	up	2.56417	1.35849	2.56417	up	-1.73364	-0.793801	1.73364	down	-1.36687	-0.450881	1.36687	down	1.26832	0.34292	1.26832	up	Y_RNA		ENSG00000200428	scRNA	RFAM:RF00019
MI0000811	2.36411	1.2413	2.36411	up	2.33089	1.22088	2.33089	up	2.12392	1.08673	2.12392	up	-1.01425	-0.0204168	1.01425	down	-1.11308	-0.154563	1.11308	down	-1.09744	-0.134147	1.09744	down	hsa-mir-148b	442892		miRNA	miRBase:MI0000811
MI0000750	1.99027	0.992965	1.99027	up	2.18188	1.12557	2.18188	up	1.76749	0.821698	1.76749	up	1.09627	0.132608	1.09627	up	-1.12605	-0.171267	1.12605	down	-1.23446	-0.303875	1.23446	down	hsa-mir-26a-2	407016		miRNA	miRBase:MI0000750
NEWGENE1844	-2.00381	-1.00275	2.00381	down	1.05695	0.0799013	1.05695	up	-1.03802	-0.0538303	1.03802	down	2.11792	1.08265	2.11792	up	1.93042	0.948918	1.93042	up	-1.09713	-0.133732	1.09713	down				Unknown
ENSG00000199245	2.47316	1.30636	2.47316	up	1.96053	0.971246	1.96053	up	1.74888	0.806431	1.74888	up	-1.26147	-0.33511	1.26147	down	-1.41414	-0.499925	1.41414	down	-1.12102	-0.164815	1.12102	down	Y_RNA		ENSG00000199245	scRNA	RFAM:RF00019
ENSG00000252850	-1.93857	-0.954994	1.93857	down	-1.36245	-0.446205	1.36245	down	1.33558	0.417465	1.33558	up	1.42285	0.508788	1.42285	up	2.58911	1.37246	2.58911	up	1.81966	0.86367	1.81966	up	RNU1-117P		ENSG00000252850	snRNA	RFAM:RF00003
NEWGENE1881	-2.18352	-1.12666	2.18352	down	1.00003	3.98755e-05	1.00003	up	1.02113	0.0301632	1.02113	up	2.18358	1.1267	2.18358	up	2.22965	1.15682	2.22965	up	1.0211	0.0301234	1.0211	up				Unknown
MI0000812	1.49931	0.584296	1.49931	up	2.35094	1.23324	2.35094	up	1.36628	0.450249	1.36628	up	1.56802	0.648943	1.56802	up	-1.09737	-0.134047	1.09737	down	-1.72069	-0.78299	1.72069	down	hsa-mir-331	442903	ENSG00000199172	miRNA	miRBase:MI0000812
NEWGENE1925	-3.73739	-1.90203	3.73739	down	-1.00666	-0.00957951	1.00666	down	-1.20534	-0.269437	1.20534	down	3.71266	1.89245	3.71266	up	3.1007	1.6326	3.1007	up	-1.19736	-0.259857	1.19736	down				Unknown
NEWGENE1931	3.12218	1.64255	3.12218	up	2.15393	1.10697	2.15393	up	2.3411	1.22719	2.3411	up	-1.44953	-0.535586	1.44953	down	-1.33364	-0.415367	1.33364	down	1.0869	0.120219	1.0869	up				Unknown
ENSG00000202538	-1.07955	-0.110435	1.07955	down	1.56151	0.642939	1.56151	up	3.51648	1.81413	3.51648	up	1.68573	0.753374	1.68573	up	3.79623	1.92457	3.79623	up	2.25198	1.17119	2.25198	up	RNU4-2	26834	ENSG00000202538	snRNA	RFAM:RF00015
ENSG00000200795	1.04293	0.0606386	1.04293	up	1.42871	0.514714	1.42871	up	2.91625	1.54412	2.91625	up	1.3699	0.454076	1.3699	up	2.79622	1.48348	2.79622	up	2.04118	1.0294	2.04118	up	RNU4-1	26835	ENSG00000200795	snRNA	RFAM:RF00015
chr12.trna13	1.35358	0.436781	1.35358	up	2.2046	1.14052	2.2046	up	1.1936	0.255317	1.1936	up	1.62872	0.703734	1.62872	up	-1.13403	-0.181464	1.13403	down	-1.84702	-0.885199	1.84702	down	trna13			tRNA
NEWGENE3709	-1.24491	-0.316042	1.24491	down	1.2926	0.37028	1.2926	up	2.12666	1.08859	2.12666	up	1.60918	0.686321	1.60918	up	2.6475	1.40463	2.6475	up	1.64525	0.718309	1.64525	up				miRNA
NEWGENE3710	1.34676	0.429493	1.34676	up	1.74376	0.802202	1.74376	up	2.21974	1.15039	2.21974	up	1.29478	0.372709	1.29478	up	1.64821	0.7209	1.64821	up	1.27296	0.348191	1.27296	up				snoRNA
NEWGENE1956	-1.32296	-0.40377	1.32296	down	1.60409	0.681757	1.60409	up	1.60317	0.680928	1.60317	up	2.12215	1.08553	2.12215	up	2.12093	1.0847	2.12093	up	-1.00057	-0.000829101	1.00057	down				Unknown
NEWGENE1957	1.51167	0.596145	1.51167	up	2.42585	1.27849	2.42585	up	1.80117	0.848937	1.80117	up	1.60475	0.682348	1.60475	up	1.19151	0.252791	1.19151	up	-1.34682	-0.429556	1.34682	down				Unknown
NEWGENE3711	-2.20974	-1.14388	2.20974	down	1.19844	0.261154	1.19844	up	1.06891	0.096146	1.06891	up	2.64823	1.40503	2.64823	up	2.36202	1.24002	2.36202	up	-1.12117	-0.165008	1.12117	down				tRNA
NEWGENE1965	-10.2365	-3.35566	10.2365	down	-3.1955	-1.67604	3.1955	down	-2.29959	-1.20138	2.29959	down	3.20342	1.67961	3.20342	up	4.45145	2.15428	4.45145	up	1.38959	0.474662	1.38959	up				Unknown
NEWGENE1972	1.15919	0.213121	1.15919	up	2.17725	1.12251	2.17725	up	1.45625	0.542257	1.45625	up	1.87825	0.909387	1.87825	up	1.25626	0.329137	1.25626	up	-1.49511	-0.58025	1.49511	down				Unknown
NEWGENE1977	2.64369	1.40255	2.64369	up	1.94141	0.957103	1.94141	up	2.12678	1.08867	2.12678	up	-1.36174	-0.445451	1.36174	down	-1.24305	-0.313885	1.24305	down	1.09548	0.131566	1.09548	up				Unknown
NEWGENE1978	1.80799	0.854383	1.80799	up	2.12146	1.08506	2.12146	up	1.90054	0.926409	1.90054	up	1.17338	0.230672	1.17338	up	1.05119	0.0720252	1.05119	up	-1.11624	-0.158646	1.11624	down				Unknown
ENSG00000207500	2.19513	1.13431	2.19513	up	2.31834	1.21309	2.31834	up	2.49961	1.3217	2.49961	up	1.05613	0.0787874	1.05613	up	1.13871	0.187397	1.13871	up	1.07819	0.108609	1.07819	up	SNORD102	26771	ENSG00000207500	snoRNA	RFAM:RF00187
NEWGENE1983	-2.17487	-1.12093	2.17487	down	-1.45028	-0.536334	1.45028	down	1.09613	0.132417	1.09613	up	1.49962	0.584597	1.49962	up	2.38394	1.25335	2.38394	up	1.5897	0.668752	1.5897	up				Unknown
NEWGENE3716	2.19643	1.13516	2.19643	up	1.88145	0.911844	1.88145	up	1.40819	0.493839	1.40819	up	-1.16741	-0.223314	1.16741	down	-1.55975	-0.641319	1.55975	down	-1.33608	-0.418005	1.33608	down				tRNA
chr13.trna3	1.47371	0.559453	1.47371	up	1.75548	0.811862	1.75548	up	-1.15576	-0.208836	1.15576	down	1.19119	0.252409	1.19119	up	-1.70325	-0.768289	1.70325	down	-2.0289	-1.0207	2.0289	down	trna3			tRNA
ENSG00000223336	-1.15645	-0.209699	1.15645	down	1.0152	0.0217691	1.0152	up	2.57692	1.36565	2.57692	up	1.17403	0.231468	1.17403	up	2.98008	1.57535	2.98008	up	2.53833	1.34388	2.53833	up	RNU2-6P		ENSG00000223336	snRNA	RFAM:RF00004
NEWGENE1998	-1.4789	-0.564521	1.4789	down	1.37392	0.458299	1.37392	up	1.41817	0.504029	1.41817	up	2.03189	1.02282	2.03189	up	2.09732	1.06855	2.09732	up	1.03221	0.0457298	1.03221	up				Unknown
MI0000070	2.15914	1.11045	2.15914	up	2.38185	1.25208	2.38185	up	1.46126	0.547212	1.46126	up	1.10315	0.14163	1.10315	up	-1.47759	-0.563242	1.47759	down	-1.63	-0.704871	1.63	down	hsa-mir-16-1	406950	ENSG00000208006	miRNA	miRBase:MI0000070
MI0000069	1.82627	0.868897	1.82627	up	2.03461	1.02475	2.03461	up	1.44277	0.528838	1.44277	up	1.11408	0.155852	1.11408	up	-1.26581	-0.340059	1.26581	down	-1.41021	-0.495912	1.41021	down	hsa-mir-15a	406948	ENSG00000231607	miRNA	miRBase:MI0000069
NEWGENE2007	2.38074	1.25141	2.38074	up	1.78539	0.836243	1.78539	up	1.74668	0.804612	1.74668	up	-1.33345	-0.415166	1.33345	down	-1.36301	-0.446797	1.36301	down	-1.02217	-0.0316311	1.02217	down				Unknown
NEWGENE2013	-2.18847	-1.12992	2.18847	down	-1.25161	-0.323782	1.25161	down	-1.22539	-0.293237	1.22539	down	1.74853	0.806139	1.74853	up	1.78594	0.836684	1.78594	up	1.0214	0.0305454	1.0214	up				Unknown
NEWGENE3725	2.03404	1.02435	2.03404	up	1.58976	0.668811	1.58976	up	1.38864	0.473676	1.38864	up	-1.27946	-0.355534	1.27946	down	-1.46476	-0.550669	1.46476	down	-1.14483	-0.195135	1.14483	down				miRNA
MI0000071	1.85227	0.889292	1.85227	up	2.15841	1.10997	2.15841	up	1.69793	0.763774	1.69793	up	1.16528	0.220678	1.16528	up	-1.0909	-0.125518	1.0909	down	-1.2712	-0.346196	1.2712	down	hsa-mir-17	406952	ENSG00000215417	miRNA	miRBase:MI0000071|RFAM:RF00051
MI0000073	3.49794	1.8065	3.49794	up	3.91237	1.96804	3.91237	up	2.10204	1.07179	2.10204	up	1.11848	0.161538	1.11848	up	-1.66407	-0.734716	1.66407	down	-1.86123	-0.896254	1.86123	down	hsa-mir-19a	406979	ENSG00000215417	miRNA	miRBase:MI0000073
MI0000074	3.45167	1.78729	3.45167	up	4.27971	2.09751	4.27971	up	1.85424	0.89083	1.85424	up	1.2399	0.31022	1.2399	up	-1.8615	-0.896463	1.8615	down	-2.30806	-1.20668	2.30806	down	hsa-mir-19b-1	406980	ENSG00000215417	miRNA	miRBase:MI0000074
MI0000093	3.17117	1.66501	3.17117	up	3.36696	1.75145	3.36696	up	2.06518	1.04627	2.06518	up	1.06174	0.0864327	1.06174	up	-1.53554	-0.618745	1.53554	down	-1.63035	-0.705178	1.63035	down	hsa-mir-92a-1	407048	ENSG00000215417	miRNA	miRBase:MI0000093
NEWGENE2099	2.55232	1.35181	2.55232	up	2.48943	1.31582	2.48943	up	2.23619	1.16104	2.23619	up	-1.02526	-0.0359928	1.02526	down	-1.14137	-0.190769	1.14137	down	-1.11325	-0.154776	1.11325	down				Unknown
NEWGENE3734	2.6475	1.40463	2.6475	up	3.25454	1.70245	3.25454	up	1.77611	0.828724	1.77611	up	1.22929	0.29782	1.22929	up	-1.49062	-0.575908	1.49062	down	-1.83239	-0.873728	1.83239	down				tRNA
NEWGENE2115	2.039	1.02787	2.039	up	1.74161	0.800421	1.74161	up	1.6466	0.719488	1.6466	up	-1.17076	-0.227444	1.17076	down	-1.23831	-0.308378	1.23831	down	-1.0577	-0.0809332	1.0577	down				Unknown
NEWGENE2120	-2.1939	-1.1335	2.1939	down	1.04238	0.0598788	1.04238	up	1.02339	0.0333506	1.02339	up	2.28687	1.19337	2.28687	up	2.2452	1.16685	2.2452	up	-1.01856	-0.0265282	1.01856	down				Unknown
ENSG00000201847	1.64148	0.714993	1.64148	up	1.95408	0.966491	1.95408	up	2.24064	1.16391	2.24064	up	1.19044	0.251498	1.19044	up	1.36502	0.448917	1.36502	up	1.14664	0.197419	1.14664	up	SNORD31		ENSG00000201847	snoRNA	RFAM:RF00089
chr14.trna17	2.2266	1.15484	2.2266	up	2.30949	1.20758	2.30949	up	2.33517	1.22353	2.33517	up	1.03723	0.052735	1.03723	up	1.04876	0.0686882	1.04876	up	1.01112	0.0159532	1.01112	up	trna17			tRNA
NEWGENE2015	1.78535	0.836203	1.78535	up	2.86526	1.51866	2.86526	up	2.02991	1.02142	2.02991	up	1.60488	0.682462	1.60488	up	1.13699	0.185215	1.13699	up	-1.41152	-0.497247	1.41152	down				Unknown
NEWGENE2038	2.00061	1.00044	2.00061	up	1.88132	0.911744	1.88132	up	1.46004	0.546011	1.46004	up	-1.06341	-0.088696	1.06341	down	-1.37024	-0.454429	1.37024	down	-1.28854	-0.365733	1.28854	down				Unknown
ENSG00000206596	-1.22303	-0.290458	1.22303	down	1.19895	0.261769	1.19895	up	2.00777	1.0056	2.00777	up	1.46635	0.552227	1.46635	up	2.45557	1.29606	2.45557	up	1.67461	0.743828	1.67461	up	RNU1-27P	26863|26865|26866|26869|26870|26871|6060	ENSG00000206596	snRNA	RFAM:RF00003
NEWGENE2048	2.5179	1.33222	2.5179	up	2.56876	1.36107	2.56876	up	2.49519	1.31915	2.49519	up	1.0202	0.0288546	1.0202	up	-1.0091	-0.0130717	1.0091	down	-1.02949	-0.0419263	1.02949	down				Unknown
NEWGENE2049	1.9772	0.983461	1.9772	up	2.76666	1.46814	2.76666	up	2.46772	1.30318	2.46772	up	1.39928	0.484682	1.39928	up	1.24809	0.319717	1.24809	up	-1.12114	-0.164964	1.12114	down				Unknown
ENSG00000199285	2.04177	1.02982	2.04177	up	1.80153	0.849226	1.80153	up	1.40108	0.486538	1.40108	up	-1.13335	-0.180592	1.13335	down	-1.45728	-0.54328	1.45728	down	-1.28582	-0.362688	1.28582	down	Y_RNA		ENSG00000199285	scRNA	RFAM:RF00019
NEWGENE3760	1.58704	0.666335	1.58704	up	1.75579	0.812122	1.75579	up	2.27522	1.18601	2.27522	up	1.10633	0.145787	1.10633	up	1.43363	0.519672	1.43363	up	1.29584	0.373885	1.29584	up				snoRNA
NEWGENE3761	1.46325	0.549177	1.46325	up	1.59639	0.674812	1.59639	up	2.11269	1.07908	2.11269	up	1.09099	0.125636	1.09099	up	1.44383	0.529903	1.44383	up	1.32342	0.404268	1.32342	up				snoRNA
NEWGENE2063	1.52581	0.609574	1.52581	up	2.00835	1.00601	2.00835	up	2.13594	1.09487	2.13594	up	1.31626	0.39644	1.31626	up	1.39987	0.485297	1.39987	up	1.06353	0.0888577	1.06353	up				Unknown
NEWGENE2064	-1.81188	-0.857486	1.81188	down	-1.02131	-0.0304145	1.02131	down	1.11387	0.155581	1.11387	up	1.77408	0.827071	1.77408	up	2.0182	1.01307	2.0182	up	1.1376	0.185995	1.1376	up				Unknown
MI0003639	2.29257	1.19697	2.29257	up	2.35224	1.23404	2.35224	up	1.72322	0.785103	1.72322	up	1.02603	0.0370705	1.02603	up	-1.3304	-0.411862	1.3304	down	-1.36503	-0.448932	1.36503	down	hsa-mir-625	693210	ENSG00000207781	miRNA	miRBase:MI0003639
NEWGENE3766	2.18691	1.12889	2.18691	up	2.40097	1.26362	2.40097	up	1.77717	0.829582	1.77717	up	1.09788	0.134722	1.09788	up	-1.23056	-0.299312	1.23056	down	-1.35101	-0.434034	1.35101	down				miRNA
NEWGENE2074	1.26619	0.340492	1.26619	up	2.10175	1.07159	2.10175	up	1.40317	0.488688	1.40317	up	1.6599	0.731097	1.6599	up	1.10818	0.148196	1.10818	up	-1.49786	-0.582901	1.49786	down				Unknown
NEWGENE2076	2.61032	1.38423	2.61032	up	4.63133	2.21143	4.63133	up	2.53102	1.33972	2.53102	up	1.77424	0.827199	1.77424	up	-1.03133	-0.0445074	1.03133	down	-1.82983	-0.871707	1.82983	down				Unknown
NEWGENE2077	2.35569	1.23615	2.35569	up	2.81747	1.4944	2.81747	up	2.13679	1.09544	2.13679	up	1.19603	0.25825	1.19603	up	-1.10245	-0.140708	1.10245	down	-1.31856	-0.398958	1.31856	down				Unknown
NEWGENE2083	2.97705	1.57389	2.97705	up	2.48091	1.31087	2.48091	up	2.28547	1.19249	2.28547	up	-1.19999	-0.263017	1.19999	down	-1.3026	-0.381392	1.3026	down	-1.08551	-0.118375	1.08551	down				Unknown
NEWGENE2084	-2.37643	-1.2488	2.37643	down	-1.24936	-0.32119	1.24936	down	-1.36237	-0.446117	1.36237	down	1.90212	0.927608	1.90212	up	1.74434	0.802681	1.74434	up	-1.09045	-0.124927	1.09045	down				Unknown
NEWGENE2089	-1.99801	-0.99856	1.99801	down	-1.82971	-0.871611	1.82971	down	1.0729	0.101512	1.0729	up	1.09198	0.126949	1.09198	up	2.14365	1.10007	2.14365	up	1.96309	0.973123	1.96309	up				Unknown
NEWGENE2091	2.03286	1.02351	2.03286	up	2.73394	1.45098	2.73394	up	2.27359	1.18497	2.27359	up	1.34487	0.427471	1.34487	up	1.11842	0.161461	1.11842	up	-1.20248	-0.26601	1.20248	down				Unknown
ENSG00000252522	2.14036	1.09785	2.14036	up	2.04513	1.03219	2.04513	up	1.9432	0.958433	1.9432	up	-1.04656	-0.0656583	1.04656	down	-1.10146	-0.139417	1.10146	down	-1.05246	-0.0737591	1.05246	down	Y_RNA		ENSG00000252522	scRNA	RFAM:RF00019
NEWGENE3784	1.86973	0.902833	1.86973	up	1.49157	0.576829	1.49157	up	2.42253	1.27651	2.42253	up	-1.25354	-0.326003	1.25354	down	1.29566	0.373682	1.29566	up	1.62415	0.699685	1.62415	up				miRNA
NEWGENE2113	-3.78842	-1.9216	3.78842	down	-1.25277	-0.325116	1.25277	down	1.05194	0.0730466	1.05194	up	3.02405	1.59648	3.02405	up	3.98517	1.99464	3.98517	up	1.31783	0.398163	1.31783	up				Unknown
MI0000805	6.71412	2.7472	6.71412	up	4.17468	2.06166	4.17468	up	2.05389	1.03836	2.05389	up	-1.6083	-0.685533	1.6083	down	-3.26898	-1.70884	3.26898	down	-2.03257	-1.02331	2.03257	down	hsa-mir-342	442909		miRNA	miRBase:MI0000805
MI0000825	2.99424	1.58219	2.99424	up	3.59573	1.84629	3.59573	up	2.51574	1.33098	2.51574	up	1.20088	0.264098	1.20088	up	-1.1902	-0.251206	1.1902	down	-1.4293	-0.515304	1.4293	down	hsa-mir-345	442910	ENSG00000198984	miRNA	miRBase:MI0000825
MI0003675	2.01133	1.00815	2.01133	up	2.32336	1.21621	2.32336	up	1.89205	0.919953	1.89205	up	1.15514	0.208063	1.15514	up	-1.06304	-0.0881957	1.06304	down	-1.22796	-0.296259	1.22796	down	hsa-mir-411	693121	ENSG00000199109	miRNA	miRBase:MI0003675
MI0001725	1.57746	0.657607	1.57746	up	2.34132	1.22732	2.34132	up	1.50364	0.588457	1.50364	up	1.48423	0.569714	1.48423	up	-1.0491	-0.0691497	1.0491	down	-1.5571	-0.638863	1.5571	down	hsa-mir-329-1	574408	ENSG00000207761	miRNA	miRBase:MI0001725
MI0001726	1.57746	0.657607	1.57746	up	2.34132	1.22732	2.34132	up	1.50364	0.588457	1.50364	up	1.48423	0.569714	1.48423	up	-1.0491	-0.0691497	1.0491	down	-1.5571	-0.638863	1.5571	down	hsa-mir-329-2	574409	ENSG00000207762	miRNA	miRBase:MI0001726
MI0003134	2.24153	1.16448	2.24153	up	3.38464	1.759	3.38464	up	2.26622	1.18029	2.26622	up	1.50997	0.594522	1.50997	up	1.01102	0.0158065	1.01102	up	-1.49352	-0.578716	1.49352	down	hsa-mir-494	574452	ENSG00000194717	miRNA	miRBase:MI0003134
MI0005565	2.24025	1.16366	2.24025	up	2.56836	1.36085	2.56836	up	2.16617	1.11514	2.16617	up	1.14646	0.197184	1.14646	up	-1.0342	-0.0485173	1.0342	down	-1.18567	-0.245702	1.18567	down	hsa-mir-543	100126335	ENSG00000212040	miRNA	miRBase:MI0005565
MI0003135	2.21795	1.14923	2.21795	up	2.75195	1.46045	2.75195	up	1.68994	0.75697	1.68994	up	1.24076	0.311227	1.24076	up	-1.31245	-0.392257	1.31245	down	-1.62843	-0.703484	1.62843	down	hsa-mir-495	574453	ENSG00000207743	miRNA	miRBase:MI0003135
MI0000776	1.95313	0.96579	1.95313	up	3.21026	1.68269	3.21026	up	1.7966	0.845271	1.7966	up	1.64365	0.716902	1.64365	up	-1.08713	-0.12052	1.08713	down	-1.78685	-0.837421	1.78685	down	hsa-mir-376c	442913		miRNA	miRBase:MI0000776
MI0002466	1.34773	0.430528	1.34773	up	2.34916	1.23215	2.34916	up	1.8296	0.871527	1.8296	up	1.74306	0.801619	1.74306	up	1.35754	0.440999	1.35754	up	-1.28398	-0.36062	1.28398	down	hsa-mir-376b	574435		miRNA	miRBase:MI0002466
MI0003530	1.61573	0.692188	1.61573	up	2.54828	1.34952	2.54828	up	1.48201	0.567555	1.48201	up	1.57717	0.657337	1.57717	up	-1.09023	-0.124633	1.09023	down	-1.71948	-0.781969	1.71948	down	hsa-mir-487b	664616	ENSG00000207754	miRNA	miRBase:MI0003530
MI0000474	1.76643	0.820834	1.76643	up	2.84545	1.50866	2.84545	up	1.52426	0.608113	1.52426	up	1.61085	0.687825	1.61085	up	-1.15887	-0.212721	1.15887	down	-1.86677	-0.900546	1.86677	down	hsa-mir-134	406924		miRNA	miRBase:MI0000474
MI0002469	1.57009	0.650852	1.57009	up	2.33209	1.22162	2.33209	up	1.24389	0.314857	1.24389	up	1.48532	0.57077	1.48532	up	-1.26225	-0.335995	1.26225	down	-1.87484	-0.906764	1.87484	down	hsa-mir-485	574436		miRNA	miRBase:MI0002469
MI0003136	1.77362	0.826695	1.77362	up	2.11237	1.07886	2.11237	up	1.6581	0.729529	1.6581	up	1.19099	0.252167	1.19099	up	-1.06967	-0.097167	1.06967	down	-1.27397	-0.349334	1.27397	down	hsa-mir-496	574454	ENSG00000207961	miRNA	miRBase:MI0003136
MI0001735	3.08594	1.62571	3.08594	up	3.27562	1.71177	3.27562	up	1.77936	0.831361	1.77936	up	1.06147	0.0860581	1.06147	up	-1.7343	-0.79435	1.7343	down	-1.8409	-0.880408	1.8409	down	hsa-mir-409	574413	ENSG00000199107	miRNA	miRBase:MI0001735
NEWGENE2140	2.40045	1.26331	2.40045	up	2.24368	1.16587	2.24368	up	1.58282	0.6625	1.58282	up	-1.06987	-0.0974407	1.06987	down	-1.51657	-0.600808	1.51657	down	-1.41752	-0.503367	1.41752	down				Unknown
NEWGENE2149	-2.06472	-1.04595	2.06472	down	-1.2012	-0.264474	1.2012	down	-1.28124	-0.35754	1.28124	down	1.71888	0.781472	1.71888	up	1.6115	0.688405	1.6115	up	-1.06663	-0.0930664	1.06663	down				Unknown
NEWGENE2156	-3.07506	-1.62061	3.07506	down	-1.52577	-0.609538	1.52577	down	-1.76702	-0.821321	1.76702	down	2.01541	1.01107	2.01541	up	1.74025	0.799291	1.74025	up	-1.15812	-0.211783	1.15812	down				Unknown
NEWGENE3803	-1.31164	-0.39137	1.31164	down	1.02298	0.0327795	1.02298	up	2.88809	1.53012	2.88809	up	1.34178	0.424149	1.34178	up	3.78813	1.92149	3.78813	up	2.82321	1.49734	2.82321	up				tRNA
NEWGENE2162	2.05895	1.04191	2.05895	up	2.06714	1.04764	2.06714	up	1.22827	0.296629	1.22827	up	1.00398	0.00572802	1.00398	up	-1.6763	-0.745279	1.6763	down	-1.68297	-0.751007	1.68297	down				Unknown
NEWGENE2172	2.15907	1.11041	2.15907	up	1.8887	0.917394	1.8887	up	2.05272	1.03753	2.05272	up	-1.14315	-0.193017	1.14315	down	-1.05181	-0.0728771	1.05181	down	1.08684	0.12014	1.08684	up				Unknown
ENSG00000200606	2.3819	1.25212	2.3819	up	1.85058	0.887974	1.85058	up	1.38957	0.474636	1.38957	up	-1.28712	-0.364142	1.28712	down	-1.71413	-0.777479	1.71413	down	-1.33176	-0.413337	1.33176	down	Y_RNA		ENSG00000200606	scRNA	RFAM:RF00019
ENSG00000202529	1.79449	0.843577	1.79449	up	1.67494	0.744109	1.67494	up	2.10059	1.07079	2.10059	up	-1.07138	-0.0994681	1.07138	down	1.17058	0.227218	1.17058	up	1.25413	0.326686	1.25413	up	SNORD18B	595099	ENSG00000202529	snoRNA	RFAM:RF00093
ENSG00000200623	1.64795	0.720669	1.64795	up	2.34854	1.23176	2.34854	up	2.17121	1.1185	2.17121	up	1.42513	0.511095	1.42513	up	1.31753	0.397833	1.31753	up	-1.08167	-0.113262	1.08167	down	SNORD18A	595098	ENSG00000200623	snoRNA	RFAM:RF00093
NEWGENE2190	-2.26211	-1.17767	2.26211	down	-1.02062	-0.0294426	1.02062	down	-1.06312	-0.0882984	1.06312	down	2.21641	1.14823	2.21641	up	2.12781	1.08937	2.12781	up	-1.04164	-0.0588558	1.04164	down				Unknown
NEWGENE2193	-2.03323	-1.02377	2.03323	down	-1.11539	-0.157544	1.11539	down	-1.13263	-0.179675	1.13263	down	1.82289	0.866227	1.82289	up	1.79514	0.844096	1.79514	up	-1.01546	-0.0221306	1.01546	down				Unknown
NEWGENE2198	-1.35694	-0.440353	1.35694	down	-1.07235	-0.100779	1.07235	down	1.49333	0.578534	1.49333	up	1.26538	0.339574	1.26538	up	2.02636	1.01889	2.02636	up	1.60138	0.679313	1.60138	up				Unknown
NEWGENE2199	2.62331	1.39139	2.62331	up	2.31	1.20789	2.31	up	2.32159	1.21512	2.32159	up	-1.13563	-0.183496	1.13563	down	-1.12996	-0.176276	1.12996	down	1.00502	0.0072206	1.00502	up				Unknown
NEWGENE3815	2.13656	1.09529	2.13656	up	2.12785	1.0894	2.12785	up	2.18688	1.12887	2.18688	up	-1.00409	-0.00589091	1.00409	down	1.02355	0.033581	1.02355	up	1.02774	0.0394719	1.02774	up				snoRNA
MI0000264	2.15336	1.10659	2.15336	up	2.17313	1.11977	2.17313	up	2.34722	1.23095	2.34722	up	1.00918	0.013184	1.00918	up	1.09003	0.124363	1.09003	up	1.08011	0.111179	1.08011	up	hsa-mir-7-2	407044	ENSG00000207703	miRNA	miRBase:MI0000264|RFAM:RF00053
chr15.trna4	2.0623	1.04425	2.0623	up	2.19369	1.13336	2.19369	up	2.19038	1.13118	2.19038	up	1.06371	0.0891064	1.06371	up	1.06211	0.0869269	1.06211	up	-1.00151	-0.00217953	1.00151	down	trna4			tRNA
MI0000468	3.32347	1.73269	3.32347	up	3.83615	1.93966	3.83615	up	2.42228	1.27636	2.42228	up	1.15426	0.206966	1.15426	up	-1.37204	-0.456327	1.37204	down	-1.58369	-0.663293	1.58369	down	hsa-mir-9-3	407051	ENSG00000207819	miRNA	miRBase:MI0000468
NEWGENE2223	6.28559	2.65205	6.28559	up	5.10303	2.35135	5.10303	up	3.49673	1.80601	3.49673	up	-1.23174	-0.300695	1.23174	down	-1.79756	-0.846042	1.79756	down	-1.45937	-0.545347	1.45937	down				Unknown
NEWGENE2224	-1.39585	-0.481139	1.39585	down	1.58901	0.668133	1.58901	up	1.5129	0.597315	1.5129	up	2.21802	1.14927	2.21802	up	2.11177	1.07845	2.11177	up	-1.05031	-0.0708179	1.05031	down				Unknown
chr16.trna34	1.80208	0.849661	1.80208	up	2.08785	1.06201	2.08785	up	1.46549	0.551382	1.46549	up	1.15858	0.212353	1.15858	up	-1.22968	-0.298279	1.22968	down	-1.42468	-0.510633	1.42468	down	trna34			tRNA
ENSG00000207405	-2.07165	-1.05078	2.07165	down	1.15511	0.208035	1.15511	up	1.54319	0.625912	1.54319	up	2.39299	1.25882	2.39299	up	3.19694	1.67669	3.19694	up	1.33596	0.417877	1.33596	up	SNORA64	26784	ENSG00000207405	snoRNA	RFAM:RF00264
chr16.trna2	-1.07154	-0.0996896	1.07154	down	1.34447	0.427041	1.34447	up	1.91315	0.935953	1.91315	up	1.44066	0.526731	1.44066	up	2.05003	1.03564	2.05003	up	1.42298	0.508911	1.42298	up	trna2			tRNA
chr16.trna15	2.39501	1.26003	2.39501	up	1.44982	0.53587	1.44982	up	1.69527	0.761511	1.69527	up	-1.65194	-0.724163	1.65194	down	-1.41277	-0.498522	1.41277	down	1.1693	0.225641	1.1693	up	trna15			tRNA
MI0000767	2.03353	1.02399	2.03353	up	1.60296	0.680741	1.60296	up	1.73958	0.798739	1.73958	up	-1.26861	-0.343245	1.26861	down	-1.16898	-0.225247	1.16898	down	1.08523	0.117998	1.08523	up	hsa-mir-365a	100126355	ENSG00000199130	miRNA	miRBase:MI0000767
NEWGENE2244	4.20085	2.07068	4.20085	up	3.21808	1.6862	3.21808	up	2.31408	1.21044	2.31408	up	-1.30539	-0.384481	1.30539	down	-1.81534	-0.860239	1.81534	down	-1.39065	-0.475758	1.39065	down				Unknown
MI0002468	5.10614	2.35223	5.10614	up	4.39855	2.13703	4.39855	up	2.13504	1.09426	2.13504	up	-1.16087	-0.215206	1.16087	down	-2.3916	-1.25797	2.3916	down	-2.06018	-1.04277	2.06018	down	hsa-mir-484	619553	ENSG00000272213	miRNA	miRBase:MI0002468
NEWGENE2246	4.25169	2.08804	4.25169	up	2.56219	1.35738	2.56219	up	1.71411	0.77746	1.71411	up	-1.6594	-0.730662	1.6594	down	-2.48041	-1.31058	2.48041	down	-1.49476	-0.579916	1.49476	down				Unknown
NEWGENE2254	-2.87487	-1.5235	2.87487	down	-1.34477	-0.427357	1.34477	down	1.07909	0.109818	1.07909	up	2.13782	1.09614	2.13782	up	3.10225	1.63332	3.10225	up	1.45113	0.537175	1.45113	up				Unknown
NEWGENE3828	1.93249	0.950458	1.93249	up	2.52958	1.3389	2.52958	up	2.9213	1.54661	2.9213	up	1.30898	0.38844	1.30898	up	1.51168	0.596152	1.51168	up	1.15486	0.207713	1.15486	up				miRNA
NEWGENE3829	1.50809	0.592722	1.50809	up	2.31386	1.2103	2.31386	up	2.19903	1.13687	2.19903	up	1.5343	0.617581	1.5343	up	1.45816	0.544147	1.45816	up	-1.05222	-0.0734334	1.05222	down				miRNA
NEWGENE3830	2.33281	1.22207	2.33281	up	2.6805	1.4225	2.6805	up	2.38404	1.25341	2.38404	up	1.14904	0.200434	1.14904	up	1.02196	0.031339	1.02196	up	-1.12435	-0.169095	1.12435	down				miRNA
NEWGENE2265	-2.07247	-1.05135	2.07247	down	-1.21526	-0.281263	1.21526	down	1.03079	0.0437444	1.03079	up	1.70538	0.77009	1.70538	up	2.13628	1.0951	2.13628	up	1.25267	0.325008	1.25267	up				Unknown
NEWGENE2277	-1.20812	-0.27277	1.20812	down	1.82523	0.868082	1.82523	up	1.21381	0.279537	1.21381	up	2.20511	1.14085	2.20511	up	1.46643	0.552307	1.46643	up	-1.50373	-0.588545	1.50373	down				Unknown
NEWGENE2285	-2.54861	-1.34971	2.54861	down	-1.26893	-0.343615	1.26893	down	-1.60362	-0.681329	1.60362	down	2.00847	1.00609	2.00847	up	1.58929	0.66838	1.58929	up	-1.26375	-0.337714	1.26375	down				Unknown
NEWGENE2294	-1.24015	-0.310515	1.24015	down	-1.41912	-0.504994	1.41912	down	1.50366	0.588477	1.50366	up	-1.14431	-0.194479	1.14431	down	1.86476	0.898992	1.86476	up	2.13387	1.09347	2.13387	up				Unknown
chr16.trna25	2.18121	1.12513	2.18121	up	1.7765	0.829037	1.7765	up	2.04353	1.03107	2.04353	up	-1.22781	-0.296089	1.22781	down	-1.06737	-0.0940603	1.06737	down	1.15031	0.202029	1.15031	up	trna25			tRNA
chr16.trna24	2.15122	1.10516	2.15122	up	2.6453	1.40343	2.6453	up	2.21376	1.1465	2.21376	up	1.22967	0.298273	1.22967	up	1.02907	0.0413428	1.02907	up	-1.19493	-0.25693	1.19493	down	trna24			tRNA
NEWGENE2307	-2.66691	-1.41517	2.66691	down	-1.49819	-0.583221	1.49819	down	-1.0526	-0.073961	1.0526	down	1.78009	0.831947	1.78009	up	2.53363	1.34121	2.53363	up	1.42332	0.50926	1.42332	up				Unknown
ENSG00000223224	2.77411	1.47202	2.77411	up	2.30143	1.20253	2.30143	up	2.58724	1.37142	2.58724	up	-1.20539	-0.269496	1.20539	down	-1.07223	-0.100609	1.07223	down	1.12419	0.168888	1.12419	up	SNORD71	692111	ENSG00000223224	snoRNA	RFAM:RF00576
NEWGENE2320	2.33393	1.22276	2.33393	up	1.79583	0.844649	1.79583	up	2.26863	1.18182	2.26863	up	-1.29964	-0.378115	1.29964	down	-1.02878	-0.0409411	1.02878	down	1.26328	0.337174	1.26328	up				Unknown
NEWGENE3848	-2.08245	-1.05828	2.08245	down	-1.42894	-0.514944	1.42894	down	1.01407	0.0201544	1.01407	up	1.45734	0.543336	1.45734	up	2.11174	1.07843	2.11174	up	1.44904	0.535098	1.44904	up				miRNA
chr16.trna22	2.05972	1.04245	2.05972	up	1.60416	0.681815	1.60416	up	1.90621	0.93071	1.90621	up	-1.28399	-0.360635	1.28399	down	-1.08053	-0.111741	1.08053	down	1.1883	0.248894	1.1883	up	trna22			tRNA
MI0000078	3.59246	1.84497	3.59246	up	2.84162	1.50671	2.84162	up	1.92497	0.944833	1.92497	up	-1.26423	-0.33826	1.26423	down	-1.86624	-0.900138	1.86624	down	-1.47619	-0.561878	1.47619	down	hsa-mir-22	407004	ENSG00000186594	miRNA	miRBase:MI0000078
NEWGENE2296	2.02403	1.01723	2.02403	up	2.17638	1.12193	2.17638	up	1.51519	0.599495	1.51519	up	1.07527	0.104696	1.07527	up	-1.33583	-0.417738	1.33583	down	-1.43638	-0.522434	1.43638	down				Unknown
NEWGENE3850	3.59665	1.84666	3.59665	up	2.02916	1.02088	2.02916	up	2.31192	1.20909	2.31192	up	-1.77248	-0.825773	1.77248	down	-1.5557	-0.637565	1.5557	down	1.13935	0.188208	1.13935	up				tRNA
NEWGENE3851	2.05681	1.04041	2.05681	up	1.70747	0.771861	1.70747	up	1.97878	0.984614	1.97878	up	-1.2046	-0.268548	1.2046	down	-1.03943	-0.0557949	1.03943	down	1.1589	0.212753	1.1589	up				tRNA
MI0000813	1.8338	0.874838	1.8338	up	2.017	1.01221	2.017	up	1.43268	0.518719	1.43268	up	1.0999	0.13737	1.0999	up	-1.27998	-0.356119	1.27998	down	-1.40785	-0.493489	1.40785	down	hsa-mir-324	442898	ENSG00000199053	miRNA	miRBase:MI0000813
chr17.trna3	-1.2256	-0.293486	1.2256	down	1.47307	0.558824	1.47307	up	1.72292	0.784857	1.72292	up	1.80539	0.85231	1.80539	up	2.11161	1.07834	2.11161	up	1.16961	0.226033	1.16961	up	trna3			tRNA
chr17.trna5	2.08871	1.06261	2.08871	up	3.1516	1.65608	3.1516	up	3.31833	1.73046	3.31833	up	1.50887	0.593471	1.50887	up	1.5887	0.667845	1.5887	up	1.0529	0.0743742	1.0529	up	trna5			tRNA
chr17.trna8	1.97801	0.984053	1.97801	up	2.40755	1.26757	2.40755	up	2.54472	1.34751	2.54472	up	1.21715	0.283512	1.21715	up	1.2865	0.363457	1.2865	up	1.05698	0.0799445	1.05698	up	trna8			tRNA
chr17.trna10	2.19555	1.13458	2.19555	up	3.13605	1.64895	3.13605	up	2.56282	1.35773	2.56282	up	1.42836	0.514363	1.42836	up	1.16728	0.223147	1.16728	up	-1.22367	-0.291215	1.22367	down	trna10			tRNA
chr17.trna37	1.91678	0.938681	1.91678	up	2.00214	1.00154	2.00214	up	1.52219	0.606147	1.52219	up	1.04453	0.0628608	1.04453	up	-1.25922	-0.332534	1.25922	down	-1.3153	-0.395395	1.3153	down	trna37			tRNA
NEWGENE3857	2.06476	1.04597	2.06476	up	1.45943	0.545401	1.45943	up	2.26883	1.18195	2.26883	up	-1.41477	-0.50057	1.41477	down	1.09884	0.13598	1.09884	up	1.55461	0.63655	1.55461	up				tRNA
NEWGENE3858	2.2871	1.19352	2.2871	up	1.9978	0.998413	1.9978	up	1.9636	0.9735	1.9636	up	-1.14481	-0.195107	1.14481	down	-1.16475	-0.22002	1.16475	down	-1.01742	-0.024913	1.01742	down				snoRNA
NEWGENE2340	-1.03566	-0.0505522	1.03566	down	1.33142	0.412968	1.33142	up	1.9646	0.974233	1.9646	up	1.3789	0.46352	1.3789	up	2.03466	1.02479	2.03466	up	1.47556	0.561266	1.47556	up				Unknown
NEWGENE3860	-1.35056	-0.433561	1.35056	down	1.03877	0.0548782	1.03877	up	1.50468	0.589452	1.50468	up	1.40293	0.488439	1.40293	up	2.03216	1.02301	2.03216	up	1.44851	0.534574	1.44851	up				miRNA
NEWGENE2356	2.0787	1.05568	2.0787	up	2.15557	1.10807	2.15557	up	2.14832	1.10321	2.14832	up	1.03698	0.0523861	1.03698	up	1.03349	0.0475282	1.03349	up	-1.00337	-0.00485784	1.00337	down				Unknown
chr17.trna12	2.07193	1.05097	2.07193	up	1.51273	0.597155	1.51273	up	1.41876	0.504632	1.41876	up	-1.36966	-0.45382	1.36966	down	-1.46038	-0.546343	1.46038	down	-1.06623	-0.0925232	1.06623	down	trna12			tRNA
NEWGENE3866	-1.89233	-0.920164	1.89233	down	1.44784	0.533905	1.44784	up	1.51903	0.603149	1.51903	up	2.7398	1.45407	2.7398	up	2.8745	1.52331	2.8745	up	1.04917	0.0692436	1.04917	up				miRNA
MI0001445	3.0092	1.58938	3.0092	up	3.26204	1.70577	3.26204	up	1.81061	0.856479	1.81061	up	1.08402	0.116394	1.08402	up	-1.66198	-0.7329	1.66198	down	-1.80162	-0.849295	1.80162	down	hsa-mir-423	494335		miRNA	miRBase:MI0001445
MI0000769	2.12194	1.08539	2.12194	up	1.64518	0.718247	1.64518	up	1.81521	0.86014	1.81521	up	-1.28979	-0.36714	1.28979	down	-1.16898	-0.225247	1.16898	down	1.10335	0.141893	1.10335	up	hsa-mir-365b	100126356	ENSG00000199187	miRNA	miRBase:MI0000769
NEWGENE2410	2.96928	1.57011	2.96928	up	2.32585	1.21776	2.32585	up	2.27347	1.1849	2.27347	up	-1.27664	-0.352353	1.27664	down	-1.30605	-0.385215	1.30605	down	-1.02304	-0.0328611	1.02304	down				Unknown
NEWGENE2425	-1.87543	-0.907221	1.87543	down	1.12778	0.173488	1.12778	up	1.23374	0.30304	1.23374	up	2.11508	1.08071	2.11508	up	2.3138	1.21026	2.3138	up	1.09395	0.129552	1.09395	up				Unknown
ENSG00000199293	-1.84442	-0.883169	1.84442	down	-1.01622	-0.023216	1.01622	down	1.13575	0.18364	1.13575	up	1.81498	0.859953	1.81498	up	2.0948	1.06681	2.0948	up	1.15417	0.206856	1.15417	up	SNORA21		ENSG00000199293	snoRNA	RFAM:RF00412
NEWGENE3880	2.68341	1.42407	2.68341	up	2.76744	1.46855	2.76744	up	2.40487	1.26596	2.40487	up	1.03131	0.0444836	1.03131	up	-1.11582	-0.15811	1.11582	down	-1.15077	-0.202593	1.15077	down				snoRNA
ENSG00000200127	2.19031	1.13113	2.19031	up	1.81191	0.857511	1.81191	up	1.40672	0.492339	1.40672	up	-1.20884	-0.273622	1.20884	down	-1.55703	-0.638793	1.55703	down	-1.28803	-0.365171	1.28803	down	Y_RNA		ENSG00000200127	scRNA	RFAM:RF00019
NEWGENE3888	-1.22344	-0.290949	1.22344	down	1.51999	0.604066	1.51999	up	3.52119	1.81606	3.52119	up	1.85963	0.895014	1.85963	up	4.30798	2.10701	4.30798	up	2.31658	1.212	2.31658	up				snoRNA
NEWGENE2435	-2.25406	-1.17253	2.25406	down	1.03928	0.0555791	1.03928	up	1.09715	0.133759	1.09715	up	2.34259	1.22811	2.34259	up	2.47304	1.30628	2.47304	up	1.05568	0.0781795	1.05568	up				Unknown
NEWGENE2446	1.90328	0.928492	1.90328	up	2.07167	1.05079	2.07167	up	1.83679	0.877183	1.83679	up	1.08847	0.122302	1.08847	up	-1.0362	-0.0513086	1.0362	down	-1.12788	-0.173611	1.12788	down				Unknown
MI0000458	2.9726	1.57173	2.9726	up	2.81919	1.49528	2.81919	up	1.83379	0.874828	1.83379	up	-1.05442	-0.0764464	1.05442	down	-1.62101	-0.696897	1.62101	down	-1.53736	-0.620451	1.53736	down	hsa-mir-142	406934	ENSG00000265206	miRNA	miRBase:MI0000458
MI0003820	3.49479	1.80521	3.49479	up	3.04298	1.60549	3.04298	up	2.40162	1.26401	2.40162	up	-1.14848	-0.19972	1.14848	down	-1.45518	-0.5412	1.45518	down	-1.26706	-0.34148	1.26706	down	hsa-mir-454	768216		miRNA	miRBase:MI0003820
MI0000745	2.15702	1.10904	2.15702	up	2.26152	1.17729	2.26152	up	2.1859	1.12823	2.1859	up	1.04845	0.0682511	1.04845	up	1.01339	0.0191878	1.01339	up	-1.03459	-0.0490633	1.03459	down	hsa-mir-301a	407027		miRNA	miRBase:MI0000745
MI0000077	5.36727	2.42419	5.36727	up	4.86331	2.28194	4.86331	up	2.19725	1.1357	2.19725	up	-1.10363	-0.14225	1.10363	down	-2.44272	-1.28849	2.44272	down	-2.21336	-1.14624	2.21336	down	hsa-mir-21	406991	ENSG00000199004	miRNA	miRBase:MI0000077
ENSG00000199753	4.08447	2.03015	4.08447	up	3.69728	1.88646	3.69728	up	4.00335	2.00121	4.00335	up	-1.10472	-0.143684	1.10472	down	-1.02026	-0.0289384	1.02026	down	1.08278	0.114745	1.08278	up	SNORD104	692227	ENSG00000199753	snoRNA	RFAM:RF00289
NEWGENE2462	-1.73903	-0.798283	1.73903	down	1.30006	0.378579	1.30006	up	-1.10991	-0.150439	1.10991	down	2.26085	1.17686	2.26085	up	1.56682	0.647844	1.56682	up	-1.44295	-0.529018	1.44295	down				Unknown
ENSG00000200394	-2.54581	-1.34813	2.54581	down	-1.44451	-0.530583	1.44451	down	-1.01417	-0.0202958	1.01417	down	1.7624	0.817544	1.7624	up	2.51025	1.32783	2.51025	up	1.42433	0.510287	1.42433	up	SNORA38B	100124536	ENSG00000200394	snoRNA	RFAM:RF00428
NEWGENE2466	-1.58314	-0.662789	1.58314	down	-1.10579	-0.145079	1.10579	down	1.33502	0.416864	1.33502	up	1.43168	0.517709	1.43168	up	2.11353	1.07965	2.11353	up	1.47626	0.561943	1.47626	up				Unknown
NEWGENE2476	-3.16209	-1.66088	3.16209	down	-1.29736	-0.37558	1.29736	down	1.00256	0.00369188	1.00256	up	2.43732	1.2853	2.43732	up	3.17019	1.66457	3.17019	up	1.30069	0.379272	1.30069	up				Unknown
NEWGENE2480	2.30108	1.20231	2.30108	up	2.20028	1.13769	2.20028	up	1.97985	0.985392	1.97985	up	-1.04581	-0.0646228	1.04581	down	-1.16225	-0.216917	1.16225	down	-1.11133	-0.152294	1.11133	down				Unknown
NEWGENE2482	2.52628	1.33701	2.52628	up	2.61775	1.38833	2.61775	up	1.77161	0.825062	1.77161	up	1.03621	0.0513129	1.03621	up	-1.42598	-0.511953	1.42598	down	-1.47761	-0.563266	1.47761	down				Unknown
chr17.trna21	-1.24603	-0.317344	1.24603	down	1.22637	0.294389	1.22637	up	1.61477	0.69133	1.61477	up	1.52809	0.611733	1.52809	up	2.01206	1.00867	2.01206	up	1.31671	0.396941	1.31671	up	trna21			tRNA
chr17.trna19	1.50568	0.590415	1.50568	up	2.00312	1.00225	2.00312	up	1.87365	0.905852	1.87365	up	1.33038	0.411835	1.33038	up	1.24439	0.315437	1.24439	up	-1.0691	-0.0963978	1.0691	down	trna19			tRNA
ENSG00000199961	1.61938	0.695439	1.61938	up	2.0473	1.03372	2.0473	up	2.28345	1.19121	2.28345	up	1.26425	0.33828	1.26425	up	1.41008	0.495774	1.41008	up	1.11535	0.157493	1.11535	up	SNORD1B	677849	ENSG00000199961	snoRNA	RFAM:RF00213
NEWGENE3905	2.04341	1.03098	2.04341	up	2.03503	1.02505	2.03503	up	1.53953	0.622491	1.53953	up	-1.00412	-0.00592774	1.00412	down	-1.32729	-0.408487	1.32729	down	-1.32185	-0.40256	1.32185	down				miRNA
MI0000814	1.97033	0.97844	1.97033	up	2.08503	1.06007	2.08503	up	1.66071	0.731797	1.66071	up	1.05821	0.081626	1.05821	up	-1.18644	-0.246643	1.18644	down	-1.25551	-0.328269	1.25551	down	hsa-mir-338	442906		miRNA	miRBase:MI0000814
NEWGENE2492	-1.36811	-0.452186	1.36811	down	-1.70745	-0.77184	1.70745	down	1.27389	0.349241	1.27389	up	-1.24803	-0.319655	1.24803	down	1.74282	0.801427	1.74282	up	2.1751	1.12108	2.1751	up				Unknown
NEWGENE2494	3.37216	1.75367	3.37216	up	2.55322	1.35232	2.55322	up	1.62414	0.699674	1.62414	up	-1.32075	-0.401352	1.32075	down	-2.07628	-1.054	2.07628	down	-1.57205	-0.652646	1.57205	down				Unknown
NEWGENE2367	-3.01604	-1.59265	3.01604	down	-1.01238	-0.017757	1.01238	down	1.15051	0.202269	1.15051	up	2.97914	1.5749	2.97914	up	3.46997	1.79492	3.46997	up	1.16475	0.220026	1.16475	up				Unknown
NEWGENE2386	1.36505	0.448957	1.36505	up	2.43435	1.28354	2.43435	up	1.69439	0.760767	1.69439	up	1.78334	0.834581	1.78334	up	1.24126	0.31181	1.24126	up	-1.43671	-0.522771	1.43671	down				Unknown
chr18.trna4	2.07979	1.05644	2.07979	up	1.76344	0.818392	1.76344	up	1.328	0.409257	1.328	up	-1.1794	-0.238048	1.1794	down	-1.56611	-0.647183	1.56611	down	-1.32789	-0.409135	1.32789	down	trna4			tRNA
NEWGENE2391	2.00018	1.00013	2.00018	up	3.41852	1.77337	3.41852	up	2.38664	1.25498	2.38664	up	1.70911	0.773242	1.70911	up	1.19321	0.254853	1.19321	up	-1.43235	-0.518388	1.43235	down				Unknown
NEWGENE2395	-2.14378	-1.10016	2.14378	down	-1.35225	-0.435364	1.35225	down	-1.07402	-0.103022	1.07402	down	1.58534	0.664791	1.58534	up	1.99603	0.997133	1.99603	up	1.25906	0.332342	1.25906	up				Unknown
ENSG00000202093	2.16709	1.11576	2.16709	up	2.0898	1.06337	2.0898	up	2.42836	1.27998	2.42836	up	-1.03698	-0.0523936	1.03698	down	1.12056	0.164221	1.12056	up	1.162	0.216614	1.162	up	SNORD58C		ENSG00000202093	snoRNA	RFAM:RF00151
NEWGENE2400	-2.11997	-1.08404	2.11997	down	1.03616	0.0512445	1.03616	up	-1.01674	-0.0239519	1.01674	down	2.19662	1.13529	2.19662	up	2.08506	1.06009	2.08506	up	-1.0535	-0.0751964	1.0535	down				Unknown
NEWGENE2419	-2.30205	-1.20292	2.30205	down	-1.70879	-0.772975	1.70879	down	1.02997	0.0426012	1.02997	up	1.34718	0.429944	1.34718	up	2.37104	1.24552	2.37104	up	1.76	0.815576	1.76	up				Unknown
ENSG00000206775	2.75472	1.46191	2.75472	up	2.38972	1.25684	2.38972	up	2.19572	1.13469	2.19572	up	-1.15274	-0.205068	1.15274	down	-1.25459	-0.327217	1.25459	down	-1.08836	-0.122149	1.08836	down	SNORD37	26812	ENSG00000206775	snoRNA	RFAM:RF00440
chr19.trna2	1.66461	0.735188	1.66461	up	2.42164	1.27598	2.42164	up	1.57568	0.65597	1.57568	up	1.45477	0.540794	1.45477	up	-1.05645	-0.0792178	1.05645	down	-1.53689	-0.620012	1.53689	down	trna2			tRNA
chr19.trna13	2.29665	1.19953	2.29665	up	3.03478	1.60159	3.03478	up	1.82209	0.865593	1.82209	up	1.32139	0.40206	1.32139	up	-1.26045	-0.333939	1.26045	down	-1.66555	-0.735999	1.66555	down	trna13			tRNA
MI0000265	2.51404	1.33001	2.51404	up	2.54606	1.34827	2.54606	up	2.32553	1.21756	2.32553	up	1.01273	0.0182563	1.01273	up	-1.08106	-0.11245	1.08106	down	-1.09483	-0.130706	1.09483	down	hsa-mir-7-3	407045	ENSG00000207630	miRNA	miRBase:MI0000265|RFAM:RF00053
ENSG00000238531	2.63391	1.39721	2.63391	up	1.7502	0.807517	1.7502	up	1.43214	0.518171	1.43214	up	-1.50492	-0.58969	1.50492	down	-1.83915	-0.879037	1.83915	down	-1.22209	-0.289346	1.22209	down	SNORD105B	100113382	ENSG00000238531	snoRNA	RFAM:RF01173
MI0000242	3.10166	1.63304	3.10166	up	2.47548	1.30771	2.47548	up	1.70071	0.766134	1.70071	up	-1.25295	-0.325332	1.25295	down	-1.82375	-0.866905	1.82375	down	-1.45556	-0.541573	1.45556	down	hsa-mir-199a-1	406976	ENSG00000207752	miRNA	miRBase:MI0000242
NEWGENE3937	3.88362	1.9574	3.88362	up	1.84036	0.879991	1.84036	up	1.75371	0.810411	1.75371	up	-2.11024	-1.07741	2.11024	down	-2.21451	-1.14699	2.21451	down	-1.04941	-0.0695794	1.04941	down				snoRNA
MI0000081	2.20817	1.14285	2.20817	up	2.89371	1.53292	2.89371	up	1.63751	0.711507	1.63751	up	1.31046	0.390071	1.31046	up	-1.34849	-0.431343	1.34849	down	-1.76714	-0.821414	1.76714	down	hsa-mir-24-2	407013	ENSG00000267519	miRNA	miRBase:MI0000081
MI0000085	4.13706	2.04861	4.13706	up	3.24818	1.69963	3.24818	up	1.88097	0.911477	1.88097	up	-1.27366	-0.348976	1.27366	down	-2.19943	-1.13713	2.19943	down	-1.72686	-0.788154	1.72686	down	hsa-mir-27a	407018	ENSG00000207808	miRNA	miRBase:MI0000085
MI0000079	3.29062	1.71836	3.29062	up	3.69477	1.88548	3.69477	up	1.98794	0.991274	1.98794	up	1.12282	0.167127	1.12282	up	-1.65529	-0.727084	1.65529	down	-1.85859	-0.894211	1.85859	down	hsa-mir-23a	407010	ENSG00000207980	miRNA	miRBase:MI0000079
ENSG00000207166	-1.72866	-0.789656	1.72866	down	-1.42538	-0.511342	1.42538	down	1.17504	0.232714	1.17504	up	1.21278	0.278314	1.21278	up	2.03125	1.02237	2.03125	up	1.67488	0.744056	1.67488	up	SNORA68	26780	ENSG00000207166	snoRNA	RFAM:RF00263
NEWGENE3957	2.64464	1.40307	2.64464	up	2.22014	1.15065	2.22014	up	2.24414	1.16616	2.24414	up	-1.1912	-0.252421	1.1912	down	-1.17846	-0.236908	1.17846	down	1.01081	0.0155138	1.01081	up				tRNA
NEWGENE2591	1.59592	0.67439	1.59592	up	-1.2206	-0.287593	1.2206	down	1.68295	0.750991	1.68295	up	-1.94799	-0.961983	1.94799	down	1.05453	0.0766015	1.05453	up	2.05421	1.03858	2.05421	up				Unknown
NEWGENE3958	-1.42419	-0.510146	1.42419	down	1.12841	0.174291	1.12841	up	3.01086	1.59018	3.01086	up	1.60707	0.684436	1.60707	up	4.28806	2.10032	4.28806	up	2.66824	1.41589	2.66824	up				miRNA
NEWGENE2595	5.0319	2.3311	5.0319	up	3.55963	1.83173	3.55963	up	2.22942	1.15667	2.22942	up	-1.4136	-0.499374	1.4136	down	-2.25704	-1.17443	2.25704	down	-1.59666	-0.675058	1.59666	down				Unknown
NEWGENE2597	2.18487	1.12755	2.18487	up	1.89241	0.920223	1.89241	up	1.59542	0.673937	1.59542	up	-1.15454	-0.207323	1.15454	down	-1.36946	-0.453609	1.36946	down	-1.18615	-0.246286	1.18615	down				Unknown
NEWGENE2607	2.50215	1.32317	2.50215	up	2.86289	1.51747	2.86289	up	2.29646	1.19941	2.29646	up	1.14417	0.194306	1.14417	up	-1.08957	-0.123757	1.08957	down	-1.24666	-0.318063	1.24666	down				Unknown
NEWGENE2616	3.76803	1.91381	3.76803	up	3.65337	1.86923	3.65337	up	2.13356	1.09326	2.13356	up	-1.03138	-0.0445808	1.03138	down	-1.76608	-0.820548	1.76608	down	-1.71234	-0.775967	1.71234	down				Unknown
chr19.trna8	1.54985	0.632131	1.54985	up	2.13898	1.09693	2.13898	up	1.92802	0.947121	1.92802	up	1.38012	0.464795	1.38012	up	1.244	0.314991	1.244	up	-1.10942	-0.149805	1.10942	down	trna8			tRNA
MI0003834	2.25101	1.17057	2.25101	up	2.07267	1.05149	2.07267	up	2.20518	1.14089	2.20518	up	-1.08604	-0.119077	1.08604	down	-1.02078	-0.0296756	1.02078	down	1.06393	0.0894018	1.06393	up	hsa-mir-769	768217	ENSG00000211580	miRNA	miRBase:MI0003834
NEWGENE3977	1.84788	0.885875	1.84788	up	2.14846	1.1033	2.14846	up	1.45461	0.540632	1.45461	up	1.16266	0.217427	1.16266	up	-1.27036	-0.345243	1.27036	down	-1.477	-0.56267	1.477	down				miRNA
ENSG00000201675	1.52549	0.609277	1.52549	up	1.83561	0.876258	1.83561	up	2.40963	1.26881	2.40963	up	1.20329	0.266981	1.20329	up	1.57958	0.659537	1.57958	up	1.31272	0.392556	1.31272	up	SNORD32A	26819	ENSG00000201675	snoRNA	RFAM:RF00133
ENSG00000199631	1.59385	0.672513	1.59385	up	1.74687	0.804773	1.74687	up	2.20238	1.13906	2.20238	up	1.09601	0.13226	1.09601	up	1.3818	0.466551	1.3818	up	1.26076	0.334292	1.26076	up	SNORD33	26818	ENSG00000199631	snoRNA	RFAM:RF00133
ENSG00000202503	3.33792	1.73895	3.33792	up	1.85086	0.888196	1.85086	up	2.86673	1.51941	2.86673	up	-1.80344	-0.850752	1.80344	down	-1.16436	-0.219542	1.16436	down	1.54886	0.63121	1.54886	up	SNORD34	26817	ENSG00000202503	snoRNA	RFAM:RF00147
ENSG00000200530	1.53286	0.616225	1.53286	up	1.97162	0.979384	1.97162	up	2.42917	1.28047	2.42917	up	1.28624	0.363159	1.28624	up	1.58473	0.66424	1.58473	up	1.23207	0.301081	1.23207	up	SNORD35B		ENSG00000200530	snoRNA	RFAM:RF00211
MI0000479	5.17964	2.37285	5.17964	up	4.40062	2.13771	4.40062	up	2.8689	1.5205	2.8689	up	-1.17703	-0.235146	1.17703	down	-1.80545	-0.852357	1.80545	down	-1.53391	-0.61721	1.53391	down	hsa-mir-150	406942	ENSG00000207782	miRNA	miRBase:MI0000479
NEWGENE2681	-2.37349	-1.24701	2.37349	down	-1.26917	-0.343886	1.26917	down	-1.1387	-0.187392	1.1387	down	1.87011	0.903125	1.87011	up	2.08438	1.05962	2.08438	up	1.11458	0.156494	1.11458	up				Unknown
ENSG00000220988	-1.15563	-0.208674	1.15563	down	1.59077	0.669724	1.59077	up	1.75305	0.809868	1.75305	up	1.83833	0.878398	1.83833	up	2.02587	1.01854	2.02587	up	1.10202	0.140144	1.10202	up	SNORD88C		ENSG00000220988	snoRNA	RFAM:RF00604
MI0000746	1.92746	0.946701	1.92746	up	2.08733	1.06166	2.08733	up	1.49438	0.579547	1.49438	up	1.08294	0.114956	1.08294	up	-1.28981	-0.367154	1.28981	down	-1.39678	-0.48211	1.39678	down	hsa-mir-99b	407056	ENSG00000207550	miRNA	miRBase:MI0000746
MI0000066	2.10526	1.074	2.10526	up	1.99722	0.997994	1.99722	up	2.00061	1.00044	2.00061	up	-1.05409	-0.0760042	1.05409	down	-1.05231	-0.0735589	1.05231	down	1.0017	0.00244525	1.0017	up	hsa-let-7e	406887	ENSG00000198972	miRNA	miRBase:MI0000066|RFAM:RF00027
MI0000469	2.76372	1.46661	2.76372	up	2.52377	1.33558	2.52377	up	1.75168	0.808739	1.75168	up	-1.09507	-0.131029	1.09507	down	-1.57775	-0.657872	1.57775	down	-1.44077	-0.526843	1.44077	down	hsa-mir-125a	406910	ENSG00000208008	miRNA	miRBase:MI0000469
NEWGENE2696	4.28911	2.10068	4.28911	up	3.03852	1.60337	3.03852	up	2.57687	1.36562	2.57687	up	-1.41158	-0.497309	1.41158	down	-1.66446	-0.735057	1.66446	down	-1.17915	-0.237748	1.17915	down				Unknown
NEWGENE2515	2.23432	1.15984	2.23432	up	2.62824	1.3941	2.62824	up	1.69105	0.75792	1.69105	up	1.1763	0.234262	1.1763	up	-1.32126	-0.401917	1.32126	down	-1.55421	-0.636179	1.55421	down				Unknown
ENSG00000221116	3.35114	1.74465	3.35114	up	1.69129	0.758127	1.69129	up	2.01136	1.00817	2.01136	up	-1.98141	-0.986525	1.98141	down	-1.66611	-0.736483	1.66611	down	1.18924	0.250042	1.18924	up	SNORD110	692213	ENSG00000221116	snoRNA	RFAM:RF00610
ENSG00000226572	2.9247	1.54829	2.9247	up	1.64869	0.721322	1.64869	up	1.77639	0.82895	1.77639	up	-1.77395	-0.826967	1.77395	down	-1.64643	-0.719339	1.64643	down	1.07746	0.107629	1.07746	up	SNORD57	26792	ENSG00000226572	snoRNA	RFAM:RF00274
MI0000108	2.83256	1.5021	2.83256	up	3.49072	1.80353	3.49072	up	1.92347	0.943708	1.92347	up	1.23236	0.301421	1.23236	up	-1.47263	-0.558396	1.47263	down	-1.81481	-0.859817	1.81481	down	hsa-mir-103a-2	406896		miRNA	miRBase:MI0000108
NEWGENE3990	2.95708	1.56417	2.95708	up	2.71411	1.44048	2.71411	up	2.40211	1.2643	2.40211	up	-1.08952	-0.123693	1.08952	down	-1.23104	-0.299873	1.23104	down	-1.12989	-0.17618	1.12989	down				snoRNA
NEWGENE3991	1.1954	0.257497	1.1954	up	2.54151	1.34569	2.54151	up	1.90048	0.926361	1.90048	up	2.12607	1.08819	2.12607	up	1.58982	0.668865	1.58982	up	-1.3373	-0.419326	1.3373	down				snoRNA
NEWGENE3996	3.06581	1.61627	3.06581	up	1.85394	0.890598	1.85394	up	2.32117	1.21485	2.32117	up	-1.65367	-0.725671	1.65367	down	-1.3208	-0.401415	1.3208	down	1.25202	0.324256	1.25202	up				miRNA
NEWGENE4000	-2.08509	-1.06011	2.08509	down	-1.39614	-0.481447	1.39614	down	-1.05568	-0.078167	1.05568	down	1.49347	0.578666	1.49347	up	1.97513	0.981946	1.97513	up	1.32251	0.40328	1.32251	up				miRNA
NEWGENE2562	-2.68062	-1.42257	2.68062	down	-1.09548	-0.131557	1.09548	down	1.12087	0.164623	1.12087	up	2.447	1.29101	2.447	up	3.00464	1.58719	3.00464	up	1.22789	0.29618	1.22789	up				Unknown
NEWGENE2565	3.49272	1.80435	3.49272	up	4.1876	2.06612	4.1876	up	2.94787	1.55967	2.94787	up	1.19895	0.261772	1.19895	up	-1.18483	-0.244677	1.18483	down	-1.42055	-0.506449	1.42055	down				Unknown
NEWGENE2568	-2.01912	-1.01373	2.01912	down	-1.17565	-0.233456	1.17565	down	-1.11206	-0.153235	1.11206	down	1.71746	0.780273	1.71746	up	1.81566	0.860494	1.81566	up	1.05718	0.0802211	1.05718	up				Unknown
NEWGENE2578	-2.89788	-1.535	2.89788	down	1.22986	0.29849	1.22986	up	1.35073	0.433738	1.35073	up	3.56398	1.83349	3.56398	up	3.91426	1.96874	3.91426	up	1.09828	0.135247	1.09828	up				Unknown
NEWGENE2585	3.03718	1.60273	3.03718	up	3.119	1.64108	3.119	up	1.9586	0.969825	1.9586	up	1.02694	0.0383536	1.02694	up	-1.55068	-0.632906	1.55068	down	-1.59246	-0.671259	1.59246	down				Unknown
MI0000451	2.01686	1.01211	2.01686	up	1.25527	0.327999	1.25527	up	-1.00806	-0.0115772	1.00806	down	-1.60671	-0.684113	1.60671	down	-2.03311	-1.02369	2.03311	down	-1.26538	-0.339576	1.26538	down	hsa-mir-133a-2	406923		miRNA	miRBase:MI0000451
MI0000101	2.33343	1.22245	2.33343	up	2.13241	1.09249	2.13241	up	1.48012	0.565716	1.48012	up	-1.09427	-0.129965	1.09427	down	-1.57651	-0.656735	1.57651	down	-1.4407	-0.526769	1.4407	down	hsa-mir-99a	407055	ENSG00000207638	miRNA	miRBase:MI0000101|RFAM:RF00104
chr21.trna2	2.01571	1.01129	2.01571	up	2.68415	1.42446	2.68415	up	1.76491	0.819597	1.76491	up	1.33161	0.413174	1.33161	up	-1.1421	-0.191693	1.1421	down	-1.52084	-0.604867	1.52084	down	trna2			tRNA
MI0000681	2.3974	1.26147	2.3974	up	2.16732	1.11591	2.16732	up	2.13909	1.097	2.13909	up	-1.10616	-0.145557	1.10616	down	-1.12076	-0.164471	1.12076	down	-1.0132	-0.0189141	1.0132	down	hsa-mir-155	406947	ENSG00000234883	miRNA	miRBase:MI0000681
NEWGENE4018	1.53873	0.621744	1.53873	up	1.93668	0.953582	1.93668	up	2.85803	1.51502	2.85803	up	1.25862	0.331838	1.25862	up	1.85739	0.893275	1.85739	up	1.47574	0.561437	1.47574	up				miRNA
NEWGENE2625	-2.55822	-1.35514	2.55822	down	-1.16803	-0.224076	1.16803	down	1.04425	0.0624656	1.04425	up	2.19021	1.13107	2.19021	up	2.67142	1.41761	2.67142	up	1.21971	0.286541	1.21971	up				Unknown
NEWGENE2634	-1.62868	-0.703703	1.62868	down	1.08362	0.115853	1.08362	up	1.2386	0.308709	1.2386	up	1.76486	0.819556	1.76486	up	2.01728	1.01241	2.01728	up	1.14302	0.192856	1.14302	up				Unknown
NEWGENE2635	1.95799	0.969373	1.95799	up	2.17079	1.11822	2.17079	up	1.40196	0.487443	1.40196	up	1.10868	0.148844	1.10868	up	-1.39661	-0.48193	1.39661	down	-1.5484	-0.630774	1.5484	down				Unknown
NEWGENE4028	-1.49462	-0.579774	1.49462	down	1.08745	0.120954	1.08745	up	1.38829	0.473314	1.38829	up	1.62533	0.700729	1.62533	up	2.07497	1.05309	2.07497	up	1.27665	0.352359	1.27665	up				tRNA
NEWGENE2649	4.88923	2.28961	4.88923	up	3.05561	1.61146	3.05561	up	2.41911	1.27448	2.41911	up	-1.60008	-0.678145	1.60008	down	-2.02108	-1.01513	2.02108	down	-1.26311	-0.336984	1.26311	down				Unknown
MI0000482	2.66381	1.41349	2.66381	up	2.86522	1.51864	2.86522	up	1.86025	0.895494	1.86025	up	1.07561	0.105155	1.07561	up	-1.43196	-0.517996	1.43196	down	-1.54024	-0.623151	1.54024	down	hsa-mir-185	406961	ENSG00000208023	miRNA	miRBase:MI0000482
MI0000748	2.76005	1.4647	2.76005	up	2.40269	1.26465	2.40269	up	2.02345	1.01681	2.02345	up	-1.14874	-0.200046	1.14874	down	-1.36404	-0.447883	1.36404	down	-1.18742	-0.247836	1.18742	down	hsa-mir-130b	406920	ENSG00000207751	miRNA	miRBase:MI0000748
ENSG00000209480	2.14017	1.09773	2.14017	up	2.05978	1.04249	2.05978	up	2.87588	1.524	2.87588	up	-1.03903	-0.0552336	1.03903	down	1.34376	0.426279	1.34376	up	1.39621	0.481513	1.39621	up	SNORD83B	116938	ENSG00000209480	snoRNA	RFAM:RF00593
NEWGENE4039	2.34726	1.23098	2.34726	up	2.81585	1.49357	2.81585	up	3.20921	1.68222	3.20921	up	1.19963	0.262593	1.19963	up	1.36721	0.451239	1.36721	up	1.13969	0.188646	1.13969	up				snoRNA
MI0000062	2.53933	1.34445	2.53933	up	2.98548	1.57796	2.98548	up	2.08339	1.05893	2.08339	up	1.1757	0.233514	1.1757	up	-1.21884	-0.285513	1.21884	down	-1.43299	-0.519027	1.43299	down	hsa-let-7a-3	406883	ENSG00000198986	miRNA	miRBase:MI0000062|RFAM:RF00027
MI0000063	2.5885	1.37212	2.5885	up	2.67299	1.41845	2.67299	up	1.71168	0.775415	1.71168	up	1.03264	0.0463353	1.03264	up	-1.51226	-0.596703	1.51226	down	-1.56161	-0.643038	1.56161	down	hsa-let-7b	406884	ENSG00000207875	miRNA	miRBase:MI0000063|RFAM:RF00027
NEWGENE2715	9.29165	3.21594	9.29165	up	5.64007	2.49571	5.64007	up	2.92103	1.54648	2.92103	up	-1.64744	-0.720222	1.64744	down	-3.18095	-1.66946	3.18095	down	-1.93085	-0.949237	1.93085	down				Unknown
NEWGENE2720	2.22888	1.15632	2.22888	up	1.90106	0.926806	1.90106	up	1.93165	0.949835	1.93165	up	-1.17244	-0.22951	1.17244	down	-1.15387	-0.206481	1.15387	down	1.01609	0.0230292	1.01609	up				Unknown
NEWGENE2730	-2.08292	-1.05861	2.08292	down	-1.16733	-0.223214	1.16733	down	-1.27281	-0.348014	1.27281	down	1.78435	0.835397	1.78435	up	1.63648	0.710597	1.63648	up	-1.09036	-0.1248	1.09036	down				Unknown
NEWGENE4059	1.90687	0.931206	1.90687	up	2.33007	1.22037	2.33007	up	2.9104	1.54122	2.9104	up	1.22193	0.289166	1.22193	up	1.52627	0.610013	1.52627	up	1.24906	0.320847	1.24906	up				miRNA
ENSG00000238426	2.43109	1.2816	2.43109	up	2.10328	1.07264	2.10328	up	1.86746	0.90108	1.86746	up	-1.15586	-0.208966	1.15586	down	-1.30181	-0.380524	1.30181	down	-1.12627	-0.171558	1.12627	down	Y_RNA		ENSG00000238426	scRNA	RFAM:RF00019
NEWGENE2758	-1.81497	-0.859948	1.81497	down	1.08802	0.121708	1.08802	up	1.15333	0.205807	1.15333	up	1.97473	0.981656	1.97473	up	2.09326	1.06575	2.09326	up	1.06003	0.0840985	1.06003	up				Unknown
NEWGENE2759	-2.10268	-1.07223	2.10268	down	-1.63811	-0.712032	1.63811	down	-1.25607	-0.328911	1.25607	down	1.2836	0.360198	1.2836	up	1.67402	0.743319	1.67402	up	1.30416	0.383121	1.30416	up				Unknown
NEWGENE2760	-1.40796	-0.493609	1.40796	down	1.56839	0.649283	1.56839	up	1.41544	0.501249	1.41544	up	2.20823	1.14289	2.20823	up	1.99289	0.994859	1.99289	up	-1.10806	-0.148034	1.10806	down				Unknown
MI0000298	3.26916	1.70892	3.26916	up	2.87049	1.5213	2.87049	up	1.70577	0.770425	1.70577	up	-1.13888	-0.18762	1.13888	down	-1.91653	-0.938494	1.91653	down	-1.68281	-0.750874	1.68281	down	hsa-mir-221	407006	ENSG00000207870	miRNA	miRBase:MI0000298
MI0000299	3.92691	1.9734	3.92691	up	2.44823	1.29174	2.44823	up	1.67459	0.743812	1.67459	up	-1.60398	-0.681658	1.60398	down	-2.34499	-1.22958	2.34499	down	-1.46198	-0.547926	1.46198	down	hsa-mir-222	407007	ENSG00000207725	miRNA	miRBase:MI0000299
MI0003684	4.03307	2.01188	4.03307	up	3.05756	1.61238	3.05756	up	2.28646	1.19312	2.28646	up	-1.31905	-0.399498	1.31905	down	-1.76389	-0.818761	1.76389	down	-1.33724	-0.419263	1.33724	down	hsa-mir-660	724030		miRNA	miRBase:MI0003684
NEWGENE2770	3.72992	1.89915	3.72992	up	3.68805	1.88286	3.68805	up	2.10633	1.07473	2.10633	up	-1.01135	-0.0162892	1.01135	down	-1.77081	-0.824412	1.77081	down	-1.75093	-0.808123	1.75093	down				Unknown
MI0000100	2.68538	1.42513	2.68538	up	2.25689	1.17434	2.25689	up	2.26329	1.17842	2.26329	up	-1.18986	-0.250793	1.18986	down	-1.18649	-0.246703	1.18649	down	1.00284	0.00408944	1.00284	up	hsa-mir-98	407054		miRNA	miRBase:MI0000100|RFAM:RF00027
MI0000068	3.12196	1.64245	3.12196	up	3.10145	1.63294	3.10145	up	2.28591	1.19277	2.28591	up	-1.00661	-0.00950742	1.00661	down	-1.36574	-0.449685	1.36574	down	-1.35677	-0.440178	1.35677	down	hsa-let-7f-2	406889		miRNA	miRBase:MI0000068|RFAM:RF00027
NEWGENE2779	2.25067	1.17035	2.25067	up	1.82883	0.870923	1.82883	up	1.982	0.986956	1.982	up	-1.23066	-0.299432	1.23066	down	-1.13556	-0.183399	1.13556	down	1.08375	0.116033	1.08375	up				Unknown
NEWGENE4063	2.13315	1.09298	2.13315	up	2.48832	1.31517	2.48832	up	1.67304	0.742473	1.67304	up	1.1665	0.222188	1.1665	up	-1.27501	-0.35051	1.27501	down	-1.4873	-0.572698	1.4873	down				tRNA
NEWGENE2785	1.63026	0.705098	1.63026	up	2.15984	1.11092	2.15984	up	1.76131	0.816648	1.76131	up	1.32485	0.405825	1.32485	up	1.08039	0.11155	1.08039	up	-1.22627	-0.294276	1.22627	down				Unknown
NEWGENE4065	4.42921	2.14705	4.42921	up	4.37359	2.12882	4.37359	up	2.83856	1.50516	2.83856	up	-1.01272	-0.0182335	1.01272	down	-1.56038	-0.641893	1.56038	down	-1.54078	-0.62366	1.54078	down				tRNA
MI0000300	6.00572	2.58634	6.00572	up	5.38805	2.42976	5.38805	up	2.48806	1.31502	2.48806	up	-1.11464	-0.156573	1.11464	down	-2.41381	-1.27131	2.41381	down	-2.16556	-1.11474	2.16556	down	hsa-mir-223	407008	ENSG00000207939	miRNA	miRBase:MI0000300
NEWGENE2802	-1.74401	-0.802408	1.74401	down	1.08376	0.116049	1.08376	up	1.27977	0.355885	1.27977	up	1.89009	0.918457	1.89009	up	2.23193	1.15829	2.23193	up	1.18086	0.239836	1.18086	up				Unknown
MI0003685	4.21852	2.07674	4.21852	up	3.32199	1.73205	3.32199	up	2.57042	1.362	2.57042	up	-1.26988	-0.344689	1.26988	down	-1.64118	-0.714731	1.64118	down	-1.29239	-0.370042	1.29239	down	hsa-mir-421	693122	ENSG00000202566	miRNA	miRBase:MI0003685
MI0005566	4.66725	2.22257	4.66725	up	3.36985	1.75268	3.36985	up	2.49744	1.32045	2.49744	up	-1.385	-0.469891	1.385	down	-1.86881	-0.902123	1.86881	down	-1.34932	-0.432232	1.34932	down	hsa-mir-374b	100126317	ENSG00000212027	miRNA	miRBase:MI0005566
MI0003516	1.75835	0.814222	1.75835	up	1.65915	0.730444	1.65915	up	2.1199	1.084	2.1199	up	-1.05979	-0.0837774	1.05979	down	1.20562	0.269775	1.20562	up	1.2777	0.353552	1.2777	up	hsa-mir-545	664614	ENSG00000207820	miRNA	miRBase:MI0003516
NEWGENE2807	-1.2734	-0.348689	1.2734	down	1.87615	0.907779	1.87615	up	-1.01082	-0.0155232	1.01082	down	2.3891	1.25647	2.3891	up	1.25977	0.333166	1.25977	up	-1.89645	-0.923302	1.89645	down				Unknown
NEWGENE2808	1.37425	0.458642	1.37425	up	3.6313	1.86049	3.6313	up	2.25583	1.17366	2.25583	up	2.64239	1.40184	2.64239	up	1.6415	0.715015	1.6415	up	-1.60974	-0.68683	1.60974	down				Unknown
NEWGENE2811	2.64071	1.40092	2.64071	up	1.87802	0.909212	1.87802	up	1.70848	0.772715	1.70848	up	-1.40611	-0.491711	1.40611	down	-1.54564	-0.628208	1.54564	down	-1.09923	-0.136497	1.09923	down				Unknown
ENSG00000222440	-1.69208	-0.758797	1.69208	down	-1.36237	-0.446118	1.36237	down	1.31652	0.396724	1.31652	up	1.24201	0.312679	1.24201	up	2.22765	1.15552	2.22765	up	1.79358	0.842842	1.79358	up	RNU2-26P		ENSG00000222440	snRNA	RFAM:RF00004
NEWGENE2817	1.04294	0.0606544	1.04294	up	2.95909	1.56516	2.95909	up	1.62834	0.703401	1.62834	up	2.83726	1.5045	2.83726	up	1.5613	0.642746	1.5613	up	-1.81725	-0.861755	1.81725	down				Unknown
NEWGENE2820	2.30188	1.20281	2.30188	up	2.28306	1.19097	2.28306	up	2.0388	1.02772	2.0388	up	-1.00825	-0.0118483	1.00825	down	-1.12904	-0.175098	1.12904	down	-1.11981	-0.163249	1.11981	down				Unknown
NEWGENE4074	1.25992	0.33333	1.25992	up	2.11632	1.08156	2.11632	up	2.52173	1.33442	2.52173	up	1.67973	0.748229	1.67973	up	2.00151	1.00109	2.00151	up	1.19156	0.252858	1.19156	up				snoRNA
MI0003667	2.44357	1.28899	2.44357	up	2.68516	1.42501	2.68516	up	1.6486	0.721239	1.6486	up	1.09887	0.13602	1.09887	up	-1.48221	-0.56775	1.48221	down	-1.62876	-0.70377	1.62876	down	hsa-mir-652	724022		miRNA	miRBase:MI0003667
NEWGENE2829	-1.64587	-0.718848	1.64587	down	-1.99	-0.992771	1.99	down	1.01955	0.0279335	1.01955	up	-1.20909	-0.273923	1.20909	down	1.67805	0.746782	1.67805	up	2.02891	1.0207	2.02891	up				Unknown
MI0003836	2.8195	1.49544	2.8195	up	2.61787	1.3884	2.61787	up	1.72107	0.783308	1.72107	up	-1.07702	-0.107042	1.07702	down	-1.63822	-0.71213	1.63822	down	-1.52107	-0.605088	1.52107	down	hsa-mir-766	768218		miRNA	miRBase:MI0003836
NEWGENE2831	5.92126	2.5659	5.92126	up	3.58594	1.84235	3.58594	up	2.09773	1.06883	2.09773	up	-1.65124	-0.723553	1.65124	down	-2.8227	-1.49708	2.8227	down	-1.70944	-0.773522	1.70944	down				Unknown
MI0000094	3.2286	1.69091	3.2286	up	3.38145	1.75764	3.38145	up	2.09687	1.06824	2.09687	up	1.04734	0.0667369	1.04734	up	-1.53972	-0.62267	1.53972	down	-1.61262	-0.689407	1.61262	down	hsa-mir-92a-2	407049	ENSG00000208034	miRNA	miRBase:MI0000094
MI0000075	3.61504	1.85401	3.61504	up	3.58597	1.84236	3.58597	up	1.72457	0.786235	1.72457	up	-1.00811	-0.0116493	1.00811	down	-2.0962	-1.06778	2.0962	down	-2.07934	-1.05613	2.07934	down	hsa-mir-19b-2	406981	ENSG00000207812	miRNA	miRBase:MI0000075
MI0001519	2.28552	1.19252	2.28552	up	2.17984	1.12422	2.17984	up	1.7743	0.827248	1.7743	up	-1.04848	-0.068301	1.04848	down	-1.28813	-0.365273	1.28813	down	-1.22856	-0.296972	1.22856	down	hsa-mir-20b	574032	ENSG00000207710	miRNA	miRBase:MI0001519
MI0001446	2.96698	1.56899	2.96698	up	3.4199	1.77395	3.4199	up	1.88896	0.917595	1.88896	up	1.15265	0.20496	1.15265	up	-1.57069	-0.651398	1.57069	down	-1.81046	-0.856358	1.81046	down	hsa-mir-424	494336	ENSG00000223749	miRNA	miRBase:MI0001446
ENSG00000206979	1.77965	0.831593	1.77965	up	1.7363	0.796016	1.7363	up	2.23137	1.15793	2.23137	up	-1.02497	-0.0355772	1.02497	down	1.25383	0.32634	1.25383	up	1.28513	0.361917	1.28513	up	SNORD61	26787	ENSG00000206979	snoRNA	RFAM:RF00270
NEWGENE4080	-3.37306	-1.75406	3.37306	down	-1.51202	-0.596475	1.51202	down	-1.66574	-0.736167	1.66574	down	2.23083	1.15758	2.23083	up	2.02496	1.01789	2.02496	up	-1.10167	-0.139692	1.10167	down				miRNA
MI0003190	3.99734	1.99904	3.99734	up	3.24169	1.69674	3.24169	up	2.36309	1.24068	2.36309	up	-1.23311	-0.302296	1.23311	down	-1.69157	-0.758365	1.69157	down	-1.3718	-0.456069	1.3718	down	hsa-mir-505	574508		miRNA	miRBase:MI0003190
NEWGENE2849	2.24496	1.16669	2.24496	up	3.26524	1.70719	3.26524	up	2.54306	1.34657	2.54306	up	1.45448	0.540502	1.45448	up	1.13279	0.179877	1.13279	up	-1.28398	-0.360625	1.28398	down				Unknown
NEWGENE2866	-2.08291	-1.0586	2.08291	down	-1.7797	-0.831634	1.7797	down	-1.09167	-0.126543	1.09167	down	1.17037	0.226964	1.17037	up	1.90799	0.932056	1.90799	up	1.63025	0.705092	1.63025	up				Unknown
ENSG00000252468	-1.68633	-0.753886	1.68633	down	-1.34735	-0.43012	1.34735	down	1.321	0.401635	1.321	up	1.25159	0.323767	1.25159	up	2.22765	1.15552	2.22765	up	1.77985	0.831755	1.77985	up	RNU2-57P		ENSG00000252468	snRNA	RFAM:RF00004
NEWGENE4086	2.15977	1.11088	2.15977	up	2.01979	1.01421	2.01979	up	2.34527	1.22975	2.34527	up	-1.0693	-0.0966718	1.0693	down	1.08589	0.118877	1.08589	up	1.16115	0.215549	1.16115	up				tRNA
NEWGENE4088	1.09397	0.129575	1.09397	up	1.82988	0.871751	1.82988	up	2.33186	1.22148	2.33186	up	1.6727	0.742176	1.6727	up	2.13155	1.0919	2.13155	up	1.27432	0.349727	1.27432	up				tRNA
NEWGENE4091	2.44894	1.29216	2.44894	up	2.61461	1.38659	2.61461	up	2.00555	1.004	2.00555	up	1.06765	0.094435	1.06765	up	-1.22108	-0.288162	1.22108	down	-1.30369	-0.382597	1.30369	down				miRNA
NEWGENE2796	2.0095	1.00684	2.0095	up	2.55185	1.35155	2.55185	up	2.04021	1.02872	2.04021	up	1.26989	0.344706	1.26989	up	1.01528	0.0218802	1.01528	up	-1.25078	-0.322826	1.25078	down				Unknown
