# Supplementary material for: MicroRNA expression changes in association with changes in interleukin-1ß/interleukin10 ratios produced by monocytes in autism spectrum disorders: their association with neuropsychiatric symptoms and comorbid conditions (observational study)
Source: J Neuroinflammation. 2017 Nov 25;14:229. doi: 10.1186/s12974-017-1003-6 (PMC5702092; doi:10.1186/s12974-017-1003-6)
Supplement: Supplementary file 4 — Results of miRNA target gene analysis of group A. (XLSX 626 kb) [file 12974_2017_1003_MOESM4_ESM.xlsx]

## Sheet: mirDIP_E_2017-10-27_11-09-04Gro
Group A analysis
ASD cells with high IL-1ß/IL-10 ratios vs. ASD cells with normal ratios.
Gene Symbol -
Micro RNA - hsa-miR-181a-1
hsa-miR-181a-2
hsa-miR-93
hsa-miR-342
hsa-miR-425
hsa-miR-223
hsa-miR-181b-2
hsa-miR-660
hsa-miR-1248
hsa-miR-21
hsa-miR-191
hsa-miR-126
hsa-miR-484
hsa-miR-409
hsa-miR-451a
hsa-miR-17
hsa-miR-99b
hsa-miR-30a
hsa-miR-181b-1
Minimum Score - High
Results (5160)
Gene Symbol	Uniprot	Pseudogene	MicroRNA	Integrated Score	Number of Sources	Score Class	Sources
MYCBP2	O75592		hsa-miR-484	0.770465	19	Very High	BCmicrO|CoMeTa|Cupid|DIANA|ElMMo3|MBStar|MAMI|MirAncesTar|mirbase|miRDB|MirMAP|MirTar|Mirza-G|MultiMiTar|PACCMIT|RepTar|RNAhybrid|TargetRank|TargetSpy
ATF2	P15336		hsa-miR-451a	0.758368	18	Very High	BCmicrO|CoMeTa|Cupid|DIANA|ElMMo3|MBStar|MAMI|microrna.org|MirAncesTar|mirbase|miRcode|miRDB|MirMAP|MirTar|Mirza-G|RNAhybrid|TargetRank|TargetScan
EMSY	Q7Z589		hsa-miR-451a	0.753166	18	Very High	BCmicrO|CoMeTa|Cupid|DIANA|ElMMo3|MBStar|microrna.org|MirAncesTar|mirbase|miRcode|MirMAP|MirSNP|MirTar|Mirza-G|PACCMIT|RNAhybrid|TargetRank|TargetScan
HIPK1	Q86Z02		hsa-miR-484	0.745892	19	Very High	BCmicrO|BiTargeting|CoMeTa|Cupid|DIANA|ElMMo3|MBStar|MirAncesTar|miRDB|MirMAP|MirTar|miRTar2GO|Mirza-G|MultiMiTar|PACCMIT|RepTar|RNA22|RNAhybrid|TargetRank
HIVEP2	P31629		hsa-miR-484	0.738209	17	Very High	BCmicrO|BiTargeting|CoMeTa|DIANA|ElMMo3|MBStar|MAMI|MirAncesTar|miRDB|MirMAP|miRTar2GO|Mirza-G|MultiMiTar|PACCMIT|RepTar|RNAhybrid|TargetRank
PTGER4	P35408		hsa-miR-484	0.720836	15	Very High	BCmicrO|CoMeTa|DIANA|ElMMo3|MAMI|MirAncesTar|miRDB|MirMAP|MirTar|Mirza-G|MultiMiTar|PACCMIT|RepTar|TargetRank|TargetSpy
AEBP2	Q6ZN18		hsa-miR-451a	0.718407	17	Very High	BCmicrO|Cupid|DIANA|ElMMo3|MBStar|MAMI|microrna.org|MirAncesTar|mirbase|miRcode|miRDB|MirMAP|miRTar2GO|Mirza-G|RNAhybrid|TargetRank|TargetScan
MEX3C	Q5U5Q3		hsa-miR-451a	0.706484	15	Very High	BCmicrO|CoMeTa|ElMMo3|MBStar|microrna.org|MirAncesTar|miRcode|miRDB|MirMAP|MirTar|miRTar2GO|Mirza-G|PACCMIT|RNAhybrid|TargetRank
HOXA5	P20719		hsa-miR-484	0.705922	16	Very High	BCmicrO|CoMeTa|Cupid|DIANA|ElMMo3|MAMI|MirAncesTar|mirbase|miRDB|MirMAP|MirTar|Mirza-G|MultiMiTar|PACCMIT|RepTar|RNAhybrid
SOX5	P35711		hsa-miR-484	0.703809	18	Very High	BCmicrO|BiTargeting|CoMeTa|Cupid|DIANA|ElMMo3|MBStar|MAMI|MirAncesTar|miRDB|MirMAP|MirTar|Mirza-G|MultiMiTar|PACCMIT|RepTar|RNAhybrid|TargetRank
FGF1	P05230		hsa-miR-484	0.701924	17	Very High	BCmicrO|CoMeTa|DIANA|ElMMo3|MBStar|MAMI|MirAncesTar|miRDB|MirMAP|MirSNP|MirTar|Mirza-G|MultiMiTar|PACCMIT|RepTar|RNAhybrid|TargetRank
CAB39	Q9Y376		hsa-miR-451a	0.7004	17	Very High	BCmicrO|CoMeTa|Cupid|DIANA|ElMMo3|MBStar|microrna.org|MirAncesTar|mirbase|miRcode|miRDB|MirMAP|MirTar|Mirza-G|PACCMIT|RNAhybrid|TargetScan
DAG1	Q14118		hsa-miR-484	0.680716	16	Very High	BCmicrO|BiTargeting|CoMeTa|DIANA|ElMMo3|MAMI|MirAncesTar|miRDB|MirMAP|miRTar2GO|Mirza-G|MultiMiTar|PACCMIT|RepTar|RNAhybrid|TargetRank
DCBLD2	Q96PD2		hsa-miR-484	0.67741	18	Very High	BCmicrO|BiTargeting|CoMeTa|Cupid|DIANA|ElMMo3|MBStar|MirAncesTar|miRDB|MirMAP|MirSNP|miRTar2GO|Mirza-G|MultiMiTar|PACCMIT|RepTar|RNAhybrid|TargetRank
OSR1	Q8TAX0		hsa-miR-451a	0.677212	15	Very High	BCmicrO|DIANA|ElMMo3|MAMI|microrna.org|MirAncesTar|mirbase|miRcode|miRDB|MirMAP|MirTar|PACCMIT|RNAhybrid|TargetRank|TargetScan
PSMB8	P28062		hsa-miR-451a	0.674648	14	Very High	BCmicrO|CoMeTa|DIANA|ElMMo3|microrna.org|MirAncesTar|mirbase|miRcode|miRDB|MirMAP|MirTar|PACCMIT|RNAhybrid|TargetScan
PDGFA	P04085		hsa-miR-484	0.657217	18	Very High	BCmicrO|BiTargeting|CoMeTa|Cupid|DIANA|ElMMo3|MBStar|MirAncesTar|miRDB|MirMAP|MirTar|miRTar2GO|Mirza-G|MultiMiTar|PACCMIT|RNAhybrid|TargetRank|TargetSpy
MAP3K11	Q16584		hsa-miR-484	0.654429	15	Very High	BCmicrO|BiTargeting|CoMeTa|DIANA|ElMMo3|MAMI|MirAncesTar|mirbase|miRDB|MirMAP|miRTar2GO|Mirza-G|PACCMIT|RepTar|RNAhybrid
SNN	O75324		hsa-miR-484	0.649133	16	Very High	BCmicrO|CoMeTa|DIANA|ElMMo3|MBStar|MirAncesTar|miRDB|MirMAP|MirTar|miRTar2GO|Mirza-G|MultiMiTar|PACCMIT|RepTar|TargetRank|TargetSpy
TSC1	Q92574		hsa-miR-451a	0.64769	16	Very High	BCmicrO|CoMeTa|DIANA|ElMMo3|MBStar|microrna.org|MirAncesTar|miRcode|miRDB|MirMAP|MirTar|miRTar2GO|Mirza-G|RNAhybrid|TargetRank|TargetScan
CALD1	Q05682		hsa-miR-484	0.646286	18	Very High	BCmicrO|CoMeTa|Cupid|DIANA|ElMMo3|MBStar|MirAncesTar|miRDB|MirMAP|MirTar|miRTar2GO|Mirza-G|MultiMiTar|PACCMIT|RepTar|RNAhybrid|TargetRank|TargetSpy
IL6R	P08887		hsa-miR-484	0.644904	16	Very High	BCmicrO|BiTargeting|CoMeTa|DIANA|ElMMo3|MBStar|MAMI|MirAncesTar|miRDB|MirMAP|MirTar|miRTar2GO|Mirza-G|RepTar|RNA22|TargetRank
ZNF644	Q9H582		hsa-miR-451a	0.644706	15	Very High	BCmicrO|DIANA|ElMMo3|MBStar|MAMI|microrna.org|MirAncesTar|mirbase|miRcode|miRDB|MirMAP|MirTar|Mirza-G|PACCMIT|RNAhybrid
YWHAZ	P63104		hsa-miR-451a	0.643435	15	Very High	BCmicrO|CoMeTa|DIANA|ElMMo3|MBStar|microrna.org|MirAncesTar|miRcode|miRDB|MirMAP|Mirza-G|PACCMIT|RNAhybrid|TargetRank|TargetScan
ACVR1B	P36896		hsa-miR-484	0.643218	15	Very High	BCmicrO|CoMeTa|DIANA|ElMMo3|MBStar|MirAncesTar|miRDB|MirMAP|MirTar|miRTar2GO|MultiMiTar|PACCMIT|RepTar|RNAhybrid|TargetRank
AVL9	Q8NBF6		hsa-miR-484	0.638719	15	Very High	BCmicrO|CoMeTa|Cupid|DIANA|ElMMo3|MBStar|MirAncesTar|mirbase|miRDB|MirMAP|miRTar2GO|MultiMiTar|RepTar|TargetRank|TargetSpy
CYB561D1	Q8N8Q1		hsa-miR-484	0.634985	18	Very High	BCmicrO|BiTargeting|DIANA|ElMMo3|MBStar|MirAncesTar|miRDB|MirMAP|MirSNP|MirTar|miRTar2GO|Mirza-G|MultiMiTar|PACCMIT|RepTar|RNA22|RNAhybrid|TargetRank
CRTC2	Q53ET0		hsa-miR-484	0.634927	15	Very High	BCmicrO|BiTargeting|DIANA|ElMMo3|MAMI|MirAncesTar|mirbase|miRDB|MirMAP|miRTar2GO|Mirza-G|PACCMIT|RNA22|RNAhybrid|TargetSpy
FAM120A	Q9NZB2		hsa-miR-484	0.630354	14	Very High	BCmicrO|BiTargeting|CoMeTa|Cupid|ElMMo3|MAMI|MirAncesTar|MirMAP|MirSNP|MirTar|miRTar2GO|Mirza-G|MultiMiTar|RNAhybrid
PIKFYVE	Q9Y2I7		hsa-miR-484	0.62956	17	Very High	BCmicrO|CoMeTa|DIANA|ElMMo3|MBStar|MirAncesTar|miRDB|MirMAP|MirTar|miRTar2GO|Mirza-G|MultiMiTar|PACCMIT|RepTar|RNAhybrid|TargetRank|TargetSpy
MAGI1	Q96QZ7		hsa-miR-484	0.626375	15	Very High	BCmicrO|CoMeTa|Cupid|ElMMo3|MBStar|MirAncesTar|miRDB|MirTar|miRTar2GO|Mirza-G|MultiMiTar|PACCMIT|RNAhybrid|TargetRank|TargetSpy
ABHD2	P08910		hsa-miR-484	0.625915	16	Very High	BCmicrO|BiTargeting|CoMeTa|DIANA|ElMMo3|MBStar|MirAncesTar|miRDB|MirMAP|miRTar2GO|MultiMiTar|PACCMIT|RepTar|RNAhybrid|TargetRank|TargetSpy
CMPK1	P30085		hsa-miR-484	0.624993	16	Very High	BCmicrO|BiTargeting|CoMeTa|Cupid|DIANA|ElMMo3|MAMI|MirAncesTar|miRDB|MirMAP|Mirza-G|MultiMiTar|PACCMIT|RepTar|RNA22|RNAhybrid
GTDC1	Q4AE62		hsa-miR-484	0.621782	16	Very High	BCmicrO|BiTargeting|CoMeTa|DIANA|ElMMo3|MBStar|MAMI|MirAncesTar|mirbase|MirMAP|MirTar|Mirza-G|MultiMiTar|PACCMIT|RepTar|RNAhybrid
YTHDF3	Q7Z739		hsa-miR-484	0.621188	16	Very High	BCmicrO|BiTargeting|CoMeTa|Cupid|ElMMo3|MBStar|MirAncesTar|miRDB|MirSNP|MirTar|miRTar2GO|Mirza-G|MultiMiTar|RepTar|RNAhybrid|TargetRank
IFNAR1	P17181		hsa-miR-484	0.620302	15	Very High	BCmicrO|CoMeTa|DIANA|ElMMo3|MBStar|MirAncesTar|miRDB|MirMAP|MirSNP|MirTar|miRTar2GO|Mirza-G|RepTar|TargetRank|TargetSpy
PITPNA	Q00169		hsa-miR-484	0.619763	13	Very High	BCmicrO|CoMeTa|DIANA|ElMMo3|MAMI|MirAncesTar|miRDB|MirMAP|Mirza-G|MultiMiTar|PACCMIT|RepTar|TargetRank
CREB3L3	Q68CJ9		hsa-miR-484	0.619037	11	Very High	BCmicrO|DIANA|ElMMo3|MirAncesTar|mirbase|miRDB|MirMAP|MirTar|RepTar|RNAhybrid|TargetRank
SAMD4B	Q5PRF9		hsa-miR-451a	0.616393	14	Very High	BCmicrO|CoMeTa|DIANA|ElMMo3|MAMI|microrna.org|MirAncesTar|mirbase|miRcode|MirMAP|MirTar|Mirza-G|RNAhybrid|TargetScan
SORBS2	O94875		hsa-miR-484	0.616146	17	Very High	BCmicrO|BiTargeting|CoMeTa|Cupid|DIANA|ElMMo3|MBStar|MirAncesTar|mirbase|miRDB|MirMAP|Mirza-G|MultiMiTar|PACCMIT|RepTar|RNAhybrid|TargetRank
GK	P32189		hsa-miR-451a	0.614359	15	Very High	BCmicrO|BiTargeting|CoMeTa|ElMMo3|MBStar|microrna.org|MirAncesTar|miRcode|miRDB|MirMAP|Mirza-G|PACCMIT|RNAhybrid|TargetRank|TargetScan
SETD5	Q9C0A6		hsa-miR-451a	0.612705	15	Very High	BCmicrO|BiTargeting|CoMeTa|Cupid|ElMMo3|microrna.org|MirAncesTar|mirbase|miRcode|miRDB|MirMAP|miRTar2GO|Mirza-G|PACCMIT|RNAhybrid
PDAP1	Q13442		hsa-miR-484	0.611725	15	Very High	BCmicrO|CoMeTa|DIANA|ElMMo3|MAMI|MirAncesTar|miRDB|MirMAP|MirSNP|miRTar2GO|Mirza-G|PACCMIT|RNAhybrid|TargetRank|TargetSpy
MIF	P14174		hsa-miR-451a	0.607614	12	Very High	BCmicrO|ElMMo3|MAMI|microrna.org|MirAncesTar|mirbase|miRcode|miRDB|MirMAP|miRTar2GO|RNAhybrid|TargetScan
CDKN2D	P55273		hsa-miR-451a	0.607331	14	Very High	BCmicrO|CoMeTa|DIANA|ElMMo3|MAMI|microrna.org|MirAncesTar|mirbase|miRcode|miRDB|MirMAP|PACCMIT|RNAhybrid|TargetScan
NUP153	P49790		hsa-miR-484	0.604567	15	Very High	BCmicrO|CoMeTa|Cupid|DIANA|ElMMo3|MirAncesTar|miRDB|MirMAP|miRTar2GO|Mirza-G|MultiMiTar|RepTar|RNAhybrid|TargetRank|TargetSpy
BCL2L1	Q07817		hsa-miR-484	0.60243	14	Very High	BCmicrO|BiTargeting|CoMeTa|DIANA|ElMMo3|MBStar|MAMI|MirAncesTar|miRDB|MirMAP|MultiMiTar|PACCMIT|RNAhybrid|TargetRank
TTN	Q8WZ42		hsa-miR-451a	0.600324	11	Very High	BCmicrO|CoMeTa|Cupid|microrna.org|MirAncesTar|miRcode|MirMAP|MirTar|Mirza-G|RNAhybrid|TargetRank
CSF1	P09603		hsa-miR-484	0.600246	17	Very High	BCmicrO|CoMeTa|DIANA|ElMMo3|MBStar|MirAncesTar|miRDB|MirMAP|miRTar2GO|Mirza-G|MultiMiTar|PACCMIT|RepTar|RNA22|RNAhybrid|TargetRank|TargetSpy
ABLIM2	Q6H8Q1		hsa-miR-484	0.598383	15	Very High	BCmicrO|BiTargeting|DIANA|ElMMo3|MBStar|MAMI|MirAncesTar|miRDB|MirMAP|MirSNP|miRTar2GO|Mirza-G|RepTar|RNAhybrid|TargetRank
JADE2	Q9NQC1		hsa-miR-484	0.598292	16	Very High	BCmicrO|BiTargeting|CoMeTa|DIANA|ElMMo3|MBStar|MirAncesTar|miRDB|MirMAP|miRTar2GO|Mirza-G|MultiMiTar|RepTar|RNAhybrid|TargetRank|TargetSpy
TWNK	Q96RR1		hsa-miR-484	0.597637	15	Very High	BCmicrO|CoMeTa|DIANA|ElMMo3|MBStar|MAMI|MirAncesTar|mirbase|miRDB|MirMAP|MirTar|Mirza-G|RepTar|RNAhybrid|TargetRank
PEA15	Q15121		hsa-miR-484	0.595879	14	Very High	BCmicrO|CoMeTa|DIANA|ElMMo3|MAMI|MirAncesTar|miRDB|MirMAP|Mirza-G|PACCMIT|RepTar|RNA22|RNAhybrid|TargetRank
KPNB1	Q14974		hsa-miR-484	0.593802	14	Very High	BCmicrO|CoMeTa|DIANA|ElMMo3|MAMI|MirAncesTar|miRDB|MirMAP|MirTar|miRTar2GO|Mirza-G|MultiMiTar|RepTar|RNAhybrid
TLCD1	Q96CP7		hsa-miR-484	0.593439	14	Very High	BCmicrO|BiTargeting|DIANA|ElMMo3|MAMI|MirAncesTar|mirbase|miRDB|MirMAP|MirSNP|miRTar2GO|RepTar|RNAhybrid|TargetRank
PRPF4B	Q13523		hsa-miR-484	0.590276	13	Very High	BCmicrO|CoMeTa|DIANA|ElMMo3|MAMI|MirAncesTar|miRDB|MirMAP|Mirza-G|MultiMiTar|PACCMIT|RepTar|RNAhybrid
SLC20A2	Q08357		hsa-miR-484	0.588478	14	Very High	BCmicrO|DIANA|ElMMo3|MBStar|MirAncesTar|miRDB|MirMAP|MirTar|miRTar2GO|Mirza-G|MultiMiTar|RepTar|RNAhybrid|TargetRank
STRN	O43815		hsa-miR-484	0.587317	14	Very High	BCmicrO|CoMeTa|Cupid|DIANA|ElMMo3|MBStar|MirAncesTar|miRDB|MirMAP|miRTar2GO|Mirza-G|MultiMiTar|RepTar|TargetRank
PCDH7	O60245		hsa-miR-484	0.58694	15	Very High	BCmicrO|CoMeTa|Cupid|DIANA|ElMMo3|MBStar|MirAncesTar|MirMAP|MirSNP|Mirza-G|MultiMiTar|PACCMIT|RepTar|RNAhybrid|TargetRank
DENND5A	Q6IQ26		hsa-miR-484	0.586429	15	Very High	BCmicrO|CoMeTa|Cupid|DIANA|ElMMo3|MBStar|MirAncesTar|mirbase|miRDB|MirMAP|MultiMiTar|PACCMIT|RepTar|RNAhybrid|TargetRank
LAMB3	Q13751		hsa-miR-484	0.583917	18	Very High	BCmicrO|BiTargeting|DIANA|ElMMo3|MBStar|MirAncesTar|mirbase|miRDB|MirMAP|MirTar|miRTar2GO|Mirza-G|PACCMIT|RepTar|RNA22|RNAhybrid|TargetRank|TargetSpy
RIMS3	Q9UJD0		hsa-miR-484	0.57992	14	Very High	BCmicrO|BiTargeting|CoMeTa|DIANA|ElMMo3|MAMI|MirAncesTar|miRDB|MirMAP|Mirza-G|RepTar|RNA22|RNAhybrid|TargetRank
RETREG1	Q9H6L5		hsa-miR-484	0.579682	16	Very High	BCmicrO|CoMeTa|DIANA|ElMMo3|MBStar|MirAncesTar|MirMAP|MirSNP|MirTar|miRTar2GO|Mirza-G|MultiMiTar|PACCMIT|RepTar|RNAhybrid|TargetRank
STC1	P52823		hsa-miR-484	0.579413	16	Very High	BCmicrO|CoMeTa|Cupid|DIANA|ElMMo3|MBStar|MirAncesTar|miRDB|MirMAP|MirSNP|miRTar2GO|Mirza-G|MultiMiTar|RepTar|RNAhybrid|TargetRank
DACH1	Q9UI36		hsa-miR-484	0.578984	14	Very High	BCmicrO|CoMeTa|Cupid|DIANA|ElMMo3|MBStar|MirAncesTar|miRDB|MirMAP|Mirza-G|MultiMiTar|RepTar|TargetRank|TargetSpy
PTPRF	P10586		hsa-miR-484	0.577393	17	Very High	BCmicrO|BiTargeting|CoMeTa|DIANA|ElMMo3|MirAncesTar|miRDB|MirMAP|MirTar|miRTar2GO|Mirza-G|MultiMiTar|PACCMIT|RepTar|RNA22|RNAhybrid|TargetRank
PTPRE	P23469		hsa-miR-484	0.57721	15	Very High	BCmicrO|CoMeTa|DIANA|ElMMo3|MBStar|MirAncesTar|miRDB|MirMAP|MirTar|Mirza-G|MultiMiTar|PACCMIT|RepTar|RNAhybrid|TargetRank
SMARCA2	P51531		hsa-miR-451a	0.57513	16	Very High	BCmicrO|BiTargeting|CoMeTa|Cupid|DIANA|ElMMo3|MBStar|microrna.org|MirAncesTar|mirbase|miRcode|miRDB|MirMAP|MirSNP|Mirza-G|RNAhybrid
KMT2A	Q03164		hsa-miR-484	0.573973	14	Very High	BCmicrO|BiTargeting|CoMeTa|DIANA|ElMMo3|MirAncesTar|miRDB|MirMAP|MultiMiTar|PACCMIT|RepTar|RNAhybrid|TargetRank|TargetSpy
XPO4	Q9C0E2		hsa-miR-484	0.57346	15	Very High	BCmicrO|CoMeTa|DIANA|ElMMo3|MBStar|MirAncesTar|miRDB|MirMAP|MirSNP|MirTar|Mirza-G|MultiMiTar|RepTar|TargetRank|TargetSpy
TGM2	P21980		hsa-miR-484	0.572084	11	Very High	BCmicrO|DIANA|ElMMo3|MBStar|MAMI|MirAncesTar|miRDB|MirMAP|miRTar2GO|RepTar|TargetRank
CDKN2B	P42772		hsa-miR-451a	0.571035	16	Very High	BCmicrO|CoMeTa|DIANA|ElMMo3|MBStar|MAMI|microrna.org|MirAncesTar|mirbase|miRcode|miRDB|MirMAP|MirTar|Mirza-G|RNAhybrid|TargetRank
PER1	O15534		hsa-miR-484	0.569773	17	Very High	BCmicrO|BiTargeting|CoMeTa|DIANA|ElMMo3|MirAncesTar|mirbase|miRDB|MirMAP|MirSNP|MirTar|Mirza-G|MultiMiTar|PACCMIT|RepTar|RNAhybrid|TargetRank
ADAM10	O14672		hsa-miR-451a	0.569419	15	Very High	BCmicrO|CoMeTa|DIANA|ElMMo3|MBStar|microrna.org|MirAncesTar|miRcode|miRDB|MirMAP|MirSNP|miRTar2GO|Mirza-G|RNAhybrid|TargetRank
TIAM1	Q13009		hsa-miR-1248	0.563249	14	Very High	CoMeTa|Cupid|DIANA|ElMMo3|MBStar|MirAncesTar|miRDB|MirMAP|MirTar|Mirza-G|PACCMIT|RepTar|RNAhybrid|TargetSpy
IPO9	Q96P70		hsa-miR-484	0.563129	15	Very High	BCmicrO|BiTargeting|CoMeTa|DIANA|ElMMo3|MBStar|MirAncesTar|miRDB|MirMAP|miRTar2GO|Mirza-G|MultiMiTar|RepTar|RNA22|TargetRank
CELSR2	Q9HCU4		hsa-miR-484	0.561989	13	Very High	BCmicrO|CoMeTa|DIANA|ElMMo3|MAMI|MirAncesTar|miRDB|MirMAP|miRTar2GO|MultiMiTar|PACCMIT|RNA22|RNAhybrid
NAV3	Q8IVL0		hsa-miR-1248	0.559489	16	Very High	BiTargeting|CoMeTa|Cupid|DIANA|ElMMo3|MBStar|MirAncesTar|miRDB|MirMAP|MirSNP|MirTar|Mirza-G|PACCMIT|RepTar|RNAhybrid|TargetSpy
LDLR	P01130		hsa-miR-484	0.559243	16	Very High	BCmicrO|CoMeTa|DIANA|ElMMo3|MBStar|MirAncesTar|mirbase|miRDB|MirMAP|miRTar2GO|Mirza-G|MultiMiTar|RepTar|RNAhybrid|TargetRank|TargetSpy
BSDC1	Q9NW68		hsa-miR-484	0.558321	15	Very High	BCmicrO|BiTargeting|CoMeTa|DIANA|ElMMo3|MirAncesTar|MirMAP|MirTar|MultiMiTar|PACCMIT|RepTar|RNA22|RNAhybrid|TargetRank|TargetSpy
YTHDF2	Q9Y5A9		hsa-miR-451a	0.556226	13	Very High	BCmicrO|CoMeTa|Cupid|DIANA|ElMMo3|microrna.org|MirAncesTar|mirbase|miRcode|miRDB|MirMAP|PACCMIT|RNAhybrid
NFIB	O00712		hsa-miR-484	0.555373	15	Very High	BCmicrO|BiTargeting|CoMeTa|Cupid|DIANA|ElMMo3|MBStar|MirAncesTar|miRDB|MirMAP|miRTar2GO|Mirza-G|MultiMiTar|PACCMIT|RNAhybrid
DPYSL2	Q16555		hsa-miR-484	0.554855	15	Very High	BCmicrO|CoMeTa|DIANA|ElMMo3|MBStar|MirAncesTar|miRDB|MirMAP|MirTar|miRTar2GO|Mirza-G|MultiMiTar|PACCMIT|RNAhybrid|TargetSpy
CSNK1G3	Q9Y6M4		hsa-miR-1248	0.554742	14	Very High	CoMeTa|Cupid|DIANA|ElMMo3|MBStar|MirAncesTar|miRDB|MirMAP|MirSNP|MirTar|Mirza-G|PACCMIT|RNAhybrid|TargetSpy
PRICKLE2	Q7Z3G6		hsa-miR-451a	0.55352	15	Very High	BCmicrO|DIANA|ElMMo3|MBStar|microrna.org|MirAncesTar|miRcode|miRDB|MirMAP|MirTar|Mirza-G|RepTar|RNAhybrid|TargetRank|TargetScan
TOB2	Q14106		hsa-miR-484	0.55252	13	Very High	BCmicrO|BiTargeting|DIANA|ElMMo3|MAMI|MirAncesTar|miRDB|MirMAP|MirSNP|miRTar2GO|Mirza-G|RepTar|TargetRank
JPT1	Q9UK76		hsa-miR-484	0.552242	13	Very High	BCmicrO|CoMeTa|DIANA|ElMMo3|MirAncesTar|miRDB|MirMAP|miRTar2GO|Mirza-G|MultiMiTar|RepTar|RNAhybrid|TargetRank
CMTM6	Q9NX76		hsa-miR-451a	0.551583	13	Very High	BCmicrO|DIANA|ElMMo3|MBStar|microrna.org|MirAncesTar|miRcode|miRDB|MirMAP|MirTar|miRTar2GO|Mirza-G|TargetRank
CSRNP2	Q9H175		hsa-miR-484	0.551176	14	Very High	BCmicrO|CoMeTa|DIANA|ElMMo3|MBStar|MirAncesTar|miRDB|MirMAP|MirTar|miRTar2GO|Mirza-G|RepTar|TargetRank|TargetSpy
ATXN1	P54253		hsa-miR-484	0.550928	14	Very High	BCmicrO|BiTargeting|CoMeTa|DIANA|ElMMo3|MBStar|MirAncesTar|miRDB|MirMAP|miRTar2GO|Mirza-G|MultiMiTar|RepTar|TargetRank
CBL	P22681		hsa-miR-484	0.549269	15	Very High	BCmicrO|BiTargeting|DIANA|ElMMo3|MBStar|MirAncesTar|miRDB|MirMAP|miRTar2GO|Mirza-G|MultiMiTar|PACCMIT|RepTar|RNAhybrid|TargetRank
HNF1A	P20823		hsa-miR-484	0.548883	13	Very High	BCmicrO|BiTargeting|DIANA|ElMMo3|MAMI|MirAncesTar|miRDB|MirMAP|MirSNP|Mirza-G|RepTar|RNAhybrid|TargetRank
PCDH19	Q8TAB3		hsa-miR-484	0.548822	14	Very High	BCmicrO|BiTargeting|DIANA|ElMMo3|MBStar|MirAncesTar|miRDB|MirMAP|miRTar2GO|Mirza-G|MultiMiTar|RepTar|RNAhybrid|TargetRank
TRPS1	Q9UHF7		hsa-miR-484	0.54856	14	Very High	BCmicrO|CoMeTa|DIANA|ElMMo3|MBStar|MirAncesTar|miRDB|MirMAP|miRTar2GO|Mirza-G|MultiMiTar|PACCMIT|RNAhybrid|TargetRank
YTHDF3	Q7Z739		hsa-miR-451a	0.5481	11	Very High	BCmicrO|CoMeTa|ElMMo3|MBStar|microrna.org|MirAncesTar|miRcode|miRDB|Mirza-G|RNAhybrid|TargetRank
GAP43	P17677		hsa-miR-484	0.548073	13	Very High	BCmicrO|CoMeTa|DIANA|ElMMo3|MBStar|MAMI|MirAncesTar|mirbase|miRDB|MirMAP|MultiMiTar|RepTar|RNAhybrid
POLD4	Q9HCU8		hsa-miR-484	0.547539	14	Very High	BCmicrO|CoMeTa|DIANA|ElMMo3|MirAncesTar|mirbase|miRDB|MirMAP|MirTar|MultiMiTar|RepTar|RNAhybrid|TargetRank|TargetSpy
FAM110B	Q8TC76		hsa-miR-484	0.547317	15	Very High	BCmicrO|CoMeTa|Cupid|DIANA|ElMMo3|MBStar|MirAncesTar|mirbase|miRDB|MirMAP|Mirza-G|MultiMiTar|RepTar|RNAhybrid|TargetRank
PYGO2	Q9BRQ0		hsa-miR-484	0.546137	15	Very High	BCmicrO|BiTargeting|DIANA|ElMMo3|MirAncesTar|miRDB|MirMAP|MirTar|miRTar2GO|Mirza-G|MultiMiTar|RepTar|RNA22|RNAhybrid|TargetRank
IL21R	Q9HBE5		hsa-miR-484	0.543115	16	Very High	BCmicrO|BiTargeting|DIANA|ElMMo3|MBStar|MirAncesTar|mirbase|miRDB|MirMAP|MirSNP|MirTar|Mirza-G|PACCMIT|RepTar|RNAhybrid|TargetRank
NFIA	Q12857		hsa-miR-484	0.541984	14	Very High	BCmicrO|DIANA|ElMMo3|MBStar|MAMI|MirAncesTar|miRDB|MirMAP|miRTar2GO|Mirza-G|MultiMiTar|RepTar|RNA22|RNAhybrid
CRTC3	Q6UUV7		hsa-miR-484	0.541874	14	Very High	BCmicrO|CoMeTa|DIANA|ElMMo3|MBStar|MirAncesTar|miRDB|MirMAP|MirSNP|miRTar2GO|PACCMIT|RepTar|RNAhybrid|TargetRank
DLST	P36957		hsa-miR-484	0.540967	15	Very High	BCmicrO|BiTargeting|DIANA|ElMMo3|MBStar|MAMI|MirAncesTar|mirbase|miRDB|MirMAP|MirSNP|miRTar2GO|MultiMiTar|RepTar|RNAhybrid
LCOR	Q96JN0		hsa-miR-484	0.540886	14	Very High	BCmicrO|BiTargeting|Cupid|DIANA|ElMMo3|MBStar|MirAncesTar|miRDB|MirMAP|Mirza-G|MultiMiTar|RepTar|TargetRank|TargetSpy
ZIC5	Q96T25		hsa-miR-484	0.53885	12	Very High	BCmicrO|DIANA|ElMMo3|MAMI|MirAncesTar|mirbase|miRDB|MirMAP|Mirza-G|MultiMiTar|PACCMIT|RepTar
KLF12	Q9Y4X4		hsa-miR-484	0.538071	14	Very High	BCmicrO|CoMeTa|DIANA|ElMMo3|MBStar|MirAncesTar|miRDB|MirMAP|Mirza-G|MultiMiTar|PACCMIT|RepTar|TargetRank|TargetSpy
MTF2	Q9Y483		hsa-miR-484	0.53773	15	Very High	BCmicrO|CoMeTa|DIANA|ElMMo3|MBStar|MirAncesTar|miRDB|MirMAP|MirTar|miRTar2GO|Mirza-G|MultiMiTar|RepTar|RNA22|RNAhybrid
TOPBP1	Q92547		hsa-miR-484	0.537096	13	Very High	BCmicrO|CoMeTa|DIANA|ElMMo3|MirAncesTar|miRDB|MirMAP|miRTar2GO|Mirza-G|MultiMiTar|RepTar|RNAhybrid|TargetRank
PMM2	O15305		hsa-miR-451a	0.536122	14	Very High	BCmicrO|DIANA|ElMMo3|MAMI|microrna.org|MirAncesTar|mirbase|miRcode|miRDB|MirMAP|MirTar|miRTar2GO|RNAhybrid|TargetScan
SZRD1	Q7Z422		hsa-miR-484	0.53611	13	Very High	BCmicrO|CoMeTa|DIANA|ElMMo3|MAMI|MirAncesTar|miRDB|MirMAP|MirSNP|miRTar2GO|PACCMIT|RNA22|RNAhybrid
YTHDC1	Q96MU7		hsa-miR-451a	0.535898	14	Very High	BCmicrO|CoMeTa|DIANA|MBStar|MAMI|microrna.org|MirAncesTar|mirbase|miRcode|MirMAP|miRTar2GO|Mirza-G|RNAhybrid|TargetRank
VAPA	Q9P0L0		hsa-miR-451a	0.534265	10	Very High	BCmicrO|CoMeTa|MBStar|MirAncesTar|miRcode|MirMAP|miRTar2GO|Mirza-G|RNAhybrid|TargetScan
HERC3	Q15034		hsa-miR-484	0.534052	15	Very High	BCmicrO|CoMeTa|DIANA|ElMMo3|MBStar|MirAncesTar|miRDB|MirMAP|MirTar|miRTar2GO|Mirza-G|RepTar|RNAhybrid|TargetRank|TargetSpy
MAML1	Q92585		hsa-miR-451a	0.533736	14	Very High	BCmicrO|CoMeTa|Cupid|DIANA|ElMMo3|MBStar|MAMI|microrna.org|MirAncesTar|miRcode|miRDB|MirMAP|Mirza-G|TargetRank
CALM1	P0DP23		hsa-miR-484	0.533236	14	Very High	BCmicrO|BiTargeting|CoMeTa|DIANA|ElMMo3|MirAncesTar|miRDB|MirMAP|miRTar2GO|Mirza-G|MultiMiTar|RepTar|RNAhybrid|TargetRank
NAV1	Q8NEY1		hsa-miR-484	0.531792	14	Very High	BCmicrO|BiTargeting|CoMeTa|DIANA|ElMMo3|MirAncesTar|miRDB|MirMAP|miRTar2GO|Mirza-G|MultiMiTar|RepTar|RNA22|TargetRank
TRIM33	Q9UPN9		hsa-miR-484	0.530939	15	Very High	BCmicrO|CoMeTa|Cupid|DIANA|ElMMo3|MBStar|MirAncesTar|miRDB|MirMAP|Mirza-G|MultiMiTar|PACCMIT|RepTar|RNA22|TargetRank
MMP14	P50281		hsa-miR-484	0.530806	14	Very High	BCmicrO|CoMeTa|DIANA|ElMMo3|MirAncesTar|mirbase|miRDB|MirMAP|MirSNP|Mirza-G|MultiMiTar|PACCMIT|RepTar|TargetRank
EIF4G2	P78344		hsa-miR-484	0.529959	15	Very High	BCmicrO|CoMeTa|Cupid|DIANA|ElMMo3|MBStar|MirAncesTar|miRDB|MirMAP|Mirza-G|MultiMiTar|PACCMIT|RepTar|RNAhybrid|TargetSpy
MECP2	P51608		hsa-miR-484	0.529035	14	Very High	BCmicrO|CoMeTa|DIANA|ElMMo3|MBStar|MirAncesTar|miRDB|MirMAP|miRTar2GO|MultiMiTar|PACCMIT|RepTar|RNAhybrid|TargetRank
AKTIP	Q9H8T0		hsa-miR-451a	0.528622	14	Very High	BCmicrO|CoMeTa|DIANA|ElMMo3|MAMI|microrna.org|MirAncesTar|mirbase|miRcode|miRDB|MirMAP|Mirza-G|PACCMIT|RNAhybrid
KDM7A	Q6ZMT4		hsa-miR-484	0.528563	14	Very High	BCmicrO|BiTargeting|CoMeTa|DIANA|ElMMo3|MirAncesTar|mirbase|miRDB|MirMAP|miRTar2GO|Mirza-G|MultiMiTar|RepTar|TargetSpy
LMNA	P02545		hsa-miR-484	0.527866	14	Very High	BCmicrO|CoMeTa|DIANA|ElMMo3|MBStar|MAMI|MirAncesTar|mirbase|miRDB|MirMAP|Mirza-G|RepTar|RNA22|RNAhybrid
MAP4K5	Q9Y4K4		hsa-miR-484	0.527795	15	Very High	BCmicrO|CoMeTa|Cupid|DIANA|ElMMo3|MBStar|MirAncesTar|miRDB|MirMAP|Mirza-G|MultiMiTar|RepTar|RNAhybrid|TargetRank|TargetSpy
FBLN5	Q9UBX5		hsa-miR-451a	0.527562	15	Very High	BCmicrO|CoMeTa|DIANA|ElMMo3|MBStar|microrna.org|MirAncesTar|mirbase|miRcode|miRDB|MirMAP|MirSNP|Mirza-G|RNAhybrid|TargetRank
EREG	O14944		hsa-miR-451a	0.525861	13	Very High	BCmicrO|CoMeTa|DIANA|ElMMo3|microrna.org|MirAncesTar|miRcode|miRDB|MirMAP|MirTar|miRTar2GO|Mirza-G|TargetRank
GRB10	Q13322		hsa-miR-484	0.525191	14	Very High	BCmicrO|CoMeTa|DIANA|ElMMo3|MBStar|MirAncesTar|miRDB|MirMAP|miRTar2GO|Mirza-G|MultiMiTar|PACCMIT|RNAhybrid|TargetSpy
FBXO33	Q7Z6M2		hsa-miR-451a	0.525114	11	Very High	BCmicrO|Cupid|DIANA|MBStar|microrna.org|MirAncesTar|miRcode|MirMAP|Mirza-G|RNAhybrid|TargetScan
DLG2	Q15700		hsa-miR-484	0.522578	16	Very High	BCmicrO|BiTargeting|CoMeTa|DIANA|ElMMo3|MBStar|MirAncesTar|miRDB|MirMAP|MirSNP|Mirza-G|MultiMiTar|RepTar|RNAhybrid|TargetRank|TargetSpy
SEC23IP	Q9Y6Y8		hsa-miR-451a	0.522235	15	Very High	BCmicrO|DIANA|ElMMo3|microrna.org|MirAncesTar|mirbase|miRcode|miRDB|MirMAP|MirSNP|MirTar|miRTar2GO|Mirza-G|RNAhybrid|TargetRank
ZNF148	Q9UQR1		hsa-miR-484	0.52113	14	Very High	BCmicrO|DIANA|ElMMo3|MBStar|MirAncesTar|miRDB|MirMAP|miRTar2GO|Mirza-G|MultiMiTar|RepTar|RNAhybrid|TargetRank|TargetSpy
EMX1	Q04741		hsa-miR-484	0.519487	13	Very High	BCmicrO|CoMeTa|DIANA|ElMMo3|MBStar|MirAncesTar|miRDB|MirMAP|Mirza-G|PACCMIT|RepTar|RNAhybrid|TargetRank
TEX261	Q6UWH6		hsa-miR-484	0.519114	15	Very High	BCmicrO|BiTargeting|CoMeTa|DIANA|ElMMo3|MBStar|MirAncesTar|miRDB|MirMAP|MirSNP|Mirza-G|MultiMiTar|RepTar|RNAhybrid|TargetRank
STARD3NL	O95772		hsa-miR-484	0.519045	15	Very High	BCmicrO|BiTargeting|Cupid|DIANA|ElMMo3|MirAncesTar|mirbase|miRDB|MirMAP|MirTar|miRTar2GO|Mirza-G|RepTar|RNAhybrid|TargetRank
PIP5K1A	Q99755		hsa-miR-1248	0.518905	15	Very High	BiTargeting|CoMeTa|Cupid|DIANA|ElMMo3|MBStar|MirAncesTar|miRDB|MirMAP|MirTar|Mirza-G|PACCMIT|RepTar|RNA22|RNAhybrid
WASHC4	Q2M389		hsa-miR-484	0.515842	15	Very High	BCmicrO|BiTargeting|CoMeTa|DIANA|ElMMo3|MBStar|MirAncesTar|miRDB|MirMAP|MirTar|Mirza-G|PACCMIT|RepTar|RNAhybrid|TargetRank
HMGCS1	Q01581		hsa-miR-484	0.51578	15	Very High	BCmicrO|CoMeTa|Cupid|DIANA|ElMMo3|MBStar|MirAncesTar|miRDB|MirMAP|miRTar2GO|Mirza-G|MultiMiTar|RepTar|RNAhybrid|TargetSpy
RTN3	O95197		hsa-miR-484	0.515242	14	Very High	BCmicrO|CoMeTa|DIANA|ElMMo3|MBStar|MirAncesTar|miRDB|MirMAP|Mirza-G|MultiMiTar|RepTar|RNAhybrid|TargetRank|TargetSpy
YAP1	P46937		hsa-miR-484	0.514807	14	Very High	BCmicrO|BiTargeting|CoMeTa|DIANA|ElMMo3|MBStar|MirAncesTar|mirbase|miRDB|MirMAP|miRTar2GO|Mirza-G|MultiMiTar|RNAhybrid
TBX1	O43435		hsa-miR-451a	0.51435	12	Very High	BCmicrO|DIANA|ElMMo3|MAMI|microrna.org|MirAncesTar|mirbase|miRcode|miRDB|MirMAP|RNAhybrid|TargetScan
ZFYVE1	Q9HBF4		hsa-miR-484	0.513853	15	Very High	BCmicrO|BiTargeting|DIANA|ElMMo3|MBStar|MirAncesTar|miRDB|MirMAP|MirTar|Mirza-G|PACCMIT|RepTar|RNAhybrid|TargetRank|TargetSpy
PREB	Q9HCU5		hsa-miR-484	0.513812	12	Very High	BCmicrO|CoMeTa|DIANA|ElMMo3|MAMI|MirAncesTar|miRDB|MirMAP|Mirza-G|PACCMIT|RepTar|RNAhybrid
RAP2A	P10114		hsa-miR-484	0.513626	14	Very High	BCmicrO|CoMeTa|Cupid|DIANA|ElMMo3|MBStar|MirAncesTar|miRDB|MirMAP|Mirza-G|MultiMiTar|PACCMIT|RepTar|RNAhybrid
HK2	P52789		hsa-miR-484	0.512476	12	Very High	BCmicrO|BiTargeting|CoMeTa|DIANA|ElMMo3|MirAncesTar|miRDB|MirMAP|MirTar|Mirza-G|RepTar|TargetRank
PHF8	Q9UPP1		hsa-miR-484	0.512353	16	Very High	BCmicrO|BiTargeting|CoMeTa|DIANA|ElMMo3|MBStar|MirAncesTar|miRDB|MirMAP|MirSNP|miRTar2GO|Mirza-G|MultiMiTar|RepTar|RNAhybrid|TargetRank
NRK	Q7Z2Y5		hsa-miR-484	0.512018	13	Very High	BCmicrO|Cupid|DIANA|ElMMo3|MirAncesTar|miRDB|MirMAP|Mirza-G|MultiMiTar|RepTar|RNAhybrid|TargetRank|TargetSpy
RIMS2	Q9UQ26		hsa-miR-484	0.512011	13	Very High	BCmicrO|CoMeTa|Cupid|DIANA|ElMMo3|MirAncesTar|miRDB|MirMAP|MirSNP|Mirza-G|MultiMiTar|RepTar|RNAhybrid
GUCD1	Q96NT3		hsa-miR-484	0.510043	15	Very High	BCmicrO|BiTargeting|DIANA|ElMMo3|MBStar|MirAncesTar|miRDB|MirMAP|MirTar|miRTar2GO|Mirza-G|PACCMIT|RepTar|RNAhybrid|TargetRank
TBC1D9B	Q66K14		hsa-miR-451a	0.508686	12	Very High	BCmicrO|DIANA|ElMMo3|microrna.org|MirAncesTar|mirbase|miRcode|miRDB|MirMAP|MirTar|RNAhybrid|TargetRank
ZNF37A	P17032		hsa-miR-484	0.508157	14	Very High	BCmicrO|BiTargeting|CoMeTa|DIANA|ElMMo3|MBStar|MirAncesTar|miRDB|MirMAP|MirTar|Mirza-G|RepTar|TargetRank|TargetSpy
CLCN3	P51790		hsa-miR-1248	0.508156	13	Very High	CoMeTa|Cupid|DIANA|ElMMo3|MBStar|MirAncesTar|miRDB|MirMAP|MirTar|Mirza-G|PACCMIT|RNAhybrid|TargetSpy
POU3F2	P20265		hsa-miR-451a	0.507569	14	Very High	BCmicrO|BiTargeting|CoMeTa|DIANA|ElMMo3|MAMI|microrna.org|MirAncesTar|miRcode|miRDB|MirMAP|MirSNP|Mirza-G|TargetRank
THBD	P07204		hsa-miR-484	0.506799	12	Very High	BCmicrO|DIANA|ElMMo3|MBStar|MirAncesTar|miRDB|MirMAP|MirTar|Mirza-G|PACCMIT|RepTar|TargetRank
SPOCK2	Q92563		hsa-miR-484	0.505222	12	Very High	BCmicrO|BiTargeting|CoMeTa|DIANA|ElMMo3|MirAncesTar|miRDB|MirMAP|miRTar2GO|MultiMiTar|RNAhybrid|TargetRank
SV2A	Q7L0J3		hsa-miR-484	0.505159	14	Very High	BCmicrO|CoMeTa|DIANA|ElMMo3|MirAncesTar|miRDB|MirMAP|miRTar2GO|Mirza-G|MultiMiTar|RepTar|RNA22|RNAhybrid|TargetRank
SLC6A1	P30531		hsa-miR-484	0.504232	12	Very High	BCmicrO|CoMeTa|DIANA|ElMMo3|MirAncesTar|miRDB|MirMAP|MirTar|Mirza-G|MultiMiTar|PACCMIT|TargetRank
FZD4	Q9ULV1		hsa-miR-484	0.504045	13	Very High	BCmicrO|CoMeTa|DIANA|ElMMo3|MBStar|MirAncesTar|miRDB|MirMAP|miRTar2GO|MultiMiTar|RepTar|TargetRank|TargetSpy
NRARP	Q7Z6K4		hsa-miR-451a	0.50315	13	Very High	BCmicrO|Cupid|DIANA|ElMMo3|microrna.org|MirAncesTar|miRcode|miRDB|MirMAP|miRTar2GO|Mirza-G|RNAhybrid|TargetRank
ANO2	Q9NQ90		hsa-miR-484	0.500769	11	Very High	BCmicrO|DIANA|ElMMo3|MAMI|MirAncesTar|miRDB|MirMAP|Mirza-G|RepTar|RNAhybrid|TargetRank
SMARCA1	P28370		hsa-miR-1248	0.500465	12	Very High	CoMeTa|Cupid|DIANA|ElMMo3|MirAncesTar|miRDB|MirMAP|MirTar|Mirza-G|PACCMIT|RNAhybrid|TargetSpy
RNF8	O76064		hsa-miR-484	0.500353	13	Very High	BCmicrO|CoMeTa|DIANA|ElMMo3|MirAncesTar|miRDB|MirMAP|MirSNP|MirTar|MultiMiTar|RepTar|RNAhybrid|TargetRank
MAP2	P11137		hsa-miR-484	0.50017	14	Very High	BCmicrO|CoMeTa|DIANA|ElMMo3|MBStar|MirAncesTar|miRDB|MirMAP|MirTar|Mirza-G|MultiMiTar|PACCMIT|RNAhybrid|TargetSpy
SNRNP200	O75643		hsa-miR-484	0.49982	14	Very High	BCmicrO|BiTargeting|DIANA|ElMMo3|MBStar|MirAncesTar|mirbase|miRDB|MirMAP|MirSNP|MirTar|MultiMiTar|RepTar|TargetRank
ADCY6	O43306		hsa-miR-484	0.499685	12	Very High	BCmicrO|BiTargeting|CoMeTa|DIANA|ElMMo3|MirAncesTar|MirMAP|miRTar2GO|Mirza-G|MultiMiTar|RepTar|TargetRank
EIF2AK3	Q9NZJ5		hsa-miR-451a	0.49946	13	Very High	BCmicrO|CoMeTa|DIANA|ElMMo3|microrna.org|MirAncesTar|mirbase|miRcode|miRDB|MirMAP|Mirza-G|RNAhybrid|TargetRank
TRIM71	Q2Q1W2		hsa-miR-484	0.498835	13	Very High	BCmicrO|BiTargeting|DIANA|ElMMo3|MirAncesTar|mirbase|miRDB|MirMAP|Mirza-G|MultiMiTar|PACCMIT|RepTar|TargetRank
SEMA4G	Q9NTN9		hsa-miR-484	0.498492	12	Very High	BCmicrO|BiTargeting|CoMeTa|DIANA|ElMMo3|MAMI|MirAncesTar|miRDB|MirMAP|MultiMiTar|RepTar|RNAhybrid
SPC25	Q9HBM1		hsa-miR-451a	0.497552	14	Very High	BCmicrO|DIANA|ElMMo3|MBStar|MAMI|microrna.org|MirAncesTar|mirbase|miRcode|miRDB|MirMAP|MirSNP|RNAhybrid|TargetRank
ATP7B	P35670		hsa-miR-484	0.497074	16	Very High	BCmicrO|BiTargeting|CoMeTa|DIANA|ElMMo3|MBStar|MirAncesTar|mirbase|miRDB|MirMAP|MirSNP|miRTar2GO|Mirza-G|RepTar|RNAhybrid|TargetRank
UBE2Z	Q9H832		hsa-miR-484	0.496515	14	Very High	BCmicrO|BiTargeting|CoMeTa|DIANA|ElMMo3|MBStar|MirAncesTar|MirMAP|miRTar2GO|Mirza-G|MultiMiTar|RepTar|RNAhybrid|TargetRank
TPM3	P06753		hsa-miR-484	0.495904	16	Very High	BCmicrO|DIANA|ElMMo3|MBStar|MirAncesTar|mirbase|miRDB|MirMAP|miRTar2GO|Mirza-G|MultiMiTar|RepTar|RNA22|RNAhybrid|TargetRank|TargetSpy
ZNF322	Q6U7Q0		hsa-miR-484	0.495877	13	Very High	BCmicrO|BiTargeting|DIANA|ElMMo3|MBStar|MirAncesTar|miRDB|MirMAP|MirTar|Mirza-G|MultiMiTar|PACCMIT|RepTar
LAMTOR1	Q6IAA8		hsa-miR-484	0.495011	14	Very High	BCmicrO|BiTargeting|DIANA|ElMMo3|MirAncesTar|mirbase|miRDB|MirMAP|miRTar2GO|Mirza-G|MultiMiTar|RepTar|RNAhybrid|TargetRank
SPSB4	Q96A44		hsa-miR-484	0.494861	14	Very High	BCmicrO|BiTargeting|DIANA|ElMMo3|MBStar|MirAncesTar|miRDB|MirMAP|MirSNP|MirTar|Mirza-G|RepTar|RNAhybrid|TargetRank
ZNF667	Q5HYK9		hsa-miR-484	0.494566	16	Very High	BCmicrO|BiTargeting|CoMeTa|DIANA|ElMMo3|MBStar|MirAncesTar|mirbase|miRDB|MirMAP|MirSNP|Mirza-G|PACCMIT|RepTar|RNAhybrid|TargetRank
TLE4	Q04727		hsa-miR-1248	0.494126	14	Very High	CoMeTa|Cupid|DIANA|ElMMo3|MBStar|MirAncesTar|miRDB|MirMAP|MirTar|Mirza-G|PACCMIT|RepTar|RNAhybrid|TargetSpy
CPD	O75976		hsa-miR-451a	0.493984	16	Very High	BCmicrO|BiTargeting|CoMeTa|DIANA|ElMMo3|MBStar|microrna.org|MirAncesTar|mirbase|miRcode|miRDB|MirMAP|MirSNP|Mirza-G|RNAhybrid|TargetRank
PHF23	Q9BUL5		hsa-miR-484	0.493624	15	Very High	BCmicrO|BiTargeting|DIANA|ElMMo3|MirAncesTar|mirbase|miRDB|MirMAP|MirSNP|miRTar2GO|Mirza-G|MultiMiTar|RepTar|RNAhybrid|TargetRank
LYSMD1	Q96S90		hsa-miR-484	0.493487	14	Very High	BCmicrO|BiTargeting|DIANA|ElMMo3|MirAncesTar|mirbase|miRDB|MirMAP|miRTar2GO|MultiMiTar|RepTar|RNA22|RNAhybrid|TargetRank
ZMIZ1	Q9ULJ6		hsa-miR-484	0.493203	12	Very High	BCmicrO|BiTargeting|DIANA|ElMMo3|MirAncesTar|miRDB|MirMAP|miRTar2GO|MultiMiTar|RepTar|RNAhybrid|TargetRank
CTNNBIP1	Q9NSA3		hsa-miR-451a	0.491604	16	Very High	BCmicrO|BiTargeting|CoMeTa|DIANA|ElMMo3|microrna.org|MirAncesTar|mirbase|miRcode|miRDB|MirMAP|MirTar|miRTar2GO|Mirza-G|RNA22|RNAhybrid
LIN28B	Q6ZN17		hsa-miR-484	0.491452	12	Very High	BCmicrO|BiTargeting|DIANA|ElMMo3|MirAncesTar|miRDB|MirMAP|miRTar2GO|Mirza-G|MultiMiTar|RepTar|TargetRank
NOVA1	P51513		hsa-miR-1248	0.490829	13	Very High	BiTargeting|CoMeTa|Cupid|DIANA|ElMMo3|MBStar|MirAncesTar|miRDB|MirMAP|MirTar|Mirza-G|PACCMIT|RNAhybrid
SZRD1	Q7Z422		hsa-miR-451a	0.488992	14	Very High	BCmicrO|DIANA|ElMMo3|microrna.org|MirAncesTar|miRcode|miRDB|MirMAP|miRTar2GO|Mirza-G|PACCMIT|RNA22|RNAhybrid|TargetScan
ANK1	P16157		hsa-miR-484	0.488536	15	Very High	BCmicrO|BiTargeting|CoMeTa|DIANA|ElMMo3|MBStar|MirAncesTar|miRDB|MirMAP|Mirza-G|MultiMiTar|RepTar|RNAhybrid|TargetRank|TargetSpy
CHSY1	Q86X52		hsa-miR-1248	0.488157	12	Very High	CoMeTa|DIANA|ElMMo3|MirAncesTar|miRDB|MirMAP|MirSNP|MirTar|Mirza-G|PACCMIT|RepTar|TargetSpy
RAB5A	P20339		hsa-miR-451a	0.486012	12	Very High	BCmicrO|CoMeTa|Cupid|DIANA|ElMMo3|microrna.org|MirAncesTar|miRcode|miRDB|MirMAP|Mirza-G|RNAhybrid
WASHC3	Q9Y3C0		hsa-miR-484	0.485821	15	Very High	BCmicrO|BiTargeting|CoMeTa|DIANA|ElMMo3|MirAncesTar|mirbase|miRDB|MirMAP|MirTar|Mirza-G|RepTar|RNAhybrid|TargetRank|TargetSpy
ST6GAL1	P15907		hsa-miR-484	0.484854	15	Very High	BCmicrO|BiTargeting|CoMeTa|DIANA|ElMMo3|MBStar|MirAncesTar|miRDB|MirMAP|MirSNP|Mirza-G|RepTar|RNAhybrid|TargetRank|TargetSpy
TCEANC2	Q96MN5		hsa-miR-484	0.484469	15	Very High	BCmicrO|BiTargeting|DIANA|ElMMo3|MBStar|MirAncesTar|miRDB|MirMAP|Mirza-G|MultiMiTar|RepTar|RNA22|RNAhybrid|TargetRank|TargetSpy
MINK1	Q8N4C8		hsa-miR-484	0.484364	15	Very High	BCmicrO|BiTargeting|CoMeTa|DIANA|ElMMo3|MirAncesTar|miRDB|MirMAP|MirSNP|miRTar2GO|Mirza-G|MultiMiTar|PACCMIT|RepTar|RNAhybrid
UBE2R2	Q712K3		hsa-miR-484	0.484314	11	Very High	BCmicrO|DIANA|ElMMo3|MirAncesTar|miRDB|MirMAP|miRTar2GO|Mirza-G|MultiMiTar|RepTar|TargetRank
BTG4	Q9NY30		hsa-miR-484	0.483417	14	Very High	BCmicrO|BiTargeting|CoMeTa|ElMMo3|MBStar|MirAncesTar|mirbase|MirMAP|MultiMiTar|PACCMIT|RepTar|RNAhybrid|TargetRank|TargetSpy
ADORA1	P30542		hsa-miR-484	0.483321	14	Very High	BCmicrO|BiTargeting|DIANA|ElMMo3|MAMI|MirAncesTar|mirbase|miRDB|MirMAP|MirSNP|Mirza-G|RepTar|RNA22|RNAhybrid
CACFD1	Q9UGQ2		hsa-miR-484	0.483246	12	Very High	BCmicrO|BiTargeting|DIANA|ElMMo3|MBStar|MAMI|MirAncesTar|miRDB|MirMAP|miRTar2GO|Mirza-G|RepTar
ORMDL3	Q8N138		hsa-miR-484	0.482853	14	Very High	BCmicrO|BiTargeting|DIANA|ElMMo3|MirAncesTar|mirbase|miRDB|MirMAP|miRTar2GO|Mirza-G|PACCMIT|RepTar|RNAhybrid|TargetRank
TARBP2	Q15633		hsa-miR-484	0.482614	13	Very High	BCmicrO|BiTargeting|CoMeTa|DIANA|ElMMo3|MirAncesTar|mirbase|miRDB|MirMAP|MirTar|miRTar2GO|RepTar|RNAhybrid
PALM	O75781		hsa-miR-484	0.482356	10	Very High	BCmicrO|DIANA|ElMMo3|MAMI|MirAncesTar|miRDB|MirMAP|MirSNP|RNAhybrid|TargetRank
OLA1	Q9NTK5		hsa-miR-484	0.482135	13	Very High	BCmicrO|CoMeTa|DIANA|ElMMo3|MBStar|MirAncesTar|miRDB|MirMAP|Mirza-G|MultiMiTar|RepTar|RNAhybrid|TargetRank
SCP2	P22307		hsa-miR-484	0.481429	17	Very High	BCmicrO|BiTargeting|CoMeTa|DIANA|ElMMo3|MBStar|MirAncesTar|mirbase|miRDB|MirMAP|MirTar|Mirza-G|RepTar|RNA22|RNAhybrid|TargetRank|TargetSpy
GALK2	Q01415		hsa-miR-451a	0.480585	15	Very High	BCmicrO|CoMeTa|DIANA|ElMMo3|MBStar|MAMI|microrna.org|MirAncesTar|mirbase|miRcode|miRDB|MirMAP|MirTar|Mirza-G|RNAhybrid
MARF1	Q9Y4F3		hsa-miR-484	0.48009	13	Very High	BCmicrO|DIANA|ElMMo3|MBStar|MirAncesTar|miRDB|MirMAP|MirTar|Mirza-G|MultiMiTar|RepTar|RNAhybrid|TargetRank
GFRA2	O00451		hsa-miR-484	0.479759	15	Very High	BCmicrO|BiTargeting|CoMeTa|DIANA|ElMMo3|MBStar|MirAncesTar|miRDB|MirMAP|MirSNP|Mirza-G|MultiMiTar|RNAhybrid|TargetRank|TargetSpy
RBMS2	Q15434		hsa-miR-484	0.479615	14	Very High	BCmicrO|BiTargeting|CoMeTa|DIANA|ElMMo3|MBStar|MirAncesTar|mirbase|miRDB|MirMAP|Mirza-G|RepTar|RNAhybrid|TargetRank
BCLAF1	Q9NYF8		hsa-miR-1248	0.479452	13	Very High	CoMeTa|Cupid|DIANA|ElMMo3|MBStar|MirAncesTar|miRDB|MirMAP|MirTar|Mirza-G|RepTar|RNAhybrid|TargetSpy
MAPKAPK2	P49137		hsa-miR-484	0.479238	14	Very High	BCmicrO|CoMeTa|DIANA|ElMMo3|MBStar|MirAncesTar|miRDB|MirMAP|miRTar2GO|Mirza-G|RepTar|RNA22|RNAhybrid|TargetRank
HOXA11	P31270		hsa-miR-484	0.479183	14	Very High	BCmicrO|BiTargeting|CoMeTa|DIANA|ElMMo3|MBStar|MirAncesTar|miRDB|MirMAP|Mirza-G|PACCMIT|RepTar|RNAhybrid|TargetRank
NPTN	Q9Y639		hsa-miR-451a	0.478894	13	Very High	BCmicrO|CoMeTa|DIANA|ElMMo3|MBStar|MAMI|microrna.org|MirAncesTar|mirbase|miRcode|MirMAP|Mirza-G|RNAhybrid
GATAD2B	Q8WXI9		hsa-miR-451a	0.478251	10	Very High	BCmicrO|Cupid|DIANA|MirAncesTar|miRcode|MirMAP|miRTar2GO|Mirza-G|RNAhybrid|TargetScan
LMAN2L	Q9H0V9		hsa-miR-484	0.478205	13	Very High	BCmicrO|DIANA|ElMMo3|MirAncesTar|miRDB|MirMAP|MirSNP|miRTar2GO|Mirza-G|PACCMIT|RNAhybrid|TargetRank|TargetSpy
DLC1	Q96QB1		hsa-miR-1248	0.477774	14	Very High	CoMeTa|Cupid|DIANA|ElMMo3|MBStar|MirAncesTar|miRDB|MirMAP|MirSNP|MirTar|Mirza-G|PACCMIT|RepTar|RNAhybrid
SEC24C	P53992		hsa-miR-484	0.477433	14	Very High	BCmicrO|BiTargeting|CoMeTa|DIANA|ElMMo3|MirAncesTar|mirbase|miRDB|MirMAP|MirTar|miRTar2GO|MultiMiTar|RepTar|RNAhybrid
NSMAF	Q92636		hsa-miR-451a	0.476758	15	Very High	BCmicrO|BiTargeting|DIANA|ElMMo3|MAMI|microrna.org|MirAncesTar|mirbase|miRcode|miRDB|MirMAP|MirSNP|miRTar2GO|Mirza-G|RNAhybrid
MAP10	Q9P2G4		hsa-miR-484	0.47635	14	Very High	BCmicrO|DIANA|ElMMo3|MirAncesTar|miRDB|MirMAP|MirTar|Mirza-G|PACCMIT|RepTar|RNA22|RNAhybrid|TargetRank|TargetSpy
NCOA2	Q15596		hsa-miR-484	0.47588	13	Very High	BCmicrO|CoMeTa|DIANA|ElMMo3|MBStar|MirAncesTar|MirMAP|Mirza-G|MultiMiTar|RepTar|RNAhybrid|TargetRank|TargetSpy
CFL1	P23528		hsa-miR-484	0.475852	11	Very High	BCmicrO|BiTargeting|CoMeTa|DIANA|ElMMo3|MAMI|MirAncesTar|miRDB|MirMAP|PACCMIT|RNAhybrid
ADCY1	Q08828		hsa-miR-484	0.475113	12	Very High	BCmicrO|BiTargeting|DIANA|ElMMo3|MirAncesTar|miRDB|MirMAP|MirTar|RepTar|RNAhybrid|TargetRank|TargetSpy
MMP24	Q9Y5R2		hsa-miR-484	0.474654	11	Very High	BCmicrO|CoMeTa|DIANA|ElMMo3|MirAncesTar|miRDB|MirMAP|MultiMiTar|PACCMIT|RepTar|TargetRank
NEMP1	O14524		hsa-miR-484	0.474314	14	Very High	BCmicrO|CoMeTa|DIANA|ElMMo3|MBStar|MirAncesTar|miRDB|MirMAP|miRTar2GO|Mirza-G|RepTar|RNAhybrid|TargetRank|TargetSpy
GRSF1	Q12849		hsa-miR-451a	0.474225	15	Very High	BCmicrO|DIANA|ElMMo3|MBStar|microrna.org|MirAncesTar|mirbase|miRcode|miRDB|MirMAP|MirSNP|MirTar|Mirza-G|RNAhybrid|TargetRank
SAMD4B	Q5PRF9		hsa-miR-484	0.474016	13	Very High	BCmicrO|BiTargeting|CoMeTa|DIANA|ElMMo3|MirAncesTar|MirMAP|MirSNP|MirTar|MultiMiTar|RNAhybrid|TargetRank|TargetSpy
TULP4	Q9NRJ4		hsa-miR-484	0.4735	14	Very High	BCmicrO|DIANA|ElMMo3|MBStar|MirAncesTar|miRDB|MirMAP|miRTar2GO|Mirza-G|MultiMiTar|RepTar|RNAhybrid|TargetRank|TargetSpy
LRRC14	Q15048		hsa-miR-484	0.473353	13	Very High	BCmicrO|CoMeTa|DIANA|ElMMo3|MBStar|MirAncesTar|miRDB|MirMAP|miRTar2GO|MultiMiTar|RepTar|RNAhybrid|TargetRank
FNTA	P49354		hsa-miR-451a	0.473254	12	Very High	BCmicrO|CoMeTa|DIANA|ElMMo3|MAMI|microrna.org|MirAncesTar|mirbase|miRcode|miRDB|MirMAP|RNAhybrid
WFS1	O76024		hsa-miR-484	0.473005	14	Very High	BCmicrO|DIANA|ElMMo3|MBStar|MirAncesTar|mirbase|miRDB|MirMAP|MirSNP|MirTar|Mirza-G|RepTar|RNAhybrid|TargetRank
CXCL16	Q9H2A7		hsa-miR-451a	0.472738	12	Very High	BCmicrO|DIANA|ElMMo3|microrna.org|MirAncesTar|mirbase|miRcode|miRDB|MirMAP|MirTar|Mirza-G|TargetRank
CSNK1G1	Q9HCP0		hsa-miR-484	0.472182	13	Very High	BCmicrO|CoMeTa|DIANA|ElMMo3|MirAncesTar|miRDB|MirMAP|MirSNP|miRTar2GO|RepTar|RNAhybrid|TargetRank|TargetSpy
PRR12	Q9ULL5		hsa-miR-451a	0.472124	12	Very High	BCmicrO|DIANA|ElMMo3|microrna.org|MirAncesTar|miRcode|miRDB|MirMAP|miRTar2GO|Mirza-G|RNAhybrid|TargetScan
NPNT	Q6UXI9		hsa-miR-484	0.471808	14	Very High	BCmicrO|BiTargeting|Cupid|DIANA|ElMMo3|MBStar|MirAncesTar|miRDB|MirMAP|miRTar2GO|Mirza-G|MultiMiTar|RepTar|RNAhybrid
USP46	P62068		hsa-miR-451a	0.471771	15	Very High	BCmicrO|CoMeTa|Cupid|DIANA|ElMMo3|MBStar|microrna.org|MirAncesTar|miRcode|miRDB|MirMAP|MirSNP|MirTar|Mirza-G|RNAhybrid
WBP1L	Q9NX94		hsa-miR-484	0.471705	13	Very High	BCmicrO|BiTargeting|CoMeTa|DIANA|ElMMo3|MirAncesTar|miRDB|MirMAP|miRTar2GO|Mirza-G|RepTar|TargetRank|TargetSpy
ZFYVE27	Q5T4F4		hsa-miR-484	0.471449	10	Very High	BCmicrO|DIANA|ElMMo3|MAMI|MirAncesTar|miRDB|MirMAP|miRTar2GO|PACCMIT|RNAhybrid
CACNA1C	Q13936		hsa-miR-484	0.471045	12	Very High	BCmicrO|BiTargeting|DIANA|ElMMo3|MAMI|MirAncesTar|mirbase|miRDB|MirMAP|MultiMiTar|RepTar|RNAhybrid
ANKFY1	Q9P2R3		hsa-miR-484	0.471002	12	Very High	BCmicrO|BiTargeting|DIANA|ElMMo3|MBStar|MirAncesTar|MirMAP|miRTar2GO|MultiMiTar|RepTar|RNAhybrid|TargetRank
USP31	Q70CQ4		hsa-miR-484	0.470816	13	Very High	BCmicrO|DIANA|ElMMo3|MBStar|MirAncesTar|MirMAP|miRTar2GO|Mirza-G|MultiMiTar|RepTar|RNAhybrid|TargetRank|TargetSpy
ADGRE2	Q9UHX3		hsa-miR-484	0.470758	14	Very High	BCmicrO|BiTargeting|CoMeTa|DIANA|ElMMo3|MirAncesTar|miRDB|MirMAP|MirTar|Mirza-G|RepTar|RNAhybrid|TargetRank|TargetSpy
CUX2	O14529		hsa-miR-451a	0.470525	11	Very High	BCmicrO|CoMeTa|DIANA|ElMMo3|microrna.org|MirAncesTar|miRcode|miRDB|MirMAP|MirSNP|TargetRank
SPTLC2	O15270		hsa-miR-484	0.470483	13	Very High	BCmicrO|BiTargeting|DIANA|ElMMo3|MirAncesTar|miRDB|MirMAP|miRTar2GO|Mirza-G|MultiMiTar|RepTar|RNAhybrid|TargetSpy
SHB	Q15464		hsa-miR-484	0.470195	13	Very High	BCmicrO|CoMeTa|DIANA|ElMMo3|MBStar|MirAncesTar|mirbase|miRDB|MirMAP|MultiMiTar|RepTar|RNAhybrid|TargetRank
VPS37C	A5D8V6		hsa-miR-484	0.469945	13	Very High	BCmicrO|BiTargeting|CoMeTa|DIANA|ElMMo3|MirAncesTar|miRDB|MirMAP|miRTar2GO|Mirza-G|MultiMiTar|RepTar|TargetRank
KIAA1217	Q5T5P2		hsa-miR-451a	0.469854	13	Very High	BCmicrO|CoMeTa|Cupid|DIANA|MBStar|microrna.org|MirAncesTar|mirbase|miRcode|miRDB|MirMAP|miRTar2GO|RNAhybrid
TNPO2	O14787		hsa-miR-484	0.469232	15	Very High	BCmicrO|BiTargeting|CoMeTa|DIANA|ElMMo3|MBStar|MirAncesTar|miRDB|MirMAP|miRTar2GO|Mirza-G|MultiMiTar|PACCMIT|RepTar|RNAhybrid
GDI1	P31150		hsa-miR-484	0.469206	13	Very High	BCmicrO|CoMeTa|DIANA|ElMMo3|MirAncesTar|miRDB|MirMAP|MirSNP|miRTar2GO|Mirza-G|RepTar|RNAhybrid|TargetRank
PHF20L1	A8MW92		hsa-miR-451a	0.469098	11	Very High	BCmicrO|CoMeTa|Cupid|ElMMo3|microrna.org|MirAncesTar|miRcode|MirMAP|Mirza-G|RNAhybrid|TargetRank
BCL11A	Q9H165		hsa-miR-484	0.467953	13	Very High	BCmicrO|BiTargeting|CoMeTa|Cupid|ElMMo3|MBStar|MirAncesTar|miRDB|MirMAP|MirSNP|Mirza-G|MultiMiTar|RNAhybrid
KIF1B	O60333		hsa-miR-484	0.467326	14	Very High	BCmicrO|DIANA|ElMMo3|MBStar|MirAncesTar|miRDB|MirMAP|miRTar2GO|MultiMiTar|RepTar|RNA22|RNAhybrid|TargetRank|TargetSpy
PIM3	Q86V86		hsa-miR-484	0.467245	14	Very High	BCmicrO|BiTargeting|DIANA|ElMMo3|MirAncesTar|mirbase|miRDB|MirMAP|miRTar2GO|Mirza-G|MultiMiTar|RepTar|RNAhybrid|TargetRank
SP6	Q3SY56		hsa-miR-484	0.467237	13	Very High	BCmicrO|BiTargeting|DIANA|ElMMo3|MBStar|MirAncesTar|miRDB|MirMAP|Mirza-G|MultiMiTar|PACCMIT|RepTar|TargetRank
TRIOBP	Q9H2D6		hsa-miR-484	0.467014	14	Very High	BCmicrO|BiTargeting|CoMeTa|DIANA|ElMMo3|MirAncesTar|miRDB|MirMAP|MirSNP|miRTar2GO|MultiMiTar|PACCMIT|RNAhybrid|TargetSpy
SMIM7	Q9BQ49		hsa-miR-484	0.466876	12	Very High	BCmicrO|DIANA|ElMMo3|MirAncesTar|miRDB|MirMAP|MirTar|miRTar2GO|Mirza-G|RepTar|RNAhybrid|TargetRank
RFC1	P35251		hsa-miR-484	0.466804	14	Very High	BCmicrO|CoMeTa|DIANA|ElMMo3|MBStar|MirAncesTar|miRDB|MirMAP|miRTar2GO|Mirza-G|RepTar|RNAhybrid|TargetRank|TargetSpy
MICU1	Q9BPX6		hsa-miR-484	0.466741	13	Very High	BCmicrO|BiTargeting|CoMeTa|DIANA|ElMMo3|MirAncesTar|miRDB|MirMAP|miRTar2GO|Mirza-G|MultiMiTar|RNAhybrid|TargetRank
PLD1	Q13393		hsa-miR-484	0.466069	13	Very High	BCmicrO|CoMeTa|DIANA|ElMMo3|MirAncesTar|miRDB|MirMAP|miRTar2GO|Mirza-G|RepTar|RNAhybrid|TargetRank|TargetSpy
STEAP3	Q658P3		hsa-miR-484	0.46599	13	Very High	BCmicrO|DIANA|ElMMo3|MBStar|MirAncesTar|miRDB|MirMAP|MirTar|miRTar2GO|Mirza-G|RepTar|RNAhybrid|TargetRank
CHD8	Q9HCK8		hsa-miR-484	0.465567	12	Very High	BCmicrO|CoMeTa|DIANA|ElMMo3|MirAncesTar|miRDB|MirMAP|miRTar2GO|Mirza-G|MultiMiTar|PACCMIT|RNAhybrid
MAFG	O15525		hsa-miR-484	0.465075	12	Very High	BCmicrO|BiTargeting|CoMeTa|DIANA|ElMMo3|MirAncesTar|MirMAP|miRTar2GO|MultiMiTar|RepTar|RNAhybrid|TargetRank
FOSL2	P15408		hsa-miR-484	0.463854	11	Very High	BCmicrO|CoMeTa|DIANA|ElMMo3|MirAncesTar|miRDB|MirMAP|miRTar2GO|Mirza-G|TargetRank|TargetSpy
TRIM25	Q14258		hsa-miR-484	0.463596	13	Very High	BCmicrO|BiTargeting|DIANA|ElMMo3|MirAncesTar|miRDB|MirMAP|miRTar2GO|Mirza-G|MultiMiTar|RepTar|RNAhybrid|TargetRank
TRIM66	O15016		hsa-miR-451a	0.463586	12	Very High	BCmicrO|DIANA|ElMMo3|MBStar|MAMI|microrna.org|MirAncesTar|miRcode|miRDB|MirMAP|Mirza-G|TargetScan
ELK1	P19419		hsa-miR-484	0.463525	15	Very High	BCmicrO|BiTargeting|CoMeTa|DIANA|ElMMo3|MBStar|MirAncesTar|miRDB|MirMAP|Mirza-G|MultiMiTar|RepTar|RNAhybrid|TargetRank|TargetSpy
TRIM3	O75382		hsa-miR-484	0.462998	15	Very High	BCmicrO|BiTargeting|CoMeTa|Cupid|DIANA|ElMMo3|MirAncesTar|mirbase|miRDB|MirMAP|MirSNP|Mirza-G|MultiMiTar|RepTar|RNAhybrid
MEF2D	Q14814		hsa-miR-451a	0.461864	10	Very High	BCmicrO|CoMeTa|MBStar|MirAncesTar|miRcode|MirMAP|miRTar2GO|Mirza-G|RNAhybrid|TargetScan
ATRN	O75882		hsa-miR-484	0.461667	12	Very High	BCmicrO|CoMeTa|DIANA|ElMMo3|MirAncesTar|miRDB|MirMAP|MirSNP|miRTar2GO|MultiMiTar|RNAhybrid|TargetRank
RHOBTB1	O94844		hsa-miR-484	0.461538	13	Very High	BCmicrO|CoMeTa|DIANA|ElMMo3|MBStar|MirAncesTar|MirMAP|MirSNP|MirTar|Mirza-G|MultiMiTar|RepTar|TargetSpy
TNFSF9	P41273		hsa-miR-484	0.461425	12	Very High	BCmicrO|DIANA|ElMMo3|MirAncesTar|mirbase|miRDB|MirMAP|miRTar2GO|Mirza-G|MultiMiTar|RepTar|TargetRank
DMD	P11532		hsa-miR-1248	0.461294	13	Very High	CoMeTa|DIANA|ElMMo3|MBStar|MirAncesTar|miRDB|MirMAP|MirSNP|MirTar|Mirza-G|PACCMIT|RNAhybrid|TargetSpy
TSPAN3	O60637		hsa-miR-484	0.461138	14	Very High	BCmicrO|BiTargeting|CoMeTa|DIANA|ElMMo3|MBStar|MirAncesTar|mirbase|miRDB|MirMAP|Mirza-G|MultiMiTar|RepTar|RNAhybrid
EIF3J	O75822		hsa-miR-1248	0.460634	13	Very High	CoMeTa|Cupid|DIANA|ElMMo3|MirAncesTar|miRDB|MirMAP|MirTar|Mirza-G|PACCMIT|RepTar|RNAhybrid|TargetSpy
RBM24	Q9BX46		hsa-miR-484	0.460617	14	Very High	BCmicrO|DIANA|ElMMo3|MBStar|MirAncesTar|miRDB|MirMAP|MirTar|Mirza-G|MultiMiTar|RepTar|RNAhybrid|TargetRank|TargetSpy
TBL1X	O60907		hsa-miR-484	0.460013	13	Very High	BCmicrO|CoMeTa|DIANA|ElMMo3|MBStar|MirAncesTar|miRDB|MirMAP|Mirza-G|MultiMiTar|RepTar|TargetRank|TargetSpy
KCNJ2	P63252		hsa-miR-484	0.459498	12	Very High	BCmicrO|CoMeTa|DIANA|ElMMo3|MBStar|MirAncesTar|miRDB|MirMAP|MirTar|Mirza-G|MultiMiTar|RepTar
KDM4A	O75164		hsa-miR-484	0.459429	15	Very High	BCmicrO|BiTargeting|CoMeTa|DIANA|ElMMo3|MirAncesTar|mirbase|miRDB|MirMAP|miRTar2GO|Mirza-G|MultiMiTar|RepTar|RNA22|RNAhybrid
DISC1	Q9NRI5		hsa-miR-484	0.458594	15	Very High	BCmicrO|BiTargeting|DIANA|ElMMo3|MBStar|MirAncesTar|miRDB|MirMAP|MirTar|Mirza-G|RepTar|RNA22|RNAhybrid|TargetRank|TargetSpy
RGS16	O15492		hsa-miR-484	0.458157	14	Very High	BCmicrO|CoMeTa|DIANA|ElMMo3|MBStar|MirAncesTar|miRDB|MirMAP|miRTar2GO|Mirza-G|RepTar|RNA22|RNAhybrid|TargetRank
FLNB	O75369		hsa-miR-484	0.457748	12	Very High	BCmicrO|CoMeTa|DIANA|ElMMo3|MirAncesTar|miRDB|MirMAP|MirSNP|PACCMIT|RepTar|RNAhybrid|TargetRank
KCNJ14	Q9UNX9		hsa-miR-484	0.45761	12	Very High	BCmicrO|CoMeTa|DIANA|ElMMo3|MirAncesTar|miRDB|MirMAP|MirTar|Mirza-G|RepTar|RNAhybrid|TargetRank
DBNDD2	Q9BQY9		hsa-miR-484	0.456276	13	Very High	BCmicrO|BiTargeting|CoMeTa|ElMMo3|MBStar|MirAncesTar|mirbase|miRDB|MirMAP|Mirza-G|RepTar|RNAhybrid|TargetRank
WNT11	O96014		hsa-miR-484	0.455025	12	Very High	BCmicrO|BiTargeting|CoMeTa|DIANA|ElMMo3|MirAncesTar|mirbase|miRDB|MirMAP|Mirza-G|RepTar|TargetRank
PGPEP1	Q9NXJ5		hsa-miR-484	0.454969	13	Very High	BCmicrO|BiTargeting|CoMeTa|DIANA|ElMMo3|MirAncesTar|miRDB|MirMAP|MirSNP|miRTar2GO|RepTar|RNAhybrid|TargetRank
FAM222B	Q8WU58		hsa-miR-484	0.454288	14	Very High	BCmicrO|BiTargeting|DIANA|ElMMo3|MBStar|MirAncesTar|MirMAP|miRTar2GO|Mirza-G|MultiMiTar|RepTar|RNAhybrid|TargetRank|TargetSpy
MTAP	Q13126		hsa-miR-1248	0.454177	13	Very High	BiTargeting|CoMeTa|DIANA|ElMMo3|MBStar|MirAncesTar|miRDB|MirMAP|MirSNP|MirTar|Mirza-G|RNAhybrid|TargetSpy
CALU	O43852		hsa-miR-484	0.454125	12	Very High	BCmicrO|DIANA|ElMMo3|MBStar|MirAncesTar|MirMAP|miRTar2GO|Mirza-G|MultiMiTar|RepTar|RNAhybrid|TargetRank
TSR1	Q2NL82		hsa-miR-484	0.454068	12	Very High	BCmicrO|CoMeTa|DIANA|ElMMo3|MirAncesTar|miRDB|MirMAP|MirSNP|MultiMiTar|RepTar|RNAhybrid|TargetRank
FAM91A1	Q658Y4		hsa-miR-451a	0.453469	14	Very High	BCmicrO|BiTargeting|DIANA|ElMMo3|MBStar|microrna.org|MirAncesTar|miRcode|miRDB|MirMAP|miRTar2GO|Mirza-G|RNAhybrid|TargetRank
RFX3	P48380		hsa-miR-1248	0.453088	12	Very High	BiTargeting|CoMeTa|Cupid|DIANA|ElMMo3|MirAncesTar|miRDB|MirMAP|Mirza-G|PACCMIT|RepTar|RNAhybrid
ARFIP2	P53365		hsa-miR-484	0.453061	12	Very High	BCmicrO|BiTargeting|CoMeTa|DIANA|ElMMo3|MirAncesTar|miRDB|MirMAP|MultiMiTar|RNAhybrid|TargetRank|TargetSpy
CYB5B	O43169		hsa-miR-484	0.452949	14	Very High	BCmicrO|CoMeTa|DIANA|ElMMo3|MBStar|MirAncesTar|miRDB|MirMAP|MirSNP|MirTar|Mirza-G|RepTar|RNAhybrid|TargetSpy
TRAT1	Q6PIZ9		hsa-miR-484	0.452897	13	Very High	BCmicrO|DIANA|ElMMo3|MBStar|MirAncesTar|miRDB|MirMAP|MirTar|Mirza-G|RepTar|RNAhybrid|TargetRank|TargetSpy
CSRNP1	Q96S65		hsa-miR-484	0.452797	12	Very High	BCmicrO|BiTargeting|DIANA|ElMMo3|MirAncesTar|miRDB|MirMAP|miRTar2GO|MultiMiTar|RepTar|RNAhybrid|TargetRank
CYB5RL	Q6IPT4		hsa-miR-484	0.452626	14	Very High	BCmicrO|BiTargeting|DIANA|ElMMo3|MBStar|MirAncesTar|miRDB|MirMAP|MirTar|RepTar|RNA22|RNAhybrid|TargetRank|TargetSpy
TOX4	O94842		hsa-miR-484	0.452462	14	Very High	BCmicrO|BiTargeting|CoMeTa|DIANA|ElMMo3|MBStar|MirAncesTar|miRDB|MirMAP|MirTar|Mirza-G|MultiMiTar|RNAhybrid|TargetRank
NFATC4	Q14934		hsa-miR-484	0.45228	10	Very High	BCmicrO|DIANA|ElMMo3|MAMI|MirAncesTar|miRDB|MirMAP|Mirza-G|PACCMIT|RNAhybrid
KIAA1549	Q9HCM3		hsa-miR-484	0.452146	11	Very High	BCmicrO|DIANA|ElMMo3|MBStar|MirAncesTar|miRDB|MirMAP|MirTar|Mirza-G|RepTar|TargetRank
CTDSP2	O14595		hsa-miR-484	0.451925	14	Very High	BCmicrO|BiTargeting|CoMeTa|DIANA|ElMMo3|MBStar|MirAncesTar|mirbase|miRDB|MirMAP|Mirza-G|MultiMiTar|RepTar|RNAhybrid
AP1G1	O43747		hsa-miR-484	0.451858	13	Very High	BCmicrO|CoMeTa|DIANA|ElMMo3|MBStar|MirAncesTar|miRDB|MirMAP|Mirza-G|MultiMiTar|PACCMIT|RepTar|RNAhybrid
DLG2	Q15700		hsa-miR-1248	0.451764	14	Very High	CoMeTa|Cupid|DIANA|ElMMo3|MBStar|MirAncesTar|miRDB|MirMAP|MirTar|Mirza-G|PACCMIT|RepTar|RNAhybrid|TargetSpy
F2RL3	Q96RI0		hsa-miR-484	0.45144	15	Very High	BCmicrO|BiTargeting|DIANA|ElMMo3|MBStar|MirAncesTar|miRDB|MirMAP|MirSNP|MirTar|Mirza-G|RepTar|RNAhybrid|TargetRank|TargetSpy
HIF1AN	Q9NWT6		hsa-miR-484	0.451439	13	Very High	BCmicrO|BiTargeting|DIANA|ElMMo3|MBStar|MirAncesTar|MirMAP|miRTar2GO|MultiMiTar|RepTar|RNAhybrid|TargetRank|TargetSpy
SLC2A1	P11166		hsa-miR-484	0.451112	13	Very High	BCmicrO|CoMeTa|DIANA|ElMMo3|MirAncesTar|miRDB|MirMAP|Mirza-G|MultiMiTar|RepTar|RNA22|RNAhybrid|TargetRank
PKNOX1	P55347		hsa-miR-484	0.450929	14	Very High	BCmicrO|BiTargeting|CoMeTa|DIANA|ElMMo3|MBStar|MirAncesTar|miRDB|MirMAP|MirTar|Mirza-G|MultiMiTar|RepTar|RNAhybrid
VCP	P55072		hsa-miR-484	0.45069	13	Very High	BCmicrO|CoMeTa|DIANA|ElMMo3|MirAncesTar|mirbase|miRDB|MirMAP|MirSNP|miRTar2GO|Mirza-G|MultiMiTar|RNAhybrid
SLC11A2	P49281		hsa-miR-484	0.450017	14	Very High	BCmicrO|CoMeTa|DIANA|ElMMo3|MBStar|MirAncesTar|miRDB|MirMAP|MirSNP|miRTar2GO|Mirza-G|RepTar|RNAhybrid|TargetRank
HNRNPA3	P51991		hsa-miR-484	0.449983	14	Very High	BCmicrO|CoMeTa|ElMMo3|MBStar|MirAncesTar|miRDB|MirMAP|MirSNP|Mirza-G|MultiMiTar|RepTar|RNAhybrid|TargetRank|TargetSpy
KIAA1522	Q9P206		hsa-miR-484	0.449371	13	Very High	BCmicrO|BiTargeting|DIANA|ElMMo3|MirAncesTar|MirMAP|miRTar2GO|Mirza-G|MultiMiTar|RepTar|RNA22|RNAhybrid|TargetRank
S1PR2	O95136		hsa-miR-451a	0.449188	8	Very High	BCmicrO|ElMMo3|MBStar|microrna.org|miRcode|miRDB|MirSNP|TargetScan
CXorf21	Q9HAI6		hsa-miR-451a	0.449125	11	Very High	BCmicrO|DIANA|ElMMo3|microrna.org|miRcode|miRDB|MirMAP|MirTar|Mirza-G|RNAhybrid|TargetRank
RNF38	Q9H0F5		hsa-miR-1248	0.449089	13	Very High	CoMeTa|Cupid|DIANA|ElMMo3|MBStar|MirAncesTar|miRDB|MirMAP|MirTar|Mirza-G|RepTar|RNAhybrid|TargetSpy
MAN1A2	O60476		hsa-miR-484	0.448924	14	Very High	BCmicrO|CoMeTa|DIANA|ElMMo3|MBStar|MirAncesTar|miRDB|MirMAP|MirSNP|miRTar2GO|Mirza-G|MultiMiTar|RNA22|RNAhybrid
RNF216	Q9NWF9		hsa-miR-484	0.447939	12	Very High	BCmicrO|DIANA|ElMMo3|MBStar|MirAncesTar|MirMAP|miRTar2GO|MultiMiTar|RepTar|RNAhybrid|TargetRank|TargetSpy
N4BP2L2	Q92802		hsa-miR-484	0.447725	11	Very High	BCmicrO|CoMeTa|DIANA|ElMMo3|MirAncesTar|miRDB|MirMAP|miRTar2GO|Mirza-G|MultiMiTar|RNAhybrid
IKBIP	Q70UQ0		hsa-miR-484	0.447642	14	Very High	BCmicrO|BiTargeting|DIANA|ElMMo3|MBStar|MirAncesTar|miRDB|MirMAP|miRTar2GO|Mirza-G|RepTar|RNAhybrid|TargetRank|TargetSpy
FAM212B	Q9NTI7		hsa-miR-484	0.446882	14	Very High	BCmicrO|BiTargeting|DIANA|ElMMo3|MBStar|MirAncesTar|miRDB|MirMAP|miRTar2GO|RepTar|RNA22|RNAhybrid|TargetRank|TargetSpy
SENP1	Q9P0U3		hsa-miR-484	0.446414	11	Very High	BCmicrO|DIANA|ElMMo3|MirAncesTar|miRDB|MirMAP|miRTar2GO|Mirza-G|MultiMiTar|RepTar|TargetRank
ZCCHC24	Q8N2G6		hsa-miR-484	0.446018	13	Very High	BCmicrO|DIANA|ElMMo3|MirAncesTar|miRDB|MirMAP|MirSNP|miRTar2GO|MultiMiTar|RepTar|RNAhybrid|TargetRank|TargetSpy
GLIS2	Q9BZE0		hsa-miR-451a	0.44595	3	Very High	BCmicrO|MAMI|microrna.org
TK2	O00142		hsa-miR-484	0.44593	13	Very High	BCmicrO|BiTargeting|CoMeTa|DIANA|ElMMo3|MBStar|MirAncesTar|miRDB|MirMAP|Mirza-G|PACCMIT|RNAhybrid|TargetRank
HIF1A	Q16665		hsa-miR-1248	0.445861	12	Very High	CoMeTa|Cupid|DIANA|ElMMo3|MBStar|MirAncesTar|miRDB|MirMAP|MirSNP|Mirza-G|RNAhybrid|TargetSpy
SPRY4	Q9C004		hsa-miR-484	0.444605	12	Very High	BCmicrO|BiTargeting|CoMeTa|ElMMo3|MBStar|MirAncesTar|miRDB|MirMAP|miRTar2GO|MultiMiTar|RNAhybrid|TargetSpy
PICALM	Q13492		hsa-miR-1248	0.444524	12	Very High	CoMeTa|Cupid|DIANA|ElMMo3|MBStar|MirAncesTar|miRDB|MirMAP|Mirza-G|PACCMIT|RepTar|RNAhybrid
ZNF557	Q8N988		hsa-miR-484	0.444492	14	Very High	BCmicrO|BiTargeting|DIANA|ElMMo3|MBStar|MirAncesTar|miRDB|MirMAP|MirSNP|MultiMiTar|RepTar|RNAhybrid|TargetRank|TargetSpy
IL18BP	O95998		hsa-miR-484	0.444417	10	Very High	BCmicrO|BiTargeting|DIANA|MAMI|MirAncesTar|miRDB|MirMAP|miRTar2GO|Mirza-G|RNAhybrid
NAMPT	P43490		hsa-miR-451a	0.444207	12	Very High	BCmicrO|CoMeTa|DIANA|ElMMo3|microrna.org|MirAncesTar|miRcode|miRDB|MirMAP|MirSNP|Mirza-G|TargetRank
EGLN3	Q9H6Z9		hsa-miR-451a	0.443691	13	Very High	BCmicrO|CoMeTa|ElMMo3|MBStar|microrna.org|MirAncesTar|mirbase|miRcode|miRDB|MirMAP|MirSNP|miRTar2GO|RNAhybrid
KCNMA1	Q12791		hsa-miR-484	0.443062	11	Very High	BCmicrO|CoMeTa|ElMMo3|MirAncesTar|MirMAP|Mirza-G|MultiMiTar|RepTar|RNAhybrid|TargetRank|TargetSpy
IGFBP4	P22692		hsa-miR-484	0.442745	14	Very High	BCmicrO|BiTargeting|CoMeTa|DIANA|ElMMo3|MirAncesTar|mirbase|miRDB|MirMAP|miRTar2GO|Mirza-G|MultiMiTar|RepTar|RNAhybrid
GRB2	P62993		hsa-miR-484	0.442613	12	Very High	BCmicrO|DIANA|ElMMo3|MirAncesTar|miRDB|MirMAP|miRTar2GO|Mirza-G|MultiMiTar|RNAhybrid|TargetRank|TargetSpy
ERLIN2	O94905		hsa-miR-484	0.442585	13	Very High	BCmicrO|BiTargeting|DIANA|ElMMo3|MBStar|MirAncesTar|miRDB|MirMAP|miRTar2GO|MultiMiTar|RepTar|RNAhybrid|TargetRank
DGAT2	Q96PD7		hsa-miR-1248	0.442274	12	Very High	Cupid|DIANA|ElMMo3|MirAncesTar|miRDB|MirMAP|MirTar|Mirza-G|PACCMIT|RepTar|RNAhybrid|TargetSpy
SEC61A1	P61619		hsa-miR-484	0.442035	11	Very High	BCmicrO|BiTargeting|DIANA|ElMMo3|MAMI|MirAncesTar|miRDB|MirMAP|PACCMIT|RepTar|RNAhybrid
HNRNPC	P07910		hsa-miR-484	0.442001	13	Very High	BCmicrO|CoMeTa|Cupid|DIANA|ElMMo3|MBStar|MirAncesTar|MirMAP|Mirza-G|MultiMiTar|RepTar|RNAhybrid|TargetSpy
SUZ12	Q15022		hsa-miR-1248	0.441738	11	Very High	CoMeTa|Cupid|DIANA|ElMMo3|MirAncesTar|MirMAP|Mirza-G|PACCMIT|RepTar|RNAhybrid|TargetSpy
NXPH1	P58417		hsa-miR-1248	0.441639	13	Very High	BiTargeting|DIANA|ElMMo3|MBStar|MirAncesTar|miRDB|MirMAP|MirSNP|MirTar|Mirza-G|PACCMIT|RNAhybrid|TargetSpy
CYLD	Q9NQC7		hsa-miR-451a	0.441518	13	Very High	BCmicrO|CoMeTa|DIANA|ElMMo3|MBStar|microrna.org|MirAncesTar|miRcode|miRDB|MirMAP|Mirza-G|RNAhybrid|TargetRank
C19orf47	Q8N9M1		hsa-miR-484	0.441329	12	Very High	BCmicrO|BiTargeting|DIANA|ElMMo3|MirAncesTar|miRDB|MirMAP|miRTar2GO|MultiMiTar|RepTar|RNAhybrid|TargetRank
MAU2	Q9Y6X3		hsa-miR-451a	0.441083	11	Very High	BCmicrO|CoMeTa|DIANA|ElMMo3|microrna.org|MirAncesTar|miRcode|miRDB|MirMAP|miRTar2GO|Mirza-G
GPD2	P43304		hsa-miR-484	0.441042	15	Very High	BCmicrO|BiTargeting|CoMeTa|Cupid|DIANA|ElMMo3|MBStar|MirAncesTar|miRDB|MirMAP|MirSNP|miRTar2GO|Mirza-G|RepTar|RNAhybrid
C8orf4	Q9NR00		hsa-miR-484	0.441016	13	Very High	BCmicrO|CoMeTa|DIANA|ElMMo3|MBStar|MirAncesTar|miRDB|MirMAP|MirTar|Mirza-G|RepTar|RNAhybrid|TargetRank
RB1CC1	Q8TDY2		hsa-miR-1248	0.440788	13	Very High	CoMeTa|Cupid|DIANA|ElMMo3|MBStar|MirAncesTar|miRDB|MirMAP|MirTar|Mirza-G|RepTar|RNAhybrid|TargetSpy
SGSM2	O43147		hsa-miR-484	0.440783	11	Very High	BCmicrO|CoMeTa|DIANA|ElMMo3|MirAncesTar|miRDB|MirMAP|MultiMiTar|RepTar|RNAhybrid|TargetRank
ARHGEF3	Q9NR81		hsa-miR-451a	0.440708	14	Very High	BCmicrO|BiTargeting|CoMeTa|ElMMo3|MBStar|microrna.org|MirAncesTar|mirbase|miRcode|miRDB|MirMAP|MirSNP|Mirza-G|RNAhybrid
KIF2A	O00139		hsa-miR-451a	0.440185	13	Very High	BCmicrO|CoMeTa|DIANA|ElMMo3|MBStar|microrna.org|MirAncesTar|miRcode|miRDB|MirMAP|miRTar2GO|Mirza-G|RNAhybrid
SLC46A1	Q96NT5		hsa-miR-484	0.439837	13	Very High	BCmicrO|BiTargeting|DIANA|ElMMo3|MBStar|MirAncesTar|miRDB|MirMAP|Mirza-G|MultiMiTar|RepTar|RNAhybrid|TargetRank
HTT	P42858		hsa-miR-484	0.439785	14	Very High	BCmicrO|BiTargeting|DIANA|ElMMo3|MirAncesTar|mirbase|miRDB|MirMAP|miRTar2GO|Mirza-G|PACCMIT|RepTar|RNAhybrid|TargetRank
ZDHHC18	Q9NUE0		hsa-miR-484	0.439031	13	Very High	BCmicrO|BiTargeting|CoMeTa|DIANA|ElMMo3|MirAncesTar|miRDB|MirMAP|miRTar2GO|RepTar|RNA22|RNAhybrid|TargetRank
DTNA	Q9Y4J8		hsa-miR-1248	0.439002	15	Very High	BiTargeting|CoMeTa|DIANA|ElMMo3|MBStar|MirAncesTar|miRDB|MirMAP|MirSNP|MirTar|Mirza-G|PACCMIT|RepTar|RNAhybrid|TargetSpy
DCBLD2	Q96PD2		hsa-miR-451a	0.438897	15	Very High	BCmicrO|BiTargeting|CoMeTa|ElMMo3|MBStar|microrna.org|MirAncesTar|mirbase|miRcode|miRDB|MirMAP|MirSNP|miRTar2GO|Mirza-G|RNAhybrid
EGR3	Q06889		hsa-miR-484	0.438622	12	Very High	BCmicrO|CoMeTa|DIANA|ElMMo3|MirAncesTar|miRDB|MirMAP|Mirza-G|MultiMiTar|RepTar|RNAhybrid|TargetRank
NEBL	O76041		hsa-miR-484	0.438489	12	Very High	BCmicrO|CoMeTa|DIANA|ElMMo3|MBStar|MirAncesTar|miRDB|MirMAP|miRTar2GO|RepTar|RNAhybrid|TargetRank
ARSD	P51689		hsa-miR-484	0.438003	13	Very High	BCmicrO|BiTargeting|DIANA|ElMMo3|MBStar|MirAncesTar|miRDB|MirMAP|MirSNP|MirTar|RepTar|RNAhybrid|TargetRank
TSC22D3	Q99576		hsa-miR-484	0.437804	13	Very High	BCmicrO|BiTargeting|CoMeTa|ElMMo3|MBStar|MirAncesTar|miRDB|MirMAP|Mirza-G|MultiMiTar|RepTar|RNAhybrid|TargetRank
GLDN	Q6ZMI3		hsa-miR-484	0.437534	14	Very High	BCmicrO|BiTargeting|DIANA|ElMMo3|MBStar|MirAncesTar|miRDB|MirMAP|MirSNP|MirTar|Mirza-G|RepTar|RNAhybrid|TargetRank
RUNX2	Q13950		hsa-miR-1248	0.437471	14	Very High	CoMeTa|Cupid|DIANA|ElMMo3|MBStar|MirAncesTar|miRDB|MirMAP|MirSNP|MirTar|Mirza-G|RepTar|RNAhybrid|TargetSpy
DPYSL3	Q14195		hsa-miR-1248	0.437195	13	Very High	CoMeTa|DIANA|ElMMo3|MBStar|MirAncesTar|miRDB|MirMAP|MirTar|Mirza-G|PACCMIT|RepTar|RNAhybrid|TargetSpy
PRSS23	O95084		hsa-miR-484	0.437006	12	Very High	BCmicrO|CoMeTa|DIANA|ElMMo3|MirAncesTar|miRDB|MirMAP|Mirza-G|MultiMiTar|RepTar|RNAhybrid|TargetRank
CAV1	Q03135		hsa-miR-451a	0.436744	11	Very High	BCmicrO|CoMeTa|DIANA|ElMMo3|MBStar|microrna.org|MirAncesTar|miRcode|miRDB|MirMAP|RNAhybrid
ANAPC7	Q9UJX3		hsa-miR-484	0.436685	9	Very High	BCmicrO|DIANA|ElMMo3|MirAncesTar|miRDB|MirMAP|MirTar|Mirza-G|RNAhybrid
VTI1A	Q96AJ9		hsa-miR-484	0.43665	12	Very High	BCmicrO|DIANA|ElMMo3|MBStar|MirAncesTar|miRDB|MirMAP|MirSNP|miRTar2GO|Mirza-G|MultiMiTar|RepTar
MYCL	P12524		hsa-miR-484	0.435854	13	Very High	BCmicrO|BiTargeting|DIANA|ElMMo3|MBStar|MirAncesTar|MirMAP|miRTar2GO|MultiMiTar|RepTar|RNA22|RNAhybrid|TargetRank
GATAD2B	Q8WXI9		hsa-miR-484	0.435834	13	Very High	BCmicrO|BiTargeting|DIANA|ElMMo3|MirAncesTar|miRDB|MirMAP|Mirza-G|MultiMiTar|RepTar|RNA22|RNAhybrid|TargetRank
KPNA6	O60684		hsa-miR-1248	0.435782	12	Very High	CoMeTa|DIANA|ElMMo3|MBStar|MirAncesTar|miRDB|MirMAP|MirTar|Mirza-G|PACCMIT|RepTar|RNA22
UNC13B	O14795		hsa-miR-484	0.435522	14	Very High	BCmicrO|BiTargeting|CoMeTa|DIANA|ElMMo3|MirAncesTar|mirbase|miRDB|MirMAP|miRTar2GO|Mirza-G|RepTar|RNAhybrid|TargetSpy
ADD3	Q9UEY8		hsa-miR-484	0.435341	12	Very High	BCmicrO|CoMeTa|DIANA|ElMMo3|MirAncesTar|miRDB|MirMAP|MirTar|Mirza-G|MultiMiTar|RNAhybrid|TargetRank
MAT2A	P31153		hsa-miR-484	0.434977	11	Very High	BCmicrO|DIANA|ElMMo3|MirAncesTar|MirMAP|miRTar2GO|Mirza-G|MultiMiTar|RepTar|RNAhybrid|TargetRank
TNK2	Q07912		hsa-miR-484	0.434949	13	Very High	BCmicrO|BiTargeting|CoMeTa|DIANA|ElMMo3|MBStar|MirAncesTar|miRDB|MirMAP|MirSNP|RepTar|RNAhybrid|TargetRank
KCTD12	Q96CX2		hsa-miR-484	0.434853	13	Very High	BCmicrO|BiTargeting|DIANA|ElMMo3|MBStar|MirAncesTar|miRDB|MirMAP|miRTar2GO|Mirza-G|RepTar|TargetRank|TargetSpy
SH3PXD2A	Q5TCZ1		hsa-miR-484	0.434705	13	Very High	BCmicrO|BiTargeting|DIANA|ElMMo3|MBStar|MirAncesTar|miRDB|MirMAP|MirSNP|miRTar2GO|RepTar|RNAhybrid|TargetRank
TCF20	Q9UGU0		hsa-miR-1248	0.43455	11	Very High	CoMeTa|Cupid|DIANA|ElMMo3|MirAncesTar|miRDB|MirMAP|Mirza-G|PACCMIT|RNAhybrid|TargetSpy
PPP1CB	P62140		hsa-miR-484	0.433757	11	Very High	BCmicrO|CoMeTa|DIANA|ElMMo3|MBStar|MirAncesTar|MirMAP|Mirza-G|MultiMiTar|RepTar|TargetRank
KPNA6	O60684		hsa-miR-484	0.433692	13	Very High	BCmicrO|BiTargeting|CoMeTa|DIANA|ElMMo3|MBStar|MirAncesTar|MirMAP|miRTar2GO|RepTar|RNA22|TargetRank|TargetSpy
SH3TC2	Q8TF17		hsa-miR-1248	0.432807	14	Very High	BiTargeting|CoMeTa|DIANA|ElMMo3|MBStar|MirAncesTar|miRDB|MirMAP|MirSNP|MirTar|PACCMIT|RepTar|RNAhybrid|TargetSpy
CCND2	P30279		hsa-miR-1248	0.432639	13	Very High	CoMeTa|DIANA|ElMMo3|MBStar|MirAncesTar|miRDB|MirMAP|MirSNP|MirTar|Mirza-G|RepTar|RNAhybrid|TargetSpy
MAX	P61244		hsa-miR-484	0.431981	12	Very High	BCmicrO|CoMeTa|DIANA|ElMMo3|MirAncesTar|miRDB|MirMAP|MirSNP|MultiMiTar|PACCMIT|RNAhybrid|TargetRank
SMARCA2	P51531		hsa-miR-484	0.431686	12	Very High	BCmicrO|CoMeTa|Cupid|DIANA|ElMMo3|MBStar|MirAncesTar|MirMAP|Mirza-G|MultiMiTar|RepTar|RNAhybrid
DPYSL3	Q14195		hsa-miR-484	0.430982	13	Very High	BCmicrO|BiTargeting|CoMeTa|DIANA|ElMMo3|MBStar|MirAncesTar|miRDB|MirMAP|Mirza-G|MultiMiTar|RepTar|RNAhybrid
FSCN1	Q16658		hsa-miR-484	0.430868	13	Very High	BCmicrO|BiTargeting|CoMeTa|DIANA|ElMMo3|MBStar|MirAncesTar|MirMAP|Mirza-G|MultiMiTar|RepTar|RNAhybrid|TargetRank
TPM3	P06753		hsa-miR-1248	0.430755	14	Very High	CoMeTa|ElMMo3|MBStar|MirAncesTar|miRDB|MirMAP|MirSNP|MirTar|Mirza-G|PACCMIT|RepTar|RNA22|RNAhybrid|TargetSpy
SESN2	P58004		hsa-miR-484	0.430605	14	Very High	BCmicrO|DIANA|ElMMo3|MBStar|MirAncesTar|miRDB|MirMAP|miRTar2GO|Mirza-G|MultiMiTar|PACCMIT|RepTar|RNA22|RNAhybrid
NSD2	O96028		hsa-miR-484	0.429657	13	Very High	BCmicrO|BiTargeting|CoMeTa|DIANA|ElMMo3|MirAncesTar|miRDB|MirMAP|miRTar2GO|Mirza-G|PACCMIT|RepTar|RNAhybrid
LAT	O43561		hsa-miR-484	0.429535	12	Very High	BCmicrO|BiTargeting|CoMeTa|DIANA|ElMMo3|MBStar|MirAncesTar|MirMAP|Mirza-G|MultiMiTar|RepTar|RNAhybrid
AHR	P35869		hsa-miR-484	0.429286	13	Very High	BCmicrO|BiTargeting|CoMeTa|DIANA|ElMMo3|MirAncesTar|miRDB|MirMAP|MirSNP|miRTar2GO|RepTar|TargetRank|TargetSpy
RBMS1	P29558		hsa-miR-1248	0.429082	13	Very High	BiTargeting|Cupid|DIANA|ElMMo3|MBStar|MirAncesTar|miRDB|MirMAP|MirSNP|MirTar|Mirza-G|PACCMIT|RNAhybrid
ZNF654	Q8IZM8		hsa-miR-451a	0.428997	11	Very High	BCmicrO|CoMeTa|ElMMo3|MBStar|MAMI|microrna.org|MirAncesTar|mirbase|miRcode|MirSNP|TargetRank
ZNF714	Q96N38		hsa-miR-484	0.428825	11	Very High	BCmicrO|ElMMo3|MBStar|MirAncesTar|MirMAP|miRTar2GO|MultiMiTar|RepTar|RNAhybrid|TargetRank|TargetSpy
TBKBP1	A7MCY6		hsa-miR-484	0.42879	12	Very High	BCmicrO|BiTargeting|CoMeTa|DIANA|ElMMo3|MirAncesTar|miRDB|MirMAP|miRTar2GO|PACCMIT|RepTar|RNAhybrid
ASB1	Q9Y576		hsa-miR-484	0.428493	13	Very High	BCmicrO|BiTargeting|DIANA|ElMMo3|MBStar|MirAncesTar|miRDB|MirMAP|miRTar2GO|PACCMIT|RepTar|RNAhybrid|TargetRank
KIF21B	O75037		hsa-miR-484	0.428489	13	Very High	BCmicrO|BiTargeting|CoMeTa|DIANA|ElMMo3|MirAncesTar|miRDB|MirMAP|Mirza-G|RepTar|RNA22|RNAhybrid|TargetRank
DSG1	Q02413		hsa-miR-484	0.428279	13	Very High	BCmicrO|CoMeTa|DIANA|ElMMo3|MBStar|MirAncesTar|miRDB|MirMAP|MirSNP|Mirza-G|RepTar|TargetRank|TargetSpy
HIC2	Q96JB3		hsa-miR-484	0.428264	11	Very High	BCmicrO|BiTargeting|CoMeTa|DIANA|ElMMo3|MBStar|MirAncesTar|miRDB|MirMAP|MultiMiTar|RepTar
MAP2K7	O14733		hsa-miR-484	0.427708	12	Very High	BCmicrO|BiTargeting|CoMeTa|DIANA|ElMMo3|MirAncesTar|miRDB|MirMAP|miRTar2GO|Mirza-G|MultiMiTar|RepTar
TSTD2	Q5T7W7		hsa-miR-484	0.427345	12	Very High	BCmicrO|BiTargeting|DIANA|ElMMo3|MirAncesTar|miRDB|MirMAP|MirSNP|miRTar2GO|Mirza-G|RepTar|TargetRank
NDOR1	Q9UHB4		hsa-miR-484	0.427244	12	Very High	BCmicrO|DIANA|ElMMo3|MirAncesTar|mirbase|miRDB|MirMAP|miRTar2GO|Mirza-G|RepTar|RNAhybrid|TargetRank
GDI1	P31150		hsa-miR-451a	0.42716	11	Very High	BCmicrO|CoMeTa|DIANA|ElMMo3|microrna.org|MirAncesTar|miRcode|miRDB|MirMAP|MirTar|RNAhybrid
MAP2K4	P45985		hsa-miR-1248	0.427016	13	Very High	CoMeTa|Cupid|DIANA|ElMMo3|MBStar|MirAncesTar|miRDB|MirMAP|MirTar|Mirza-G|RepTar|RNAhybrid|TargetSpy
RBPJ	Q06330		hsa-miR-484	0.426193	12	Very High	BCmicrO|Cupid|DIANA|ElMMo3|MBStar|MirAncesTar|MirMAP|miRTar2GO|Mirza-G|MultiMiTar|RepTar|RNAhybrid
ZIC3	O60481		hsa-miR-451a	0.426188	11	Very High	BCmicrO|CoMeTa|ElMMo3|MBStar|microrna.org|MirAncesTar|miRDB|MirTar|Mirza-G|RNAhybrid|TargetRank
GOSR2	O14653		hsa-miR-484	0.425914	12	Very High	BCmicrO|BiTargeting|DIANA|ElMMo3|MirAncesTar|MirMAP|miRTar2GO|Mirza-G|RepTar|RNAhybrid|TargetRank|TargetSpy
NUP54	Q7Z3B4		hsa-miR-484	0.42588	12	Very High	BCmicrO|CoMeTa|DIANA|ElMMo3|MirAncesTar|mirbase|miRDB|MirMAP|Mirza-G|RepTar|RNAhybrid|TargetRank
XIAP	P98170		hsa-miR-484	0.425516	12	Very High	BCmicrO|BiTargeting|DIANA|ElMMo3|MBStar|MirAncesTar|miRDB|MirMAP|MirSNP|MultiMiTar|RepTar|TargetRank
GAPVD1	Q14C86		hsa-miR-1248	0.425223	12	Very High	CoMeTa|DIANA|ElMMo3|MBStar|MirAncesTar|miRDB|MirMAP|MirSNP|MirTar|Mirza-G|PACCMIT|RNAhybrid
S100PBP	Q96BU1		hsa-miR-484	0.425017	13	Very High	BCmicrO|CoMeTa|DIANA|ElMMo3|MirAncesTar|miRDB|MirMAP|Mirza-G|RepTar|RNA22|RNAhybrid|TargetRank|TargetSpy
MED13	Q9UHV7		hsa-miR-1248	0.42415	11	Very High	BiTargeting|CoMeTa|Cupid|DIANA|ElMMo3|MirAncesTar|miRDB|MirMAP|PACCMIT|RNAhybrid|TargetSpy
AGO4	Q9HCK5		hsa-miR-1248	0.424137	14	Very High	CoMeTa|Cupid|DIANA|ElMMo3|MBStar|MirAncesTar|miRDB|MirMAP|MirTar|Mirza-G|PACCMIT|RepTar|RNA22|TargetSpy
MLLT6	P55198		hsa-miR-484	0.423841	12	Very High	BCmicrO|BiTargeting|DIANA|ElMMo3|MBStar|MirAncesTar|MirMAP|miRTar2GO|MultiMiTar|RepTar|RNAhybrid|TargetRank
PTPDC1	A2A3K4		hsa-miR-1248	0.423793	13	Very High	BiTargeting|DIANA|ElMMo3|MBStar|MirAncesTar|miRDB|MirMAP|MirSNP|MirTar|Mirza-G|PACCMIT|RepTar|RNAhybrid
PDCD6IP	Q8WUM4		hsa-miR-1248	0.423718	13	Very High	CoMeTa|Cupid|DIANA|ElMMo3|MBStar|MirAncesTar|miRDB|MirMAP|MirTar|Mirza-G|RepTar|RNAhybrid|TargetSpy
KTN1	Q86UP2		hsa-miR-1248	0.423646	12	Very High	CoMeTa|Cupid|DIANA|ElMMo3|MBStar|MirAncesTar|miRDB|MirMAP|MirSNP|MirTar|Mirza-G|RNAhybrid
THRA	P10827		hsa-miR-484	0.423533	14	Very High	BCmicrO|BiTargeting|CoMeTa|DIANA|ElMMo3|MBStar|MirAncesTar|mirbase|miRDB|MirMAP|miRTar2GO|MultiMiTar|RepTar|RNAhybrid
TGFBR1	P36897		hsa-miR-484	0.42334	13	Very High	BCmicrO|CoMeTa|DIANA|ElMMo3|MBStar|MirAncesTar|miRDB|MirMAP|miRTar2GO|Mirza-G|MultiMiTar|RepTar|RNAhybrid
QKI	Q96PU8		hsa-miR-1248	0.423236	12	Very High	CoMeTa|Cupid|DIANA|ElMMo3|MBStar|MirAncesTar|miRDB|MirMAP|Mirza-G|RepTar|RNAhybrid|TargetSpy
ONECUT2	O95948		hsa-miR-484	0.42315	11	Very High	BCmicrO|BiTargeting|DIANA|ElMMo3|MBStar|MirAncesTar|miRDB|MirMAP|miRTar2GO|MultiMiTar|RepTar
ARHGAP32	A7KAX9		hsa-miR-484	0.423116	12	Very High	BCmicrO|BiTargeting|CoMeTa|ElMMo3|MBStar|MirAncesTar|miRDB|MirMAP|MirTar|Mirza-G|RNAhybrid|TargetRank
PALM2	Q8IXS6		hsa-miR-484	0.423101	12	Very High	BCmicrO|DIANA|ElMMo3|MBStar|MirAncesTar|miRDB|MirMAP|Mirza-G|MultiMiTar|RepTar|RNAhybrid|TargetSpy
ASXL1	Q8IXJ9		hsa-miR-484	0.422957	12	Very High	BCmicrO|CoMeTa|DIANA|ElMMo3|MirAncesTar|miRDB|MirMAP|MirSNP|Mirza-G|RepTar|RNAhybrid|TargetRank
CREB3L2	Q70SY1		hsa-miR-484	0.422949	11	Very High	BCmicrO|DIANA|ElMMo3|MBStar|MirAncesTar|miRDB|MirMAP|miRTar2GO|MultiMiTar|PACCMIT|RNAhybrid
DKK2	Q9UBU2		hsa-miR-484	0.422808	11	Very High	BCmicrO|CoMeTa|DIANA|ElMMo3|MirAncesTar|miRDB|MirMAP|MirTar|RepTar|RNAhybrid|TargetRank
LPL	P06858		hsa-miR-484	0.422339	13	Very High	BCmicrO|BiTargeting|DIANA|ElMMo3|MirAncesTar|miRDB|MirMAP|MirSNP|miRTar2GO|Mirza-G|RNAhybrid|TargetRank|TargetSpy
DGCR2	P98153		hsa-miR-484	0.422251	12	Very High	BCmicrO|BiTargeting|DIANA|ElMMo3|MBStar|MirAncesTar|miRDB|MirMAP|miRTar2GO|PACCMIT|RepTar|TargetRank
SLC39A8	Q9C0K1		hsa-miR-484	0.42195	11	Very High	BCmicrO|CoMeTa|ElMMo3|MBStar|MirAncesTar|MirMAP|miRTar2GO|Mirza-G|RNAhybrid|TargetRank|TargetSpy
ATP8A1	Q9Y2Q0		hsa-miR-484	0.421931	14	Very High	BCmicrO|BiTargeting|CoMeTa|DIANA|ElMMo3|MBStar|MirAncesTar|mirbase|MirMAP|MirSNP|MultiMiTar|RepTar|RNAhybrid|TargetRank
NPEPPS	P55786		hsa-miR-451a	0.42172	10	Very High	BCmicrO|CoMeTa|DIANA|MBStar|MAMI|microrna.org|MirAncesTar|mirbase|miRTar2GO|RNAhybrid
SEMA4F	O95754		hsa-miR-484	0.421423	13	Very High	BCmicrO|BiTargeting|CoMeTa|DIANA|ElMMo3|MirAncesTar|miRDB|MirMAP|MirSNP|Mirza-G|MultiMiTar|RepTar|RNAhybrid
SRSF10	O75494		hsa-miR-1248	0.42122	13	Very High	BiTargeting|CoMeTa|Cupid|DIANA|ElMMo3|MBStar|MirAncesTar|MirMAP|Mirza-G|PACCMIT|RNA22|RNAhybrid|TargetSpy
RASAL2	Q9UJF2		hsa-miR-484	0.421075	15	Very High	BCmicrO|BiTargeting|CoMeTa|DIANA|ElMMo3|MBStar|MirAncesTar|mirbase|miRDB|MirMAP|miRTar2GO|Mirza-G|RepTar|RNA22|RNAhybrid
SREK1	Q8WXA9		hsa-miR-451a	0.420957	8	Very High	BCmicrO|MBStar|microrna.org|MirAncesTar|miRcode|MirMAP|miRTar2GO|RNAhybrid
VAPB	O95292		hsa-miR-484	0.420502	14	Very High	BCmicrO|BiTargeting|DIANA|ElMMo3|MBStar|MirAncesTar|miRDB|MirMAP|MirSNP|miRTar2GO|Mirza-G|RepTar|RNAhybrid|TargetRank
TOR1AIP2	Q8NFQ8		hsa-miR-484	0.420398	12	Very High	BCmicrO|BiTargeting|DIANA|ElMMo3|MBStar|MirAncesTar|MirMAP|miRTar2GO|Mirza-G|RepTar|RNA22|TargetSpy
DFFA	O00273		hsa-miR-484	0.420342	14	Very High	BCmicrO|BiTargeting|DIANA|ElMMo3|MirAncesTar|miRDB|MirMAP|MirSNP|MultiMiTar|RepTar|RNA22|RNAhybrid|TargetRank|TargetSpy
AMOTL1	Q8IY63		hsa-miR-484	0.420145	13	Very High	BCmicrO|BiTargeting|DIANA|ElMMo3|MBStar|MirAncesTar|miRDB|MirMAP|MirTar|Mirza-G|RepTar|TargetRank|TargetSpy
CAVIN1	Q6NZI2		hsa-miR-484	0.420043	13	Very High	BCmicrO|BiTargeting|DIANA|ElMMo3|MBStar|MirAncesTar|miRDB|MirMAP|miRTar2GO|Mirza-G|RepTar|TargetRank|TargetSpy
ZMAT3	Q9HA38		hsa-miR-484	0.419849	14	Very High	BCmicrO|BiTargeting|DIANA|ElMMo3|MBStar|MirAncesTar|MirMAP|MirSNP|miRTar2GO|Mirza-G|MultiMiTar|RepTar|RNAhybrid|TargetSpy
RNF11	Q9Y3C5		hsa-miR-1248	0.419579	12	Very High	CoMeTa|Cupid|DIANA|ElMMo3|MirAncesTar|miRDB|MirMAP|MirSNP|MirTar|Mirza-G|RepTar|TargetSpy
MGAT4A	Q9UM21		hsa-miR-484	0.419541	13	Very High	BCmicrO|DIANA|ElMMo3|MBStar|MirAncesTar|miRDB|MirMAP|MirSNP|Mirza-G|MultiMiTar|RepTar|RNAhybrid|TargetSpy
NEDD9	Q14511		hsa-miR-451a	0.419397	12	Very High	BCmicrO|ElMMo3|MBStar|MAMI|microrna.org|MirAncesTar|miRcode|miRDB|MirMAP|MirSNP|RNAhybrid|TargetRank
C6orf106	Q9H6K1		hsa-miR-484	0.419393	12	Very High	BCmicrO|DIANA|ElMMo3|MBStar|MirAncesTar|MirMAP|miRTar2GO|Mirza-G|MultiMiTar|RepTar|RNAhybrid|TargetRank
FAM208B	Q5VWN6		hsa-miR-451a	0.41937	10	Very High	BCmicrO|CoMeTa|DIANA|ElMMo3|MAMI|microrna.org|MirAncesTar|mirbase|miRcode|MirMAP
NR5A2	O00482		hsa-miR-451a	0.41927	14	Very High	BCmicrO|CoMeTa|DIANA|ElMMo3|MBStar|microrna.org|MirAncesTar|miRcode|miRDB|MirMAP|MirSNP|Mirza-G|RNAhybrid|TargetRank
MEF2D	Q14814		hsa-miR-484	0.419173	13	Very High	BCmicrO|BiTargeting|CoMeTa|DIANA|ElMMo3|MirAncesTar|miRDB|MirMAP|miRTar2GO|MultiMiTar|RepTar|RNA22|RNAhybrid
E2F1	Q01094		hsa-miR-484	0.419125	13	Very High	BCmicrO|BiTargeting|CoMeTa|DIANA|ElMMo3|MirAncesTar|mirbase|miRDB|MirMAP|MirSNP|miRTar2GO|Mirza-G|MultiMiTar
LTBP2	Q14767		hsa-miR-484	0.419061	12	Very High	BCmicrO|CoMeTa|DIANA|ElMMo3|MirAncesTar|miRDB|MirMAP|MirTar|Mirza-G|RepTar|RNAhybrid|TargetRank
FBXW7	Q969H0		hsa-miR-1248	0.418983	12	Very High	CoMeTa|Cupid|DIANA|ElMMo3|MBStar|MirAncesTar|miRDB|MirMAP|MirTar|Mirza-G|PACCMIT|RNAhybrid
TMEM11	P17152		hsa-miR-484	0.418737	14	Very High	BCmicrO|BiTargeting|CoMeTa|DIANA|ElMMo3|MirAncesTar|mirbase|miRDB|MirMAP|Mirza-G|MultiMiTar|RepTar|RNAhybrid|TargetRank
WDFY2	Q96P53		hsa-miR-451a	0.418535	13	Very High	BCmicrO|BiTargeting|DIANA|ElMMo3|MBStar|microrna.org|MirAncesTar|mirbase|miRcode|miRDB|MirMAP|MirSNP|MirTar
ARF5	P84085		hsa-miR-484	0.418417	12	Very High	BCmicrO|CoMeTa|DIANA|ElMMo3|MirAncesTar|mirbase|miRDB|MirMAP|miRTar2GO|Mirza-G|PACCMIT|RepTar
WDR33	Q9C0J8		hsa-miR-484	0.418344	13	Very High	BCmicrO|BiTargeting|DIANA|ElMMo3|MBStar|MirAncesTar|MirMAP|miRTar2GO|Mirza-G|RepTar|RNAhybrid|TargetRank|TargetSpy
CIRBP	Q14011		hsa-miR-484	0.417656	12	Very High	BCmicrO|BiTargeting|CoMeTa|DIANA|ElMMo3|MirAncesTar|MirMAP|miRTar2GO|Mirza-G|MultiMiTar|RepTar|RNAhybrid
SLC7A6	Q92536		hsa-miR-1248	0.417614	15	Very High	BiTargeting|CoMeTa|DIANA|ElMMo3|MBStar|MirAncesTar|miRDB|MirMAP|MirSNP|MirTar|Mirza-G|PACCMIT|RepTar|RNAhybrid|TargetSpy
VEZF1	Q14119		hsa-miR-484	0.417596	11	Very High	BCmicrO|CoMeTa|DIANA|ElMMo3|MirAncesTar|miRDB|MirMAP|MultiMiTar|RNAhybrid|TargetRank|TargetSpy
IPO11	Q9UI26		hsa-miR-484	0.417525	12	Very High	BCmicrO|DIANA|ElMMo3|MBStar|MirAncesTar|miRDB|MirMAP|Mirza-G|MultiMiTar|PACCMIT|RNAhybrid|TargetRank
ELAVL2	Q12926		hsa-miR-1248	0.417377	12	Very High	CoMeTa|Cupid|DIANA|ElMMo3|MBStar|MirAncesTar|miRDB|MirMAP|Mirza-G|PACCMIT|RNAhybrid|TargetSpy
PRRX1	P54821		hsa-miR-484	0.41722	14	Very High	BCmicrO|BiTargeting|CoMeTa|DIANA|ElMMo3|MBStar|MirAncesTar|miRDB|MirMAP|Mirza-G|RepTar|RNA22|RNAhybrid|TargetRank
FKBP10	Q96AY3		hsa-miR-484	0.417092	10	Very High	BCmicrO|BiTargeting|ElMMo3|MAMI|MirAncesTar|mirbase|miRDB|MirMAP|RepTar|RNAhybrid
PICK1	Q9NRD5		hsa-miR-484	0.416726	13	Very High	BCmicrO|BiTargeting|CoMeTa|DIANA|ElMMo3|MBStar|MirAncesTar|mirbase|miRDB|MirMAP|MultiMiTar|RepTar|RNAhybrid
SF1	Q15637		hsa-miR-484	0.416561	11	Very High	BCmicrO|DIANA|ElMMo3|MirAncesTar|MirMAP|miRTar2GO|Mirza-G|MultiMiTar|RepTar|RNAhybrid|TargetRank
KIF24	Q5T7B8		hsa-miR-451a	0.416112	14	Very High	BCmicrO|DIANA|ElMMo3|microrna.org|MirAncesTar|mirbase|miRcode|miRDB|MirMAP|MirSNP|MirTar|Mirza-G|RNAhybrid|TargetRank
ALPK3	Q96L96		hsa-miR-484	0.415706	12	Very High	BCmicrO|CoMeTa|DIANA|ElMMo3|MBStar|MirAncesTar|miRDB|MirMAP|Mirza-G|RepTar|TargetRank|TargetSpy
CERK	Q8TCT0		hsa-miR-451a	0.415692	13	Very High	BCmicrO|BiTargeting|DIANA|ElMMo3|MAMI|microrna.org|MirAncesTar|miRcode|miRDB|MirMAP|Mirza-G|RNAhybrid|TargetRank
IGBP1	P78318		hsa-miR-484	0.415689	11	Very High	BCmicrO|CoMeTa|DIANA|ElMMo3|MirAncesTar|miRDB|MirMAP|MirTar|miRTar2GO|RNAhybrid|TargetSpy
AFF3	P51826		hsa-miR-484	0.415499	12	Very High	BCmicrO|CoMeTa|DIANA|ElMMo3|MirAncesTar|miRDB|MirMAP|Mirza-G|RepTar|RNAhybrid|TargetRank|TargetSpy
UHMK1	Q8TAS1		hsa-miR-1248	0.415323	10	Very High	BiTargeting|DIANA|ElMMo3|MBStar|MirAncesTar|miRDB|MirMAP|MirTar|Mirza-G|TargetSpy
CEP85	Q6P2H3		hsa-miR-484	0.414838	15	Very High	BCmicrO|BiTargeting|DIANA|ElMMo3|MirAncesTar|mirbase|miRDB|MirMAP|MirSNP|miRTar2GO|Mirza-G|PACCMIT|RepTar|RNA22|RNAhybrid
BAHD1	Q8TBE0		hsa-miR-484	0.4148	11	Very High	BCmicrO|DIANA|ElMMo3|MirAncesTar|miRDB|MirMAP|MirSNP|Mirza-G|MultiMiTar|RepTar|TargetRank
ZNF25	P17030		hsa-miR-484	0.414071	11	Very High	BCmicrO|DIANA|ElMMo3|MBStar|MirAncesTar|miRDB|MirMAP|Mirza-G|RepTar|TargetRank|TargetSpy
ARHGAP19	Q14CB8		hsa-miR-484	0.414004	12	Very High	BCmicrO|BiTargeting|DIANA|ElMMo3|MBStar|MirAncesTar|MirMAP|miRTar2GO|Mirza-G|MultiMiTar|RepTar|RNAhybrid
UBN2	Q6ZU65		hsa-miR-484	0.413783	13	Very High	BCmicrO|DIANA|ElMMo3|MBStar|MirAncesTar|miRDB|MirMAP|Mirza-G|PACCMIT|RepTar|RNAhybrid|TargetRank|TargetSpy
PPARA	Q07869		hsa-miR-484	0.413516	13	Very High	BCmicrO|BiTargeting|DIANA|ElMMo3|MBStar|MirAncesTar|miRDB|MirMAP|miRTar2GO|RepTar|RNAhybrid|TargetRank|TargetSpy
DGCR8	Q8WYQ5		hsa-miR-484	0.413463	10	Very High	BCmicrO|DIANA|ElMMo3|MAMI|MirAncesTar|miRDB|MirMAP|MirSNP|RepTar|RNAhybrid
LRRC32	Q14392		hsa-miR-484	0.413346	14	Very High	BCmicrO|BiTargeting|CoMeTa|DIANA|ElMMo3|MBStar|MirAncesTar|miRDB|MirMAP|MirSNP|Mirza-G|RepTar|RNAhybrid|TargetSpy
ARHGAP5	Q13017		hsa-miR-484	0.413322	12	Very High	BCmicrO|DIANA|ElMMo3|MBStar|MirAncesTar|MirMAP|miRTar2GO|MultiMiTar|RepTar|RNAhybrid|TargetRank|TargetSpy
BRD9	Q9H8M2		hsa-miR-484	0.413236	12	Very High	BCmicrO|BiTargeting|DIANA|ElMMo3|MirAncesTar|miRDB|MirMAP|MirSNP|miRTar2GO|Mirza-G|PACCMIT|RNAhybrid
IRF2	P14316		hsa-miR-484	0.413206	13	Very High	BCmicrO|CoMeTa|DIANA|ElMMo3|MBStar|MirAncesTar|miRDB|MirMAP|miRTar2GO|Mirza-G|MultiMiTar|RNAhybrid|TargetSpy
GIGYF1	O75420		hsa-miR-484	0.41308	12	Very High	BCmicrO|BiTargeting|DIANA|ElMMo3|MirAncesTar|miRDB|MirMAP|miRTar2GO|Mirza-G|MultiMiTar|PACCMIT|RepTar
FAM102A	Q5T9C2		hsa-miR-484	0.412855	11	Very High	BCmicrO|BiTargeting|CoMeTa|DIANA|ElMMo3|MBStar|MirAncesTar|miRDB|MirMAP|miRTar2GO|MultiMiTar
CCDC93	Q567U6		hsa-miR-484	0.4127	12	Very High	BCmicrO|DIANA|ElMMo3|MirAncesTar|miRDB|MirMAP|miRTar2GO|Mirza-G|RepTar|RNAhybrid|TargetRank|TargetSpy
KALRN	O60229		hsa-miR-1248	0.412547	13	Very High	CoMeTa|Cupid|DIANA|ElMMo3|MBStar|MirAncesTar|miRDB|MirMAP|MirTar|Mirza-G|RepTar|RNAhybrid|TargetSpy
FAM46B	Q96A09		hsa-miR-484	0.412095	13	Very High	BCmicrO|BiTargeting|DIANA|ElMMo3|MirAncesTar|mirbase|miRDB|MirMAP|Mirza-G|RepTar|RNA22|RNAhybrid|TargetRank
RIMS4	Q9H426		hsa-miR-484	0.412059	13	Very High	BCmicrO|BiTargeting|DIANA|ElMMo3|MBStar|MirAncesTar|miRDB|MirMAP|MultiMiTar|RepTar|RNAhybrid|TargetRank|TargetSpy
TMEM237	Q96Q45		hsa-miR-484	0.412055	13	Very High	BCmicrO|BiTargeting|DIANA|ElMMo3|MBStar|MirAncesTar|miRDB|MirMAP|miRTar2GO|MultiMiTar|RepTar|RNAhybrid|TargetSpy
RFC5	P40937		hsa-miR-484	0.41178	12	Very High	BCmicrO|DIANA|ElMMo3|MBStar|MirAncesTar|miRDB|MirMAP|miRTar2GO|Mirza-G|RepTar|RNAhybrid|TargetRank
ZNF276	Q8N554		hsa-miR-484	0.4115	11	Very High	BCmicrO|DIANA|ElMMo3|MBStar|MirAncesTar|MirMAP|miRTar2GO|MultiMiTar|RepTar|RNAhybrid|TargetRank
FBXO11	Q86XK2		hsa-miR-484	0.411308	11	Very High	BCmicrO|CoMeTa|DIANA|ElMMo3|MBStar|MirMAP|miRTar2GO|Mirza-G|MultiMiTar|RepTar|RNAhybrid
NTNG1	Q9Y2I2		hsa-miR-1248	0.41094	13	Very High	CoMeTa|Cupid|DIANA|ElMMo3|MirAncesTar|miRDB|MirMAP|MirSNP|Mirza-G|RepTar|RNA22|RNAhybrid|TargetSpy
RXRA	P19793		hsa-miR-484	0.410869	12	Very High	BCmicrO|DIANA|ElMMo3|MBStar|MirAncesTar|miRDB|MirMAP|MirSNP|miRTar2GO|Mirza-G|RepTar|TargetRank
WDR3	Q9UNX4		hsa-miR-484	0.410677	13	Very High	BCmicrO|DIANA|ElMMo3|MBStar|MirAncesTar|miRDB|MirMAP|miRTar2GO|Mirza-G|RepTar|RNA22|TargetRank|TargetSpy
NOL9	Q5SY16		hsa-miR-484	0.410446	12	Very High	BCmicrO|DIANA|ElMMo3|MBStar|MirAncesTar|miRDB|MirMAP|miRTar2GO|Mirza-G|RepTar|RNA22|TargetSpy
ATP2A3	Q93084		hsa-miR-484	0.410419	11	Very High	BCmicrO|BiTargeting|DIANA|ElMMo3|MBStar|MAMI|MirAncesTar|miRDB|MirMAP|RepTar|RNAhybrid
BMF	Q96LC9		hsa-miR-484	0.41039	12	Very High	BCmicrO|BiTargeting|DIANA|ElMMo3|MBStar|MirAncesTar|miRDB|MirMAP|MultiMiTar|RepTar|RNAhybrid|TargetRank
MYCBP2	O75592		hsa-miR-1248	0.410273	12	Very High	CoMeTa|Cupid|DIANA|ElMMo3|MBStar|MirAncesTar|miRDB|MirMAP|MirTar|Mirza-G|RepTar|RNAhybrid
CLOCK	O15516		hsa-miR-484	0.410264	13	Very High	BCmicrO|DIANA|ElMMo3|MBStar|MirAncesTar|miRDB|MirMAP|miRTar2GO|Mirza-G|MultiMiTar|RepTar|RNAhybrid|TargetSpy
APLN	Q9ULZ1		hsa-miR-484	0.410251	13	Very High	BCmicrO|BiTargeting|DIANA|ElMMo3|MBStar|MirAncesTar|mirbase|miRDB|MirMAP|MirTar|Mirza-G|RepTar|TargetRank
CNTFR	P26992		hsa-miR-484	0.410203	13	Very High	BCmicrO|BiTargeting|CoMeTa|DIANA|ElMMo3|MirAncesTar|mirbase|miRDB|MirMAP|MultiMiTar|PACCMIT|RepTar|RNAhybrid
PCDHA9	Q9Y5H5		hsa-miR-484	0.410057	12	Very High	BCmicrO|DIANA|ElMMo3|MBStar|MirAncesTar|miRDB|MirMAP|MirSNP|MirTar|MultiMiTar|RepTar|TargetSpy
MAP3K3	Q99759		hsa-miR-484	0.410052	13	Very High	BCmicrO|BiTargeting|DIANA|ElMMo3|MBStar|MirAncesTar|miRDB|MirMAP|miRTar2GO|Mirza-G|MultiMiTar|RNAhybrid|TargetRank
ELMO2	Q96JJ3		hsa-miR-484	0.409847	12	Very High	BCmicrO|BiTargeting|CoMeTa|DIANA|ElMMo3|MirAncesTar|miRDB|MirMAP|Mirza-G|RepTar|RNAhybrid|TargetRank
PLCG1	P19174		hsa-miR-484	0.409828	11	Very High	BCmicrO|BiTargeting|CoMeTa|DIANA|ElMMo3|MirAncesTar|MirMAP|MultiMiTar|RepTar|RNAhybrid|TargetRank
BCL7B	Q9BQE9		hsa-miR-484	0.409804	12	Very High	BCmicrO|CoMeTa|DIANA|ElMMo3|MirAncesTar|miRDB|MirMAP|Mirza-G|MultiMiTar|PACCMIT|RNAhybrid|TargetSpy
NUP50	Q9UKX7		hsa-miR-484	0.409634	13	Very High	BCmicrO|DIANA|ElMMo3|MBStar|MirAncesTar|miRDB|MirMAP|miRTar2GO|Mirza-G|RepTar|RNAhybrid|TargetRank|TargetSpy
TRMT10B	Q6PF06		hsa-miR-484	0.409518	12	Very High	BCmicrO|DIANA|ElMMo3|MirAncesTar|miRDB|MirMAP|miRTar2GO|Mirza-G|RepTar|RNAhybrid|TargetRank|TargetSpy
NHS	Q6T4R5		hsa-miR-1248	0.409304	11	Very High	Cupid|DIANA|ElMMo3|MBStar|MirAncesTar|miRDB|MirMAP|MirTar|Mirza-G|RepTar|TargetSpy
EDC3	Q96F86		hsa-miR-484	0.409142	13	Very High	BCmicrO|BiTargeting|CoMeTa|DIANA|ElMMo3|MBStar|MirAncesTar|miRDB|MirMAP|miRTar2GO|MultiMiTar|RepTar|RNAhybrid
GNB1	P62873		hsa-miR-484	0.408842	11	Very High	BCmicrO|CoMeTa|ElMMo3|MirAncesTar|miRDB|MirMAP|miRTar2GO|Mirza-G|RNA22|RNAhybrid|TargetSpy
DDX6	P26196		hsa-miR-484	0.408128	13	Very High	BCmicrO|BiTargeting|DIANA|ElMMo3|MBStar|MirAncesTar|miRDB|MirMAP|MirSNP|Mirza-G|MultiMiTar|RepTar|RNAhybrid
MFSD14A	Q96MC6		hsa-miR-484	0.407998	12	Very High	BCmicrO|BiTargeting|Cupid|DIANA|ElMMo3|MBStar|MirAncesTar|miRDB|MirMAP|Mirza-G|MultiMiTar|RNAhybrid
RPL13	P26373		hsa-miR-451a	0.407968	13	Very High	BCmicrO|DIANA|ElMMo3|microrna.org|MirAncesTar|mirbase|miRcode|miRDB|MirMAP|MirSNP|miRTar2GO|Mirza-G|RNAhybrid
FGFR3	P22607		hsa-miR-484	0.407732	13	Very High	BCmicrO|BiTargeting|DIANA|ElMMo3|MBStar|MirAncesTar|miRDB|MirMAP|MirSNP|miRTar2GO|MultiMiTar|RepTar|RNAhybrid
NREP	Q16612		hsa-miR-1248	0.407537	10	Very High	CoMeTa|Cupid|ElMMo3|MBStar|MirAncesTar|miRDB|MirMAP|Mirza-G|PACCMIT|RNAhybrid
ADAM9	Q13443		hsa-miR-1248	0.407057	11	Very High	CoMeTa|ElMMo3|MirAncesTar|miRDB|MirMAP|MirTar|Mirza-G|PACCMIT|RepTar|RNAhybrid|TargetSpy
PAFAH1B1	P43034		hsa-miR-1248	0.40684	11	Very High	CoMeTa|Cupid|DIANA|ElMMo3|MBStar|MirAncesTar|miRDB|MirMAP|RepTar|RNAhybrid|TargetSpy
BTBD9	Q96Q07		hsa-miR-451a	0.406792	12	Very High	BCmicrO|DIANA|ElMMo3|MBStar|MirAncesTar|mirbase|miRcode|miRDB|MirMAP|Mirza-G|RNAhybrid|TargetScan
SEMA3F	Q13275		hsa-miR-484	0.40651	10	Very High	BCmicrO|CoMeTa|DIANA|ElMMo3|MirAncesTar|miRDB|MirMAP|MultiMiTar|RNAhybrid|TargetRank
SESTD1	Q86VW0		hsa-miR-1248	0.406456	12	Very High	Cupid|DIANA|ElMMo3|MBStar|MirAncesTar|miRDB|MirMAP|MirTar|Mirza-G|RepTar|RNAhybrid|TargetSpy
KLHL21	Q9UJP4		hsa-miR-484	0.406383	13	Very High	BCmicrO|BiTargeting|DIANA|ElMMo3|MirAncesTar|miRDB|MirMAP|MirTar|miRTar2GO|Mirza-G|RepTar|RNA22|RNAhybrid
RND2	P52198		hsa-miR-484	0.406114	11	Very High	BCmicrO|DIANA|ElMMo3|MBStar|MirAncesTar|miRDB|MirMAP|MultiMiTar|RepTar|TargetRank|TargetSpy
KHNYN	O15037		hsa-miR-484	0.405846	11	Very High	BCmicrO|CoMeTa|DIANA|ElMMo3|MBStar|MirAncesTar|MirMAP|miRTar2GO|MultiMiTar|RepTar|RNAhybrid
CXCL12	P48061		hsa-miR-484	0.4057	12	Very High	BCmicrO|BiTargeting|CoMeTa|DIANA|ElMMo3|MirAncesTar|miRDB|MirMAP|Mirza-G|RepTar|RNAhybrid|TargetRank
MEN1	O00255		hsa-miR-484	0.405678	13	Very High	BCmicrO|BiTargeting|DIANA|ElMMo3|MBStar|MirAncesTar|mirbase|miRDB|MirMAP|Mirza-G|RepTar|RNAhybrid|TargetRank
SV2B	Q7L1I2		hsa-miR-484	0.405585	12	Very High	BCmicrO|CoMeTa|DIANA|ElMMo3|MBStar|MirAncesTar|miRDB|MirMAP|RepTar|RNAhybrid|TargetRank|TargetSpy
ZYG11B	Q9C0D3		hsa-miR-1248	0.405493	13	Very High	Cupid|DIANA|ElMMo3|MBStar|MirAncesTar|miRDB|MirMAP|MirTar|Mirza-G|RepTar|RNA22|RNAhybrid|TargetSpy
NUBPL	Q8TB37		hsa-miR-484	0.40543	13	Very High	BCmicrO|CoMeTa|DIANA|ElMMo3|MBStar|MirAncesTar|miRDB|MirMAP|Mirza-G|RepTar|RNAhybrid|TargetRank|TargetSpy
ADGRL3	Q9HAR2		hsa-miR-451a	0.405348	12	Very High	BCmicrO|CoMeTa|DIANA|ElMMo3|microrna.org|MirAncesTar|miRcode|miRDB|MirMAP|miRTar2GO|Mirza-G|RNAhybrid
SDC3	O75056		hsa-miR-484	0.405327	9	Very High	BCmicrO|BiTargeting|DIANA|ElMMo3|MAMI|MirAncesTar|miRDB|MirMAP|RNA22
PLEKHG4	Q58EX7		hsa-miR-484	0.405301	14	Very High	BCmicrO|BiTargeting|DIANA|ElMMo3|MBStar|MirAncesTar|mirbase|miRDB|MirMAP|MirTar|Mirza-G|RepTar|RNAhybrid|TargetRank
NGRN	Q9NPE2		hsa-miR-484	0.404799	12	Very High	BCmicrO|BiTargeting|CoMeTa|DIANA|ElMMo3|MirAncesTar|mirbase|miRDB|MirMAP|miRTar2GO|Mirza-G|RNAhybrid
CGGBP1	Q9UFW8		hsa-miR-484	0.404335	10	Very High	BCmicrO|DIANA|ElMMo3|MBStar|MirMAP|miRTar2GO|Mirza-G|MultiMiTar|RNAhybrid|TargetRank
RHOBTB3	O94955		hsa-miR-484	0.404246	11	Very High	BCmicrO|CoMeTa|DIANA|ElMMo3|MirAncesTar|MirMAP|miRTar2GO|Mirza-G|MultiMiTar|RNAhybrid|TargetSpy
ST8SIA4	Q92187		hsa-miR-451a	0.404237	11	Very High	BCmicrO|ElMMo3|MBStar|microrna.org|MirAncesTar|miRcode|MirMAP|MirTar|Mirza-G|RNAhybrid|TargetRank
POU2AF1	Q16633		hsa-miR-484	0.404117	10	Very High	BCmicrO|DIANA|ElMMo3|MBStar|MirAncesTar|miRDB|MirMAP|MirTar|miRTar2GO|RepTar
ALG10B	Q5I7T1		hsa-miR-484	0.404013	12	Very High	BCmicrO|DIANA|ElMMo3|MBStar|MirAncesTar|MirMAP|miRTar2GO|Mirza-G|MultiMiTar|RepTar|RNAhybrid|TargetSpy
SMARCD2	Q92925		hsa-miR-484	0.403548	11	Very High	BCmicrO|CoMeTa|DIANA|ElMMo3|MirAncesTar|miRDB|MirMAP|miRTar2GO|Mirza-G|MultiMiTar|RNAhybrid
AMPD2	Q01433		hsa-miR-484	0.402954	14	Very High	BCmicrO|BiTargeting|DIANA|ElMMo3|MirAncesTar|mirbase|miRDB|MirMAP|MirSNP|Mirza-G|RepTar|RNA22|RNAhybrid|TargetRank
STX5	Q13190		hsa-miR-484	0.402629	12	Very High	BCmicrO|CoMeTa|DIANA|ElMMo3|MirAncesTar|mirbase|miRDB|MirMAP|MultiMiTar|PACCMIT|RepTar|RNAhybrid
TMEM260	Q9NX78		hsa-miR-484	0.402344	12	Very High	BCmicrO|CoMeTa|DIANA|ElMMo3|MirAncesTar|miRDB|MirMAP|Mirza-G|MultiMiTar|PACCMIT|RNAhybrid|TargetSpy
DSTYK	Q6XUX3		hsa-miR-484	0.402157	13	Very High	BCmicrO|BiTargeting|CoMeTa|DIANA|ElMMo3|MBStar|MirAncesTar|miRDB|MirMAP|RepTar|RNA22|RNAhybrid|TargetRank
PIK3CD	O00329		hsa-miR-484	0.402116	13	Very High	BCmicrO|CoMeTa|DIANA|ElMMo3|MirAncesTar|mirbase|miRDB|MirMAP|Mirza-G|PACCMIT|RepTar|RNA22|RNAhybrid
GRAMD1C	Q8IYS0		hsa-miR-484	0.402069	12	Very High	BCmicrO|DIANA|ElMMo3|MBStar|MirAncesTar|miRDB|MirMAP|MirTar|MultiMiTar|RepTar|RNAhybrid|TargetSpy
TMEM184A	Q6ZMB5		hsa-miR-484	0.401904	12	Very High	BCmicrO|BiTargeting|DIANA|ElMMo3|MirAncesTar|miRDB|MirMAP|Mirza-G|RepTar|RNAhybrid|TargetRank|TargetSpy
ADARB1	P78563		hsa-miR-451a	0.401748	12	Very High	BCmicrO|CoMeTa|DIANA|ElMMo3|microrna.org|MirAncesTar|miRcode|miRDB|MirMAP|miRTar2GO|Mirza-G|RNAhybrid
ETV6	P41212		hsa-miR-484	0.401349	14	Very High	BCmicrO|BiTargeting|CoMeTa|DIANA|ElMMo3|MBStar|MirAncesTar|miRDB|MirMAP|MirSNP|Mirza-G|RepTar|RNAhybrid|TargetRank
FLVCR2	Q9UPI3		hsa-miR-484	0.401116	14	Very High	BCmicrO|BiTargeting|DIANA|ElMMo3|MBStar|MirAncesTar|mirbase|miRDB|MirMAP|MirSNP|Mirza-G|RepTar|RNAhybrid|TargetRank
MINDY2	Q8NBR6		hsa-miR-451a	0.400926	13	Very High	BCmicrO|CoMeTa|DIANA|ElMMo3|MBStar|microrna.org|MirAncesTar|mirbase|miRcode|miRDB|MirMAP|Mirza-G|RNAhybrid
HSPG2	P98160		hsa-miR-484	0.400778	12	Very High	BCmicrO|CoMeTa|DIANA|ElMMo3|MirAncesTar|miRDB|MirMAP|miRTar2GO|PACCMIT|RepTar|RNA22|RNAhybrid
CHST10	O43529		hsa-miR-484	0.400522	9	Very High	BCmicrO|DIANA|ElMMo3|MAMI|MirAncesTar|miRDB|MirMAP|RepTar|RNAhybrid
CENPB	P07199		hsa-miR-484	0.400433	12	Very High	BCmicrO|BiTargeting|CoMeTa|DIANA|ElMMo3|MBStar|MirAncesTar|miRDB|MirMAP|MultiMiTar|PACCMIT|RepTar
NIPBL	Q6KC79		hsa-miR-1248	0.400405	11	Very High	CoMeTa|Cupid|DIANA|ElMMo3|MirAncesTar|miRDB|MirMAP|MirSNP|Mirza-G|RepTar|RNAhybrid
NAGA	P17050		hsa-miR-484	0.40028	12	Very High	BCmicrO|BiTargeting|DIANA|ElMMo3|MirAncesTar|miRDB|MirMAP|miRTar2GO|Mirza-G|RepTar|RNAhybrid|TargetRank
DCAF5	Q96JK2		hsa-miR-451a	0.400162	11	Very High	BCmicrO|DIANA|ElMMo3|MBStar|microrna.org|MirAncesTar|miRcode|miRDB|MirMAP|RNAhybrid|TargetRank
FAM234A	Q9H0X4		hsa-miR-484	0.399858	12	Very High	BCmicrO|BiTargeting|DIANA|ElMMo3|MirAncesTar|mirbase|miRDB|MirMAP|MirSNP|RepTar|RNAhybrid|TargetRank
TBL1X	O60907		hsa-miR-1248	0.399847	13	Very High	BiTargeting|CoMeTa|DIANA|ElMMo3|MBStar|MirAncesTar|miRDB|MirMAP|MirSNP|Mirza-G|PACCMIT|RepTar|TargetSpy
CCDC77	Q9BR77		hsa-miR-484	0.399345	13	Very High	BCmicrO|BiTargeting|DIANA|ElMMo3|MBStar|MirAncesTar|mirbase|miRDB|MirMAP|miRTar2GO|Mirza-G|RNAhybrid|TargetRank
BMI1	P35226		hsa-miR-1248	0.399247	12	Very High	CoMeTa|Cupid|DIANA|ElMMo3|MBStar|MirAncesTar|miRDB|MirMAP|Mirza-G|RepTar|RNAhybrid|TargetSpy
FNDC5	Q8NAU1		hsa-miR-484	0.399178	12	Very High	BCmicrO|BiTargeting|DIANA|ElMMo3|MirAncesTar|miRDB|MirMAP|Mirza-G|MultiMiTar|RepTar|RNAhybrid|TargetRank
FCRL5	Q96RD9		hsa-miR-484	0.399133	13	Very High	BCmicrO|BiTargeting|DIANA|ElMMo3|MirAncesTar|miRDB|MirMAP|MirSNP|Mirza-G|RepTar|RNA22|TargetRank|TargetSpy
FBXO21	O94952		hsa-miR-484	0.399111	12	Very High	BCmicrO|DIANA|ElMMo3|MBStar|MirAncesTar|MirMAP|miRTar2GO|Mirza-G|MultiMiTar|RepTar|RNAhybrid|TargetRank
CD164	Q04900		hsa-miR-1248	0.399107	13	Very High	CoMeTa|DIANA|ElMMo3|MBStar|MirAncesTar|miRDB|MirMAP|MirSNP|MirTar|Mirza-G|PACCMIT|RepTar|RNAhybrid
RFX7	Q2KHR2		hsa-miR-1248	0.398721	12	Very High	CoMeTa|DIANA|ElMMo3|MBStar|MirAncesTar|miRDB|MirMAP|MirTar|Mirza-G|PACCMIT|RNAhybrid|TargetSpy
NAA40	Q86UY6		hsa-miR-484	0.398487	11	Very High	BCmicrO|DIANA|ElMMo3|MirAncesTar|MirMAP|miRTar2GO|Mirza-G|RepTar|RNAhybrid|TargetRank|TargetSpy
CHMP7	Q8WUX9		hsa-miR-484	0.398154	11	Very High	BCmicrO|CoMeTa|DIANA|ElMMo3|MirAncesTar|miRDB|MirMAP|miRTar2GO|MultiMiTar|RepTar|RNAhybrid
PRKAB2	O43741		hsa-miR-1248	0.398139	13	Very High	CoMeTa|DIANA|ElMMo3|MBStar|MirAncesTar|miRDB|MirMAP|MirSNP|MirTar|Mirza-G|RepTar|RNA22|TargetSpy
TRIM24	O15164		hsa-miR-1248	0.398031	12	Very High	CoMeTa|DIANA|ElMMo3|MBStar|MirAncesTar|miRDB|MirMAP|MirSNP|MirTar|Mirza-G|RepTar|RNAhybrid
ZMYND8	Q9ULU4		hsa-miR-484	0.397897	12	Very High	BCmicrO|CoMeTa|DIANA|ElMMo3|MirAncesTar|miRDB|MirMAP|MirSNP|Mirza-G|RepTar|RNAhybrid|TargetRank
MTAP	Q13126		hsa-miR-484	0.397896	11	Very High	BCmicrO|BiTargeting|CoMeTa|ElMMo3|MBStar|MirAncesTar|miRDB|MirMAP|miRTar2GO|RepTar|RNAhybrid
CLK3	P49761		hsa-miR-484	0.397823	14	Very High	BCmicrO|BiTargeting|CoMeTa|DIANA|ElMMo3|MirAncesTar|mirbase|miRDB|MirMAP|MirSNP|MultiMiTar|PACCMIT|RepTar|RNAhybrid
LDLRAD4	O15165		hsa-miR-1248	0.397458	14	Very High	BiTargeting|CoMeTa|DIANA|ElMMo3|MBStar|MirAncesTar|miRDB|MirMAP|MirSNP|MirTar|Mirza-G|RepTar|RNAhybrid|TargetSpy
COL12A1	Q99715		hsa-miR-484	0.397392	12	Very High	BCmicrO|BiTargeting|DIANA|ElMMo3|MBStar|MirAncesTar|miRDB|MirMAP|miRTar2GO|MultiMiTar|PACCMIT|RNAhybrid
GRSF1	Q12849		hsa-miR-484	0.397272	12	Very High	BCmicrO|DIANA|ElMMo3|MBStar|MirAncesTar|miRDB|MirMAP|Mirza-G|MultiMiTar|RepTar|RNAhybrid|TargetRank
TMEM189	A5PLL7		hsa-miR-484	0.397269	13	Very High	BCmicrO|BiTargeting|DIANA|ElMMo3|MBStar|MirAncesTar|miRDB|MirMAP|miRTar2GO|Mirza-G|RepTar|RNAhybrid|TargetRank
OGDH	Q02218		hsa-miR-484	0.397127	12	Very High	BCmicrO|DIANA|ElMMo3|MBStar|MirAncesTar|miRDB|MirMAP|MirTar|Mirza-G|RepTar|RNAhybrid|TargetRank
CDC25B	P30305		hsa-miR-484	0.396993	12	Very High	BCmicrO|DIANA|ElMMo3|MBStar|MirAncesTar|miRDB|MirMAP|miRTar2GO|Mirza-G|RepTar|RNAhybrid|TargetRank
PLXNA2	O75051		hsa-miR-484	0.396705	11	Very High	BCmicrO|CoMeTa|DIANA|ElMMo3|MBStar|MirAncesTar|MirMAP|MultiMiTar|RepTar|RNA22|TargetRank
ADGRB3	O60242		hsa-miR-484	0.396676	11	Very High	BCmicrO|CoMeTa|Cupid|DIANA|ElMMo3|MirAncesTar|MirMAP|Mirza-G|MultiMiTar|RepTar|RNAhybrid
ST5	P78524		hsa-miR-484	0.396671	10	Very High	BCmicrO|CoMeTa|DIANA|ElMMo3|MirAncesTar|miRDB|MirMAP|miRTar2GO|RNAhybrid|TargetRank
ZNF81	P51508		hsa-miR-484	0.396101	12	Very High	BCmicrO|CoMeTa|DIANA|ElMMo3|MirAncesTar|miRDB|MirMAP|Mirza-G|RepTar|RNAhybrid|TargetRank|TargetSpy
XKR9	Q5GH70		hsa-miR-484	0.396003	11	Very High	BCmicrO|DIANA|ElMMo3|MirAncesTar|miRDB|MirMAP|MirTar|Mirza-G|RepTar|RNAhybrid|TargetRank
TMEM86A	Q8N2M4		hsa-miR-484	0.395164	12	Very High	BCmicrO|BiTargeting|DIANA|ElMMo3|MirAncesTar|mirbase|miRDB|MirMAP|MirSNP|MultiMiTar|RepTar|TargetRank
NFIX	Q14938		hsa-miR-484	0.39506	12	Very High	BCmicrO|BiTargeting|CoMeTa|DIANA|ElMMo3|MirAncesTar|miRDB|MirMAP|miRTar2GO|MultiMiTar|RNAhybrid|TargetSpy
RAD51B	O15315		hsa-miR-1248	0.395023	12	Very High	CoMeTa|Cupid|DIANA|ElMMo3|MBStar|MirAncesTar|MirMAP|MirSNP|MirTar|Mirza-G|RepTar|RNAhybrid
CPLX3	Q8WVH0		hsa-miR-484	0.394688	10	Very High	BCmicrO|DIANA|ElMMo3|MirAncesTar|miRDB|MirMAP|Mirza-G|RepTar|RNAhybrid|TargetRank
ADAM33	Q9BZ11		hsa-miR-484	0.394449	12	Very High	BCmicrO|BiTargeting|DIANA|ElMMo3|MirAncesTar|miRDB|MirMAP|MirSNP|Mirza-G|RepTar|RNAhybrid|TargetRank
ACADL	P28330		hsa-miR-451a	0.394446	13	Very High	BCmicrO|DIANA|ElMMo3|MBStar|microrna.org|MirAncesTar|mirbase|miRcode|miRDB|MirMAP|Mirza-G|RNAhybrid|TargetRank
PDSS2	Q86YH6		hsa-miR-1248	0.394439	13	Very High	CoMeTa|Cupid|DIANA|ElMMo3|MirAncesTar|miRDB|MirMAP|MirSNP|Mirza-G|PACCMIT|RepTar|RNAhybrid|TargetSpy
BTBD7	Q9P203		hsa-miR-484	0.394362	12	Very High	BCmicrO|DIANA|ElMMo3|MBStar|MirAncesTar|miRDB|MirMAP|MirSNP|miRTar2GO|RepTar|RNAhybrid|TargetRank
PPP1R12B	O60237		hsa-miR-484	0.394316	10	Very High	BCmicrO|BiTargeting|MBStar|MirAncesTar|MirMAP|miRTar2GO|MultiMiTar|RNA22|RNAhybrid|TargetRank
CNNM4	Q6P4Q7		hsa-miR-484	0.394219	11	Very High	BCmicrO|BiTargeting|DIANA|ElMMo3|MirAncesTar|miRDB|MirMAP|MirSNP|miRTar2GO|RepTar|TargetRank
DIRAS1	O95057		hsa-miR-484	0.394146	12	Very High	BCmicrO|BiTargeting|CoMeTa|ElMMo3|MBStar|MirAncesTar|miRDB|MirMAP|MirSNP|miRTar2GO|Mirza-G|RNAhybrid
RIMS2	Q9UQ26		hsa-miR-1248	0.394144	12	Very High	BiTargeting|CoMeTa|DIANA|ElMMo3|MBStar|MirAncesTar|miRDB|MirMAP|MirSNP|Mirza-G|RepTar|RNAhybrid
WASF2	Q9Y6W5		hsa-miR-484	0.39414	13	Very High	BCmicrO|BiTargeting|DIANA|ElMMo3|MirAncesTar|miRDB|MirMAP|Mirza-G|MultiMiTar|RepTar|RNA22|RNAhybrid|TargetRank
HCCS	P53701		hsa-miR-484	0.393985	12	Very High	BCmicrO|DIANA|ElMMo3|MBStar|MirAncesTar|MirMAP|miRTar2GO|Mirza-G|RepTar|RNAhybrid|TargetRank|TargetSpy
LIN54	Q6MZP7		hsa-miR-484	0.393892	12	Very High	BCmicrO|BiTargeting|DIANA|ElMMo3|MBStar|MirAncesTar|miRDB|MirMAP|miRTar2GO|RNAhybrid|TargetRank|TargetSpy
DTWD2	Q8NBA8		hsa-miR-1248	0.393508	13	Very High	Cupid|DIANA|ElMMo3|MBStar|MirAncesTar|miRDB|MirMAP|MirSNP|MirTar|Mirza-G|RepTar|RNAhybrid|TargetSpy
PDE11A	Q9HCR9		hsa-miR-484	0.393392	11	Very High	BCmicrO|CoMeTa|DIANA|ElMMo3|MBStar|MirAncesTar|miRDB|MirMAP|RepTar|RNAhybrid|TargetRank
TAGLN2	P37802		hsa-miR-484	0.392993	11	Very High	BCmicrO|CoMeTa|ElMMo3|MirAncesTar|miRDB|MirMAP|miRTar2GO|Mirza-G|MultiMiTar|RNA22|RNAhybrid
CD83	Q01151		hsa-miR-1248	0.39243	12	Very High	CoMeTa|DIANA|ElMMo3|MBStar|MirAncesTar|miRDB|MirMAP|MirTar|Mirza-G|RepTar|RNAhybrid|TargetSpy
KMT2D	O14686		hsa-miR-484	0.392257	11	Very High	BCmicrO|CoMeTa|DIANA|ElMMo3|MirAncesTar|miRDB|MirMAP|miRTar2GO|MultiMiTar|RepTar|RNAhybrid
IBA57	Q5T440		hsa-miR-484	0.392121	11	Very High	BCmicrO|BiTargeting|DIANA|ElMMo3|MBStar|MirAncesTar|miRDB|MirMAP|miRTar2GO|RepTar|TargetRank
HPCAL1	P37235		hsa-miR-484	0.39203	13	Very High	BCmicrO|BiTargeting|CoMeTa|DIANA|ElMMo3|MBStar|MirAncesTar|miRDB|MirMAP|miRTar2GO|Mirza-G|RepTar|RNAhybrid
RARB	P10826		hsa-miR-1248	0.391945	11	Very High	CoMeTa|Cupid|DIANA|ElMMo3|MirAncesTar|miRDB|MirMAP|MirTar|Mirza-G|RNAhybrid|TargetSpy
ETS1	P14921		hsa-miR-484	0.391917	12	Very High	BCmicrO|DIANA|ElMMo3|MBStar|MirAncesTar|MirMAP|miRTar2GO|Mirza-G|MultiMiTar|RepTar|RNAhybrid|TargetSpy
TNR	Q92752		hsa-miR-484	0.391571	13	Very High	BCmicrO|CoMeTa|DIANA|ElMMo3|MirAncesTar|miRDB|MirMAP|MirSNP|Mirza-G|PACCMIT|RepTar|RNA22|RNAhybrid
MBP	P02686		hsa-miR-451a	0.391311	12	Very High	BCmicrO|DIANA|ElMMo3|MBStar|microrna.org|MirAncesTar|miRcode|MirMAP|MirTar|miRTar2GO|Mirza-G|RNAhybrid
FGF7	P21781		hsa-miR-484	0.39118	12	Very High	BCmicrO|CoMeTa|DIANA|ElMMo3|MBStar|MirAncesTar|miRDB|MirMAP|RepTar|RNAhybrid|TargetRank|TargetSpy
PLCXD2	Q0VAA5		hsa-miR-484	0.391116	13	Very High	BCmicrO|BiTargeting|DIANA|ElMMo3|MBStar|MirAncesTar|mirbase|miRDB|MirMAP|Mirza-G|RepTar|RNAhybrid|TargetRank
PLEKHA7	Q6IQ23		hsa-miR-484	0.39106	11	Very High	BCmicrO|BiTargeting|DIANA|ElMMo3|MirAncesTar|MirMAP|Mirza-G|MultiMiTar|RepTar|RNAhybrid|TargetRank
CRTAP	O75718		hsa-miR-484	0.390907	14	Very High	BCmicrO|BiTargeting|DIANA|ElMMo3|MBStar|MirAncesTar|mirbase|miRDB|MirMAP|Mirza-G|RepTar|RNAhybrid|TargetRank|TargetSpy
PSTPIP2	Q9H939		hsa-miR-484	0.390402	13	Very High	BCmicrO|CoMeTa|DIANA|ElMMo3|MBStar|MirAncesTar|miRDB|MirMAP|Mirza-G|RepTar|RNAhybrid|TargetRank|TargetSpy
GJC1	P36383		hsa-miR-484	0.390311	11	Very High	BCmicrO|DIANA|ElMMo3|MBStar|miRDB|MirMAP|MirTar|Mirza-G|RepTar|RNAhybrid|TargetRank
KLF6	Q99612		hsa-miR-1248	0.390267	11	Very High	Cupid|DIANA|ElMMo3|MBStar|MirAncesTar|miRDB|MirMAP|MirSNP|MirTar|Mirza-G|RNAhybrid
BMP1	P13497		hsa-miR-484	0.390037	12	Very High	BCmicrO|BiTargeting|CoMeTa|DIANA|ElMMo3|MirAncesTar|mirbase|miRDB|MirMAP|MirSNP|PACCMIT|RNAhybrid
PKD2L1	Q9P0L9		hsa-miR-484	0.390025	13	Very High	BCmicrO|CoMeTa|DIANA|ElMMo3|MirAncesTar|mirbase|miRDB|MirMAP|MirTar|Mirza-G|RepTar|RNAhybrid|TargetSpy
FOXN3	O00409		hsa-miR-484	0.389985	9	Very High	BCmicrO|CoMeTa|DIANA|ElMMo3|MirAncesTar|MirMAP|miRTar2GO|MultiMiTar|RNAhybrid
SRGAP3	O43295		hsa-miR-484	0.389759	12	Very High	BCmicrO|BiTargeting|CoMeTa|DIANA|ElMMo3|MBStar|MirAncesTar|miRDB|MirMAP|RepTar|TargetRank|TargetSpy
SLC39A14	Q15043		hsa-miR-451a	0.389709	11	Very High	BCmicrO|CoMeTa|ElMMo3|microrna.org|MirAncesTar|miRcode|miRDB|MirMAP|MirSNP|Mirza-G|RNAhybrid
FSTL3	O95633		hsa-miR-484	0.389441	10	Very High	BCmicrO|BiTargeting|CoMeTa|DIANA|MirAncesTar|MirMAP|miRTar2GO|RepTar|RNAhybrid|TargetRank
PAX3	P23760		hsa-miR-1248	0.389294	12	Very High	CoMeTa|Cupid|DIANA|ElMMo3|MBStar|MirAncesTar|miRDB|MirMAP|MirSNP|Mirza-G|RNAhybrid|TargetSpy
C7orf43	Q8WVR3		hsa-miR-484	0.388792	12	Very High	BCmicrO|BiTargeting|CoMeTa|DIANA|ElMMo3|MirAncesTar|MirMAP|miRTar2GO|Mirza-G|MultiMiTar|RepTar|RNAhybrid
ABRAXAS2	Q15018		hsa-miR-484	0.388761	12	Very High	BCmicrO|CoMeTa|Cupid|DIANA|ElMMo3|MBStar|MirAncesTar|MirMAP|Mirza-G|MultiMiTar|RepTar|RNAhybrid
GPM6A	P51674		hsa-miR-484	0.388499	11	Very High	BCmicrO|Cupid|DIANA|ElMMo3|MBStar|MirAncesTar|MirMAP|Mirza-G|MultiMiTar|RepTar|RNAhybrid
FARP1	Q9Y4F1		hsa-miR-484	0.388428	12	Very High	BCmicrO|BiTargeting|DIANA|ElMMo3|MBStar|MirAncesTar|miRDB|MirMAP|miRTar2GO|Mirza-G|RNAhybrid|TargetRank
SREK1	Q8WXA9		hsa-miR-484	0.38819	13	Very High	BCmicrO|BiTargeting|Cupid|DIANA|ElMMo3|MBStar|MirAncesTar|MirMAP|Mirza-G|MultiMiTar|RepTar|RNAhybrid|TargetSpy
GTPBP10	A4D1E9		hsa-miR-484	0.3879	13	Very High	BCmicrO|DIANA|ElMMo3|MBStar|MirAncesTar|miRDB|MirMAP|MirSNP|Mirza-G|RepTar|RNAhybrid|TargetRank|TargetSpy
PPP3R2	Q96LZ3		hsa-miR-484	0.387899	12	Very High	BCmicrO|BiTargeting|DIANA|ElMMo3|MirAncesTar|miRDB|MirMAP|MirTar|Mirza-G|RNAhybrid|TargetRank|TargetSpy
CTDSPL	O15194		hsa-miR-484	0.387852	8	Very High	BCmicrO|ElMMo3|MAMI|MirAncesTar|miRDB|MirMAP|Mirza-G|RNAhybrid
DNM3	Q9UQ16		hsa-miR-1248	0.387706	13	Very High	BiTargeting|CoMeTa|DIANA|ElMMo3|MBStar|MirAncesTar|miRDB|MirMAP|MirTar|Mirza-G|RepTar|RNAhybrid|TargetSpy
SAP130	Q9H0E3		hsa-miR-484	0.38757	13	Very High	BCmicrO|BiTargeting|CoMeTa|DIANA|ElMMo3|MirAncesTar|mirbase|miRDB|MirMAP|Mirza-G|PACCMIT|RepTar|RNAhybrid
LNPK	Q9C0E8		hsa-miR-484	0.387537	12	Very High	BCmicrO|DIANA|ElMMo3|MBStar|MirAncesTar|miRDB|MirMAP|Mirza-G|RepTar|RNAhybrid|TargetRank|TargetSpy
NONO	Q15233		hsa-miR-1248	0.387095	11	Very High	CoMeTa|DIANA|ElMMo3|MBStar|MirAncesTar|miRDB|MirMAP|MirTar|PACCMIT|RNAhybrid|TargetSpy
SWAP70	Q9UH65		hsa-miR-451a	0.386926	13	Very High	BCmicrO|DIANA|ElMMo3|MBStar|microrna.org|MirAncesTar|miRcode|miRDB|MirMAP|MirSNP|miRTar2GO|Mirza-G|RNAhybrid
ABCB10	Q9NRK6		hsa-miR-484	0.386842	12	Very High	BCmicrO|DIANA|ElMMo3|MirAncesTar|MirMAP|Mirza-G|MultiMiTar|RepTar|RNA22|RNAhybrid|TargetRank|TargetSpy
TNFSF15	O95150		hsa-miR-451a	0.386802	13	Very High	BCmicrO|CoMeTa|DIANA|ElMMo3|MAMI|microrna.org|MirAncesTar|mirbase|miRcode|miRDB|MirMAP|Mirza-G|RNAhybrid
BCAP29	Q9UHQ4		hsa-miR-484	0.386706	12	Very High	BCmicrO|CoMeTa|DIANA|ElMMo3|MBStar|MirAncesTar|MirMAP|Mirza-G|RepTar|RNAhybrid|TargetRank|TargetSpy
ATRNL1	Q5VV63		hsa-miR-484	0.386305	12	Very High	BCmicrO|CoMeTa|DIANA|ElMMo3|MBStar|MirAncesTar|miRDB|MirMAP|Mirza-G|RepTar|RNAhybrid|TargetRank
BCL2L2	Q92843		hsa-miR-1248	0.385911	12	Very High	CoMeTa|Cupid|DIANA|ElMMo3|MBStar|MirAncesTar|miRDB|MirMAP|Mirza-G|PACCMIT|RepTar|RNAhybrid
HBEGF	Q99075		hsa-miR-1248	0.385804	12	Very High	CoMeTa|DIANA|ElMMo3|MirAncesTar|miRDB|MirMAP|MirSNP|MirTar|Mirza-G|RepTar|RNAhybrid|TargetSpy
CLUH	O75153		hsa-miR-484	0.385473	13	Very High	BCmicrO|BiTargeting|CoMeTa|DIANA|ElMMo3|MBStar|MirAncesTar|miRDB|MirMAP|Mirza-G|MultiMiTar|RepTar|RNAhybrid
SMAD3	P84022		hsa-miR-484	0.385436	12	Very High	BCmicrO|DIANA|ElMMo3|MBStar|MirAncesTar|MirMAP|miRTar2GO|Mirza-G|MultiMiTar|RepTar|RNAhybrid|TargetSpy
USP24	Q9UPU5		hsa-miR-484	0.385115	12	Very High	BCmicrO|DIANA|ElMMo3|MirAncesTar|miRDB|MirMAP|miRTar2GO|Mirza-G|RepTar|RNA22|RNAhybrid|TargetRank
SNTB2	Q13425		hsa-miR-484	0.385051	10	Very High	BCmicrO|CoMeTa|DIANA|MBStar|MirAncesTar|MirMAP|miRTar2GO|RepTar|RNAhybrid|TargetRank
CDC73	Q6P1J9		hsa-miR-1248	0.384974	12	Very High	BiTargeting|CoMeTa|DIANA|ElMMo3|MBStar|MirAncesTar|miRDB|MirMAP|MirTar|Mirza-G|PACCMIT|RNA22
2017-09-03	Q9UH03		hsa-miR-484	0.384969	12	Very High	BCmicrO|DIANA|ElMMo3|MirAncesTar|miRDB|MirMAP|MirTar|Mirza-G|MultiMiTar|RepTar|RNAhybrid|TargetRank
BBC3	Q96PG8		hsa-miR-484	0.384878	11	Very High	BCmicrO|BiTargeting|CoMeTa|DIANA|MBStar|MirAncesTar|mirbase|MirMAP|miRTar2GO|MultiMiTar|RNAhybrid
PRICKLE2	Q7Z3G6		hsa-miR-1248	0.384857	11	Very High	DIANA|ElMMo3|MBStar|MirAncesTar|miRDB|MirMAP|MirTar|Mirza-G|RepTar|RNAhybrid|TargetSpy
LASP1	Q14847		hsa-miR-484	0.384783	12	Very High	BCmicrO|BiTargeting|DIANA|ElMMo3|MBStar|MirAncesTar|miRDB|MirMAP|miRTar2GO|RepTar|RNAhybrid|TargetRank
CYB5A	P00167		hsa-miR-484	0.38475	13	Very High	BCmicrO|CoMeTa|DIANA|ElMMo3|MBStar|MirAncesTar|mirbase|miRDB|MirMAP|MirSNP|miRTar2GO|RNAhybrid|TargetSpy
TAF11	Q15544		hsa-miR-484	0.384731	11	Very High	BCmicrO|DIANA|ElMMo3|MirAncesTar|MirMAP|Mirza-G|MultiMiTar|RepTar|RNAhybrid|TargetRank|TargetSpy
NXF1	Q9UBU9		hsa-miR-484	0.384542	13	Very High	BCmicrO|CoMeTa|DIANA|ElMMo3|MirAncesTar|mirbase|miRDB|MirMAP|miRTar2GO|Mirza-G|RepTar|RNAhybrid|TargetSpy
KRT80	Q6KB66		hsa-miR-484	0.384373	11	Very High	BCmicrO|DIANA|ElMMo3|MirAncesTar|miRDB|MirMAP|miRTar2GO|Mirza-G|RepTar|TargetRank|TargetSpy
CBFA2T2	O43439		hsa-miR-484	0.384255	13	Very High	BCmicrO|CoMeTa|DIANA|ElMMo3|MBStar|MirAncesTar|miRDB|MirMAP|Mirza-G|RepTar|RNAhybrid|TargetRank|TargetSpy
PHC2	Q8IXK0		hsa-miR-484	0.384231	13	Very High	BCmicrO|CoMeTa|DIANA|ElMMo3|MBStar|MirAncesTar|miRDB|MirMAP|Mirza-G|MultiMiTar|PACCMIT|RNA22|RNAhybrid
EHF	Q9NZC4		hsa-miR-451a	0.38419	13	Very High	BCmicrO|CoMeTa|DIANA|ElMMo3|MAMI|microrna.org|MirAncesTar|miRcode|miRDB|MirMAP|MirSNP|Mirza-G|RNAhybrid
CHSY1	Q86X52		hsa-miR-484	0.384036	11	Very High	BCmicrO|DIANA|ElMMo3|MBStar|MirAncesTar|MirMAP|miRTar2GO|Mirza-G|MultiMiTar|RepTar|TargetSpy
STK4	Q13043		hsa-miR-451a	0.384027	12	Very High	BCmicrO|CoMeTa|DIANA|ElMMo3|microrna.org|MirAncesTar|miRcode|miRDB|MirMAP|miRTar2GO|Mirza-G|RNAhybrid
CLCN4	P51793		hsa-miR-484	0.383829	13	Very High	BCmicrO|BiTargeting|DIANA|ElMMo3|MBStar|MirAncesTar|miRDB|MirMAP|MirSNP|MirTar|Mirza-G|RNAhybrid|TargetRank
AHCY	P23526		hsa-miR-484	0.383616	12	Very High	BCmicrO|CoMeTa|DIANA|ElMMo3|MirAncesTar|miRDB|MirMAP|miRTar2GO|Mirza-G|RepTar|RNAhybrid|TargetSpy
VSX1	Q9NZR4		hsa-miR-451a	0.383448	12	Very High	BCmicrO|BiTargeting|CoMeTa|ElMMo3|microrna.org|MirAncesTar|mirbase|miRcode|MirMAP|MirSNP|Mirza-G|RNAhybrid
RNF40	O75150		hsa-miR-484	0.383439	12	Very High	BCmicrO|BiTargeting|CoMeTa|DIANA|ElMMo3|MirAncesTar|miRDB|MirMAP|miRTar2GO|Mirza-G|RepTar|RNAhybrid
DOLPP1	Q86YN1		hsa-miR-484	0.383406	12	Very High	BCmicrO|CoMeTa|DIANA|ElMMo3|MirAncesTar|miRDB|MirMAP|Mirza-G|MultiMiTar|PACCMIT|RNAhybrid|TargetSpy
TBC1D24	Q9ULP9		hsa-miR-484	0.38325	12	Very High	BCmicrO|BiTargeting|DIANA|ElMMo3|MirAncesTar|miRDB|MirMAP|Mirza-G|PACCMIT|RepTar|RNAhybrid|TargetRank
AGO1	Q9UL18		hsa-miR-484	0.383184	12	Very High	BCmicrO|CoMeTa|DIANA|ElMMo3|MBStar|MirAncesTar|MirMAP|Mirza-G|MultiMiTar|PACCMIT|RepTar|RNA22
CDC16	Q13042		hsa-miR-1248	0.383145	12	Very High	CoMeTa|DIANA|ElMMo3|MBStar|MirAncesTar|miRDB|MirMAP|MirTar|PACCMIT|RepTar|RNAhybrid|TargetSpy
TTPAL	Q9BTX7		hsa-miR-484	0.3831	11	Very High	BCmicrO|DIANA|ElMMo3|MirAncesTar|MirMAP|miRTar2GO|Mirza-G|RepTar|RNAhybrid|TargetRank|TargetSpy
TNRC6C	Q9HCJ0		hsa-miR-484	0.383006	12	Very High	BCmicrO|BiTargeting|DIANA|ElMMo3|MirAncesTar|miRDB|MirMAP|MirTar|miRTar2GO|Mirza-G|PACCMIT|RNAhybrid
MBTD1	Q05BQ5		hsa-miR-1248	0.382849	12	Very High	Cupid|DIANA|ElMMo3|MBStar|MirAncesTar|miRDB|MirMAP|MirTar|Mirza-G|PACCMIT|RNAhybrid|TargetSpy
GABRB2	P47870		hsa-miR-484	0.382834	11	Very High	BCmicrO|DIANA|ElMMo3|MBStar|MirAncesTar|MirMAP|Mirza-G|MultiMiTar|RepTar|RNAhybrid|TargetRank
CCKBR	P32239		hsa-miR-484	0.382786	12	Very High	BCmicrO|BiTargeting|CoMeTa|DIANA|ElMMo3|MirAncesTar|mirbase|miRDB|MirMAP|Mirza-G|RepTar|RNAhybrid
C21orf91	Q9NYK6		hsa-miR-451a	0.382657	12	Very High	BCmicrO|CoMeTa|ElMMo3|MBStar|microrna.org|MirAncesTar|miRcode|miRDB|MirMAP|Mirza-G|RNAhybrid|TargetRank
ACVR1	Q04771		hsa-miR-1248	0.38224	10	High	CoMeTa|Cupid|ElMMo3|MBStar|MirAncesTar|miRDB|PACCMIT|RepTar|RNAhybrid|TargetSpy
COL5A1	P20908		hsa-miR-484	0.382238	11	High	BCmicrO|BiTargeting|DIANA|ElMMo3|MirAncesTar|miRDB|MirMAP|miRTar2GO|Mirza-G|RepTar|TargetRank
TSPOAP1	O95153		hsa-miR-484	0.382128	13	High	BCmicrO|BiTargeting|CoMeTa|DIANA|ElMMo3|MBStar|MirAncesTar|mirbase|miRDB|MirMAP|MirSNP|PACCMIT|RNAhybrid
CDK2	P24941		hsa-miR-1248	0.381909	10	High	CoMeTa|Cupid|ElMMo3|MirAncesTar|miRDB|MirMAP|MirTar|Mirza-G|RNAhybrid|TargetSpy
TNNI1	P19237		hsa-miR-484	0.381848	13	High	BCmicrO|BiTargeting|DIANA|ElMMo3|MBStar|MirAncesTar|miRDB|MirMAP|PACCMIT|RepTar|RNA22|RNAhybrid|TargetRank
TACC1	O75410		hsa-miR-484	0.381599	12	High	BCmicrO|BiTargeting|DIANA|ElMMo3|MBStar|MirAncesTar|miRDB|MirMAP|miRTar2GO|MultiMiTar|RNAhybrid|TargetSpy
POT1	Q9NUX5		hsa-miR-484	0.381451	12	High	BCmicrO|DIANA|ElMMo3|MBStar|MirAncesTar|miRDB|MirMAP|MirSNP|Mirza-G|RNAhybrid|TargetRank|TargetSpy
CCNG1	P51959		hsa-miR-484	0.381442	11	High	BCmicrO|DIANA|ElMMo3|MBStar|MirAncesTar|MirMAP|miRTar2GO|Mirza-G|RepTar|RNAhybrid|TargetRank
TNPO1	Q92973		hsa-miR-484	0.381414	12	High	BCmicrO|DIANA|ElMMo3|MBStar|MirAncesTar|miRDB|MirMAP|miRTar2GO|Mirza-G|RepTar|RNAhybrid|TargetRank
TSPAN14	Q8NG11		hsa-miR-484	0.381336	12	High	BCmicrO|BiTargeting|DIANA|ElMMo3|MirAncesTar|MirMAP|miRTar2GO|Mirza-G|MultiMiTar|RepTar|RNAhybrid|TargetSpy
ZSCAN22	P10073		hsa-miR-484	0.381243	11	High	BCmicrO|BiTargeting|DIANA|ElMMo3|MirAncesTar|miRDB|MirMAP|Mirza-G|RepTar|TargetRank|TargetSpy
ORAI2	Q96SN7		hsa-miR-484	0.381206	11	High	BCmicrO|BiTargeting|DIANA|ElMMo3|MBStar|MirAncesTar|miRDB|MirMAP|MirTar|RNAhybrid|TargetSpy
CBLN3	Q6UW01		hsa-miR-484	0.381165	12	High	BCmicrO|BiTargeting|DIANA|ElMMo3|MirAncesTar|miRDB|MirMAP|MirSNP|MultiMiTar|RepTar|RNAhybrid|TargetRank
BACH2	Q9BYV9		hsa-miR-484	0.380974	12	High	BCmicrO|DIANA|ElMMo3|MBStar|MirAncesTar|miRDB|MirMAP|Mirza-G|MultiMiTar|RNAhybrid|TargetRank|TargetSpy
VEGFA	P15692		hsa-miR-484	0.380938	10	High	BCmicrO|CoMeTa|ElMMo3|MirAncesTar|miRDB|MirMAP|MultiMiTar|PACCMIT|RepTar|RNAhybrid
MTURN	Q8N3F0		hsa-miR-484	0.380738	11	High	BCmicrO|DIANA|ElMMo3|MBStar|MirAncesTar|miRDB|MirMAP|miRTar2GO|RepTar|RNAhybrid|TargetRank
RHOF	Q9HBH0		hsa-miR-484	0.380647	11	High	BCmicrO|DIANA|ElMMo3|MBStar|MirAncesTar|MirMAP|miRTar2GO|RepTar|RNAhybrid|TargetRank|TargetSpy
RAB8B	Q92930		hsa-miR-484	0.380601	11	High	BCmicrO|CoMeTa|Cupid|DIANA|ElMMo3|MirAncesTar|miRDB|MirMAP|MultiMiTar|RNAhybrid|TargetSpy
UBA6	A0AVT1		hsa-miR-1248	0.380497	12	High	CoMeTa|DIANA|ElMMo3|MBStar|MirAncesTar|miRDB|MirMAP|MirSNP|MirTar|Mirza-G|RepTar|RNAhybrid
FAM160A2	Q8N612		hsa-miR-484	0.38048	5	High	BCmicrO|DIANA|MAMI|MirAncesTar|RNAhybrid
CELF2	O95319		hsa-miR-451a	0.379739	10	High	BCmicrO|Cupid|DIANA|MBStar|microrna.org|MirAncesTar|miRcode|MirMAP|miRTar2GO|RNAhybrid
MLPH	Q9BV36		hsa-miR-484	0.379667	12	High	BCmicrO|DIANA|ElMMo3|MirAncesTar|miRDB|MirMAP|MirSNP|Mirza-G|RepTar|RNAhybrid|TargetRank|TargetSpy
TRAM2	Q15035		hsa-miR-484	0.379643	8	High	BCmicrO|DIANA|MBStar|MirAncesTar|MirMAP|miRTar2GO|MultiMiTar|TargetRank
DPP6	P42658		hsa-miR-484	0.379581	13	High	BCmicrO|BiTargeting|CoMeTa|DIANA|ElMMo3|MBStar|MirAncesTar|miRDB|MirMAP|Mirza-G|MultiMiTar|RepTar|RNAhybrid
ZIC1	Q15915		hsa-miR-484	0.379501	12	High	BCmicrO|CoMeTa|DIANA|ElMMo3|MBStar|MirAncesTar|miRDB|MirMAP|Mirza-G|MultiMiTar|RepTar|RNAhybrid
IL17RD	Q8NFM7		hsa-miR-484	0.379329	10	High	BCmicrO|BiTargeting|DIANA|ElMMo3|MirAncesTar|miRDB|MirMAP|PACCMIT|RepTar|TargetRank
ABLIM1	O14639		hsa-miR-1248	0.379236	14	High	BiTargeting|CoMeTa|DIANA|ElMMo3|MBStar|MirAncesTar|miRDB|MirMAP|MirSNP|MirTar|Mirza-G|RepTar|RNAhybrid|TargetSpy
ENAH	Q8N8S7		hsa-miR-1248	0.379016	13	High	CoMeTa|DIANA|ElMMo3|MBStar|MirAncesTar|miRDB|MirMAP|MirTar|Mirza-G|RepTar|RNA22|RNAhybrid|TargetSpy
SAPCD2	Q86UD0		hsa-miR-484	0.378813	10	High	BCmicrO|BiTargeting|DIANA|ElMMo3|MirAncesTar|miRDB|MirMAP|miRTar2GO|RepTar|TargetRank
DBX2	Q6ZNG2		hsa-miR-451a	0.378728	11	High	BCmicrO|DIANA|ElMMo3|MBStar|microrna.org|MirAncesTar|miRcode|miRDB|MirMAP|MirTar|Mirza-G
TRPC4AP	Q8TEL6		hsa-miR-484	0.378693	12	High	BCmicrO|CoMeTa|DIANA|ElMMo3|MirAncesTar|mirbase|miRDB|MirMAP|miRTar2GO|Mirza-G|RepTar|RNAhybrid
BLOC1S6	Q9UL45		hsa-miR-484	0.378553	10	High	BCmicrO|BiTargeting|ElMMo3|MirAncesTar|miRDB|MirMAP|Mirza-G|MultiMiTar|RNAhybrid|TargetRank
PCLAF	Q15004		hsa-miR-451a	0.378498	12	High	BCmicrO|DIANA|ElMMo3|microrna.org|MirAncesTar|mirbase|miRcode|miRDB|MirMAP|Mirza-G|RNAhybrid|TargetRank
FBLIM1	Q8WUP2		hsa-miR-484	0.378473	13	High	BCmicrO|BiTargeting|DIANA|ElMMo3|MirAncesTar|MirMAP|MirSNP|miRTar2GO|Mirza-G|RepTar|RNA22|RNAhybrid|TargetRank
ARHGEF19	Q8IW93		hsa-miR-484	0.378366	15	High	BCmicrO|BiTargeting|DIANA|ElMMo3|MirAncesTar|mirbase|miRDB|MirMAP|MirSNP|Mirza-G|RepTar|RNA22|RNAhybrid|TargetRank|TargetSpy
HIP1	O00291		hsa-miR-484	0.378327	12	High	BCmicrO|BiTargeting|DIANA|ElMMo3|MBStar|MirAncesTar|MirMAP|miRTar2GO|RepTar|RNAhybrid|TargetRank|TargetSpy
NKRF	O15226		hsa-miR-484	0.378293	11	High	BCmicrO|DIANA|ElMMo3|MBStar|MirMAP|miRTar2GO|Mirza-G|MultiMiTar|RepTar|RNAhybrid|TargetSpy
STK26	Q9P289		hsa-miR-451a	0.378288	11	High	BCmicrO|DIANA|ElMMo3|MBStar|microrna.org|MirAncesTar|miRDB|MirMAP|Mirza-G|RNAhybrid|TargetRank
PRM1	P04553		hsa-miR-484	0.378192	11	High	BCmicrO|CoMeTa|DIANA|ElMMo3|MBStar|MirAncesTar|miRDB|MirMAP|MultiMiTar|PACCMIT|RNAhybrid
CAPZA2	P47755		hsa-miR-1248	0.378082	12	High	CoMeTa|Cupid|DIANA|ElMMo3|MBStar|MirAncesTar|miRDB|MirMAP|MirTar|Mirza-G|RNAhybrid|TargetSpy
ZNF202	O95125		hsa-miR-484	0.378038	12	High	BCmicrO|BiTargeting|DIANA|ElMMo3|MirAncesTar|mirbase|miRDB|MirMAP|Mirza-G|RepTar|RNAhybrid|TargetRank
ATP1A2	P50993		hsa-miR-484	0.377878	14	High	BCmicrO|BiTargeting|DIANA|ElMMo3|MirAncesTar|miRDB|MirMAP|MirSNP|MirTar|PACCMIT|RepTar|RNA22|RNAhybrid|TargetSpy
SGMS1	Q86VZ5		hsa-miR-484	0.377522	12	High	BCmicrO|CoMeTa|DIANA|ElMMo3|MBStar|MirAncesTar|miRDB|MirMAP|Mirza-G|RNAhybrid|TargetRank|TargetSpy
ZZEF1	O43149		hsa-miR-484	0.377344	11	High	BCmicrO|BiTargeting|DIANA|ElMMo3|MirAncesTar|MirMAP|Mirza-G|MultiMiTar|RepTar|RNAhybrid|TargetRank
VIPR2	P41587		hsa-miR-484	0.377304	11	High	BCmicrO|DIANA|ElMMo3|MirAncesTar|miRDB|MirMAP|MultiMiTar|RepTar|RNAhybrid|TargetRank|TargetSpy
POLA1	P09884		hsa-miR-484	0.377294	12	High	BCmicrO|DIANA|ElMMo3|MBStar|MirAncesTar|miRDB|MirMAP|miRTar2GO|Mirza-G|RepTar|RNAhybrid|TargetRank
MBNL3	Q9NUK0		hsa-miR-484	0.377277	12	High	BCmicrO|CoMeTa|DIANA|ElMMo3|MBStar|MirAncesTar|miRDB|MirMAP|MirTar|Mirza-G|RNAhybrid|TargetSpy
SSU72	Q9NP77		hsa-miR-451a	0.377185	13	High	BCmicrO|ElMMo3|MBStar|MAMI|microrna.org|MirAncesTar|mirbase|miRcode|miRDB|MirMAP|MirSNP|Mirza-G|RNAhybrid
CASKIN2	Q8WXE0		hsa-miR-484	0.377026	12	High	BCmicrO|BiTargeting|CoMeTa|DIANA|ElMMo3|MirAncesTar|mirbase|miRDB|MirMAP|RepTar|RNAhybrid|TargetRank
PRDM1	O75626		hsa-miR-1248	0.376808	11	High	BiTargeting|CoMeTa|Cupid|DIANA|ElMMo3|MBStar|MirAncesTar|miRDB|MirMAP|MirTar|Mirza-G
NXPH4	O95158		hsa-miR-484	0.376763	4	High	BCmicrO|DIANA|MAMI|RNAhybrid
SPTBN1	Q01082		hsa-miR-1248	0.376558	11	High	BiTargeting|CoMeTa|Cupid|ElMMo3|MBStar|MirAncesTar|miRDB|MirMAP|Mirza-G|RNAhybrid|TargetSpy
EHF	Q9NZC4		hsa-miR-1248	0.376499	12	High	CoMeTa|DIANA|ElMMo3|MBStar|MirAncesTar|miRDB|MirMAP|MirSNP|MirTar|Mirza-G|RepTar|RNAhybrid
KLC2	Q9H0B6		hsa-miR-484	0.376476	11	High	BCmicrO|BiTargeting|CoMeTa|DIANA|ElMMo3|MirAncesTar|MirMAP|miRTar2GO|Mirza-G|MultiMiTar|RNAhybrid
LYRM2	Q9NU23		hsa-miR-484	0.376363	13	High	BCmicrO|BiTargeting|DIANA|ElMMo3|MBStar|MirAncesTar|miRDB|MirMAP|Mirza-G|RepTar|RNAhybrid|TargetRank|TargetSpy
HIPK1	Q86Z02		hsa-miR-1248	0.375951	12	High	BiTargeting|CoMeTa|Cupid|DIANA|ElMMo3|MBStar|MirAncesTar|MirMAP|Mirza-G|RepTar|RNA22|RNAhybrid
BET1	O15155		hsa-miR-484	0.375858	10	High	BCmicrO|CoMeTa|ElMMo3|MirAncesTar|MirMAP|MirTar|Mirza-G|RNAhybrid|TargetRank|TargetSpy
ING3	Q9NXR8		hsa-miR-451a	0.375821	8	High	BCmicrO|CoMeTa|Cupid|MAMI|microrna.org|MirAncesTar|mirbase|RNAhybrid
GTF2H1	P32780		hsa-miR-1248	0.375777	12	High	CoMeTa|Cupid|DIANA|ElMMo3|MBStar|MirAncesTar|miRDB|MirMAP|MirTar|Mirza-G|RNAhybrid|TargetSpy
MAP1B	P46821		hsa-miR-484	0.375705	13	High	BCmicrO|DIANA|ElMMo3|MBStar|MirAncesTar|miRDB|MirMAP|MirSNP|miRTar2GO|Mirza-G|RepTar|RNAhybrid|TargetRank
BAK1	Q16611		hsa-miR-451a	0.375658	12	High	BCmicrO|DIANA|ElMMo3|microrna.org|MirAncesTar|mirbase|miRcode|miRDB|MirMAP|miRTar2GO|Mirza-G|RNAhybrid
SLC7A6OS	Q96CW6		hsa-miR-451a	0.375608	12	High	BCmicrO|DIANA|ElMMo3|MAMI|microrna.org|MirAncesTar|miRcode|miRDB|MirMAP|MirSNP|Mirza-G|RNAhybrid
SHTN1	A0MZ66		hsa-miR-484	0.375397	11	High	BCmicrO|DIANA|ElMMo3|MBStar|MirAncesTar|MirMAP|miRTar2GO|Mirza-G|RepTar|RNAhybrid|TargetRank
N4BP3	O15049		hsa-miR-484	0.375267	10	High	BCmicrO|BiTargeting|CoMeTa|DIANA|ElMMo3|MBStar|MirAncesTar|miRDB|MirMAP|RepTar
TNFRSF1B	P20333		hsa-miR-484	0.375161	9	High	BCmicrO|DIANA|ElMMo3|MirAncesTar|MirMAP|miRTar2GO|RepTar|RNA22|TargetRank
TCF21	O43680		hsa-miR-484	0.375154	11	High	BCmicrO|CoMeTa|DIANA|ElMMo3|MBStar|MirAncesTar|miRDB|MirMAP|Mirza-G|RepTar|TargetRank
EEA1	Q15075		hsa-miR-484	0.375066	10	High	BCmicrO|Cupid|ElMMo3|MirAncesTar|MirMAP|miRTar2GO|Mirza-G|MultiMiTar|RepTar|RNAhybrid
CACNA1I	Q9P0X4		hsa-miR-484	0.375034	14	High	BCmicrO|BiTargeting|CoMeTa|DIANA|ElMMo3|MBStar|MirAncesTar|miRDB|MirMAP|MirSNP|Mirza-G|MultiMiTar|RepTar|RNAhybrid
PRDM2	Q13029		hsa-miR-484	0.374728	12	High	BCmicrO|BiTargeting|CoMeTa|DIANA|ElMMo3|MirAncesTar|miRDB|MirMAP|miRTar2GO|RepTar|RNA22|RNAhybrid
HMGN5	P82970		hsa-miR-1248	0.374427	11	High	CoMeTa|DIANA|ElMMo3|MirAncesTar|miRDB|MirMAP|MirTar|Mirza-G|PACCMIT|RepTar|RNAhybrid
MYB	P10242		hsa-miR-484	0.374297	12	High	BCmicrO|BiTargeting|CoMeTa|DIANA|ElMMo3|MBStar|MirAncesTar|MirMAP|Mirza-G|MultiMiTar|RepTar|RNAhybrid
ANGPT1	Q15389		hsa-miR-484	0.374188	12	High	BCmicrO|BiTargeting|DIANA|ElMMo3|MBStar|MirAncesTar|MirMAP|Mirza-G|MultiMiTar|RepTar|RNAhybrid|TargetRank
MAP2K6	P52564		hsa-miR-1248	0.374103	13	High	BiTargeting|CoMeTa|DIANA|ElMMo3|MBStar|MirAncesTar|miRDB|MirMAP|MirTar|Mirza-G|PACCMIT|RNAhybrid|TargetSpy
MNT	Q99583		hsa-miR-484	0.374103	10	High	BCmicrO|BiTargeting|DIANA|MBStar|MirAncesTar|MirMAP|miRTar2GO|MultiMiTar|RNAhybrid|TargetRank
RBM17	Q96I25		hsa-miR-1248	0.373764	13	High	CoMeTa|Cupid|DIANA|ElMMo3|MBStar|MirAncesTar|miRDB|MirMAP|MirTar|Mirza-G|RepTar|RNAhybrid|TargetSpy
ARF4	P18085		hsa-miR-484	0.373625	10	High	BCmicrO|DIANA|ElMMo3|MirAncesTar|MirMAP|miRTar2GO|Mirza-G|MultiMiTar|RepTar|RNAhybrid
ZFYVE21	Q9BQ24		hsa-miR-484	0.373545	14	High	BCmicrO|BiTargeting|DIANA|ElMMo3|MBStar|MirAncesTar|mirbase|miRDB|MirMAP|MirSNP|Mirza-G|MultiMiTar|RNAhybrid|TargetSpy
RBM47	A0AV96		hsa-miR-1248	0.373542	12	High	CoMeTa|Cupid|DIANA|ElMMo3|MBStar|MirAncesTar|miRDB|MirMAP|MirTar|Mirza-G|RNAhybrid|TargetSpy
PPARGC1B	Q86YN6		hsa-miR-484	0.373481	11	High	BCmicrO|CoMeTa|DIANA|ElMMo3|MBStar|MirAncesTar|miRDB|MirMAP|miRTar2GO|PACCMIT|RNAhybrid
TUB	P50607		hsa-miR-484	0.373385	13	High	BCmicrO|BiTargeting|DIANA|ElMMo3|MBStar|MirAncesTar|miRDB|MirMAP|MirSNP|miRTar2GO|Mirza-G|RepTar|RNAhybrid
GLYR1	Q49A26		hsa-miR-484	0.373335	11	High	BCmicrO|BiTargeting|DIANA|ElMMo3|MirAncesTar|MirMAP|miRTar2GO|Mirza-G|MultiMiTar|RepTar|RNAhybrid
RTL10	Q7L3V2		hsa-miR-484	0.37323	11	High	BCmicrO|BiTargeting|DIANA|ElMMo3|MirAncesTar|miRDB|MirMAP|miRTar2GO|Mirza-G|RepTar|TargetRank
AGO4	Q9HCK5		hsa-miR-484	0.373219	11	High	BCmicrO|Cupid|DIANA|ElMMo3|MBStar|MirAncesTar|MirMAP|miRTar2GO|Mirza-G|MultiMiTar|RNA22
SYNPO	Q8N3V7		hsa-miR-484	0.373026	12	High	BCmicrO|BiTargeting|CoMeTa|DIANA|ElMMo3|MirAncesTar|mirbase|miRDB|MirMAP|Mirza-G|RepTar|TargetSpy
SETDB1	Q15047		hsa-miR-484	0.372984	13	High	BCmicrO|CoMeTa|DIANA|ElMMo3|MBStar|MirAncesTar|miRDB|MirMAP|miRTar2GO|Mirza-G|RNA22|RNAhybrid|TargetSpy
NUP43	Q8NFH3		hsa-miR-484	0.372959	12	High	BCmicrO|DIANA|ElMMo3|MBStar|MirAncesTar|miRDB|MirMAP|Mirza-G|RepTar|RNAhybrid|TargetRank|TargetSpy
MEOX2	P50222		hsa-miR-451a	0.372886	13	High	BCmicrO|CoMeTa|DIANA|ElMMo3|MBStar|microrna.org|MirAncesTar|mirbase|miRcode|miRDB|MirMAP|Mirza-G|RNAhybrid
SMYD4	Q8IYR2		hsa-miR-484	0.372816	12	High	BCmicrO|BiTargeting|DIANA|ElMMo3|MirAncesTar|miRDB|MirMAP|Mirza-G|MultiMiTar|RepTar|RNAhybrid|TargetRank
UAP1L1	Q3KQV9		hsa-miR-484	0.372571	11	High	BCmicrO|BiTargeting|DIANA|ElMMo3|MirAncesTar|miRDB|MirMAP|MirTar|RepTar|RNAhybrid|TargetRank
MGRN1	O60291		hsa-miR-484	0.372499	11	High	BCmicrO|BiTargeting|CoMeTa|DIANA|ElMMo3|MirAncesTar|miRDB|MirMAP|miRTar2GO|RepTar|RNAhybrid
EMC6	Q9BV81		hsa-miR-484	0.372231	11	High	BCmicrO|CoMeTa|DIANA|ElMMo3|MirAncesTar|mirbase|miRDB|MirMAP|MultiMiTar|PACCMIT|RNAhybrid
GPR63	Q9BZJ6		hsa-miR-484	0.371973	12	High	BCmicrO|DIANA|ElMMo3|MBStar|MirAncesTar|mirbase|miRDB|MirMAP|Mirza-G|MultiMiTar|RepTar|TargetSpy
WNT2B	Q93097		hsa-miR-484	0.371912	12	High	BCmicrO|CoMeTa|DIANA|ElMMo3|MirAncesTar|miRDB|MirMAP|Mirza-G|RepTar|RNA22|RNAhybrid|TargetRank
ESYT1	Q9BSJ8		hsa-miR-484	0.371903	12	High	BCmicrO|BiTargeting|CoMeTa|DIANA|ElMMo3|MirAncesTar|mirbase|miRDB|MirMAP|PACCMIT|RepTar|RNAhybrid
CPSF4	O95639		hsa-miR-484	0.37183	12	High	BCmicrO|BiTargeting|DIANA|ElMMo3|MirAncesTar|miRDB|MirMAP|miRTar2GO|Mirza-G|MultiMiTar|RepTar|RNAhybrid
ZBTB47	Q9UFB7		hsa-miR-484	0.371713	9	High	BCmicrO|DIANA|ElMMo3|MirAncesTar|miRDB|MirMAP|miRTar2GO|RepTar|RNAhybrid
COL1A2	P08123		hsa-miR-1248	0.371678	12	High	CoMeTa|Cupid|DIANA|ElMMo3|MBStar|MirAncesTar|miRDB|MirMAP|MirTar|Mirza-G|RNAhybrid|TargetSpy
COLQ	Q9Y215		hsa-miR-484	0.371592	11	High	BCmicrO|DIANA|ElMMo3|MirAncesTar|miRDB|MirMAP|MirTar|Mirza-G|RNAhybrid|TargetRank|TargetSpy
FAM76B	Q5HYJ3		hsa-miR-484	0.371508	12	High	BCmicrO|DIANA|ElMMo3|MBStar|MirAncesTar|MirMAP|Mirza-G|MultiMiTar|RepTar|RNAhybrid|TargetRank|TargetSpy
MACF1	Q9UPN3		hsa-miR-484	0.371187	13	High	BCmicrO|BiTargeting|CoMeTa|DIANA|ElMMo3|MirAncesTar|miRDB|MirMAP|Mirza-G|PACCMIT|RNA22|RNAhybrid|TargetSpy
IGLL1	P15814		hsa-miR-484	0.371177	13	High	BCmicrO|BiTargeting|CoMeTa|DIANA|ElMMo3|MirAncesTar|mirbase|miRDB|MirMAP|MirSNP|RepTar|RNAhybrid|TargetRank
TUFT1	Q9NNX1		hsa-miR-484	0.371173	12	High	BCmicrO|CoMeTa|DIANA|ElMMo3|MBStar|MirAncesTar|miRDB|MirMAP|Mirza-G|RepTar|RNAhybrid|TargetRank
JARID2	Q92833		hsa-miR-484	0.371167	9	High	BCmicrO|CoMeTa|MBStar|MirAncesTar|MirSNP|miRTar2GO|MultiMiTar|RepTar|RNAhybrid
MTG2	Q9H4K7		hsa-miR-484	0.371073	11	High	BCmicrO|BiTargeting|DIANA|ElMMo3|MBStar|MirAncesTar|MirMAP|Mirza-G|RepTar|TargetRank|TargetSpy
MED15	Q96RN5		hsa-miR-484	0.370954	11	High	BCmicrO|CoMeTa|DIANA|ElMMo3|MirAncesTar|miRDB|MirMAP|miRTar2GO|Mirza-G|RepTar|RNAhybrid
AGPAT5	Q9NUQ2		hsa-miR-484	0.370903	11	High	BCmicrO|DIANA|ElMMo3|MirAncesTar|miRDB|MirMAP|miRTar2GO|Mirza-G|RNAhybrid|TargetRank|TargetSpy
KALRN	O60229		hsa-miR-484	0.370859	12	High	BCmicrO|BiTargeting|CoMeTa|DIANA|ElMMo3|MBStar|MirAncesTar|MirMAP|Mirza-G|RepTar|RNAhybrid|TargetRank
GAB2	Q9UQC2		hsa-miR-484	0.370772	7	High	BCmicrO|BiTargeting|CoMeTa|DIANA|MirAncesTar|miRTar2GO|MultiMiTar
AKR1B1	P15121		hsa-miR-451a	0.370756	12	High	BCmicrO|CoMeTa|DIANA|ElMMo3|microrna.org|MirAncesTar|mirbase|miRcode|miRDB|MirMAP|Mirza-G|RNAhybrid
KSR2	Q6VAB6		hsa-miR-484	0.37066	11	High	BCmicrO|BiTargeting|DIANA|ElMMo3|MBStar|MirAncesTar|miRDB|MirMAP|MirSNP|RepTar|TargetRank
ADGRG6	Q86SQ4		hsa-miR-484	0.37041	12	High	BCmicrO|DIANA|ElMMo3|MBStar|MirAncesTar|miRDB|MirMAP|miRTar2GO|Mirza-G|RepTar|RNAhybrid|TargetRank
TGFBR3	Q03167		hsa-miR-484	0.370226	12	High	BCmicrO|DIANA|ElMMo3|MBStar|MirAncesTar|miRDB|MirMAP|MirTar|miRTar2GO|Mirza-G|RNA22|RNAhybrid
ZHX3	Q9H4I2		hsa-miR-484	0.370191	10	High	BCmicrO|DIANA|ElMMo3|MBStar|MirAncesTar|MirMAP|RepTar|RNAhybrid|TargetRank|TargetSpy
ARHGEF9	O43307		hsa-miR-484	0.37	12	High	BCmicrO|BiTargeting|CoMeTa|DIANA|ElMMo3|MirAncesTar|miRDB|MirMAP|Mirza-G|RepTar|RNAhybrid|TargetRank
STK4	Q13043		hsa-miR-484	0.369826	11	High	BCmicrO|BiTargeting|DIANA|ElMMo3|MirAncesTar|MirMAP|miRTar2GO|RepTar|RNAhybrid|TargetRank|TargetSpy
ZKSCAN1	P17029		hsa-miR-484	0.369812	8	High	BCmicrO|DIANA|MBStar|MirAncesTar|MirMAP|miRTar2GO|MultiMiTar|TargetRank
UBQLN2	Q9UHD9		hsa-miR-484	0.36968	11	High	BCmicrO|Cupid|DIANA|ElMMo3|MBStar|MirAncesTar|MirMAP|Mirza-G|MultiMiTar|RepTar|TargetSpy
ARL10	Q8N8L6		hsa-miR-484	0.369577	12	High	BCmicrO|BiTargeting|DIANA|ElMMo3|MBStar|MirAncesTar|MirMAP|MirSNP|miRTar2GO|Mirza-G|RepTar|RNAhybrid
LRTM2	Q8N967		hsa-miR-484	0.369361	10	High	BCmicrO|DIANA|ElMMo3|MirAncesTar|MirMAP|Mirza-G|MultiMiTar|RepTar|RNAhybrid|TargetRank
PDGFRA	P16234		hsa-miR-484	0.369019	12	High	BCmicrO|CoMeTa|DIANA|ElMMo3|MBStar|MirAncesTar|MirMAP|Mirza-G|RepTar|RNAhybrid|TargetRank|TargetSpy
STX16	O14662		hsa-miR-484	0.368893	12	High	BCmicrO|DIANA|ElMMo3|MBStar|MirAncesTar|miRDB|MirMAP|miRTar2GO|Mirza-G|PACCMIT|RepTar|RNAhybrid
ITPRIP	Q8IWB1		hsa-miR-484	0.368791	10	High	BCmicrO|DIANA|ElMMo3|MirAncesTar|miRDB|MirMAP|miRTar2GO|Mirza-G|RepTar|TargetRank
SH2D1B	O14796		hsa-miR-484	0.368766	10	High	BCmicrO|DIANA|ElMMo3|MirAncesTar|miRDB|MirMAP|Mirza-G|RepTar|TargetRank|TargetSpy
DSC3	Q14574		hsa-miR-484	0.368608	12	High	BCmicrO|CoMeTa|DIANA|ElMMo3|MBStar|MirAncesTar|miRDB|MirMAP|Mirza-G|RepTar|RNAhybrid|TargetRank
SPTBN1	Q01082		hsa-miR-484	0.368524	10	High	BCmicrO|BiTargeting|CoMeTa|ElMMo3|MBStar|MirAncesTar|miRTar2GO|Mirza-G|MultiMiTar|RNAhybrid
SIT1	Q9Y3P8		hsa-miR-484	0.368087	11	High	BCmicrO|BiTargeting|CoMeTa|DIANA|ElMMo3|MirAncesTar|mirbase|miRDB|MirMAP|Mirza-G|RepTar
CBLN4	Q9NTU7		hsa-miR-451a	0.368029	10	High	BCmicrO|DIANA|ElMMo3|microrna.org|MirAncesTar|miRcode|miRDB|MirMAP|Mirza-G|TargetRank
GOLGB1	Q14789		hsa-miR-484	0.367935	13	High	BCmicrO|BiTargeting|DIANA|ElMMo3|MBStar|MirAncesTar|mirbase|miRDB|MirMAP|Mirza-G|RepTar|RNAhybrid|TargetRank
IGLON5	A6NGN9		hsa-miR-484	0.367769	11	High	BCmicrO|DIANA|ElMMo3|MirAncesTar|miRDB|MirMAP|MirTar|Mirza-G|RepTar|RNAhybrid|TargetSpy
JPT2	Q9H910		hsa-miR-484	0.367714	11	High	BCmicrO|DIANA|ElMMo3|MirAncesTar|miRDB|MirMAP|miRTar2GO|Mirza-G|RepTar|RNAhybrid|TargetRank
DENR	O43583		hsa-miR-484	0.367627	12	High	BCmicrO|DIANA|ElMMo3|MBStar|MirAncesTar|miRDB|MirMAP|MirSNP|Mirza-G|RepTar|RNAhybrid|TargetRank
AGL	P35573		hsa-miR-1248	0.367606	11	High	CoMeTa|DIANA|ElMMo3|MBStar|MirAncesTar|miRDB|MirMAP|MirSNP|MirTar|Mirza-G|TargetSpy
RARG	P13631		hsa-miR-484	0.367153	12	High	BCmicrO|BiTargeting|CoMeTa|DIANA|ElMMo3|MirAncesTar|mirbase|miRDB|MirMAP|PACCMIT|RepTar|RNAhybrid
LYPLA2	O95372		hsa-miR-484	0.36715	11	High	BCmicrO|CoMeTa|DIANA|ElMMo3|MirAncesTar|miRDB|MirMAP|miRTar2GO|PACCMIT|RNA22|RNAhybrid
APH1A	Q96BI3		hsa-miR-484	0.367027	11	High	BCmicrO|CoMeTa|DIANA|MBStar|MirAncesTar|mirbase|MirMAP|miRTar2GO|MultiMiTar|RepTar|RNAhybrid
RPRM	Q9NS64		hsa-miR-484	0.366967	11	High	BCmicrO|BiTargeting|CoMeTa|ElMMo3|MBStar|MirAncesTar|miRDB|MirMAP|Mirza-G|MultiMiTar|RepTar
PIK3AP1	Q6ZUJ8		hsa-miR-484	0.36692	11	High	BCmicrO|DIANA|ElMMo3|MBStar|MirAncesTar|MirMAP|Mirza-G|MultiMiTar|RepTar|RNAhybrid|TargetRank
NFAM1	Q8NET5		hsa-miR-484	0.366781	12	High	BCmicrO|BiTargeting|DIANA|ElMMo3|MBStar|MirAncesTar|miRDB|MirMAP|Mirza-G|RepTar|RNAhybrid|TargetRank
AK4	P27144		hsa-miR-484	0.36675	13	High	BCmicrO|BiTargeting|CoMeTa|DIANA|ElMMo3|MBStar|MirAncesTar|miRDB|MirMAP|Mirza-G|RepTar|RNA22|RNAhybrid
NCK2	O43639		hsa-miR-1248	0.366717	13	High	CoMeTa|DIANA|ElMMo3|MBStar|MirAncesTar|miRDB|MirMAP|MirSNP|Mirza-G|PACCMIT|RepTar|RNAhybrid|TargetSpy
JAG1	P78504		hsa-miR-484	0.366579	9	High	BCmicrO|CoMeTa|ElMMo3|MirAncesTar|miRDB|MirMAP|miRTar2GO|MultiMiTar|RNAhybrid
ERC1	Q8IUD2		hsa-miR-484	0.366156	11	High	BCmicrO|BiTargeting|DIANA|ElMMo3|MirAncesTar|miRDB|MirMAP|miRTar2GO|RepTar|RNAhybrid|TargetRank
ASB6	Q9NWX5		hsa-miR-484	0.366142	11	High	BCmicrO|DIANA|ElMMo3|MirAncesTar|miRDB|MirMAP|miRTar2GO|Mirza-G|RepTar|RNAhybrid|TargetRank
ANKRD12	Q6UB98		hsa-miR-484	0.366089	11	High	BCmicrO|DIANA|ElMMo3|MBStar|MirAncesTar|miRDB|MirMAP|miRTar2GO|MultiMiTar|RNAhybrid|TargetSpy
THRB	P10828		hsa-miR-484	0.365815	11	High	BCmicrO|DIANA|ElMMo3|MBStar|MirAncesTar|miRDB|MirMAP|miRTar2GO|RepTar|RNAhybrid|TargetRank
ADAT2	Q7Z6V5		hsa-miR-484	0.365515	10	High	BCmicrO|BiTargeting|ElMMo3|MBStar|MirAncesTar|miRDB|miRTar2GO|Mirza-G|RepTar|TargetRank
ANKRD52	Q8NB46		hsa-miR-484	0.365357	11	High	BCmicrO|BiTargeting|DIANA|ElMMo3|MirAncesTar|miRDB|MirMAP|miRTar2GO|Mirza-G|MultiMiTar|RepTar
EDA	Q92838		hsa-miR-484	0.365327	13	High	BCmicrO|BiTargeting|CoMeTa|DIANA|ElMMo3|MBStar|MirAncesTar|miRDB|MirMAP|PACCMIT|RepTar|RNAhybrid|TargetSpy
DAPP1	Q9UN19		hsa-miR-484	0.364893	13	High	BCmicrO|DIANA|ElMMo3|MBStar|MirAncesTar|miRDB|MirMAP|MirTar|Mirza-G|RepTar|RNAhybrid|TargetRank|TargetSpy
TOR2A	Q5JU69		hsa-miR-484	0.364702	13	High	BCmicrO|BiTargeting|DIANA|ElMMo3|MBStar|MirAncesTar|miRDB|MirMAP|miRTar2GO|Mirza-G|MultiMiTar|RepTar|RNAhybrid
ETS1	P14921		hsa-miR-1248	0.364624	13	High	BiTargeting|CoMeTa|Cupid|DIANA|ElMMo3|MBStar|MirAncesTar|miRDB|MirMAP|MirSNP|Mirza-G|RepTar|RNAhybrid
RBFOX2	O43251		hsa-miR-484	0.364489	11	High	BCmicrO|DIANA|ElMMo3|MirAncesTar|miRDB|MirMAP|miRTar2GO|Mirza-G|RepTar|RNAhybrid|TargetRank
PSMD11	O00231		hsa-miR-451a	0.364407	9	High	BCmicrO|DIANA|MBStar|MirAncesTar|miRcode|miRDB|MirMAP|RNAhybrid|TargetScan
PNRC1	Q12796		hsa-miR-484	0.36421	12	High	BCmicrO|BiTargeting|DIANA|ElMMo3|MirAncesTar|miRDB|MirMAP|MirSNP|Mirza-G|RepTar|RNAhybrid|TargetRank
SORBS1	Q9BX66		hsa-miR-484	0.36409	10	High	BCmicrO|DIANA|ElMMo3|MirAncesTar|miRDB|MirMAP|RepTar|RNAhybrid|TargetRank|TargetSpy
NAT8L	Q8N9F0		hsa-miR-484	0.363839	12	High	BCmicrO|BiTargeting|DIANA|ElMMo3|MBStar|MirAncesTar|miRDB|MirMAP|miRTar2GO|Mirza-G|MultiMiTar|RepTar
IL6R	P08887		hsa-miR-451a	0.363742	12	High	BCmicrO|CoMeTa|DIANA|ElMMo3|microrna.org|MirAncesTar|mirbase|miRcode|miRDB|MirMAP|Mirza-G|RNA22
NDST1	P52848		hsa-miR-484	0.363606	11	High	BCmicrO|CoMeTa|DIANA|ElMMo3|MirAncesTar|mirbase|miRDB|MirMAP|RepTar|RNAhybrid|TargetRank
WASF3	Q9UPY6		hsa-miR-484	0.363584	11	High	BCmicrO|BiTargeting|DIANA|ElMMo3|MBStar|MirAncesTar|miRDB|MirMAP|Mirza-G|RepTar|TargetRank
SOS1	Q07889		hsa-miR-451a	0.363429	10	High	BCmicrO|Cupid|DIANA|MBStar|MirAncesTar|miRcode|MirMAP|miRTar2GO|Mirza-G|RNAhybrid
PRKACB	P22694		hsa-miR-484	0.363322	11	High	BCmicrO|DIANA|ElMMo3|MBStar|MirAncesTar|MirMAP|Mirza-G|MultiMiTar|RepTar|RNAhybrid|TargetRank
PPP6R3	Q5H9R7		hsa-miR-484	0.363245	10	High	BCmicrO|Cupid|DIANA|ElMMo3|MBStar|MirAncesTar|MirMAP|MultiMiTar|RepTar|RNAhybrid
EXOC7	Q9UPT5		hsa-miR-484	0.363212	9	High	BCmicrO|BiTargeting|CoMeTa|DIANA|MirAncesTar|MirMAP|miRTar2GO|MultiMiTar|RNAhybrid
LRRC58	Q96CX6		hsa-miR-484	0.362719	12	High	BCmicrO|BiTargeting|DIANA|ElMMo3|MBStar|MirAncesTar|miRDB|MirMAP|MirTar|miRTar2GO|Mirza-G|RepTar
MSL3	Q8N5Y2		hsa-miR-451a	0.362677	11	High	BCmicrO|CoMeTa|ElMMo3|MBStar|microrna.org|MirAncesTar|mirbase|miRcode|MirMAP|Mirza-G|RNAhybrid
CCL11	P51671		hsa-miR-484	0.362612	10	High	BCmicrO|CoMeTa|DIANA|ElMMo3|MirAncesTar|miRDB|MirMAP|RepTar|RNAhybrid|TargetRank
WDR26	Q9H7D7		hsa-miR-484	0.36233	11	High	BCmicrO|Cupid|DIANA|ElMMo3|MBStar|MirAncesTar|MirMAP|Mirza-G|MultiMiTar|RNA22|RNAhybrid
OLR1	P78380		hsa-miR-484	0.362256	11	High	BCmicrO|BiTargeting|CoMeTa|DIANA|ElMMo3|MirAncesTar|MirMAP|Mirza-G|RepTar|RNAhybrid|TargetRank
SNAP23	O00161		hsa-miR-1248	0.362224	11	High	CoMeTa|DIANA|ElMMo3|MBStar|MirAncesTar|miRDB|MirMAP|MirTar|Mirza-G|RNAhybrid|TargetSpy
MEF2C	Q06413		hsa-miR-1248	0.362161	12	High	BiTargeting|CoMeTa|Cupid|DIANA|ElMMo3|MBStar|MirAncesTar|miRDB|MirMAP|Mirza-G|RepTar|RNAhybrid
FUT9	Q9Y231		hsa-miR-484	0.362076	8	High	BCmicrO|ElMMo3|MBStar|miRDB|MirTar|Mirza-G|RepTar|TargetRank
ALG3	Q92685		hsa-miR-484	0.361904	3	High	BCmicrO|MAMI|RNAhybrid
PRKCB	P05771		hsa-miR-484	0.361853	13	High	BCmicrO|CoMeTa|DIANA|ElMMo3|MBStar|MirAncesTar|mirbase|miRDB|MirMAP|MirSNP|MirTar|RepTar|RNAhybrid
PURB	Q96QR8		hsa-miR-484	0.361663	10	High	BCmicrO|DIANA|ElMMo3|MBStar|MirAncesTar|MirMAP|miRTar2GO|MultiMiTar|RepTar|TargetSpy
TROVE2	P10155		hsa-miR-1248	0.36154	12	High	CoMeTa|DIANA|ElMMo3|MBStar|MirAncesTar|miRDB|MirMAP|MirTar|Mirza-G|RNA22|RNAhybrid|TargetSpy
MAPKAPK3	Q16644		hsa-miR-484	0.361343	11	High	BCmicrO|BiTargeting|CoMeTa|DIANA|ElMMo3|MirAncesTar|miRDB|MirMAP|miRTar2GO|RepTar|RNAhybrid
PTAR1	Q7Z6K3		hsa-miR-484	0.361152	11	High	BCmicrO|DIANA|ElMMo3|MBStar|MirAncesTar|MirMAP|miRTar2GO|RepTar|RNAhybrid|TargetRank|TargetSpy
SLC29A2	Q14542		hsa-miR-484	0.361133	12	High	BCmicrO|BiTargeting|CoMeTa|DIANA|ElMMo3|MirAncesTar|MirMAP|MirSNP|miRTar2GO|Mirza-G|RepTar|RNAhybrid
RPL22L1	Q6P5R6		hsa-miR-484	0.361128	14	High	BCmicrO|BiTargeting|DIANA|ElMMo3|MBStar|MirAncesTar|miRDB|MirMAP|MirSNP|Mirza-G|RepTar|RNAhybrid|TargetRank|TargetSpy
C1QTNF7	Q9BXJ2		hsa-miR-484	0.360958	12	High	BCmicrO|DIANA|ElMMo3|MBStar|MirAncesTar|miRDB|MirMAP|Mirza-G|RepTar|RNAhybrid|TargetRank|TargetSpy
DIEXF	Q68CQ4		hsa-miR-1248	0.360862	13	High	BiTargeting|CoMeTa|DIANA|ElMMo3|MBStar|MirAncesTar|miRDB|MirMAP|MirTar|Mirza-G|RepTar|RNA22|TargetSpy
BRD4	O60885		hsa-miR-484	0.360844	11	High	BCmicrO|BiTargeting|CoMeTa|DIANA|ElMMo3|MirAncesTar|MirMAP|Mirza-G|MultiMiTar|RepTar|RNAhybrid
MS4A2	Q01362		hsa-miR-1248	0.360657	12	High	CoMeTa|DIANA|ElMMo3|MBStar|MirAncesTar|miRDB|MirMAP|MirSNP|MirTar|Mirza-G|RepTar|TargetSpy
UCHL5	Q9Y5K5		hsa-miR-484	0.36059	13	High	BCmicrO|CoMeTa|ElMMo3|MBStar|MirAncesTar|miRDB|MirMAP|MirSNP|miRTar2GO|Mirza-G|MultiMiTar|RNA22|RNAhybrid
SARM1	Q6SZW1		hsa-miR-484	0.36029	11	High	BCmicrO|DIANA|ElMMo3|MBStar|MirAncesTar|MirMAP|miRTar2GO|Mirza-G|RepTar|RNAhybrid|TargetRank
EFNB1	P98172		hsa-miR-484	0.359999	10	High	BCmicrO|CoMeTa|DIANA|ElMMo3|MirAncesTar|miRDB|MirMAP|MultiMiTar|PACCMIT|RepTar
UNC80	Q8N2C7		hsa-miR-484	0.359964	12	High	BCmicrO|DIANA|ElMMo3|MBStar|MirAncesTar|MirMAP|Mirza-G|PACCMIT|RepTar|RNAhybrid|TargetRank|TargetSpy
RALGPS1	Q5JS13		hsa-miR-484	0.359928	11	High	BCmicrO|BiTargeting|CoMeTa|DIANA|ElMMo3|MirAncesTar|miRDB|MirMAP|RepTar|RNAhybrid|TargetRank
SEMA5A	Q13591		hsa-miR-484	0.359923	11	High	BCmicrO|DIANA|ElMMo3|MBStar|MirAncesTar|miRDB|MirMAP|PACCMIT|RepTar|TargetRank|TargetSpy
HELZ	P42694		hsa-miR-484	0.359865	12	High	BCmicrO|DIANA|ElMMo3|MirAncesTar|miRDB|MirMAP|MirTar|Mirza-G|PACCMIT|RepTar|RNAhybrid|TargetSpy
BTBD9	Q96Q07		hsa-miR-484	0.359743	12	High	BCmicrO|BiTargeting|CoMeTa|DIANA|ElMMo3|MBStar|MirAncesTar|miRDB|MirMAP|miRTar2GO|RepTar|RNAhybrid
RECK	O95980		hsa-miR-1248	0.359488	10	High	CoMeTa|Cupid|DIANA|ElMMo3|MirAncesTar|miRDB|MirMAP|Mirza-G|RNAhybrid|TargetSpy
RYBP	Q8N488		hsa-miR-484	0.35932	10	High	BCmicrO|DIANA|ElMMo3|MBStar|MirAncesTar|MirMAP|Mirza-G|MultiMiTar|RepTar|TargetRank
AP2B1	P63010		hsa-miR-484	0.35903	10	High	BCmicrO|ElMMo3|MBStar|MirAncesTar|miRDB|MirMAP|miRTar2GO|MultiMiTar|RNAhybrid|TargetSpy
UCK1	Q9HA47		hsa-miR-484	0.359012	13	High	BCmicrO|DIANA|ElMMo3|MBStar|MirAncesTar|mirbase|miRDB|MirMAP|MirSNP|miRTar2GO|Mirza-G|RepTar|RNAhybrid
GRAMD4	Q6IC98		hsa-miR-484	0.358847	10	High	BCmicrO|BiTargeting|DIANA|ElMMo3|MirAncesTar|MirMAP|Mirza-G|MultiMiTar|RepTar|TargetRank
RBM12	Q9NTZ6		hsa-miR-484	0.358785	11	High	BCmicrO|CoMeTa|DIANA|ElMMo3|MBStar|MirAncesTar|miRDB|MirMAP|miRTar2GO|Mirza-G|TargetSpy
FXN	Q16595		hsa-miR-1248	0.358746	11	High	CoMeTa|DIANA|ElMMo3|MBStar|MirAncesTar|miRDB|MirMAP|MirSNP|MirTar|Mirza-G|RNAhybrid
CACHD1	Q5VU97		hsa-miR-484	0.358699	12	High	BCmicrO|DIANA|ElMMo3|MBStar|MirAncesTar|MirMAP|miRTar2GO|Mirza-G|MultiMiTar|RepTar|RNA22|RNAhybrid
RNF24	Q9Y225		hsa-miR-484	0.35866	11	High	BCmicrO|BiTargeting|DIANA|ElMMo3|MirAncesTar|mirbase|MirMAP|miRTar2GO|Mirza-G|MultiMiTar|RNAhybrid
ZNRF1	Q8ND25		hsa-miR-484	0.358562	11	High	BCmicrO|BiTargeting|DIANA|ElMMo3|MirAncesTar|miRDB|MirMAP|miRTar2GO|MultiMiTar|RepTar|RNAhybrid
FOXO4	P98177		hsa-miR-484	0.358552	13	High	BCmicrO|BiTargeting|CoMeTa|DIANA|ElMMo3|MBStar|MirAncesTar|miRDB|MirMAP|Mirza-G|MultiMiTar|RepTar|RNAhybrid
CAPZA2	P47755		hsa-miR-484	0.358316	10	High	BCmicrO|BiTargeting|CoMeTa|MBStar|MirAncesTar|MirMAP|miRTar2GO|MultiMiTar|RepTar|RNAhybrid
NRXN1	P58400		hsa-miR-1248	0.35828	11	High	CoMeTa|DIANA|ElMMo3|MBStar|MirAncesTar|miRDB|MirMAP|MirTar|Mirza-G|RepTar|RNAhybrid
RCOR1	Q9UKL0		hsa-miR-484	0.3582	10	High	BCmicrO|BiTargeting|CoMeTa|DIANA|MBStar|MirAncesTar|MirMAP|miRTar2GO|RNAhybrid|TargetRank
OGG1	O15527		hsa-miR-484	0.358018	14	High	BCmicrO|BiTargeting|CoMeTa|DIANA|ElMMo3|MirAncesTar|mirbase|miRDB|MirMAP|MirSNP|Mirza-G|MultiMiTar|RNAhybrid|TargetSpy
TRIM67	Q6ZTA4		hsa-miR-484	0.357958	12	High	BCmicrO|BiTargeting|DIANA|ElMMo3|MBStar|MirAncesTar|miRDB|MirMAP|RepTar|RNA22|RNAhybrid|TargetRank
RAB14	P61106		hsa-miR-451a	0.357928	11	High	BCmicrO|DIANA|ElMMo3|MBStar|microrna.org|MirAncesTar|miRcode|miRDB|MirMAP|MirSNP|miRTar2GO
POLR1B	Q9H9Y6		hsa-miR-484	0.35779	9	High	BCmicrO|MBStar|MirAncesTar|MirMAP|miRTar2GO|RepTar|RNAhybrid|TargetRank|TargetSpy
DCHS1	Q96JQ0		hsa-miR-484	0.357255	11	High	BCmicrO|CoMeTa|DIANA|ElMMo3|MirAncesTar|mirbase|miRDB|MirMAP|MultiMiTar|RepTar|RNAhybrid
CA10	Q9NS85		hsa-miR-484	0.357074	10	High	BCmicrO|BiTargeting|Cupid|DIANA|ElMMo3|MirAncesTar|MirMAP|Mirza-G|MultiMiTar|RNAhybrid
UPF3A	Q9H1J1		hsa-miR-451a	0.356993	13	High	BCmicrO|DIANA|ElMMo3|MBStar|MAMI|microrna.org|MirAncesTar|mirbase|miRcode|miRDB|MirMAP|Mirza-G|RNAhybrid
SMCR8	Q8TEV9		hsa-miR-484	0.356926	9	High	BCmicrO|BiTargeting|ElMMo3|MirAncesTar|miRDB|miRTar2GO|Mirza-G|RepTar|TargetRank
PAX5	Q02548		hsa-miR-484	0.356875	13	High	BCmicrO|BiTargeting|DIANA|ElMMo3|MBStar|MirAncesTar|miRDB|MirMAP|MirTar|Mirza-G|RepTar|RNAhybrid|TargetRank
BFAR	Q9NZS9		hsa-miR-484	0.356483	12	High	BCmicrO|BiTargeting|DIANA|ElMMo3|MBStar|MirAncesTar|miRDB|MirMAP|RepTar|RNAhybrid|TargetRank|TargetSpy
PAIP2B	Q9ULR5		hsa-miR-484	0.356469	11	High	BCmicrO|DIANA|ElMMo3|MBStar|MirAncesTar|miRDB|MirMAP|Mirza-G|RepTar|TargetRank|TargetSpy
SVOP	Q8N4V2		hsa-miR-484	0.356442	10	High	BCmicrO|DIANA|ElMMo3|MirAncesTar|miRDB|MirMAP|Mirza-G|RepTar|RNAhybrid|TargetRank
NEUROD4	Q9HD90		hsa-miR-484	0.35644	11	High	BCmicrO|DIANA|ElMMo3|MBStar|MirAncesTar|miRDB|MirMAP|Mirza-G|RepTar|TargetRank|TargetSpy
RALGAPB	Q86X10		hsa-miR-1248	0.356224	12	High	CoMeTa|DIANA|ElMMo3|MBStar|MirAncesTar|miRDB|MirMAP|MirSNP|Mirza-G|PACCMIT|RepTar|RNAhybrid
C1orf21	Q9H246		hsa-miR-484	0.3561	11	High	BCmicrO|CoMeTa|DIANA|ElMMo3|MBStar|MirAncesTar|miRDB|MirMAP|RepTar|RNA22|TargetRank
SLC5A3	P53794		hsa-miR-484	0.355931	9	High	BCmicrO|DIANA|ElMMo3|MirAncesTar|miRDB|MirMAP|miRTar2GO|RepTar|TargetRank
MOB3C	Q70IA8		hsa-miR-484	0.355681	12	High	BCmicrO|BiTargeting|DIANA|ElMMo3|MBStar|MirAncesTar|miRDB|MirMAP|MultiMiTar|PACCMIT|RNA22|RNAhybrid
CCR9	P51686		hsa-miR-484	0.35565	12	High	BCmicrO|DIANA|ElMMo3|MBStar|MirAncesTar|miRDB|MirMAP|Mirza-G|RepTar|RNAhybrid|TargetRank|TargetSpy
UNC13A	Q9UPW8		hsa-miR-484	0.355606	11	High	BCmicrO|BiTargeting|DIANA|ElMMo3|MirAncesTar|miRDB|MirMAP|MirSNP|RepTar|RNAhybrid|TargetRank
FRYL	O94915		hsa-miR-1248	0.355146	12	High	CoMeTa|DIANA|ElMMo3|MBStar|MirAncesTar|miRDB|MirMAP|MirSNP|Mirza-G|PACCMIT|RNAhybrid|TargetSpy
SNX27	Q96L92		hsa-miR-484	0.355094	13	High	BCmicrO|BiTargeting|CoMeTa|DIANA|ElMMo3|MBStar|MirAncesTar|miRDB|MirMAP|Mirza-G|RepTar|RNA22|TargetRank
ZER1	Q7Z7L7		hsa-miR-484	0.355023	11	High	BCmicrO|BiTargeting|CoMeTa|DIANA|ElMMo3|MirAncesTar|miRDB|MirMAP|MultiMiTar|RepTar|RNAhybrid
ENSA	O43768		hsa-miR-1248	0.354917	14	High	BiTargeting|CoMeTa|DIANA|ElMMo3|MBStar|MirAncesTar|miRDB|MirMAP|Mirza-G|PACCMIT|RepTar|RNA22|RNAhybrid|TargetSpy
CEP126	Q9P2H0		hsa-miR-484	0.354909	12	High	BCmicrO|DIANA|ElMMo3|MBStar|MirAncesTar|miRDB|MirMAP|Mirza-G|RepTar|RNAhybrid|TargetRank|TargetSpy
CHRM2	P08172		hsa-miR-1248	0.354759	10	High	CoMeTa|DIANA|ElMMo3|MBStar|MirAncesTar|miRDB|MirMAP|MirTar|Mirza-G|RNAhybrid
TPPP	O94811		hsa-miR-484	0.354597	10	High	BCmicrO|DIANA|ElMMo3|MirAncesTar|miRDB|MirMAP|MirSNP|Mirza-G|RepTar|TargetRank
SON	P18583		hsa-miR-1248	0.354586	9	High	CoMeTa|Cupid|DIANA|ElMMo3|MirAncesTar|MirMAP|Mirza-G|RNAhybrid|TargetSpy
NAT14	Q8WUY8		hsa-miR-484	0.354521	12	High	BCmicrO|BiTargeting|DIANA|ElMMo3|MirAncesTar|mirbase|miRDB|MirMAP|miRTar2GO|Mirza-G|RepTar|RNAhybrid
IDS	P22304		hsa-miR-484	0.354469	11	High	BCmicrO|DIANA|ElMMo3|MBStar|MirAncesTar|MirMAP|miRTar2GO|Mirza-G|RepTar|RNAhybrid|TargetRank
NET1	Q7Z628		hsa-miR-484	0.354164	11	High	BCmicrO|DIANA|ElMMo3|MBStar|MirAncesTar|MirMAP|miRTar2GO|Mirza-G|RepTar|RNAhybrid|TargetRank
NUP62	P37198		hsa-miR-484	0.354113	13	High	BCmicrO|DIANA|ElMMo3|MBStar|MirAncesTar|miRDB|MirMAP|MirSNP|miRTar2GO|Mirza-G|RepTar|RNAhybrid|TargetSpy
RBM3	P98179		hsa-miR-484	0.354098	11	High	BCmicrO|DIANA|ElMMo3|MBStar|MirAncesTar|MirMAP|miRTar2GO|RepTar|RNAhybrid|TargetRank|TargetSpy
ALDH5A1	P51649		hsa-miR-484	0.353896	11	High	BCmicrO|DIANA|ElMMo3|MirAncesTar|miRDB|MirMAP|Mirza-G|RepTar|RNAhybrid|TargetRank|TargetSpy
RAB22A	Q9UL26		hsa-miR-1248	0.353726	12	High	CoMeTa|DIANA|ElMMo3|MBStar|MirAncesTar|miRDB|MirMAP|MirSNP|MirTar|Mirza-G|RepTar|TargetSpy
NEO1	Q92859		hsa-miR-484	0.353638	12	High	BCmicrO|BiTargeting|DIANA|ElMMo3|MBStar|MirAncesTar|miRDB|MirMAP|MultiMiTar|PACCMIT|RepTar|RNAhybrid
PACSIN1	Q9BY11		hsa-miR-484	0.353439	10	High	BCmicrO|BiTargeting|DIANA|ElMMo3|MBStar|MirAncesTar|miRDB|MirMAP|MultiMiTar|RepTar
RASGRP2	Q7LDG7		hsa-miR-484	0.353406	12	High	BCmicrO|BiTargeting|CoMeTa|DIANA|ElMMo3|MirAncesTar|mirbase|miRDB|MirMAP|Mirza-G|MultiMiTar|RNAhybrid
RTN2	O75298		hsa-miR-484	0.353294	10	High	BCmicrO|BiTargeting|CoMeTa|DIANA|MBStar|MirAncesTar|mirbase|MultiMiTar|RepTar|RNAhybrid
NUP58	Q9BVL2		hsa-miR-451a	0.352991	9	High	BCmicrO|BiTargeting|CoMeTa|MBStar|MAMI|MirAncesTar|mirbase|miRcode|RNAhybrid
GAB3	Q8WWW8		hsa-miR-484	0.352767	12	High	BCmicrO|BiTargeting|DIANA|ElMMo3|MBStar|MirAncesTar|miRDB|MirMAP|RepTar|RNAhybrid|TargetRank|TargetSpy
RC3H1	Q5TC82		hsa-miR-484	0.35272	13	High	BCmicrO|DIANA|ElMMo3|MBStar|MirAncesTar|miRDB|MirMAP|Mirza-G|MultiMiTar|RepTar|RNA22|RNAhybrid|TargetSpy
PPP1R16B	Q96T49		hsa-miR-484	0.352605	11	High	BCmicrO|BiTargeting|DIANA|ElMMo3|MBStar|MirAncesTar|miRDB|MirMAP|MultiMiTar|RepTar|TargetRank
RASL12	Q9NYN1		hsa-miR-484	0.352596	12	High	BCmicrO|BiTargeting|DIANA|ElMMo3|MBStar|MirAncesTar|mirbase|miRDB|MirMAP|RepTar|RNAhybrid|TargetRank
RGS6	P49758		hsa-miR-484	0.352457	11	High	BCmicrO|CoMeTa|DIANA|ElMMo3|MBStar|MirAncesTar|miRDB|MirMAP|MirSNP|RepTar|RNAhybrid
FBXL19	Q6PCT2		hsa-miR-484	0.352436	11	High	BCmicrO|BiTargeting|DIANA|ElMMo3|MirAncesTar|miRDB|MirMAP|miRTar2GO|PACCMIT|RepTar|RNAhybrid
MYRF	Q9Y2G1		hsa-miR-484	0.352281	8	High	BCmicrO|CoMeTa|DIANA|MirAncesTar|MirMAP|miRTar2GO|RNAhybrid|TargetRank
JADE1	Q6IE81		hsa-miR-1248	0.352169	13	High	CoMeTa|DIANA|ElMMo3|MBStar|MirAncesTar|miRDB|MirMAP|MirSNP|MirTar|Mirza-G|RepTar|RNAhybrid|TargetSpy
SEMA4D	Q92854		hsa-miR-484	0.352138	10	High	BCmicrO|DIANA|ElMMo3|MirAncesTar|MirMAP|miRTar2GO|Mirza-G|PACCMIT|RepTar|RNAhybrid
PAX1	P15863		hsa-miR-484	0.352075	12	High	BCmicrO|CoMeTa|DIANA|ElMMo3|MBStar|MirAncesTar|miRDB|MirMAP|Mirza-G|RepTar|RNAhybrid|TargetRank
FYCO1	Q9BQS8		hsa-miR-484	0.352021	11	High	BCmicrO|DIANA|ElMMo3|MBStar|MirAncesTar|miRDB|MirMAP|miRTar2GO|Mirza-G|RNAhybrid|TargetRank
BNC2	Q6ZN30		hsa-miR-484	0.351993	10	High	BCmicrO|DIANA|ElMMo3|MBStar|MirAncesTar|MirMAP|MultiMiTar|RepTar|RNAhybrid|TargetRank
UST	Q9Y2C2		hsa-miR-484	0.351948	10	High	BCmicrO|DIANA|ElMMo3|MBStar|MirAncesTar|miRDB|MirMAP|miRTar2GO|RepTar|TargetRank
HLTF	Q14527		hsa-miR-1248	0.351829	12	High	CoMeTa|DIANA|ElMMo3|MBStar|MirAncesTar|miRDB|MirMAP|MirTar|Mirza-G|RepTar|RNAhybrid|TargetSpy
VKORC1	Q9BQB6		hsa-miR-484	0.351715	10	High	BCmicrO|CoMeTa|DIANA|ElMMo3|MirAncesTar|miRDB|MirMAP|RepTar|RNAhybrid|TargetRank
TRIB2	Q92519		hsa-miR-1248	0.351663	12	High	BiTargeting|CoMeTa|DIANA|ElMMo3|MBStar|MirAncesTar|miRDB|MirMAP|Mirza-G|PACCMIT|RepTar|RNAhybrid
BAZ2B	Q9UIF8		hsa-miR-451a	0.351286	8	High	BCmicrO|BiTargeting|microrna.org|MirAncesTar|mirbase|miRcode|miRTar2GO|RNAhybrid
ZNF512B	Q96KM6		hsa-miR-484	0.351178	11	High	BCmicrO|BiTargeting|DIANA|ElMMo3|MirAncesTar|miRDB|MirMAP|miRTar2GO|Mirza-G|RepTar|TargetRank
NAIP	Q13075		hsa-miR-451a	0.351119	12	High	BCmicrO|CoMeTa|DIANA|ElMMo3|MBStar|microrna.org|MirAncesTar|miRcode|miRDB|MirMAP|Mirza-G|RNAhybrid
ZNF3	P17036		hsa-miR-484	0.350749	11	High	BCmicrO|BiTargeting|CoMeTa|DIANA|ElMMo3|MBStar|MirAncesTar|miRDB|MirMAP|miRTar2GO|RNAhybrid
GPR155	Q7Z3F1		hsa-miR-484	0.350739	12	High	BCmicrO|BiTargeting|DIANA|ElMMo3|MBStar|MirAncesTar|miRDB|MirMAP|Mirza-G|RepTar|RNAhybrid|TargetRank
RETREG3	Q86VR2		hsa-miR-484	0.350645	11	High	BCmicrO|BiTargeting|DIANA|ElMMo3|MirAncesTar|miRDB|MirMAP|miRTar2GO|Mirza-G|MultiMiTar|RNAhybrid
NCBP3	Q53F19		hsa-miR-1248	0.350529	10	High	CoMeTa|DIANA|ElMMo3|MirAncesTar|miRDB|MirMAP|MirSNP|Mirza-G|PACCMIT|TargetSpy
ABR	Q12979		hsa-miR-484	0.35033	12	High	BCmicrO|BiTargeting|DIANA|ElMMo3|MirAncesTar|miRDB|MirMAP|MirSNP|Mirza-G|RepTar|RNAhybrid|TargetRank
PDE6G	P18545		hsa-miR-484	0.350313	7	High	BCmicrO|ElMMo3|MAMI|MirAncesTar|miRDB|MirMAP|RNAhybrid
GGA1	Q9UJY5		hsa-miR-484	0.350236	12	High	BCmicrO|BiTargeting|CoMeTa|DIANA|ElMMo3|MBStar|MirAncesTar|mirbase|MirMAP|MultiMiTar|RepTar|RNAhybrid
USP28	Q96RU2		hsa-miR-1248	0.3502	11	High	Cupid|DIANA|ElMMo3|MirAncesTar|miRDB|MirMAP|MirTar|Mirza-G|RepTar|RNAhybrid|TargetSpy
ADAM28	Q9UKQ2		hsa-miR-1248	0.350184	13	High	BiTargeting|DIANA|ElMMo3|MBStar|MirAncesTar|miRDB|MirMAP|MirSNP|MirTar|Mirza-G|RepTar|RNAhybrid|TargetSpy
EIF4A1	P60842		hsa-miR-1248	0.350114	10	High	CoMeTa|DIANA|ElMMo3|MirAncesTar|miRDB|MirMAP|MirTar|Mirza-G|PACCMIT|RNAhybrid
ATF3	P18847		hsa-miR-1248	0.350091	12	High	CoMeTa|DIANA|ElMMo3|MirAncesTar|miRDB|MirMAP|MirTar|Mirza-G|PACCMIT|RNA22|RNAhybrid|TargetSpy
PHF6	Q8IWS0		hsa-miR-484	0.350044	11	High	BCmicrO|DIANA|ElMMo3|MBStar|MirAncesTar|MirMAP|miRTar2GO|Mirza-G|MultiMiTar|RepTar|RNAhybrid
EVL	Q9UI08		hsa-miR-451a	0.349891	11	High	BCmicrO|BiTargeting|ElMMo3|MBStar|MAMI|microrna.org|MirAncesTar|mirbase|miRcode|MirMAP|RNAhybrid
TTLL3	Q9Y4R7		hsa-miR-484	0.349846	11	High	BCmicrO|BiTargeting|DIANA|ElMMo3|MirAncesTar|miRDB|MirMAP|Mirza-G|RepTar|RNAhybrid|TargetRank
GADL1	Q6ZQY3		hsa-miR-451a	0.349802	11	High	BCmicrO|ElMMo3|microrna.org|MirAncesTar|mirbase|miRcode|miRDB|MirMAP|MirSNP|MirTar|Mirza-G
SGCD	Q92629		hsa-miR-484	0.349532	10	High	BCmicrO|DIANA|ElMMo3|MBStar|MirAncesTar|MirMAP|MultiMiTar|RepTar|RNAhybrid|TargetRank
GREM1	O60565		hsa-miR-484	0.349514	13	High	BCmicrO|BiTargeting|DIANA|ElMMo3|MBStar|MirAncesTar|miRDB|MirMAP|Mirza-G|MultiMiTar|RepTar|RNAhybrid|TargetSpy
PLXDC2	Q6UX71		hsa-miR-484	0.34947	9	High	BCmicrO|Cupid|DIANA|ElMMo3|MirAncesTar|miRDB|MirMAP|MultiMiTar|RepTar
EYA1	Q99502		hsa-miR-1248	0.349292	12	High	CoMeTa|Cupid|DIANA|ElMMo3|MBStar|MirAncesTar|miRDB|MirMAP|Mirza-G|RepTar|RNAhybrid|TargetSpy
GPR85	P60893		hsa-miR-1248	0.349279	13	High	BiTargeting|CoMeTa|Cupid|DIANA|ElMMo3|MBStar|MirAncesTar|miRDB|MirMAP|Mirza-G|RepTar|RNAhybrid|TargetSpy
KCNC1	P48547		hsa-miR-484	0.349252	10	High	BCmicrO|BiTargeting|CoMeTa|DIANA|ElMMo3|MirAncesTar|mirbase|miRDB|MirMAP|MirSNP
FMNL3	Q8IVF7		hsa-miR-484	0.349176	12	High	BCmicrO|BiTargeting|DIANA|ElMMo3|MBStar|MirAncesTar|miRDB|MirMAP|MirSNP|MultiMiTar|RepTar|RNAhybrid
RIN1	Q13671		hsa-miR-484	0.348939	11	High	BCmicrO|BiTargeting|CoMeTa|DIANA|ElMMo3|MirAncesTar|mirbase|miRDB|MirMAP|RepTar|RNAhybrid
POLR2J2	Q9GZM3		hsa-miR-484	0.348888	11	High	BCmicrO|BiTargeting|CoMeTa|DIANA|ElMMo3|MBStar|MirAncesTar|miRDB|MirMAP|RNAhybrid|TargetRank
PRKAA2	P54646		hsa-miR-484	0.348716	9	High	BCmicrO|DIANA|ElMMo3|MBStar|MirAncesTar|MirMAP|miRTar2GO|MultiMiTar|RNA22
DGKG	P49619		hsa-miR-1248	0.348618	12	High	CoMeTa|DIANA|ElMMo3|MBStar|MirAncesTar|miRDB|MirMAP|MirTar|Mirza-G|RepTar|RNAhybrid|TargetSpy
OTUD7B	Q6GQQ9		hsa-miR-484	0.348531	11	High	BCmicrO|CoMeTa|DIANA|ElMMo3|MirAncesTar|miRDB|MirMAP|MirSNP|miRTar2GO|RNA22|TargetSpy
ARL15	Q9NXU5		hsa-miR-484	0.348351	11	High	BCmicrO|BiTargeting|CoMeTa|DIANA|ElMMo3|MBStar|MirAncesTar|MirMAP|Mirza-G|RNAhybrid|TargetRank
MYOZ3	Q8TDC0		hsa-miR-484	0.348228	12	High	BCmicrO|CoMeTa|DIANA|ElMMo3|MirAncesTar|miRDB|MirMAP|MirSNP|Mirza-G|RepTar|RNAhybrid|TargetSpy
HPS4	Q9NQG7		hsa-miR-484	0.347728	11	High	BCmicrO|DIANA|ElMMo3|MBStar|MirAncesTar|miRDB|MirMAP|Mirza-G|RepTar|RNAhybrid|TargetRank
RAB11FIP1	Q6WKZ4		hsa-miR-484	0.347649	12	High	BCmicrO|DIANA|ElMMo3|MBStar|MirAncesTar|miRDB|MirMAP|MirTar|RepTar|RNAhybrid|TargetRank|TargetSpy
PLCH2	O75038		hsa-miR-484	0.34761	9	High	BCmicrO|BiTargeting|DIANA|MAMI|MirAncesTar|mirbase|MirMAP|RNA22|RNAhybrid
TXNRD1	Q16881		hsa-miR-1248	0.347601	11	High	CoMeTa|DIANA|ElMMo3|MBStar|MirAncesTar|miRDB|MirMAP|MirTar|Mirza-G|RepTar|RNAhybrid
ZFYVE16	Q7Z3T8		hsa-miR-484	0.347426	13	High	BCmicrO|BiTargeting|DIANA|ElMMo3|MBStar|MirAncesTar|MirMAP|miRTar2GO|Mirza-G|MultiMiTar|RepTar|RNAhybrid|TargetSpy
POFUT1	Q9H488		hsa-miR-484	0.347327	10	High	BCmicrO|BiTargeting|DIANA|MirAncesTar|MirMAP|miRTar2GO|RepTar|RNAhybrid|TargetRank|TargetSpy
KLF7	O75840		hsa-miR-1248	0.347254	12	High	CoMeTa|DIANA|ElMMo3|MBStar|MirAncesTar|miRDB|MirMAP|MirSNP|Mirza-G|PACCMIT|RNAhybrid|TargetSpy
CEACAM3	P40198		hsa-miR-484	0.347184	11	High	BCmicrO|BiTargeting|CoMeTa|DIANA|ElMMo3|MirAncesTar|mirbase|MirMAP|Mirza-G|RepTar|RNAhybrid
HOXB3	P14651		hsa-miR-484	0.346918	10	High	BCmicrO|BiTargeting|CoMeTa|DIANA|MirAncesTar|MirMAP|miRTar2GO|MultiMiTar|RepTar|RNAhybrid
KLHDC3	Q9BQ90		hsa-miR-484	0.346844	10	High	BCmicrO|CoMeTa|DIANA|ElMMo3|MirAncesTar|mirbase|miRDB|MirMAP|RepTar|RNAhybrid
TBCD	Q9BTW9		hsa-miR-484	0.346758	12	High	BCmicrO|BiTargeting|DIANA|ElMMo3|MirAncesTar|mirbase|miRDB|MirMAP|Mirza-G|RepTar|RNAhybrid|TargetRank
MTF1	Q14872		hsa-miR-484	0.346745	9	High	BCmicrO|CoMeTa|ElMMo3|MirAncesTar|miRTar2GO|Mirza-G|MultiMiTar|RepTar|RNA22
APTX	Q7Z2E3		hsa-miR-484	0.34671	12	High	BCmicrO|CoMeTa|DIANA|ElMMo3|MirAncesTar|mirbase|miRDB|MirMAP|Mirza-G|RepTar|RNAhybrid|TargetRank
CAMKK2	Q96RR4		hsa-miR-1248	0.346522	11	High	CoMeTa|DIANA|ElMMo3|MBStar|MirAncesTar|miRDB|MirMAP|MirTar|Mirza-G|RepTar|RNAhybrid
NEBL	O76041		hsa-miR-1248	0.346369	11	High	CoMeTa|Cupid|DIANA|ElMMo3|MBStar|MirAncesTar|miRDB|MirMAP|Mirza-G|RNAhybrid|TargetSpy
CTDSP1	Q9GZU7		hsa-miR-451a	0.346334	11	High	BCmicrO|DIANA|ElMMo3|microrna.org|MirAncesTar|miRcode|miRDB|MirMAP|MirSNP|RNAhybrid|TargetRank
TOP2B	Q02880		hsa-miR-451a	0.346171	10	High	BCmicrO|CoMeTa|DIANA|ElMMo3|MBStar|microrna.org|MirAncesTar|mirbase|MirMAP|RNAhybrid
RAB11FIP4	Q86YS3		hsa-miR-484	0.346133	12	High	BCmicrO|BiTargeting|DIANA|ElMMo3|MBStar|MirAncesTar|miRDB|MirMAP|MirSNP|miRTar2GO|RepTar|RNAhybrid
FCHSD1	Q86WN1		hsa-miR-484	0.346123	11	High	BCmicrO|BiTargeting|DIANA|ElMMo3|MirAncesTar|MirMAP|Mirza-G|MultiMiTar|RepTar|RNAhybrid|TargetRank
CELF2	O95319		hsa-miR-1248	0.346065	11	High	CoMeTa|Cupid|DIANA|ElMMo3|MBStar|MirAncesTar|miRDB|MirMAP|RepTar|RNAhybrid|TargetSpy
EFR3B	Q9Y2G0		hsa-miR-484	0.345925	10	High	BCmicrO|BiTargeting|CoMeTa|DIANA|ElMMo3|MirAncesTar|miRDB|MirMAP|MirTar|RNAhybrid
RAB11FIP2	Q7L804		hsa-miR-1248	0.345638	10	High	CoMeTa|Cupid|DIANA|ElMMo3|MBStar|MirAncesTar|miRDB|MirMAP|MirSNP|MirTar
DPYSL3	Q14195		hsa-miR-451a	0.345547	12	High	BCmicrO|CoMeTa|DIANA|ElMMo3|MBStar|microrna.org|MirAncesTar|miRcode|miRDB|MirMAP|Mirza-G|RNAhybrid
EFNA5	P52803		hsa-miR-1248	0.345474	12	High	CoMeTa|DIANA|ElMMo3|MBStar|MirAncesTar|miRDB|MirMAP|Mirza-G|PACCMIT|RepTar|RNAhybrid|TargetSpy
SEC23IP	Q9Y6Y8		hsa-miR-484	0.345416	12	High	BCmicrO|DIANA|ElMMo3|MBStar|MirAncesTar|miRDB|MirMAP|Mirza-G|RepTar|RNAhybrid|TargetRank|TargetSpy
FHL1	Q13642		hsa-miR-484	0.345396	11	High	BCmicrO|CoMeTa|DIANA|ElMMo3|MirAncesTar|miRDB|MirMAP|MirTar|Mirza-G|RNAhybrid|TargetSpy
AHSG	P02765		hsa-miR-1248	0.345387	10	High	CoMeTa|DIANA|ElMMo3|MirAncesTar|miRDB|MirMAP|MirTar|PACCMIT|RepTar|RNAhybrid
GRPEL2	Q8TAA5		hsa-miR-484	0.345363	11	High	BCmicrO|DIANA|ElMMo3|MirAncesTar|miRDB|MirMAP|miRTar2GO|Mirza-G|RepTar|RNAhybrid|TargetSpy
ARFRP1	Q13795		hsa-miR-484	0.345314	13	High	BCmicrO|BiTargeting|DIANA|ElMMo3|MirAncesTar|mirbase|miRDB|MirMAP|MirSNP|miRTar2GO|Mirza-G|RepTar|RNAhybrid
PTPRS	Q13332		hsa-miR-484	0.345259	10	High	BCmicrO|DIANA|ElMMo3|MBStar|MirAncesTar|MirMAP|miRTar2GO|RepTar|RNAhybrid|TargetRank
DOK4	Q8TEW6		hsa-miR-484	0.345059	10	High	BCmicrO|CoMeTa|DIANA|ElMMo3|MirAncesTar|miRDB|MirMAP|MultiMiTar|RepTar|RNAhybrid
SLC35E3	Q7Z769		hsa-miR-484	0.344987	12	High	BCmicrO|BiTargeting|DIANA|ElMMo3|MBStar|MirAncesTar|miRDB|MirMAP|Mirza-G|RepTar|TargetRank|TargetSpy
PCCB	P05166		hsa-miR-451a	0.344883	7	High	BCmicrO|CoMeTa|DIANA|microrna.org|miRcode|MirMAP|RNAhybrid
STRN4	Q9NRL3		hsa-miR-484	0.344726	12	High	BCmicrO|BiTargeting|DIANA|ElMMo3|MirAncesTar|miRDB|MirMAP|MirSNP|miRTar2GO|PACCMIT|RepTar|RNAhybrid
LENG8	Q96PV6		hsa-miR-451a	0.344707	10	High	BCmicrO|ElMMo3|microrna.org|MirAncesTar|mirbase|miRcode|MirMAP|miRTar2GO|Mirza-G|RNAhybrid
IPCEF1	Q8WWN9		hsa-miR-484	0.344702	12	High	BCmicrO|DIANA|ElMMo3|MBStar|MirAncesTar|miRDB|MirMAP|Mirza-G|PACCMIT|RepTar|RNAhybrid|TargetRank
LDB3	O75112		hsa-miR-1248	0.344443	12	High	CoMeTa|DIANA|ElMMo3|MBStar|MirAncesTar|miRDB|MirMAP|MirTar|Mirza-G|RepTar|RNAhybrid|TargetSpy
DUSP6	Q16828		hsa-miR-1248	0.344252	10	High	CoMeTa|Cupid|ElMMo3|MirAncesTar|miRDB|MirMAP|Mirza-G|RepTar|RNAhybrid|TargetSpy
PPP2R1B	P30154		hsa-miR-484	0.344157	11	High	BCmicrO|DIANA|ElMMo3|MBStar|MirAncesTar|miRDB|MirMAP|Mirza-G|RepTar|RNAhybrid|TargetRank
TACR1	P25103		hsa-miR-484	0.344082	13	High	BCmicrO|DIANA|ElMMo3|MBStar|MirAncesTar|mirbase|miRDB|MirMAP|MirSNP|Mirza-G|RepTar|RNAhybrid|TargetSpy
TFEC	O14948		hsa-miR-484	0.343734	13	High	BCmicrO|BiTargeting|DIANA|ElMMo3|MBStar|MirAncesTar|miRDB|MirMAP|Mirza-G|RepTar|RNAhybrid|TargetRank|TargetSpy
METAP2	P50579		hsa-miR-1248	0.343677	11	High	CoMeTa|DIANA|ElMMo3|MirAncesTar|miRDB|MirMAP|MirTar|Mirza-G|RepTar|RNAhybrid|TargetSpy
CALN1	Q9BXU9		hsa-miR-484	0.343542	10	High	BCmicrO|DIANA|ElMMo3|MBStar|MirAncesTar|miRDB|MirMAP|RepTar|TargetRank|TargetSpy
NRP1	O14786		hsa-miR-1248	0.343507	12	High	CoMeTa|Cupid|DIANA|ElMMo3|MBStar|MirAncesTar|miRDB|MirMAP|MirSNP|Mirza-G|RepTar|RNAhybrid
PTEN	P60484		hsa-miR-484	0.343481	11	High	BCmicrO|DIANA|ElMMo3|MBStar|MirAncesTar|MirMAP|miRTar2GO|Mirza-G|MultiMiTar|RepTar|RNAhybrid
KIF4A	O95239		hsa-miR-484	0.343462	11	High	BCmicrO|CoMeTa|DIANA|ElMMo3|MirAncesTar|miRDB|MirMAP|miRTar2GO|Mirza-G|RepTar|RNAhybrid
STK38	Q15208		hsa-miR-484	0.343422	10	High	BCmicrO|CoMeTa|DIANA|ElMMo3|MirAncesTar|miRDB|MirMAP|MirSNP|miRTar2GO|Mirza-G
PTPRR	Q15256		hsa-miR-1248	0.343349	12	High	CoMeTa|DIANA|ElMMo3|MBStar|MirAncesTar|miRDB|MirMAP|MirTar|Mirza-G|PACCMIT|RNAhybrid|TargetSpy
TET3	O43151		hsa-miR-484	0.343306	7	High	BiTargeting|MirAncesTar|miRDB|miRTar2GO|PACCMIT|RepTar|TargetRank
FOXK1	P85037		hsa-miR-484	0.343138	13	High	BCmicrO|BiTargeting|DIANA|ElMMo3|MBStar|MirAncesTar|miRDB|MirMAP|MirSNP|miRTar2GO|Mirza-G|RepTar|RNAhybrid
CPNE3	O75131		hsa-miR-451a	0.343107	9	High	BCmicrO|ElMMo3|microrna.org|MirAncesTar|miRcode|miRDB|MirMAP|Mirza-G|TargetRank
CCDC120	Q96HB5		hsa-miR-484	0.343065	12	High	BCmicrO|BiTargeting|DIANA|ElMMo3|MBStar|MirAncesTar|miRDB|MirMAP|Mirza-G|RepTar|RNAhybrid|TargetRank
PBXIP1	Q96AQ6		hsa-miR-484	0.343048	12	High	BCmicrO|BiTargeting|DIANA|ElMMo3|MirAncesTar|miRDB|MirMAP|miRTar2GO|Mirza-G|PACCMIT|RNA22|RNAhybrid
LZTS3	O60299		hsa-miR-484	0.342992	9	High	BCmicrO|ElMMo3|MirAncesTar|miRDB|MirSNP|Mirza-G|RepTar|RNAhybrid|TargetRank
RNF157	Q96PX1		hsa-miR-1248	0.342957	12	High	Cupid|DIANA|ElMMo3|MirAncesTar|miRDB|MirMAP|MirSNP|MirTar|Mirza-G|RepTar|RNAhybrid|TargetSpy
SOCS6	O14544		hsa-miR-1248	0.342883	12	High	CoMeTa|DIANA|ElMMo3|MBStar|MirAncesTar|miRDB|MirMAP|MirSNP|MirTar|Mirza-G|RNAhybrid|TargetSpy
ZNF580	Q9UK33		hsa-miR-484	0.342793	13	High	BCmicrO|DIANA|ElMMo3|MBStar|MirAncesTar|mirbase|miRDB|MirMAP|miRTar2GO|Mirza-G|RepTar|RNAhybrid|TargetSpy
ALS2CL	Q60I27		hsa-miR-484	0.342767	11	High	BCmicrO|BiTargeting|DIANA|ElMMo3|MirAncesTar|miRDB|MirMAP|Mirza-G|RepTar|RNAhybrid|TargetRank
SLC30A5	Q8TAD4		hsa-miR-451a	0.342645	6	High	BCmicrO|CoMeTa|microrna.org|MirAncesTar|miRcode|RNAhybrid
PABPN1	Q86U42		hsa-miR-1248	0.342397	10	High	CoMeTa|DIANA|ElMMo3|MirAncesTar|miRDB|MirMAP|MirTar|PACCMIT|RNAhybrid|TargetSpy
PAM	P19021		hsa-miR-484	0.342248	10	High	BCmicrO|CoMeTa|DIANA|ElMMo3|MBStar|MirAncesTar|MirMAP|miRTar2GO|MultiMiTar|RNAhybrid
CACNB1	Q02641		hsa-miR-484	0.342215	9	High	BCmicrO|CoMeTa|DIANA|MBStar|MirAncesTar|MirMAP|miRTar2GO|MultiMiTar|RNAhybrid
ZNF688	P0C7X2		hsa-miR-484	0.342208	11	High	BCmicrO|BiTargeting|DIANA|ElMMo3|MirAncesTar|mirbase|miRDB|MirMAP|RepTar|RNAhybrid|TargetRank
GABBR2	O75899		hsa-miR-484	0.342189	10	High	BCmicrO|CoMeTa|DIANA|ElMMo3|MBStar|MirAncesTar|miRDB|MirMAP|Mirza-G|MultiMiTar
NRIP1	P48552		hsa-miR-1248	0.342127	10	High	CoMeTa|Cupid|DIANA|ElMMo3|MirAncesTar|miRDB|MirMAP|MirSNP|RepTar|TargetSpy
FLOT1	O75955		hsa-miR-484	0.342057	12	High	BCmicrO|DIANA|ElMMo3|MBStar|MirAncesTar|mirbase|miRDB|MirMAP|Mirza-G|PACCMIT|RepTar|RNAhybrid
BMP6	P22004		hsa-miR-451a	0.341876	12	High	BCmicrO|DIANA|ElMMo3|MBStar|microrna.org|MirAncesTar|miRcode|miRDB|MirMAP|MirSNP|miRTar2GO|Mirza-G
ADAMTS1	Q9UHI8		hsa-miR-1248	0.341813	11	High	CoMeTa|DIANA|ElMMo3|MBStar|MirAncesTar|miRDB|MirMAP|MirTar|Mirza-G|RepTar|TargetSpy
PHACTR4	Q8IZ21		hsa-miR-484	0.34175	12	High	BCmicrO|DIANA|ElMMo3|MBStar|MirAncesTar|MirMAP|Mirza-G|MultiMiTar|RepTar|RNA22|RNAhybrid|TargetSpy
MLXIP	Q9HAP2		hsa-miR-484	0.341709	10	High	BCmicrO|BiTargeting|DIANA|ElMMo3|MirAncesTar|miRDB|MirMAP|MirSNP|MultiMiTar|RepTar
DSTYK	Q6XUX3		hsa-miR-1248	0.341613	13	High	CoMeTa|DIANA|ElMMo3|MBStar|MirAncesTar|miRDB|MirMAP|MirTar|Mirza-G|RepTar|RNA22|RNAhybrid|TargetSpy
TECPR2	O15040		hsa-miR-484	0.341525	12	High	BCmicrO|BiTargeting|DIANA|ElMMo3|MBStar|MirAncesTar|miRDB|MirMAP|MirSNP|RepTar|RNAhybrid|TargetRank
SERBP1	Q8NC51		hsa-miR-484	0.341517	11	High	BCmicrO|DIANA|ElMMo3|MBStar|MirAncesTar|MirMAP|MultiMiTar|RepTar|RNA22|RNAhybrid|TargetRank
ADGRG2	Q8IZP9		hsa-miR-1248	0.341385	11	High	CoMeTa|DIANA|ElMMo3|MBStar|MirAncesTar|miRDB|MirMAP|MirTar|Mirza-G|RNAhybrid|TargetSpy
EFR3A	Q14156		hsa-miR-1248	0.341224	9	High	CoMeTa|DIANA|ElMMo3|MirAncesTar|miRDB|MirMAP|MirTar|Mirza-G|PACCMIT
ADAM11	O75078		hsa-miR-484	0.341163	11	High	BCmicrO|DIANA|ElMMo3|MBStar|MirAncesTar|miRDB|MirMAP|MultiMiTar|RepTar|RNAhybrid|TargetRank
G3BP2	Q9UN86		hsa-miR-484	0.34112	10	High	BCmicrO|DIANA|ElMMo3|MirAncesTar|MirMAP|miRTar2GO|Mirza-G|RepTar|RNAhybrid|TargetRank
VNN2	O95498		hsa-miR-484	0.341046	13	High	BCmicrO|BiTargeting|CoMeTa|DIANA|ElMMo3|MirAncesTar|mirbase|miRDB|MirMAP|Mirza-G|RepTar|RNAhybrid|TargetSpy
FAF2	Q96CS3		hsa-miR-484	0.340912	10	High	BCmicrO|DIANA|ElMMo3|MBStar|MirAncesTar|miRDB|MirMAP|miRTar2GO|RepTar|TargetRank
ITIH4	Q14624		hsa-miR-484	0.340857	12	High	BCmicrO|BiTargeting|CoMeTa|DIANA|ElMMo3|MirAncesTar|miRDB|MirMAP|Mirza-G|RepTar|RNAhybrid|TargetSpy
PPME1	Q9Y570		hsa-miR-484	0.340833	11	High	BCmicrO|CoMeTa|ElMMo3|MirAncesTar|miRDB|MirMAP|MirSNP|Mirza-G|MultiMiTar|RepTar|RNAhybrid
HERC2	O95714		hsa-miR-484	0.340754	12	High	BCmicrO|BiTargeting|DIANA|ElMMo3|MirAncesTar|mirbase|miRDB|MirMAP|RepTar|RNAhybrid|TargetRank|TargetSpy
LPIN1	Q14693		hsa-miR-451a	0.340719	11	High	BCmicrO|CoMeTa|DIANA|ElMMo3|microrna.org|MirAncesTar|miRcode|miRDB|MirMAP|Mirza-G|RNAhybrid
CADM1	Q9BY67		hsa-miR-1248	0.340609	12	High	BiTargeting|CoMeTa|Cupid|DIANA|ElMMo3|MBStar|MirAncesTar|miRDB|MirMAP|Mirza-G|RepTar|RNAhybrid
RAP1GAP2	Q684P5		hsa-miR-484	0.3404	12	High	BCmicrO|BiTargeting|DIANA|ElMMo3|MBStar|MirAncesTar|miRDB|MirMAP|Mirza-G|RepTar|RNAhybrid|TargetRank
HS6ST2	Q96MM7		hsa-miR-484	0.339988	10	High	BCmicrO|ElMMo3|MBStar|MirAncesTar|MirMAP|miRTar2GO|Mirza-G|MultiMiTar|RepTar|RNAhybrid
DLX4	Q92988		hsa-miR-484	0.339961	13	High	BCmicrO|BiTargeting|CoMeTa|DIANA|ElMMo3|MirAncesTar|mirbase|miRDB|MirMAP|MirSNP|Mirza-G|RNAhybrid|TargetSpy
STAM	Q92783		hsa-miR-1248	0.339807	10	High	BiTargeting|CoMeTa|DIANA|ElMMo3|MirAncesTar|miRDB|MirMAP|Mirza-G|PACCMIT|RNAhybrid
LAMP2	P13473		hsa-miR-1248	0.339604	10	High	Cupid|ElMMo3|MBStar|MirAncesTar|miRDB|MirSNP|MirTar|Mirza-G|RNAhybrid|TargetSpy
CRX	O43186		hsa-miR-484	0.339121	13	High	BCmicrO|BiTargeting|DIANA|ElMMo3|MBStar|MirAncesTar|miRDB|MirMAP|Mirza-G|RepTar|RNAhybrid|TargetRank|TargetSpy
GATD1	Q8NB37		hsa-miR-484	0.339063	10	High	BCmicrO|BiTargeting|DIANA|MBStar|MirAncesTar|MirMAP|miRTar2GO|RepTar|RNAhybrid|TargetRank
MYOG	P15173		hsa-miR-451a	0.33888	12	High	BCmicrO|CoMeTa|DIANA|ElMMo3|microrna.org|MirAncesTar|mirbase|miRcode|miRDB|MirMAP|MirSNP|Mirza-G
DLX1	P56177		hsa-miR-1248	0.338782	11	High	Cupid|DIANA|ElMMo3|MBStar|MirAncesTar|miRDB|MirMAP|MirTar|Mirza-G|RepTar|RNAhybrid
NADK	O95544		hsa-miR-484	0.33867	13	High	BCmicrO|BiTargeting|DIANA|ElMMo3|MirAncesTar|miRDB|MirMAP|Mirza-G|RepTar|RNA22|RNAhybrid|TargetRank|TargetSpy
PROSER2	Q86WR7		hsa-miR-484	0.33861	11	High	BCmicrO|DIANA|ElMMo3|MBStar|MirAncesTar|miRDB|MirMAP|Mirza-G|RepTar|RNAhybrid|TargetRank
TBX19	O60806		hsa-miR-484	0.33853	13	High	BCmicrO|CoMeTa|DIANA|ElMMo3|MirAncesTar|miRDB|MirMAP|MirSNP|Mirza-G|RepTar|RNA22|RNAhybrid|TargetSpy
CORO2A	Q92828		hsa-miR-484	0.338375	10	High	BCmicrO|DIANA|ElMMo3|MBStar|MirAncesTar|miRDB|MirMAP|MirSNP|miRTar2GO|RepTar
TSGA10	Q9BZW7		hsa-miR-484	0.338317	10	High	BCmicrO|DIANA|ElMMo3|MirAncesTar|miRDB|MirMAP|MirTar|Mirza-G|PACCMIT|RNAhybrid
BCL6B	Q8N143		hsa-miR-1248	0.338141	10	High	DIANA|ElMMo3|MBStar|MirAncesTar|miRDB|MirMAP|MirTar|Mirza-G|RNAhybrid|TargetSpy
NDUFA2	O43678		hsa-miR-484	0.337991	10	High	BCmicrO|CoMeTa|DIANA|ElMMo3|MirAncesTar|miRDB|MirMAP|miRTar2GO|Mirza-G|RNAhybrid
SAMD11	Q96NU1		hsa-miR-484	0.337948	13	High	BCmicrO|BiTargeting|DIANA|ElMMo3|MirAncesTar|mirbase|miRDB|MirMAP|miRTar2GO|Mirza-G|RepTar|RNA22|RNAhybrid
FOXN3	O00409		hsa-miR-1248	0.337942	11	High	CoMeTa|DIANA|ElMMo3|MBStar|MirAncesTar|miRDB|MirMAP|Mirza-G|PACCMIT|RepTar|RNAhybrid
FGF13	Q92913		hsa-miR-1248	0.337939	11	High	CoMeTa|Cupid|DIANA|ElMMo3|MBStar|MirAncesTar|MirMAP|Mirza-G|RepTar|RNAhybrid|TargetSpy
BCL2L2	Q92843		hsa-miR-484	0.33787	12	High	BCmicrO|BiTargeting|CoMeTa|DIANA|ElMMo3|MBStar|MirAncesTar|miRDB|MirMAP|miRTar2GO|RepTar|RNAhybrid
DDX31	Q9H8H2		hsa-miR-484	0.337781	11	High	BCmicrO|BiTargeting|DIANA|ElMMo3|MirAncesTar|mirbase|MirMAP|miRTar2GO|Mirza-G|RepTar|RNAhybrid
CRIM1	Q9NZV1		hsa-miR-484	0.33764	10	High	BCmicrO|CoMeTa|DIANA|ElMMo3|MirAncesTar|MirMAP|Mirza-G|MultiMiTar|RepTar|RNAhybrid
EPC2	Q52LR7		hsa-miR-451a	0.337475	7	High	BCmicrO|Cupid|MBStar|microrna.org|MirMAP|miRTar2GO|RNAhybrid
WDR37	Q9Y2I8		hsa-miR-484	0.337437	11	High	BCmicrO|CoMeTa|DIANA|ElMMo3|MBStar|MirAncesTar|miRDB|MirMAP|MultiMiTar|RepTar|RNAhybrid
PDE7A	Q13946		hsa-miR-484	0.337334	10	High	BCmicrO|BiTargeting|ElMMo3|MBStar|MirAncesTar|MirMAP|miRTar2GO|RepTar|RNAhybrid|TargetRank
ADAMTS6	Q9UKP5		hsa-miR-1248	0.337319	10	High	CoMeTa|Cupid|DIANA|ElMMo3|MBStar|MirAncesTar|miRDB|MirMAP|Mirza-G|RepTar
EZH1	Q92800		hsa-miR-484	0.337195	11	High	BCmicrO|BiTargeting|DIANA|ElMMo3|MirAncesTar|miRDB|MirMAP|miRTar2GO|Mirza-G|RepTar|RNAhybrid
STX6	O43752		hsa-miR-1248	0.33711	10	High	CoMeTa|Cupid|DIANA|ElMMo3|MirAncesTar|miRDB|MirMAP|MirSNP|Mirza-G|RNA22
KREMEN1	Q96MU8		hsa-miR-484	0.336995	12	High	BCmicrO|BiTargeting|DIANA|ElMMo3|MBStar|MirAncesTar|miRDB|MirMAP|RepTar|RNAhybrid|TargetRank|TargetSpy
SIRPA	P78324		hsa-miR-484	0.336414	9	High	BCmicrO|BiTargeting|DIANA|ElMMo3|MirAncesTar|MirMAP|miRTar2GO|MultiMiTar|TargetSpy
DDX3X	O00571		hsa-miR-1248	0.336325	9	High	BiTargeting|CoMeTa|Cupid|DIANA|ElMMo3|MirAncesTar|MirMAP|RepTar|RNAhybrid
OSR1	Q8TAX0		hsa-miR-484	0.335999	12	High	BCmicrO|BiTargeting|DIANA|ElMMo3|MBStar|MirAncesTar|mirbase|miRDB|MirMAP|MultiMiTar|RepTar|RNAhybrid
GALNT2	Q10471		hsa-miR-484	0.335938	10	High	BCmicrO|BiTargeting|ElMMo3|MirAncesTar|miRDB|MirMAP|miRTar2GO|MultiMiTar|RepTar|RNA22
FAM174B	Q3ZCQ3		hsa-miR-484	0.335832	12	High	BCmicrO|BiTargeting|DIANA|ElMMo3|MirAncesTar|miRDB|MirMAP|MirSNP|Mirza-G|RepTar|RNAhybrid|TargetRank
CDCA7L	Q96GN5		hsa-miR-484	0.335775	11	High	BCmicrO|DIANA|ElMMo3|MBStar|MirAncesTar|MirMAP|miRTar2GO|Mirza-G|MultiMiTar|RepTar|RNAhybrid
KLF12	Q9Y4X4		hsa-miR-1248	0.33565	11	High	BiTargeting|CoMeTa|DIANA|ElMMo3|MBStar|MirAncesTar|miRDB|MirMAP|MirTar|PACCMIT|RepTar
PPP1R2	P41236		hsa-miR-1248	0.335591	11	High	CoMeTa|Cupid|DIANA|ElMMo3|MBStar|MirAncesTar|miRDB|MirMAP|Mirza-G|RNAhybrid|TargetSpy
KCND1	Q9NSA2		hsa-miR-484	0.335455	11	High	BCmicrO|CoMeTa|DIANA|ElMMo3|MirAncesTar|miRDB|MirMAP|Mirza-G|MultiMiTar|RepTar|RNAhybrid
RFX3	P48380		hsa-miR-484	0.335288	11	High	BCmicrO|BiTargeting|Cupid|DIANA|ElMMo3|MirAncesTar|MirMAP|Mirza-G|MultiMiTar|RepTar|RNAhybrid
ZNF687	Q8N1G0		hsa-miR-484	0.335074	11	High	BCmicrO|BiTargeting|DIANA|ElMMo3|MirAncesTar|miRDB|MirMAP|miRTar2GO|PACCMIT|RNA22|RNAhybrid
KIAA0513	O60268		hsa-miR-484	0.335063	10	High	BCmicrO|DIANA|ElMMo3|MirAncesTar|miRDB|MirMAP|MirSNP|RepTar|RNAhybrid|TargetRank
FIZ1	Q96SL8		hsa-miR-484	0.33496	12	High	BCmicrO|BiTargeting|DIANA|ElMMo3|MBStar|MirAncesTar|mirbase|miRDB|MirMAP|RepTar|RNAhybrid|TargetRank
DCP2	Q8IU60		hsa-miR-1248	0.334801	12	High	BiTargeting|CoMeTa|DIANA|ElMMo3|MBStar|MirAncesTar|miRDB|MirMAP|Mirza-G|RepTar|RNAhybrid|TargetSpy
RANBP17	Q9H2T7		hsa-miR-484	0.334768	10	High	BCmicrO|BiTargeting|CoMeTa|DIANA|ElMMo3|MirAncesTar|miRDB|MirMAP|RepTar|RNAhybrid
TSPAN17	Q96FV3		hsa-miR-484	0.334748	12	High	BCmicrO|BiTargeting|DIANA|ElMMo3|MBStar|MirAncesTar|miRDB|MirMAP|MirTar|Mirza-G|RepTar|RNAhybrid
VHL	P40337		hsa-miR-1248	0.334471	12	High	CoMeTa|DIANA|ElMMo3|MBStar|MirAncesTar|miRDB|MirMAP|MirSNP|MirTar|Mirza-G|RepTar|TargetSpy
ARF3	P61204		hsa-miR-484	0.334453	10	High	BCmicrO|CoMeTa|DIANA|ElMMo3|MirAncesTar|miRDB|MirMAP|miRTar2GO|RepTar|RNAhybrid
SLC6A3	Q01959		hsa-miR-484	0.334371	11	High	BCmicrO|CoMeTa|DIANA|ElMMo3|MirAncesTar|miRDB|MirMAP|MirSNP|RepTar|RNAhybrid|TargetRank
AKAP1	Q92667		hsa-miR-484	0.334313	9	High	BCmicrO|BiTargeting|CoMeTa|DIANA|MirAncesTar|MirMAP|miRTar2GO|MultiMiTar|RNAhybrid
PLXDC1	Q8IUK5		hsa-miR-484	0.334302	11	High	BCmicrO|DIANA|ElMMo3|MBStar|MirAncesTar|miRDB|MirMAP|MirSNP|RepTar|RNAhybrid|TargetRank
GNAZ	P19086		hsa-miR-1248	0.334292	10	High	CoMeTa|DIANA|ElMMo3|MirAncesTar|miRDB|MirMAP|Mirza-G|PACCMIT|RNAhybrid|TargetSpy
RASGEF1A	Q8N9B8		hsa-miR-484	0.334279	10	High	BCmicrO|BiTargeting|DIANA|ElMMo3|MirAncesTar|mirbase|miRDB|MirMAP|RNAhybrid|TargetRank
RAB1B	Q9H0U4		hsa-miR-484	0.334204	12	High	BCmicrO|BiTargeting|CoMeTa|DIANA|ElMMo3|MirAncesTar|miRDB|MirMAP|Mirza-G|MultiMiTar|RepTar|RNAhybrid
UBE2Q1	Q7Z7E8		hsa-miR-484	0.334116	11	High	BCmicrO|CoMeTa|ElMMo3|MirAncesTar|miRDB|MirMAP|miRTar2GO|Mirza-G|RepTar|RNA22|RNAhybrid
NT5E	P21589		hsa-miR-484	0.334112	11	High	BCmicrO|BiTargeting|DIANA|ElMMo3|MBStar|MirAncesTar|miRDB|MirMAP|miRTar2GO|RepTar|RNAhybrid
PALD1	Q9ULE6		hsa-miR-484	0.33408	9	High	BCmicrO|DIANA|ElMMo3|MirAncesTar|miRDB|MirMAP|miRTar2GO|RNAhybrid|TargetRank
CNTN2	Q02246		hsa-miR-484	0.334045	11	High	BCmicrO|BiTargeting|DIANA|ElMMo3|MirAncesTar|miRDB|MirMAP|RepTar|RNA22|RNAhybrid|TargetRank
ENPP6	Q6UWR7		hsa-miR-484	0.333941	11	High	BCmicrO|BiTargeting|DIANA|ElMMo3|MBStar|MirAncesTar|miRDB|MirMAP|Mirza-G|RepTar|TargetRank
APPBP2	Q92624		hsa-miR-1248	0.333912	9	High	CoMeTa|Cupid|DIANA|ElMMo3|MirAncesTar|MirMAP|Mirza-G|RNAhybrid|TargetSpy
UBA6	A0AVT1		hsa-miR-451a	0.333723	11	High	BCmicrO|CoMeTa|DIANA|ElMMo3|microrna.org|MirAncesTar|miRcode|miRDB|MirMAP|Mirza-G|RNAhybrid
ADD2	P35612		hsa-miR-1248	0.333699	12	High	CoMeTa|DIANA|ElMMo3|MBStar|MirAncesTar|miRDB|MirMAP|MirSNP|MirTar|PACCMIT|RepTar|RNAhybrid
SNX19	Q92543		hsa-miR-1248	0.333633	12	High	CoMeTa|DIANA|ElMMo3|MirAncesTar|miRDB|MirMAP|MirSNP|MirTar|Mirza-G|RepTar|RNAhybrid|TargetSpy
LRRC20	Q8TCA0		hsa-miR-484	0.333563	12	High	BCmicrO|BiTargeting|DIANA|ElMMo3|MBStar|MirAncesTar|miRDB|MirMAP|miRTar2GO|Mirza-G|RepTar|TargetSpy
HIP1	O00291		hsa-miR-451a	0.33346	12	High	BCmicrO|BiTargeting|DIANA|ElMMo3|MBStar|microrna.org|MirAncesTar|miRcode|miRDB|MirMAP|RNAhybrid|TargetRank
SLC26A2	P50443		hsa-miR-484	0.333413	10	High	BCmicrO|DIANA|ElMMo3|MirAncesTar|MirMAP|miRTar2GO|MultiMiTar|RepTar|RNAhybrid|TargetSpy
NR2F2	P24468		hsa-miR-1248	0.333403	12	High	CoMeTa|DIANA|ElMMo3|MBStar|MirAncesTar|miRDB|MirMAP|MirSNP|MirTar|Mirza-G|RepTar|RNAhybrid
TIGAR	Q9NQ88		hsa-miR-451a	0.333374	12	High	BCmicrO|DIANA|ElMMo3|MBStar|MAMI|MirAncesTar|mirbase|miRcode|miRDB|MirMAP|MirSNP|Mirza-G
HMGN2	P05204		hsa-miR-1248	0.33299	12	High	CoMeTa|DIANA|ElMMo3|MirAncesTar|miRDB|MirMAP|MirSNP|Mirza-G|PACCMIT|RepTar|RNA22|RNAhybrid
C2CD2L	O14523		hsa-miR-484	0.332916	11	High	BCmicrO|BiTargeting|CoMeTa|DIANA|ElMMo3|MirAncesTar|mirbase|MirMAP|Mirza-G|RepTar|RNAhybrid
MCFD2	Q8NI22		hsa-miR-484	0.332846	10	High	BCmicrO|DIANA|ElMMo3|MirAncesTar|miRDB|MirMAP|MirSNP|miRTar2GO|RNAhybrid|TargetSpy
LDB1	Q86U70		hsa-miR-484	0.332841	9	High	BCmicrO|BiTargeting|CoMeTa|MirAncesTar|mirbase|MirMAP|miRTar2GO|MultiMiTar|RNAhybrid
CALCB	P10092		hsa-miR-1248	0.332778	9	High	CoMeTa|Cupid|ElMMo3|MirAncesTar|MirMAP|MirSNP|PACCMIT|RNAhybrid|TargetSpy
PCDH17	O14917		hsa-miR-1248	0.332703	11	High	CoMeTa|Cupid|ElMMo3|MBStar|MirAncesTar|miRDB|MirMAP|Mirza-G|RepTar|RNAhybrid|TargetSpy
COG2	Q14746		hsa-miR-484	0.33253	13	High	BCmicrO|CoMeTa|DIANA|ElMMo3|MBStar|MirAncesTar|mirbase|miRDB|MirMAP|Mirza-G|RepTar|RNA22|RNAhybrid
ESS2			hsa-miR-484	0.332311	11	High	BCmicrO|BiTargeting|CoMeTa|DIANA|ElMMo3|MirAncesTar|miRDB|MirMAP|MultiMiTar|RNAhybrid|TargetSpy
IGF1R	P08069		hsa-miR-484	0.332302	10	High	BCmicrO|DIANA|ElMMo3|MirAncesTar|miRDB|MirMAP|MirSNP|MultiMiTar|RNAhybrid|TargetRank
PDE7B	Q9NP56		hsa-miR-484	0.332236	11	High	BCmicrO|CoMeTa|DIANA|ElMMo3|MBStar|MirAncesTar|MirMAP|MultiMiTar|RepTar|RNAhybrid|TargetSpy
DCP1A	Q9NPI6		hsa-miR-484	0.332226	11	High	BCmicrO|CoMeTa|ElMMo3|MBStar|MirAncesTar|miRDB|MirTar|Mirza-G|RepTar|RNAhybrid|TargetSpy
FAM160B2	Q86V87		hsa-miR-484	0.332041	9	High	BCmicrO|BiTargeting|CoMeTa|DIANA|ElMMo3|MirAncesTar|miRDB|MirMAP|miRTar2GO
FBXO28	Q9NVF7		hsa-miR-484	0.331853	11	High	BCmicrO|DIANA|ElMMo3|MBStar|MirAncesTar|miRDB|MirMAP|miRTar2GO|Mirza-G|MultiMiTar|RNAhybrid
SNX18	Q96RF0		hsa-miR-484	0.33169	11	High	BCmicrO|BiTargeting|DIANA|ElMMo3|MBStar|MirAncesTar|miRDB|MirMAP|miRTar2GO|Mirza-G|RepTar
TCTA	P57738		hsa-miR-484	0.331687	10	High	BCmicrO|DIANA|ElMMo3|MirAncesTar|MirMAP|miRTar2GO|Mirza-G|RepTar|RNAhybrid|TargetRank
ILF3	Q12906		hsa-miR-484	0.33148	10	High	BCmicrO|DIANA|ElMMo3|MBStar|MirAncesTar|MirMAP|miRTar2GO|MultiMiTar|RepTar|RNAhybrid
NR5A1	Q13285		hsa-miR-484	0.331369	11	High	BCmicrO|BiTargeting|CoMeTa|DIANA|ElMMo3|MirAncesTar|mirbase|MirMAP|Mirza-G|RepTar|RNAhybrid
MAP3K1	Q13233		hsa-miR-451a	0.331192	11	High	BCmicrO|DIANA|ElMMo3|microrna.org|MirAncesTar|miRcode|miRDB|MirMAP|MirSNP|miRTar2GO|Mirza-G
MYO5A	Q9Y4I1		hsa-miR-1248	0.33118	12	High	CoMeTa|DIANA|ElMMo3|MBStar|MirAncesTar|miRDB|MirMAP|MirTar|Mirza-G|RepTar|RNAhybrid|TargetSpy
MKLN1	Q9UL63		hsa-miR-484	0.331174	11	High	BCmicrO|DIANA|ElMMo3|MBStar|MirAncesTar|MirMAP|miRTar2GO|Mirza-G|RepTar|RNAhybrid|TargetSpy
PITPNM2	Q9BZ72		hsa-miR-484	0.331113	10	High	BCmicrO|BiTargeting|DIANA|ElMMo3|MirAncesTar|miRDB|MirMAP|miRTar2GO|RNAhybrid|TargetRank
KLHDC10	Q6PID8		hsa-miR-484	0.331032	11	High	BCmicrO|DIANA|ElMMo3|MBStar|MirAncesTar|miRDB|MirMAP|Mirza-G|RepTar|TargetRank|TargetSpy
BACH2	Q9BYV9		hsa-miR-451a	0.331006	11	High	BCmicrO|BiTargeting|CoMeTa|ElMMo3|MBStar|microrna.org|MirAncesTar|miRcode|miRDB|MirMAP|RNAhybrid
PDE1B	Q01064		hsa-miR-1248	0.330964	11	High	CoMeTa|ElMMo3|MirAncesTar|miRDB|MirMAP|MirSNP|MirTar|PACCMIT|RepTar|RNAhybrid|TargetSpy
OXCT1	P55809		hsa-miR-451a	0.330959	11	High	BCmicrO|DIANA|ElMMo3|microrna.org|MirAncesTar|miRcode|miRDB|MirMAP|miRTar2GO|Mirza-G|RNAhybrid
IST1	P53990		hsa-miR-451a	0.330945	12	High	BCmicrO|CoMeTa|DIANA|ElMMo3|MBStar|microrna.org|MirAncesTar|mirbase|miRcode|miRDB|MirMAP|RNAhybrid
TNFAIP3	P21580		hsa-miR-1248	0.330862	12	High	CoMeTa|DIANA|ElMMo3|MBStar|MirAncesTar|miRDB|MirMAP|MirTar|Mirza-G|PACCMIT|RepTar|RNAhybrid
TOR3A	Q9H497		hsa-miR-484	0.330733	12	High	BCmicrO|DIANA|ElMMo3|MirAncesTar|miRDB|MirMAP|MirSNP|Mirza-G|RepTar|RNA22|RNAhybrid|TargetRank
CARHSP1	Q9Y2V2		hsa-miR-484	0.330713	12	High	BCmicrO|BiTargeting|DIANA|ElMMo3|MBStar|MirAncesTar|miRDB|MirMAP|Mirza-G|RepTar|RNAhybrid|TargetRank
SOX11	P35716		hsa-miR-484	0.330637	8	High	BCmicrO|ElMMo3|MBStar|MirAncesTar|MirMAP|miRTar2GO|MultiMiTar|RepTar
DCLK1	O15075		hsa-miR-1248	0.330523	12	High	CoMeTa|Cupid|DIANA|ElMMo3|MBStar|MirAncesTar|miRDB|MirMAP|MirTar|Mirza-G|RNAhybrid|TargetSpy
MGAT3	Q09327		hsa-miR-484	0.330482	12	High	BCmicrO|BiTargeting|DIANA|ElMMo3|MBStar|MirAncesTar|mirbase|miRDB|MirMAP|miRTar2GO|Mirza-G|RepTar
DDX6	P26196		hsa-miR-1248	0.330427	12	High	CoMeTa|DIANA|ElMMo3|MBStar|MirAncesTar|miRDB|MirMAP|MirTar|Mirza-G|RepTar|RNAhybrid|TargetSpy
BCAS3	Q9H6U6		hsa-miR-484	0.33042	11	High	BCmicrO|BiTargeting|CoMeTa|ElMMo3|MirAncesTar|mirbase|MirMAP|miRTar2GO|Mirza-G|RepTar|RNAhybrid
TARDBP	Q13148		hsa-miR-1248	0.330417	12	High	CoMeTa|DIANA|ElMMo3|MBStar|MirAncesTar|miRDB|MirMAP|Mirza-G|PACCMIT|RepTar|RNA22|RNAhybrid
CCAR2	Q8N163		hsa-miR-484	0.330236	10	High	BCmicrO|CoMeTa|DIANA|ElMMo3|MirAncesTar|miRDB|MirMAP|miRTar2GO|RepTar|RNAhybrid
CCND3	P30281		hsa-miR-484	0.330129	10	High	BCmicrO|CoMeTa|DIANA|ElMMo3|MBStar|MirAncesTar|MirMAP|MultiMiTar|RepTar|RNAhybrid
ENPP4	Q9Y6X5		hsa-miR-484	0.330127	10	High	BCmicrO|DIANA|ElMMo3|MBStar|MirAncesTar|miRDB|MirMAP|Mirza-G|RepTar|TargetRank
SH2D2A	Q9NP31		hsa-miR-484	0.33009	11	High	BCmicrO|CoMeTa|DIANA|ElMMo3|MirAncesTar|mirbase|miRDB|MirMAP|MultiMiTar|RNA22|RNAhybrid
MRPS25	P82663		hsa-miR-484	0.329947	13	High	BCmicrO|BiTargeting|DIANA|ElMMo3|MBStar|MirAncesTar|miRDB|MirMAP|MirSNP|miRTar2GO|RepTar|RNAhybrid|TargetSpy
DEGS1	O15121		hsa-miR-484	0.329797	11	High	BCmicrO|DIANA|ElMMo3|MirAncesTar|MirMAP|Mirza-G|RepTar|RNA22|RNAhybrid|TargetRank|TargetSpy
MLH3	Q9UHC1		hsa-miR-1248	0.32969	12	High	CoMeTa|DIANA|ElMMo3|MBStar|MirAncesTar|miRDB|MirMAP|MirTar|Mirza-G|PACCMIT|RepTar|RNAhybrid
SLC46A3	Q7Z3Q1		hsa-miR-484	0.329665	11	High	BCmicrO|DIANA|ElMMo3|MBStar|MirAncesTar|miRDB|MirMAP|MirTar|miRTar2GO|Mirza-G|RNAhybrid
ZDBF2	Q9HCK1		hsa-miR-1248	0.329367	10	High	DIANA|ElMMo3|MBStar|MirAncesTar|miRDB|MirMAP|MirTar|Mirza-G|RepTar|TargetSpy
USF3	Q68DE3		hsa-miR-484	0.329208	9	High	BCmicrO|DIANA|ElMMo3|MirAncesTar|miRDB|MirMAP|MultiMiTar|RepTar|RNAhybrid
AQP2	P41181		hsa-miR-484	0.328997	11	High	BCmicrO|BiTargeting|DIANA|ElMMo3|MirAncesTar|miRDB|MirMAP|Mirza-G|RepTar|RNAhybrid|TargetRank
YTHDC1	Q96MU7		hsa-miR-1248	0.328963	11	High	CoMeTa|DIANA|ElMMo3|MBStar|MirAncesTar|miRDB|MirMAP|MirTar|Mirza-G|RNAhybrid|TargetSpy
PRX	Q9BXM0		hsa-miR-484	0.328957	9	High	BCmicrO|CoMeTa|DIANA|ElMMo3|MBStar|MirAncesTar|mirbase|MirMAP|MultiMiTar
SUSD2	Q9UGT4		hsa-miR-484	0.328947	10	High	BCmicrO|DIANA|ElMMo3|MirAncesTar|miRDB|MirMAP|Mirza-G|RepTar|RNAhybrid|TargetRank
CCL18	P55774		hsa-miR-484	0.328919	12	High	BCmicrO|BiTargeting|CoMeTa|DIANA|ElMMo3|MirAncesTar|mirbase|miRDB|MirMAP|MirSNP|RepTar|RNAhybrid
RHOBTB3	O94955		hsa-miR-1248	0.328691	10	High	CoMeTa|DIANA|ElMMo3|MBStar|MirAncesTar|miRDB|MirMAP|Mirza-G|RepTar|RNAhybrid
PEX16	Q9Y5Y5		hsa-miR-484	0.328679	10	High	BCmicrO|DIANA|ElMMo3|MirAncesTar|mirbase|miRDB|MirMAP|MirTar|RepTar|RNAhybrid
SGK1	O00141		hsa-miR-451a	0.32854	9	High	BCmicrO|Cupid|MBStar|microrna.org|MirAncesTar|miRcode|MirMAP|Mirza-G|RNAhybrid
NCR1	O76036		hsa-miR-484	0.328486	12	High	BCmicrO|CoMeTa|DIANA|ElMMo3|MBStar|MirAncesTar|mirbase|miRDB|MirMAP|Mirza-G|RepTar|RNAhybrid
PFKFB2	O60825		hsa-miR-484	0.328441	13	High	BCmicrO|DIANA|ElMMo3|MBStar|MirAncesTar|miRDB|MirMAP|MirSNP|miRTar2GO|Mirza-G|RepTar|RNA22|RNAhybrid
TRAF1	Q13077		hsa-miR-484	0.328357	10	High	BCmicrO|DIANA|ElMMo3|MirAncesTar|miRDB|MirMAP|Mirza-G|RepTar|TargetRank|TargetSpy
MPRIP	Q6WCQ1		hsa-miR-451a	0.328232	12	High	BCmicrO|CoMeTa|DIANA|ElMMo3|MBStar|microrna.org|MirAncesTar|miRcode|miRDB|MirMAP|Mirza-G|RNAhybrid
AGFG2	O95081		hsa-miR-484	0.32818	12	High	BCmicrO|BiTargeting|CoMeTa|DIANA|ElMMo3|MBStar|MirAncesTar|mirbase|miRDB|MirMAP|RepTar|RNAhybrid
PRRC2C	Q9Y520		hsa-miR-1248	0.328134	10	High	CoMeTa|Cupid|DIANA|ElMMo3|MirAncesTar|miRDB|MirMAP|Mirza-G|RNA22|RNAhybrid
NF2	P35240		hsa-miR-484	0.327776	9	High	BCmicrO|CoMeTa|DIANA|MBStar|MirAncesTar|MirMAP|miRTar2GO|MultiMiTar|RNAhybrid
CEP170B	Q9Y4F5		hsa-miR-484	0.327632	11	High	BCmicrO|DIANA|ElMMo3|MirAncesTar|miRDB|MirMAP|MirSNP|miRTar2GO|Mirza-G|RepTar|RNAhybrid
DRG2	P55039		hsa-miR-484	0.327554	12	High	BCmicrO|BiTargeting|DIANA|ElMMo3|MirAncesTar|mirbase|miRDB|MirMAP|miRTar2GO|Mirza-G|RepTar|RNAhybrid
MED1	Q15648		hsa-miR-1248	0.327533	10	High	CoMeTa|Cupid|DIANA|ElMMo3|MirAncesTar|miRDB|MirMAP|Mirza-G|RepTar|RNAhybrid
CASP2	P42575		hsa-miR-484	0.327181	11	High	BCmicrO|DIANA|ElMMo3|MirAncesTar|miRDB|MirMAP|Mirza-G|RepTar|RNAhybrid|TargetRank|TargetSpy
RUNX3	Q13761		hsa-miR-484	0.327119	12	High	BCmicrO|BiTargeting|DIANA|ElMMo3|MirAncesTar|miRDB|MirMAP|Mirza-G|RNA22|RNAhybrid|TargetRank|TargetSpy
VHL	P40337		hsa-miR-484	0.327043	11	High	BCmicrO|DIANA|ElMMo3|MBStar|MirAncesTar|miRDB|MirMAP|miRTar2GO|Mirza-G|RepTar|TargetSpy
CNTNAP2	Q9UHC6		hsa-miR-1248	0.32704	12	High	BiTargeting|CoMeTa|DIANA|ElMMo3|MBStar|MirAncesTar|miRDB|MirMAP|MirTar|Mirza-G|RNAhybrid|TargetSpy
FRMD4A	Q9P2Q2		hsa-miR-484	0.326643	11	High	BCmicrO|DIANA|ElMMo3|MirAncesTar|miRDB|MirMAP|Mirza-G|RepTar|RNAhybrid|TargetRank|TargetSpy
TAF1L	Q8IZX4		hsa-miR-484	0.326535	11	High	BCmicrO|BiTargeting|DIANA|ElMMo3|MirAncesTar|miRDB|MirMAP|Mirza-G|MultiMiTar|RepTar|TargetSpy
EPB41L1	Q9H4G0		hsa-miR-1248	0.32652	11	High	CoMeTa|DIANA|ElMMo3|MBStar|MirAncesTar|miRDB|MirMAP|PACCMIT|RepTar|RNAhybrid|TargetSpy
YME1L1	Q96TA2		hsa-miR-484	0.32647	13	High	BCmicrO|BiTargeting|DIANA|ElMMo3|MBStar|MirAncesTar|miRDB|MirMAP|Mirza-G|RepTar|RNAhybrid|TargetRank|TargetSpy
FAM53C	Q9NYF3		hsa-miR-484	0.326445	11	High	BCmicrO|BiTargeting|CoMeTa|DIANA|ElMMo3|MirAncesTar|miRDB|MirMAP|MultiMiTar|RepTar|RNAhybrid
TRIM11	Q96F44		hsa-miR-484	0.3263	12	High	BCmicrO|BiTargeting|DIANA|ElMMo3|MirAncesTar|miRDB|MirMAP|miRTar2GO|Mirza-G|RepTar|RNA22|RNAhybrid
MDGA2	Q7Z553		hsa-miR-484	0.32627	11	High	BCmicrO|BiTargeting|DIANA|ElMMo3|MBStar|MirAncesTar|MirMAP|Mirza-G|MultiMiTar|RepTar|RNAhybrid
MAP10	Q9P2G4		hsa-miR-1248	0.326142	11	High	DIANA|ElMMo3|MirAncesTar|miRDB|MirMAP|MirTar|Mirza-G|PACCMIT|RNA22|RNAhybrid|TargetSpy
POU2F1	P14859		hsa-miR-484	0.326048	12	High	BCmicrO|DIANA|ElMMo3|MBStar|MirAncesTar|miRDB|MirMAP|MirTar|miRTar2GO|Mirza-G|RNA22|RNAhybrid
TRAF3	Q13114		hsa-miR-1248	0.325954	11	High	BiTargeting|CoMeTa|DIANA|ElMMo3|MBStar|MirAncesTar|miRDB|MirMAP|Mirza-G|RepTar|RNAhybrid
RYBP	Q8N488		hsa-miR-451a	0.32594	8	High	BCmicrO|Cupid|MirAncesTar|miRcode|MirMAP|MirSNP|miRTar2GO|Mirza-G
ZYG11B	Q9C0D3		hsa-miR-484	0.325927	13	High	BCmicrO|DIANA|ElMMo3|MBStar|MirAncesTar|miRDB|MirMAP|MirSNP|miRTar2GO|RepTar|RNA22|RNAhybrid|TargetSpy
CAND2	O75155		hsa-miR-451a	0.325743	11	High	BCmicrO|DIANA|ElMMo3|microrna.org|MirAncesTar|mirbase|miRcode|miRDB|MirMAP|Mirza-G|RNAhybrid
SLC41A3	Q96GZ6		hsa-miR-484	0.325637	11	High	BCmicrO|DIANA|ElMMo3|MBStar|MirAncesTar|miRDB|MirMAP|miRTar2GO|Mirza-G|RepTar|RNAhybrid
RPS6KB1	P23443		hsa-miR-1248	0.325464	11	High	CoMeTa|DIANA|ElMMo3|MirAncesTar|miRDB|MirMAP|MirTar|Mirza-G|RepTar|RNAhybrid|TargetSpy
STK40	Q8N2I9		hsa-miR-484	0.325408	11	High	BCmicrO|BiTargeting|DIANA|ElMMo3|MirAncesTar|miRDB|MirMAP|MirSNP|miRTar2GO|RepTar|RNA22
HHLA2	Q9UM44		hsa-miR-484	0.3254	12	High	BCmicrO|DIANA|ElMMo3|MBStar|MirAncesTar|miRDB|MirMAP|Mirza-G|RepTar|RNAhybrid|TargetRank|TargetSpy
ZNF33B	Q06732		hsa-miR-484	0.325365	10	High	BCmicrO|CoMeTa|ElMMo3|MirAncesTar|MirMAP|MirSNP|miRTar2GO|Mirza-G|RNAhybrid|TargetSpy
KDM2A	Q9Y2K7		hsa-miR-484	0.325323	9	High	BCmicrO|CoMeTa|DIANA|ElMMo3|MirAncesTar|miRDB|MirMAP|miRTar2GO|RNAhybrid
DIAPH1	O60610		hsa-miR-484	0.32532	10	High	BCmicrO|CoMeTa|DIANA|ElMMo3|MBStar|MirAncesTar|MirMAP|MirSNP|MultiMiTar|RNAhybrid
FAM13A	O94988		hsa-miR-484	0.325164	12	High	BCmicrO|BiTargeting|DIANA|ElMMo3|MBStar|MirAncesTar|miRDB|MirMAP|Mirza-G|PACCMIT|RepTar|RNAhybrid
CCDC117	Q8IWD4		hsa-miR-1248	0.325075	11	High	DIANA|ElMMo3|MirAncesTar|miRDB|MirMAP|MirSNP|MirTar|Mirza-G|RepTar|RNAhybrid|TargetSpy
RORA	P35398		hsa-miR-1248	0.325047	9	High	Cupid|DIANA|ElMMo3|MBStar|MirAncesTar|miRDB|MirMAP|Mirza-G|RNAhybrid
CCL3	P10147		hsa-miR-484	0.325047	12	High	BCmicrO|BiTargeting|CoMeTa|DIANA|ElMMo3|MirAncesTar|mirbase|miRDB|MirMAP|Mirza-G|RepTar|RNAhybrid
TIMP3	P35625		hsa-miR-484	0.324944	9	High	BCmicrO|CoMeTa|ElMMo3|MBStar|MirAncesTar|MirMAP|miRTar2GO|Mirza-G|RepTar
ZNF264	O43296		hsa-miR-484	0.324888	11	High	BCmicrO|DIANA|ElMMo3|MBStar|MirAncesTar|miRDB|MirMAP|miRTar2GO|RepTar|RNAhybrid|TargetSpy
ADM	P35318		hsa-miR-1248	0.324838	10	High	CoMeTa|Cupid|DIANA|ElMMo3|MBStar|MirAncesTar|miRDB|MirMAP|Mirza-G|RNAhybrid
EFHD2	Q96C19		hsa-miR-484	0.324691	13	High	BCmicrO|BiTargeting|DIANA|ElMMo3|MirAncesTar|mirbase|miRDB|MirMAP|miRTar2GO|Mirza-G|RepTar|RNA22|RNAhybrid
ROCK2	O75116		hsa-miR-1248	0.324546	9	High	CoMeTa|Cupid|DIANA|ElMMo3|MirAncesTar|miRDB|MirMAP|Mirza-G|RNAhybrid
PRRT2	Q7Z6L0		hsa-miR-484	0.324395	10	High	BCmicrO|DIANA|ElMMo3|MirAncesTar|miRDB|MirMAP|MultiMiTar|PACCMIT|RepTar|RNAhybrid
SCAND1	P57086		hsa-miR-484	0.324371	10	High	BCmicrO|BiTargeting|CoMeTa|ElMMo3|MirAncesTar|mirbase|miRDB|MirMAP|RepTar|RNAhybrid
MYO1E	Q12965		hsa-miR-1248	0.324359	12	High	CoMeTa|DIANA|ElMMo3|MBStar|MirAncesTar|miRDB|MirMAP|MirTar|Mirza-G|RepTar|RNAhybrid|TargetSpy
NECTIN3	Q9NQS3		hsa-miR-484	0.324311	9	High	DIANA|MBStar|MirAncesTar|miRDB|MirMAP|MirTar|miRTar2GO|PACCMIT|RNAhybrid
DCTN5	Q9BTE1		hsa-miR-484	0.324185	11	High	BCmicrO|BiTargeting|DIANA|ElMMo3|MBStar|MirAncesTar|miRDB|MirMAP|miRTar2GO|RepTar|RNAhybrid
FGFR4	P22455		hsa-miR-484	0.32415	11	High	BCmicrO|BiTargeting|DIANA|ElMMo3|MirAncesTar|mirbase|miRDB|MirMAP|RepTar|RNAhybrid|TargetRank
CD59	P13987		hsa-miR-484	0.323809	11	High	BCmicrO|ElMMo3|MBStar|MirAncesTar|miRDB|MirMAP|MirSNP|miRTar2GO|RepTar|RNAhybrid|TargetSpy
SNRNP48	Q6IEG0		hsa-miR-451a	0.323809	12	High	BCmicrO|DIANA|ElMMo3|MBStar|microrna.org|MirAncesTar|mirbase|miRcode|miRDB|MirMAP|Mirza-G|RNAhybrid
CCDC142	Q17RM4		hsa-miR-484	0.3238	12	High	BCmicrO|BiTargeting|DIANA|ElMMo3|MirAncesTar|miRDB|MirMAP|MirTar|Mirza-G|RepTar|RNAhybrid|TargetSpy
CNDP2	Q96KP4		hsa-miR-484	0.3237	12	High	BCmicrO|BiTargeting|DIANA|ElMMo3|MBStar|MirAncesTar|miRDB|MirMAP|miRTar2GO|RepTar|RNAhybrid|TargetSpy
MON2	Q7Z3U7		hsa-miR-1248	0.323659	8	High	CoMeTa|Cupid|DIANA|MBStar|MirAncesTar|MirMAP|Mirza-G|RNAhybrid
CAMTA1	Q9Y6Y1		hsa-miR-1248	0.323544	11	High	CoMeTa|Cupid|DIANA|ElMMo3|MBStar|MirAncesTar|MirMAP|RepTar|RNA22|RNAhybrid|TargetSpy
HMGB3	O15347		hsa-miR-484	0.323411	12	High	BCmicrO|BiTargeting|DIANA|ElMMo3|MBStar|MirAncesTar|miRDB|MirMAP|miRTar2GO|Mirza-G|RepTar|RNAhybrid
ADCYAP1	P18509		hsa-miR-484	0.323239	12	High	BCmicrO|BiTargeting|DIANA|ElMMo3|MBStar|MirAncesTar|mirbase|miRDB|MirMAP|Mirza-G|RepTar|TargetRank
C21orf62	Q9NYP8		hsa-miR-484	0.323232	11	High	BCmicrO|DIANA|ElMMo3|MBStar|MirAncesTar|MirMAP|Mirza-G|RepTar|RNAhybrid|TargetRank|TargetSpy
TMEM130	Q8N3G9		hsa-miR-484	0.323122	11	High	BCmicrO|BiTargeting|DIANA|ElMMo3|MirAncesTar|miRDB|MirMAP|MirSNP|RepTar|RNAhybrid|TargetSpy
CNNM1	Q9NRU3		hsa-miR-484	0.322758	9	High	BCmicrO|CoMeTa|DIANA|ElMMo3|MirAncesTar|miRDB|MirMAP|Mirza-G|MultiMiTar
PRR14L	Q5THK1		hsa-miR-484	0.32269	10	High	BCmicrO|DIANA|ElMMo3|MirAncesTar|miRDB|MirMAP|MirSNP|miRTar2GO|PACCMIT|RNAhybrid
CCDC42	Q96M95		hsa-miR-484	0.32268	11	High	BCmicrO|DIANA|ElMMo3|MirAncesTar|mirbase|miRDB|MirMAP|Mirza-G|PACCMIT|RepTar|RNAhybrid
FAM84B	Q96KN1		hsa-miR-484	0.322591	8	High	BCmicrO|ElMMo3|MirAncesTar|miRDB|MirMAP|miRTar2GO|TargetRank|TargetSpy
NFYA	P23511		hsa-miR-484	0.322583	12	High	BCmicrO|DIANA|ElMMo3|MBStar|MirAncesTar|miRDB|MirMAP|miRTar2GO|Mirza-G|RepTar|RNAhybrid|TargetSpy
CTAGE1	Q96RT6		hsa-miR-484	0.322504	9	High	BCmicrO|CoMeTa|DIANA|ElMMo3|MirAncesTar|miRDB|MirMAP|MirTar|RNAhybrid
KLF10	Q13118		hsa-miR-1248	0.32245	10	High	Cupid|DIANA|ElMMo3|MBStar|MirAncesTar|miRDB|MirMAP|MirTar|Mirza-G|RNAhybrid
DMD	P11532		hsa-miR-484	0.322376	7	High	BCmicrO|CoMeTa|MBStar|MirAncesTar|miRTar2GO|MultiMiTar|RNAhybrid
C22orf23	Q9BZE7		hsa-miR-451a	0.322267	11	High	BCmicrO|DIANA|MAMI|microrna.org|MirAncesTar|mirbase|miRcode|miRDB|MirMAP|Mirza-G|RNAhybrid
KLF11	O14901		hsa-miR-451a	0.322165	11	High	BCmicrO|DIANA|ElMMo3|MBStar|microrna.org|MirAncesTar|mirbase|miRcode|miRDB|MirMAP|Mirza-G
EDA2R	Q9HAV5		hsa-miR-484	0.322164	9	High	BCmicrO|CoMeTa|ElMMo3|MBStar|MirAncesTar|miRDB|MirMAP|miRTar2GO|Mirza-G
B3GNT5	Q9BYG0		hsa-miR-1248	0.322101	11	High	Cupid|DIANA|ElMMo3|MBStar|MirAncesTar|miRDB|MirMAP|MirTar|Mirza-G|RNAhybrid|TargetSpy
ITCH	Q96J02		hsa-miR-484	0.321998	9	High	BCmicrO|DIANA|MBStar|MirAncesTar|MirMAP|miRTar2GO|MultiMiTar|RNAhybrid|TargetSpy
SRM	P19623		hsa-miR-484	0.321918	9	High	BCmicrO|CoMeTa|ElMMo3|MirAncesTar|mirbase|miRDB|MirMAP|miRTar2GO|RNAhybrid
PRTG	Q2VWP7		hsa-miR-484	0.321843	10	High	BCmicrO|DIANA|ElMMo3|MBStar|MirAncesTar|miRDB|MirMAP|miRTar2GO|Mirza-G|RNAhybrid
GADD45A	P24522		hsa-miR-1248	0.321835	12	High	CoMeTa|DIANA|ElMMo3|MirAncesTar|miRDB|MirMAP|MirTar|Mirza-G|RepTar|RNA22|RNAhybrid|TargetSpy
CREG1	O75629		hsa-miR-484	0.321832	13	High	BCmicrO|BiTargeting|DIANA|ElMMo3|MirAncesTar|mirbase|miRDB|MirMAP|MirSNP|miRTar2GO|Mirza-G|RepTar|RNA22
AZIN1	O14977		hsa-miR-1248	0.321688	10	High	CoMeTa|Cupid|DIANA|ElMMo3|MirAncesTar|miRDB|MirMAP|Mirza-G|RNAhybrid|TargetSpy
FBXO9	Q9UK97		hsa-miR-484	0.321668	11	High	BCmicrO|BiTargeting|DIANA|ElMMo3|MBStar|MirAncesTar|miRDB|MirMAP|RepTar|RNAhybrid|TargetRank
MRFAP1L1	Q96HT8		hsa-miR-484	0.321616	11	High	BCmicrO|CoMeTa|DIANA|ElMMo3|MBStar|MirAncesTar|miRDB|MirMAP|Mirza-G|RepTar|RNAhybrid
F11R	Q9Y624		hsa-miR-484	0.321536	11	High	BCmicrO|DIANA|ElMMo3|MBStar|MirAncesTar|miRDB|MirMAP|MultiMiTar|RepTar|RNAhybrid|TargetSpy
RPS6KA3	P51812		hsa-miR-1248	0.321532	10	High	CoMeTa|Cupid|DIANA|ElMMo3|MBStar|MirAncesTar|miRDB|MirMAP|RepTar|TargetSpy
H2AFV	Q71UI9		hsa-miR-1248	0.321519	7	High	CoMeTa|Cupid|ElMMo3|MirAncesTar|MirMAP|MirSNP|RNAhybrid
ELK3	P41970		hsa-miR-1248	0.321267	8	High	CoMeTa|Cupid|DIANA|MirAncesTar|miRDB|MirMAP|Mirza-G|RNAhybrid
GOLGA7B	Q2TAP0		hsa-miR-484	0.321242	11	High	BCmicrO|BiTargeting|DIANA|ElMMo3|MBStar|MirAncesTar|mirbase|miRDB|MirMAP|RepTar|TargetRank
TCERG1	O14776		hsa-miR-1248	0.321148	8	High	CoMeTa|Cupid|DIANA|MBStar|MirAncesTar|MirMAP|Mirza-G|RNAhybrid
AHRR	A9YTQ3		hsa-miR-484	0.321011	12	High	BCmicrO|BiTargeting|DIANA|ElMMo3|MirAncesTar|miRDB|MirMAP|MirSNP|miRTar2GO|RepTar|RNAhybrid|TargetSpy
MED8	Q96G25		hsa-miR-484	0.320916	11	High	BCmicrO|DIANA|ElMMo3|MirAncesTar|miRDB|MirMAP|Mirza-G|RepTar|RNA22|RNAhybrid|TargetSpy
M6PR	P20645		hsa-miR-484	0.32088	11	High	BCmicrO|DIANA|ElMMo3|MirAncesTar|miRDB|MirMAP|MirTar|Mirza-G|PACCMIT|RepTar|RNAhybrid
SH3RF1	Q7Z6J0		hsa-miR-484	0.32088	12	High	BCmicrO|DIANA|ElMMo3|MBStar|MirAncesTar|miRDB|MirMAP|MirSNP|miRTar2GO|Mirza-G|RNAhybrid|TargetSpy
CD40LG	P29965		hsa-miR-484	0.320737	12	High	BCmicrO|CoMeTa|DIANA|ElMMo3|MBStar|MirAncesTar|mirbase|miRDB|MirMAP|Mirza-G|RepTar|RNAhybrid
UBR2	Q8IWV8		hsa-miR-484	0.320688	9	High	CoMeTa|DIANA|ElMMo3|MirAncesTar|miRDB|MirMAP|MirTar|Mirza-G|RNAhybrid
SYNPO2	Q9UMS6		hsa-miR-1248	0.32066	12	High	BiTargeting|CoMeTa|DIANA|ElMMo3|MBStar|MirAncesTar|miRDB|MirMAP|MirSNP|MirTar|Mirza-G|RNAhybrid
EFNA5	P52803		hsa-miR-484	0.320549	9	High	BCmicrO|DIANA|ElMMo3|MirAncesTar|MirMAP|miRTar2GO|Mirza-G|MultiMiTar|RepTar
FBXO32	Q969P5		hsa-miR-1248	0.320468	10	High	BiTargeting|DIANA|MBStar|MirAncesTar|miRDB|MirMAP|MirSNP|MirTar|Mirza-G|RNAhybrid
BRWD1	Q9NSI6		hsa-miR-451a	0.320413	9	High	BCmicrO|MBStar|microrna.org|MirAncesTar|mirbase|miRcode|MirMAP|miRTar2GO|RNAhybrid
FZD7	O75084		hsa-miR-1248	0.320408	10	High	CoMeTa|DIANA|ElMMo3|MBStar|MirAncesTar|miRDB|MirMAP|MirTar|Mirza-G|TargetSpy
TMEM168	Q9H0V1		hsa-miR-1248	0.320361	11	High	CoMeTa|DIANA|ElMMo3|MBStar|MirAncesTar|miRDB|MirMAP|MirTar|Mirza-G|RNAhybrid|TargetSpy
RGL1	Q9NZL6		hsa-miR-484	0.320223	10	High	BCmicrO|DIANA|ElMMo3|MBStar|MirAncesTar|MirMAP|miRTar2GO|MultiMiTar|RepTar|RNA22
SPDYA	Q5MJ70		hsa-miR-484	0.320212	8	High	BCmicrO|ElMMo3|MirAncesTar|MirTar|Mirza-G|RepTar|RNAhybrid|TargetRank
SLC25A44	Q96H78		hsa-miR-484	0.32009	9	High	BCmicrO|DIANA|ElMMo3|MirAncesTar|MirMAP|miRTar2GO|MultiMiTar|RepTar|RNA22
XRCC3	O43542		hsa-miR-484	0.320009	10	High	BCmicrO|BiTargeting|DIANA|ElMMo3|MirAncesTar|miRDB|MirMAP|miRTar2GO|RepTar|RNAhybrid
SAMD8	Q96LT4		hsa-miR-484	0.319885	10	High	BCmicrO|DIANA|ElMMo3|MBStar|MirAncesTar|miRDB|MirMAP|miRTar2GO|Mirza-G|RNAhybrid
YAP1	P46937		hsa-miR-451a	0.319867	7	High	BCmicrO|CoMeTa|MBStar|MAMI|MirAncesTar|miRTar2GO|RNAhybrid
FGFR1OP2	Q9NVK5		hsa-miR-1248	0.319694	11	High	Cupid|DIANA|ElMMo3|MBStar|MirAncesTar|miRDB|MirMAP|MirTar|Mirza-G|RNAhybrid|TargetSpy
AMMECR1	Q9Y4X0		hsa-miR-484	0.319518	8	High	BCmicrO|DIANA|ElMMo3|MirAncesTar|MirMAP|miRTar2GO|MultiMiTar|RepTar
TRAM1	Q15629		hsa-miR-1248	0.319464	11	High	BiTargeting|CoMeTa|DIANA|ElMMo3|MBStar|MirAncesTar|miRDB|MirMAP|Mirza-G|PACCMIT|RNAhybrid
PRPF38B	Q5VTL8		hsa-miR-1248	0.319414	12	High	BiTargeting|CoMeTa|Cupid|DIANA|ElMMo3|MBStar|MirAncesTar|miRDB|MirMAP|Mirza-G|RNA22|RNAhybrid
UBE2E3	Q969T4		hsa-miR-484	0.319375	11	High	BCmicrO|CoMeTa|DIANA|ElMMo3|MirAncesTar|miRDB|MirMAP|Mirza-G|MultiMiTar|RepTar|RNAhybrid
SLITRK6	Q9H5Y7		hsa-miR-1248	0.319369	10	High	BiTargeting|Cupid|DIANA|ElMMo3|MirAncesTar|miRDB|MirMAP|Mirza-G|RepTar|RNAhybrid
PLK3	Q9H4B4		hsa-miR-484	0.319338	11	High	BCmicrO|Cupid|DIANA|ElMMo3|MirAncesTar|MirMAP|miRTar2GO|Mirza-G|RepTar|RNA22|RNAhybrid
EDARADD	Q8WWZ3		hsa-miR-484	0.319245	10	High	BCmicrO|DIANA|ElMMo3|MirAncesTar|MirMAP|miRTar2GO|MultiMiTar|RepTar|RNA22|RNAhybrid
ADD2	P35612		hsa-miR-484	0.318967	11	High	BCmicrO|CoMeTa|DIANA|ElMMo3|MBStar|MirAncesTar|miRDB|MirMAP|PACCMIT|RepTar|RNAhybrid
RALGAPA1	Q6GYQ0		hsa-miR-1248	0.318885	11	High	CoMeTa|DIANA|ElMMo3|MBStar|MirAncesTar|miRDB|MirMAP|MirTar|Mirza-G|RNAhybrid|TargetSpy
TMX1	Q9H3N1		hsa-miR-1248	0.318764	10	High	CoMeTa|DIANA|ElMMo3|MBStar|MirAncesTar|miRDB|MirMAP|Mirza-G|RNAhybrid|TargetSpy
TSHR	P16473		hsa-miR-1248	0.318673	12	High	DIANA|ElMMo3|MirAncesTar|miRDB|MirMAP|MirSNP|MirTar|Mirza-G|PACCMIT|RepTar|RNAhybrid|TargetSpy
HLA-DOB	P13765		hsa-miR-484	0.318652	10	High	BCmicrO|CoMeTa|DIANA|ElMMo3|MBStar|MirAncesTar|miRDB|MirMAP|RepTar|RNAhybrid
NEURL1	O76050		hsa-miR-484	0.318652	9	High	BCmicrO|BiTargeting|DIANA|ElMMo3|MirAncesTar|miRDB|MirMAP|MirSNP|miRTar2GO
IRS1	P35568		hsa-miR-1248	0.318639	9	High	CoMeTa|Cupid|DIANA|ElMMo3|MBStar|MirAncesTar|miRDB|MirMAP|Mirza-G
SV2B	Q7L1I2		hsa-miR-1248	0.318594	10	High	CoMeTa|DIANA|ElMMo3|MBStar|MirAncesTar|miRDB|MirMAP|MirTar|Mirza-G|RNAhybrid
SYDE1	Q6ZW31		hsa-miR-484	0.318588	6	High	BCmicrO|CoMeTa|MirAncesTar|MirMAP|miRTar2GO|MultiMiTar
TRPS1	Q9UHF7		hsa-miR-1248	0.318572	9	High	CoMeTa|DIANA|ElMMo3|MirAncesTar|miRDB|MirMAP|PACCMIT|RepTar|RNAhybrid
YWHAE	P62258		hsa-miR-451a	0.318566	7	High	BCmicrO|CoMeTa|MAMI|MirAncesTar|mirbase|miRTar2GO|RNAhybrid
BDNF	P23560		hsa-miR-484	0.318534	10	High	BCmicrO|DIANA|ElMMo3|MBStar|MirAncesTar|miRDB|MirMAP|Mirza-G|MultiMiTar|TargetRank
JCAD	Q9P266		hsa-miR-1248	0.318429	10	High	CoMeTa|DIANA|ElMMo3|MBStar|MirAncesTar|miRDB|MirMAP|MirTar|Mirza-G|RepTar
DENND1B	Q6P3S1		hsa-miR-1248	0.318421	11	High	CoMeTa|DIANA|ElMMo3|MBStar|MirAncesTar|MirMAP|MirTar|Mirza-G|RNA22|RNAhybrid|TargetSpy
UCK1	Q9HA47		hsa-miR-451a	0.318412	13	High	BCmicrO|BiTargeting|DIANA|ElMMo3|microrna.org|MirAncesTar|mirbase|miRcode|miRDB|MirMAP|MirSNP|Mirza-G|RNAhybrid
SEMA4C	Q9C0C4		hsa-miR-484	0.318317	8	High	BCmicrO|BiTargeting|CoMeTa|DIANA|MirAncesTar|mirbase|miRTar2GO|RNAhybrid
SLC39A14	Q15043		hsa-miR-484	0.318244	11	High	BCmicrO|DIANA|ElMMo3|MBStar|MirAncesTar|miRDB|MirMAP|miRTar2GO|Mirza-G|RepTar|RNAhybrid
NUDT16	Q96DE0		hsa-miR-484	0.317747	11	High	BCmicrO|BiTargeting|DIANA|ElMMo3|MirAncesTar|miRDB|MirMAP|Mirza-G|RepTar|RNAhybrid|TargetRank
SSH2	Q76I76		hsa-miR-484	0.317718	10	High	BCmicrO|DIANA|ElMMo3|MBStar|MirAncesTar|MirMAP|miRTar2GO|MultiMiTar|RepTar|RNAhybrid
CACTIN	Q8WUQ7		hsa-miR-484	0.317643	10	High	BCmicrO|BiTargeting|DIANA|ElMMo3|MirAncesTar|miRDB|MirMAP|miRTar2GO|RepTar|RNAhybrid
CLIC6	Q96NY7		hsa-miR-484	0.317583	10	High	BCmicrO|DIANA|ElMMo3|MirAncesTar|MirMAP|MirTar|Mirza-G|RNAhybrid|TargetRank|TargetSpy
AQP4	P55087		hsa-miR-484	0.317579	12	High	BCmicrO|DIANA|ElMMo3|MBStar|MirAncesTar|miRDB|MirMAP|Mirza-G|RepTar|RNAhybrid|TargetRank|TargetSpy
GIT1	Q9Y2X7		hsa-miR-484	0.317567	11	High	BCmicrO|CoMeTa|DIANA|ElMMo3|MBStar|MirAncesTar|miRDB|MirMAP|Mirza-G|MultiMiTar|RNAhybrid
NLGN4X	Q8N0W4		hsa-miR-484	0.317514	10	High	BCmicrO|CoMeTa|DIANA|ElMMo3|MirAncesTar|MirMAP|Mirza-G|MultiMiTar|RepTar|RNAhybrid
CDYL	Q9Y232		hsa-miR-484	0.317509	10	High	BCmicrO|CoMeTa|DIANA|ElMMo3|MBStar|MirAncesTar|MirMAP|MultiMiTar|RepTar|RNAhybrid
BICD2	Q8TD16		hsa-miR-484	0.317419	9	High	BCmicrO|DIANA|ElMMo3|MBStar|MirAncesTar|MirMAP|miRTar2GO|MultiMiTar|RepTar
ZNF581	Q9P0T4		hsa-miR-484	0.317324	10	High	BCmicrO|DIANA|ElMMo3|MBStar|MirAncesTar|miRDB|MirMAP|RepTar|RNAhybrid|TargetRank
GPR26	Q8NDV2		hsa-miR-1248	0.317185	9	High	DIANA|ElMMo3|MBStar|MirAncesTar|miRDB|MirMAP|MirSNP|MirTar|RepTar
DLX2	Q07687		hsa-miR-484	0.317121	9	High	BCmicrO|DIANA|ElMMo3|MirAncesTar|miRDB|MirMAP|miRTar2GO|MultiMiTar|RNAhybrid
SUSD5	O60279		hsa-miR-484	0.31711	10	High	BCmicrO|DIANA|ElMMo3|MBStar|MirAncesTar|miRDB|MirMAP|Mirza-G|RepTar|TargetRank
METTL6	Q8TCB7		hsa-miR-484	0.316954	11	High	BCmicrO|DIANA|ElMMo3|MBStar|MirAncesTar|miRDB|MirMAP|Mirza-G|RepTar|RNAhybrid|TargetSpy
DIO3	P55073		hsa-miR-484	0.316772	11	High	BCmicrO|BiTargeting|DIANA|ElMMo3|MirAncesTar|miRDB|MirMAP|Mirza-G|RepTar|RNAhybrid|TargetRank
PDP2	Q9P2J9		hsa-miR-484	0.316448	9	High	BCmicrO|DIANA|ElMMo3|MirAncesTar|MirMAP|miRTar2GO|Mirza-G|RepTar|TargetSpy
NCMAP	Q5T1S8		hsa-miR-484	0.316432	12	High	BCmicrO|BiTargeting|DIANA|ElMMo3|MBStar|MirAncesTar|miRDB|MirMAP|Mirza-G|RepTar|RNA22|TargetRank
SERF1B	O75920		hsa-miR-484	0.316392	12	High	BCmicrO|CoMeTa|DIANA|ElMMo3|MBStar|MirAncesTar|miRDB|MirMAP|Mirza-G|RepTar|RNAhybrid|TargetSpy
SLC22A23	A1A5C7		hsa-miR-484	0.316349	12	High	BCmicrO|BiTargeting|DIANA|ElMMo3|MBStar|MirAncesTar|miRDB|MirMAP|MirSNP|miRTar2GO|RepTar|RNAhybrid
DBNL	Q9UJU6		hsa-miR-451a	0.316321	7	High	BCmicrO|MirAncesTar|miRcode|MirMAP|miRTar2GO|RNAhybrid|TargetScan
RPS6KA3	P51812		hsa-miR-484	0.316284	8	High	BCmicrO|BiTargeting|CoMeTa|MBStar|MirAncesTar|MirMAP|MirSNP|MultiMiTar
ZADH2	Q8N4Q0		hsa-miR-1248	0.316269	11	High	Cupid|DIANA|ElMMo3|MirAncesTar|miRDB|MirMAP|MirSNP|Mirza-G|RepTar|RNAhybrid|TargetSpy
DIP2C	Q9Y2E4		hsa-miR-1248	0.316263	10	High	BiTargeting|Cupid|DIANA|ElMMo3|MirAncesTar|miRDB|MirMAP|Mirza-G|RepTar|RNAhybrid
ABCB8	Q9NUT2		hsa-miR-484	0.316233	12	High	BCmicrO|BiTargeting|DIANA|ElMMo3|MBStar|MirAncesTar|mirbase|miRDB|MirMAP|miRTar2GO|RepTar|RNAhybrid
SLC1A4	P43007		hsa-miR-484	0.31575	11	High	BCmicrO|BiTargeting|DIANA|ElMMo3|MirAncesTar|miRDB|MirMAP|miRTar2GO|Mirza-G|RepTar|RNAhybrid
SYS1	Q8N2H4		hsa-miR-484	0.315743	10	High	BCmicrO|BiTargeting|DIANA|ElMMo3|MirAncesTar|miRDB|MirMAP|MultiMiTar|PACCMIT|RNAhybrid
PLSCR2	Q9NRY7		hsa-miR-451a	0.315731	11	High	BCmicrO|ElMMo3|microrna.org|MirAncesTar|mirbase|miRcode|miRDB|MirMAP|MirSNP|Mirza-G|RNAhybrid
MARCKS	P29966		hsa-miR-1248	0.315623	10	High	CoMeTa|DIANA|ElMMo3|MBStar|MirAncesTar|miRDB|MirMAP|Mirza-G|RepTar|TargetSpy
FAM3A	P98173		hsa-miR-484	0.31561	12	High	BCmicrO|BiTargeting|DIANA|ElMMo3|MirAncesTar|miRDB|MirMAP|MirSNP|Mirza-G|RepTar|RNAhybrid|TargetRank
UNKL	Q9H9P5		hsa-miR-484	0.315605	12	High	BCmicrO|BiTargeting|DIANA|ElMMo3|MirAncesTar|mirbase|miRDB|MirMAP|miRTar2GO|Mirza-G|RepTar|RNAhybrid
LRPAP1	P30533		hsa-miR-484	0.315593	10	High	BCmicrO|DIANA|MBStar|MirAncesTar|miRDB|MirMAP|MirSNP|miRTar2GO|Mirza-G|RNAhybrid
ATG9B	Q674R7		hsa-miR-484	0.315574	9	High	BCmicrO|ElMMo3|MirAncesTar|miRDB|MirSNP|Mirza-G|RepTar|RNAhybrid|TargetRank
GRB10	Q13322		hsa-miR-1248	0.315528	11	High	BiTargeting|CoMeTa|Cupid|DIANA|ElMMo3|MBStar|MirAncesTar|MirMAP|Mirza-G|RepTar|RNAhybrid
ZBTB41	Q5SVQ8		hsa-miR-1248	0.315343	9	High	ElMMo3|MBStar|MirAncesTar|miRDB|MirTar|Mirza-G|RepTar|RNA22|TargetSpy
PSMD5	Q16401		hsa-miR-484	0.315025	12	High	BCmicrO|DIANA|ElMMo3|MBStar|MirAncesTar|miRDB|MirMAP|MirSNP|miRTar2GO|Mirza-G|RepTar|RNAhybrid
BMPR2	Q13873		hsa-miR-1248	0.314958	10	High	CoMeTa|DIANA|ElMMo3|MBStar|MirAncesTar|miRDB|MirMAP|Mirza-G|RepTar|TargetSpy
LONRF2	Q1L5Z9		hsa-miR-1248	0.314885	12	High	DIANA|ElMMo3|MBStar|MirAncesTar|miRDB|MirMAP|MirSNP|MirTar|Mirza-G|RepTar|RNAhybrid|TargetSpy
RALGPS2	Q86X27		hsa-miR-484	0.314826	13	High	BCmicrO|DIANA|ElMMo3|MBStar|MirAncesTar|miRDB|MirMAP|MirSNP|miRTar2GO|Mirza-G|RepTar|RNA22|RNAhybrid
LBH	Q53QV2		hsa-miR-484	0.314826	10	High	BCmicrO|CoMeTa|DIANA|ElMMo3|MirAncesTar|miRDB|MirMAP|MirSNP|PACCMIT|RNAhybrid
CACNG8	Q8WXS5		hsa-miR-1248	0.314782	8	High	DIANA|ElMMo3|MBStar|MirAncesTar|miRDB|MirMAP|MirTar|Mirza-G
KIAA0930	Q6ICG6		hsa-miR-484	0.314752	9	High	BCmicrO|BiTargeting|CoMeTa|ElMMo3|MirAncesTar|MirMAP|PACCMIT|RepTar|RNAhybrid
MRC2	Q9UBG0		hsa-miR-484	0.314737	11	High	BCmicrO|BiTargeting|CoMeTa|ElMMo3|MirAncesTar|mirbase|miRDB|MirMAP|MirSNP|RepTar|RNAhybrid
ZNF648	Q5T619		hsa-miR-1248	0.314455	12	High	DIANA|ElMMo3|MBStar|MirAncesTar|miRDB|MirMAP|MirSNP|MirTar|Mirza-G|RepTar|RNAhybrid|TargetSpy
APOBEC3F	Q8IUX4		hsa-miR-484	0.314348	10	High	BCmicrO|DIANA|ElMMo3|MirAncesTar|miRDB|MirMAP|Mirza-G|RepTar|RNAhybrid|TargetRank
LONRF2	Q1L5Z9		hsa-miR-484	0.314319	11	High	BCmicrO|BiTargeting|DIANA|ElMMo3|MBStar|MirAncesTar|MirMAP|miRTar2GO|Mirza-G|RepTar|RNAhybrid
TRIM2	Q9C040		hsa-miR-484	0.314283	11	High	BCmicrO|ElMMo3|MBStar|MirAncesTar|miRDB|MirMAP|Mirza-G|RepTar|RNAhybrid|TargetRank|TargetSpy
MEGF6	O75095		hsa-miR-451a	0.314208	9	High	BCmicrO|ElMMo3|microrna.org|MirAncesTar|miRDB|MirSNP|Mirza-G|RNAhybrid|TargetRank
SLC17A1	Q14916		hsa-miR-484	0.313972	10	High	BCmicrO|CoMeTa|DIANA|ElMMo3|MirAncesTar|mirbase|miRDB|MirMAP|RepTar|RNAhybrid
LPCAT1	Q8NF37		hsa-miR-484	0.313742	11	High	BCmicrO|DIANA|ElMMo3|MBStar|MirAncesTar|miRDB|MirMAP|MirSNP|miRTar2GO|Mirza-G|TargetSpy
ZFR2	Q9UPR6		hsa-miR-484	0.313709	9	High	BCmicrO|DIANA|ElMMo3|MirAncesTar|miRDB|MirMAP|RepTar|RNAhybrid|TargetRank
CHST15	Q7LFX5		hsa-miR-484	0.313703	11	High	BCmicrO|BiTargeting|CoMeTa|DIANA|ElMMo3|MBStar|MirAncesTar|miRDB|MirMAP|Mirza-G|RepTar
FECH	P22830		hsa-miR-484	0.313691	9	High	BCmicrO|ElMMo3|MBStar|MirAncesTar|miRDB|miRTar2GO|MultiMiTar|RNAhybrid|TargetSpy
TRIM41	Q8WV44		hsa-miR-484	0.313618	11	High	BCmicrO|ElMMo3|MirAncesTar|mirbase|miRDB|MirMAP|MirSNP|miRTar2GO|Mirza-G|RepTar|RNAhybrid
PIK3R3	Q92569		hsa-miR-484	0.313598	12	High	BCmicrO|BiTargeting|ElMMo3|MBStar|MirAncesTar|miRDB|MirMAP|MirSNP|miRTar2GO|Mirza-G|RNA22|TargetSpy
CAPN6	Q9Y6Q1		hsa-miR-484	0.313523	8	High	BCmicrO|CoMeTa|DIANA|ElMMo3|MirAncesTar|MirMAP|MultiMiTar|RepTar
B3GLCT	Q6Y288		hsa-miR-484	0.313458	11	High	BCmicrO|BiTargeting|DIANA|ElMMo3|MBStar|MirAncesTar|miRDB|MirMAP|Mirza-G|RepTar|TargetRank
PRR27	Q6MZM9		hsa-miR-484	0.313449	9	High	BCmicrO|DIANA|ElMMo3|MBStar|MirMAP|Mirza-G|MultiMiTar|RepTar|RNAhybrid
SH3GL1	Q99961		hsa-miR-484	0.313289	11	High	BCmicrO|BiTargeting|DIANA|ElMMo3|MirAncesTar|mirbase|miRDB|MirMAP|miRTar2GO|RepTar|RNAhybrid
PDXK	O00764		hsa-miR-484	0.31321	11	High	BCmicrO|BiTargeting|DIANA|ElMMo3|MirAncesTar|miRDB|MirMAP|MirSNP|Mirza-G|RepTar|RNAhybrid
PTCD3	Q96EY7		hsa-miR-484	0.313156	10	High	BCmicrO|DIANA|ElMMo3|MBStar|MirAncesTar|miRDB|MirMAP|miRTar2GO|RepTar|RNAhybrid
AGFG1	P52594		hsa-miR-484	0.313046	11	High	BCmicrO|BiTargeting|DIANA|ElMMo3|MBStar|MirAncesTar|miRDB|MirMAP|MultiMiTar|RNAhybrid|TargetSpy
ETV1	P50549		hsa-miR-1248	0.312908	11	High	DIANA|ElMMo3|MBStar|MirAncesTar|miRDB|MirMAP|MirTar|Mirza-G|PACCMIT|RNAhybrid|TargetSpy
STXBP1	P61764		hsa-miR-484	0.312865	11	High	BCmicrO|BiTargeting|CoMeTa|DIANA|ElMMo3|MirAncesTar|miRDB|MirMAP|Mirza-G|RNAhybrid|TargetSpy
UCK2	Q9BZX2		hsa-miR-484	0.312846	11	High	BCmicrO|ElMMo3|MBStar|MirAncesTar|miRDB|MirMAP|MirTar|miRTar2GO|Mirza-G|RNA22|RNAhybrid
LY6H	O94772		hsa-miR-484	0.312721	11	High	BCmicrO|BiTargeting|CoMeTa|DIANA|ElMMo3|MirAncesTar|mirbase|miRDB|MirMAP|RepTar|RNAhybrid
DBNL	Q9UJU6		hsa-miR-484	0.312697	11	High	BCmicrO|BiTargeting|DIANA|ElMMo3|MirAncesTar|miRDB|MirMAP|miRTar2GO|Mirza-G|RNAhybrid|TargetSpy
COL4A4	P53420		hsa-miR-484	0.312622	9	High	BCmicrO|CoMeTa|DIANA|ElMMo3|MBStar|MirAncesTar|miRDB|MirMAP|miRTar2GO
ATP2A2	P16615		hsa-miR-1248	0.312529	11	High	CoMeTa|DIANA|ElMMo3|MBStar|MirAncesTar|miRDB|MirMAP|MirSNP|Mirza-G|RNAhybrid|TargetSpy
ONECUT2	O95948		hsa-miR-1248	0.312508	10	High	CoMeTa|DIANA|ElMMo3|MBStar|MirAncesTar|miRDB|MirMAP|PACCMIT|RepTar|TargetSpy
ARCN1	P48444		hsa-miR-1248	0.31243	11	High	CoMeTa|DIANA|ElMMo3|MBStar|MirAncesTar|miRDB|MirMAP|Mirza-G|RepTar|RNAhybrid|TargetSpy
ASIC1	P78348		hsa-miR-484	0.312356	11	High	BCmicrO|BiTargeting|DIANA|ElMMo3|MirAncesTar|MirMAP|miRTar2GO|Mirza-G|MultiMiTar|RepTar|RNAhybrid
KIF5B	P33176		hsa-miR-451a	0.312339	8	High	BCmicrO|MBStar|microrna.org|MirAncesTar|miRcode|MirMAP|miRTar2GO|Mirza-G
ZNF410	Q86VK4		hsa-miR-1248	0.312301	11	High	BiTargeting|CoMeTa|DIANA|ElMMo3|MirAncesTar|miRDB|MirMAP|PACCMIT|RepTar|RNAhybrid|TargetSpy
POM121	Q96HA1		hsa-miR-484	0.312244	11	High	BCmicrO|BiTargeting|DIANA|ElMMo3|MBStar|MirAncesTar|miRDB|MirMAP|Mirza-G|MultiMiTar|RepTar
CELSR1	Q9NYQ6		hsa-miR-451a	0.312229	10	High	BCmicrO|DIANA|ElMMo3|microrna.org|MirAncesTar|miRcode|miRDB|MirMAP|RNAhybrid|TargetRank
CSDC2	Q9Y534		hsa-miR-484	0.31211	9	High	BCmicrO|BiTargeting|DIANA|ElMMo3|MirAncesTar|miRDB|MirMAP|miRTar2GO|TargetRank
INO80D	Q53TQ3		hsa-miR-1248	0.311988	10	High	CoMeTa|DIANA|ElMMo3|MBStar|MirAncesTar|miRDB|MirMAP|MirSNP|PACCMIT|RepTar
ASTN2	O75129		hsa-miR-451a	0.311954	12	High	BCmicrO|CoMeTa|ElMMo3|MBStar|microrna.org|MirAncesTar|mirbase|miRcode|MirMAP|MirSNP|Mirza-G|RNAhybrid
MED22	Q15528		hsa-miR-484	0.31176	11	High	BCmicrO|BiTargeting|DIANA|ElMMo3|MBStar|MirAncesTar|miRDB|MirMAP|miRTar2GO|RepTar|RNAhybrid
FOXC1	Q12948		hsa-miR-1248	0.311658	10	High	CoMeTa|Cupid|DIANA|ElMMo3|MirAncesTar|miRDB|MirMAP|Mirza-G|RNAhybrid|TargetSpy
SLC1A2	P43004		hsa-miR-484	0.311564	9	High	BCmicrO|DIANA|ElMMo3|MBStar|MirAncesTar|MirMAP|RepTar|RNAhybrid|TargetRank
ZNF652	Q9Y2D9		hsa-miR-484	0.311388	8	High	BCmicrO|ElMMo3|MBStar|MirAncesTar|miRDB|MirMAP|miRTar2GO|MultiMiTar
SLA	Q13239		hsa-miR-1248	0.311294	11	High	CoMeTa|DIANA|ElMMo3|MBStar|MirAncesTar|miRDB|MirMAP|Mirza-G|RepTar|RNAhybrid|TargetSpy
MTR	Q99707		hsa-miR-1248	0.311263	11	High	CoMeTa|DIANA|ElMMo3|MBStar|MirAncesTar|miRDB|MirMAP|MirSNP|MirTar|RNA22|TargetSpy
TRIM38	O00635		hsa-miR-484	0.311171	11	High	BCmicrO|BiTargeting|DIANA|ElMMo3|MBStar|MirAncesTar|miRDB|MirMAP|miRTar2GO|RepTar|TargetSpy
ANK2	Q01484		hsa-miR-1248	0.311141	12	High	CoMeTa|DIANA|ElMMo3|MBStar|MirAncesTar|miRDB|MirMAP|MirSNP|Mirza-G|RepTar|RNAhybrid|TargetSpy
SBNO1	A3KN83		hsa-miR-484	0.311105	9	High	BiTargeting|DIANA|ElMMo3|MBStar|MirAncesTar|miRDB|MirMAP|miRTar2GO|Mirza-G
GAPVD1	Q14C86		hsa-miR-484	0.310918	11	High	BCmicrO|BiTargeting|DIANA|ElMMo3|MBStar|MirAncesTar|miRDB|MirMAP|Mirza-G|MultiMiTar|RNAhybrid
DCLK3	Q9C098		hsa-miR-484	0.31091	10	High	BCmicrO|DIANA|ElMMo3|MBStar|MirAncesTar|miRDB|MirMAP|Mirza-G|RepTar|TargetRank
GANAB	Q14697		hsa-miR-484	0.310891	9	High	BCmicrO|CoMeTa|DIANA|ElMMo3|MirAncesTar|MirMAP|Mirza-G|MultiMiTar|RNAhybrid
ADIPOQ	Q15848		hsa-miR-484	0.310885	11	High	BCmicrO|BiTargeting|CoMeTa|DIANA|ElMMo3|MBStar|MirAncesTar|miRDB|MirMAP|Mirza-G|RepTar
NAP1L1	P55209		hsa-miR-484	0.310861	11	High	BCmicrO|DIANA|ElMMo3|MBStar|MirAncesTar|MirMAP|miRTar2GO|Mirza-G|RepTar|RNAhybrid|TargetSpy
CABLES1	Q8TDN4		hsa-miR-484	0.310854	12	High	BCmicrO|BiTargeting|DIANA|ElMMo3|MBStar|MirAncesTar|miRDB|MirMAP|MirTar|Mirza-G|RNAhybrid|TargetSpy
CASP3	P42574		hsa-miR-484	0.310799	11	High	BCmicrO|BiTargeting|DIANA|ElMMo3|MirAncesTar|miRDB|MirMAP|Mirza-G|RepTar|RNAhybrid|TargetRank
EIF1	P41567		hsa-miR-484	0.310693	9	High	BCmicrO|DIANA|ElMMo3|MirAncesTar|MirMAP|miRTar2GO|MultiMiTar|RepTar|RNAhybrid
TBC1D2B	Q9UPU7		hsa-miR-484	0.310472	11	High	BCmicrO|BiTargeting|DIANA|ElMMo3|MirAncesTar|miRDB|MirMAP|Mirza-G|RNAhybrid|TargetRank|TargetSpy
FAM167A	Q96KS9		hsa-miR-484	0.310456	11	High	BCmicrO|DIANA|ElMMo3|MBStar|MirAncesTar|miRDB|MirMAP|Mirza-G|RepTar|RNAhybrid|TargetRank
PTPRT	O14522		hsa-miR-484	0.310429	11	High	BCmicrO|BiTargeting|CoMeTa|DIANA|ElMMo3|MBStar|MirAncesTar|miRDB|MirMAP|Mirza-G|RepTar
LCORL	Q8N3X6		hsa-miR-1248	0.310185	9	High	Cupid|DIANA|ElMMo3|MirAncesTar|miRDB|MirMAP|MirTar|Mirza-G|RNAhybrid
HDAC4	P56524		hsa-miR-484	0.310039	11	High	BCmicrO|BiTargeting|CoMeTa|DIANA|ElMMo3|MirAncesTar|miRDB|MirMAP|MirSNP|RepTar|RNAhybrid
MFSD12	Q6NUT3		hsa-miR-484	0.310031	10	High	BCmicrO|BiTargeting|ElMMo3|MirAncesTar|mirbase|miRDB|MirMAP|miRTar2GO|RepTar|RNAhybrid
RBM33	Q96EV2		hsa-miR-484	0.310004	8	High	BCmicrO|ElMMo3|MBStar|MirAncesTar|miRTar2GO|RepTar|RNAhybrid|TargetRank
GPR107	Q5VW38		hsa-miR-484	0.310003	9	High	BCmicrO|CoMeTa|DIANA|ElMMo3|MirAncesTar|MirMAP|miRTar2GO|RepTar|RNAhybrid
PLAGL2	Q9UPG8		hsa-miR-484	0.309996	8	High	BCmicrO|DIANA|ElMMo3|MirAncesTar|MirMAP|miRTar2GO|MultiMiTar|RepTar
DTX3L	Q8TDB6		hsa-miR-451a	0.309977	11	High	BCmicrO|DIANA|ElMMo3|MBStar|microrna.org|MirAncesTar|miRcode|miRDB|MirMAP|MirSNP|Mirza-G
HGH1	Q9BTY7		hsa-miR-484	0.309734	11	High	BCmicrO|BiTargeting|CoMeTa|DIANA|ElMMo3|MirAncesTar|miRDB|MirMAP|Mirza-G|RepTar|RNAhybrid
TNFAIP8	O95379		hsa-miR-1248	0.309454	10	High	CoMeTa|DIANA|ElMMo3|MBStar|MirAncesTar|miRDB|MirMAP|Mirza-G|RNAhybrid|TargetSpy
GABRA4	P48169		hsa-miR-484	0.309378	10	High	BCmicrO|ElMMo3|MBStar|MirAncesTar|miRDB|MirMAP|RepTar|RNAhybrid|TargetRank|TargetSpy
ADD1	P35611		hsa-miR-484	0.30937	10	High	BCmicrO|DIANA|ElMMo3|MirAncesTar|miRDB|MirMAP|Mirza-G|RepTar|RNAhybrid|TargetRank
SLC25A27	O95847		hsa-miR-484	0.309339	9	High	BCmicrO|DIANA|ElMMo3|MirAncesTar|MirMAP|Mirza-G|RepTar|RNAhybrid|TargetRank
NEK9	Q8TD19		hsa-miR-484	0.309265	10	High	BCmicrO|BiTargeting|CoMeTa|DIANA|ElMMo3|MirAncesTar|MirSNP|miRTar2GO|RepTar|RNAhybrid
NEGR1	Q7Z3B1		hsa-miR-1248	0.309178	10	High	DIANA|ElMMo3|MBStar|MirAncesTar|miRDB|MirMAP|MirTar|Mirza-G|RepTar|TargetSpy
SEC14L5	O43304		hsa-miR-484	0.309148	9	High	BCmicrO|BiTargeting|DIANA|ElMMo3|MirAncesTar|MirMAP|RepTar|TargetRank|TargetSpy
OXCT1	P55809		hsa-miR-1248	0.309141	11	High	CoMeTa|DIANA|ElMMo3|MBStar|MirAncesTar|miRDB|MirMAP|MirSNP|Mirza-G|RepTar|RNAhybrid
SYNJ2BP	P57105		hsa-miR-484	0.309059	9	High	BCmicrO|DIANA|ElMMo3|MBStar|MirAncesTar|MirMAP|miRTar2GO|RepTar|TargetSpy
GRIA3	P42263		hsa-miR-484	0.309028	11	High	BCmicrO|CoMeTa|DIANA|ElMMo3|MirAncesTar|miRDB|MirMAP|Mirza-G|MultiMiTar|RepTar|RNAhybrid
MGA	Q8IWI9		hsa-miR-484	0.308948	10	High	BCmicrO|CoMeTa|DIANA|ElMMo3|MirAncesTar|MirMAP|miRTar2GO|Mirza-G|RepTar|RNAhybrid
BTBD1	Q9H0C5		hsa-miR-1248	0.308934	9	High	CoMeTa|DIANA|ElMMo3|MirAncesTar|miRDB|MirMAP|Mirza-G|RepTar|RNAhybrid
GALNT6	Q8NCL4		hsa-miR-484	0.308923	10	High	BCmicrO|DIANA|ElMMo3|MBStar|MirAncesTar|MirMAP|Mirza-G|RepTar|RNAhybrid|TargetRank
NTRK2	Q16620		hsa-miR-484	0.308883	9	High	BCmicrO|DIANA|ElMMo3|MBStar|MirAncesTar|MirMAP|MultiMiTar|RepTar|TargetSpy
CDK12	Q9NYV4		hsa-miR-484	0.308846	12	High	BCmicrO|DIANA|ElMMo3|MirAncesTar|miRDB|MirMAP|MirSNP|Mirza-G|MultiMiTar|RepTar|RNAhybrid|TargetSpy
MTR	Q99707		hsa-miR-484	0.308812	11	High	BCmicrO|DIANA|ElMMo3|MBStar|MirAncesTar|miRDB|MirMAP|Mirza-G|RepTar|RNA22|TargetSpy
FOXF2	Q12947		hsa-miR-1248	0.308807	9	High	CoMeTa|Cupid|DIANA|ElMMo3|MirAncesTar|miRDB|MirMAP|Mirza-G|RepTar
GTF3C4	Q9UKN8		hsa-miR-484	0.308769	9	High	BCmicrO|DIANA|ElMMo3|MirAncesTar|miRDB|MirMAP|miRTar2GO|Mirza-G|RepTar
SMYD5	Q6GMV2		hsa-miR-484	0.308753	11	High	BCmicrO|BiTargeting|CoMeTa|DIANA|ElMMo3|MirAncesTar|mirbase|miRDB|MirMAP|RepTar|RNAhybrid
GIPC1	O14908		hsa-miR-484	0.308747	10	High	BCmicrO|CoMeTa|DIANA|ElMMo3|MBStar|MirAncesTar|miRDB|MirMAP|MultiMiTar|RNAhybrid
TSPAN15	O95858		hsa-miR-484	0.308667	12	High	BCmicrO|BiTargeting|DIANA|ElMMo3|MirAncesTar|mirbase|miRDB|MirMAP|MirSNP|Mirza-G|RepTar|RNAhybrid
NPAS3	Q8IXF0		hsa-miR-451a	0.308596	9	High	BCmicrO|Cupid|MBStar|microrna.org|MirAncesTar|miRcode|MirMAP|Mirza-G|RNAhybrid
CEP41	Q9BYV8		hsa-miR-484	0.308527	10	High	BCmicrO|BiTargeting|CoMeTa|ElMMo3|MBStar|MirAncesTar|miRDB|MirMAP|Mirza-G|MultiMiTar
FMNL1	O95466		hsa-miR-484	0.308483	10	High	BCmicrO|CoMeTa|DIANA|ElMMo3|MirAncesTar|mirbase|miRDB|MirMAP|PACCMIT|RNAhybrid
DYRK2	Q92630		hsa-miR-484	0.308427	10	High	BCmicrO|DIANA|ElMMo3|MBStar|MirAncesTar|miRDB|MirMAP|Mirza-G|MultiMiTar|RepTar
PPP1R8	Q12972		hsa-miR-1248	0.308256	13	High	CoMeTa|DIANA|ElMMo3|MBStar|MirAncesTar|miRDB|MirMAP|MirTar|Mirza-G|RepTar|RNA22|RNAhybrid|TargetSpy
GID8	Q9NWU2		hsa-miR-484	0.308224	9	High	BCmicrO|DIANA|ElMMo3|MirAncesTar|miRDB|MirMAP|miRTar2GO|Mirza-G|RepTar
PKN2	Q16513		hsa-miR-484	0.308085	10	High	BCmicrO|BiTargeting|CoMeTa|DIANA|MBStar|MirAncesTar|mirbase|MirMAP|miRTar2GO|RNAhybrid
DDX3Y	O15523		hsa-miR-451a	0.308015	11	High	BCmicrO|CoMeTa|DIANA|ElMMo3|microrna.org|MirAncesTar|miRcode|miRDB|MirMAP|Mirza-G|RNAhybrid
CYB561D1	Q8N8Q1		hsa-miR-451a	0.307973	11	High	BCmicrO|BiTargeting|ElMMo3|MirAncesTar|miRcode|miRDB|MirMAP|Mirza-G|RNA22|RNAhybrid|TargetRank
AREL1	O15033		hsa-miR-1248	0.307803	11	High	Cupid|DIANA|ElMMo3|MBStar|MirAncesTar|miRDB|MirMAP|Mirza-G|RepTar|RNAhybrid|TargetSpy
G3BP2	Q9UN86		hsa-miR-1248	0.307793	7	High	CoMeTa|Cupid|DIANA|MBStar|MirAncesTar|MirMAP|RNAhybrid
SLC52A3	Q9NQ40		hsa-miR-484	0.307715	12	High	BCmicrO|BiTargeting|DIANA|ElMMo3|MirAncesTar|mirbase|miRDB|MirMAP|MirTar|Mirza-G|RepTar|RNAhybrid
ERBB4	Q15303		hsa-miR-1248	0.307668	10	High	CoMeTa|DIANA|ElMMo3|MBStar|MirAncesTar|miRDB|MirMAP|Mirza-G|RepTar|TargetSpy
BTAF1	O14981		hsa-miR-451a	0.307552	7	High	BCmicrO|CoMeTa|MBStar|MirAncesTar|mirbase|miRTar2GO|RNAhybrid
DCLK2	Q8N568		hsa-miR-484	0.307514	12	High	BCmicrO|BiTargeting|DIANA|ElMMo3|MBStar|MirAncesTar|miRDB|MirMAP|MirSNP|PACCMIT|RepTar|RNAhybrid
HIPK2	Q9H2X6		hsa-miR-484	0.307298	11	High	BCmicrO|BiTargeting|DIANA|ElMMo3|MBStar|MirAncesTar|miRDB|MirMAP|MirSNP|miRTar2GO|RNAhybrid
SSR1	P43307		hsa-miR-484	0.30722	12	High	BCmicrO|BiTargeting|DIANA|ElMMo3|MBStar|MirAncesTar|miRDB|MirMAP|MirSNP|miRTar2GO|RNAhybrid|TargetSpy
B3GNT9	Q6UX72		hsa-miR-484	0.307042	11	High	BCmicrO|DIANA|ElMMo3|MBStar|MirAncesTar|miRDB|MirMAP|Mirza-G|RepTar|RNAhybrid|TargetRank
GPR107	Q5VW38		hsa-miR-1248	0.307012	11	High	CoMeTa|DIANA|ElMMo3|MBStar|MirAncesTar|miRDB|MirMAP|MirTar|Mirza-G|RNAhybrid|TargetSpy
XPR1	Q9UBH6		hsa-miR-484	0.306988	12	High	BCmicrO|BiTargeting|DIANA|ElMMo3|MBStar|MirAncesTar|miRDB|MirMAP|MirSNP|Mirza-G|RepTar|RNA22
PAGR1	Q9BTK6		hsa-miR-484	0.30695	9	High	BCmicrO|ElMMo3|MirAncesTar|mirbase|miRDB|MirMAP|miRTar2GO|Mirza-G|RepTar
NOX4	Q9NPH5		hsa-miR-1248	0.306763	11	High	CoMeTa|DIANA|ElMMo3|MBStar|MirAncesTar|miRDB|MirMAP|MirTar|RepTar|RNAhybrid|TargetSpy
ZC3H7B	Q9UGR2		hsa-miR-484	0.306669	10	High	BCmicrO|BiTargeting|CoMeTa|DIANA|ElMMo3|MirAncesTar|miRDB|MirMAP|MultiMiTar|RepTar
TOX2	Q96NM4		hsa-miR-484	0.306654	10	High	BCmicrO|BiTargeting|DIANA|ElMMo3|MirAncesTar|miRDB|MirMAP|RepTar|RNAhybrid|TargetRank
CD96	P40200		hsa-miR-484	0.306608	12	High	BCmicrO|BiTargeting|CoMeTa|DIANA|ElMMo3|MBStar|MirAncesTar|miRDB|MirMAP|RepTar|RNAhybrid|TargetSpy
SERTAD1	Q9UHV2		hsa-miR-484	0.30658	10	High	BCmicrO|BiTargeting|DIANA|ElMMo3|MirAncesTar|miRDB|MirMAP|Mirza-G|RepTar|RNAhybrid
ADAP2	Q9NPF8		hsa-miR-484	0.306515	11	High	BCmicrO|DIANA|ElMMo3|MBStar|MirAncesTar|miRDB|MirMAP|RepTar|RNAhybrid|TargetRank|TargetSpy
GCNT2	Q8N0V5		hsa-miR-1248	0.306484	10	High	CoMeTa|DIANA|ElMMo3|MBStar|MirAncesTar|miRDB|MirMAP|MirTar|Mirza-G|RNAhybrid
KHK	P50053		hsa-miR-484	0.306261	10	High	BCmicrO|DIANA|ElMMo3|MirAncesTar|miRDB|MirMAP|Mirza-G|RepTar|RNAhybrid|TargetRank
NR3C1	P04150		hsa-miR-1248	0.306155	10	High	CoMeTa|DIANA|ElMMo3|MBStar|MirAncesTar|miRDB|MirMAP|MirSNP|Mirza-G|RNAhybrid
RASGRP3	Q8IV61		hsa-miR-451a	0.306149	7	High	BCmicrO|microrna.org|MirAncesTar|miRcode|MirMAP|RNAhybrid|TargetRank
SFXN5	Q8TD22		hsa-miR-484	0.305986	11	High	BCmicrO|BiTargeting|DIANA|ElMMo3|MBStar|MirAncesTar|miRDB|MirMAP|RepTar|RNAhybrid|TargetRank
CNTD2	Q9H8S5		hsa-miR-484	0.305921	9	High	BCmicrO|BiTargeting|CoMeTa|DIANA|MirAncesTar|MirMAP|PACCMIT|RepTar|RNAhybrid
CNOT6L	Q96LI5		hsa-miR-484	0.30589	11	High	BCmicrO|DIANA|ElMMo3|MBStar|MirAncesTar|MirMAP|Mirza-G|MultiMiTar|RepTar|RNAhybrid|TargetSpy
MRPS16	Q9Y3D3		hsa-miR-484	0.305887	11	High	BCmicrO|DIANA|ElMMo3|MBStar|MirAncesTar|MirMAP|Mirza-G|RepTar|RNAhybrid|TargetRank|TargetSpy
CORO6	Q6QEF8		hsa-miR-484	0.305675	14	High	BCmicrO|BiTargeting|DIANA|ElMMo3|MBStar|MirAncesTar|mirbase|miRDB|MirMAP|MirSNP|Mirza-G|RepTar|RNAhybrid|TargetSpy
CTSC	P53634		hsa-miR-484	0.305655	11	High	BCmicrO|DIANA|ElMMo3|MBStar|MirAncesTar|miRDB|MirMAP|Mirza-G|RNAhybrid|TargetRank|TargetSpy
AGMO	Q6ZNB7		hsa-miR-1248	0.305562	11	High	DIANA|ElMMo3|MBStar|MirAncesTar|miRDB|MirMAP|MirTar|Mirza-G|RepTar|RNAhybrid|TargetSpy
AXIN2	Q9Y2T1		hsa-miR-484	0.305278	10	High	BCmicrO|DIANA|ElMMo3|MBStar|MirAncesTar|MirMAP|Mirza-G|MultiMiTar|RepTar|RNAhybrid
GAS7	O60861		hsa-miR-484	0.305234	9	High	BCmicrO|DIANA|ElMMo3|MBStar|MirAncesTar|MirMAP|RepTar|RNAhybrid|TargetRank
ZMAT4	Q9H898		hsa-miR-484	0.305216	11	High	BCmicrO|CoMeTa|DIANA|ElMMo3|MBStar|MirAncesTar|miRDB|MirMAP|Mirza-G|RNAhybrid|TargetSpy
THEM6	Q8WUY1		hsa-miR-484	0.305211	11	High	BCmicrO|BiTargeting|DIANA|ElMMo3|MirAncesTar|mirbase|miRDB|MirMAP|miRTar2GO|RepTar|RNAhybrid
RRP12	Q5JTH9		hsa-miR-484	0.305148	11	High	BCmicrO|DIANA|ElMMo3|MirAncesTar|mirbase|miRDB|MirMAP|miRTar2GO|Mirza-G|RepTar|RNAhybrid
SMC1A	Q14683		hsa-miR-1248	0.305131	9	High	CoMeTa|DIANA|ElMMo3|MBStar|MirAncesTar|MirMAP|Mirza-G|RepTar|RNAhybrid
PAFAH2	Q99487		hsa-miR-484	0.305053	11	High	BCmicrO|DIANA|ElMMo3|MirAncesTar|miRDB|MirMAP|miRTar2GO|RepTar|RNA22|RNAhybrid|TargetSpy
OPN3	Q9H1Y3		hsa-miR-1248	0.304987	12	High	CoMeTa|DIANA|ElMMo3|MBStar|MirAncesTar|miRDB|MirMAP|MirTar|Mirza-G|RepTar|RNAhybrid|TargetSpy
KLF16	Q9BXK1		hsa-miR-484	0.30498	11	High	BCmicrO|BiTargeting|ElMMo3|MBStar|MirAncesTar|mirbase|miRDB|MirMAP|miRTar2GO|RepTar|RNAhybrid
CALM1	P0DP23		hsa-miR-1248	0.304918	11	High	CoMeTa|DIANA|ElMMo3|MBStar|MirAncesTar|miRDB|MirMAP|Mirza-G|RepTar|RNAhybrid|TargetSpy
DCAF10	Q5QP82		hsa-miR-484	0.304785	10	High	BCmicrO|BiTargeting|DIANA|ElMMo3|MirAncesTar|miRDB|MirMAP|RepTar|RNAhybrid|TargetRank
SPTLC1	O15269		hsa-miR-484	0.304785	6	High	BCmicrO|CoMeTa|MirAncesTar|MirMAP|miRTar2GO|MultiMiTar
ERN2	Q76MJ5		hsa-miR-484	0.304722	12	High	BCmicrO|BiTargeting|DIANA|ElMMo3|MBStar|MirAncesTar|mirbase|miRDB|MirMAP|PACCMIT|RepTar|RNAhybrid
MYDGF	Q969H8		hsa-miR-484	0.30464	11	High	BCmicrO|DIANA|ElMMo3|MBStar|MirAncesTar|miRDB|MirMAP|miRTar2GO|Mirza-G|RepTar|RNAhybrid
AGPAT4	Q9NRZ5		hsa-miR-484	0.3046	10	High	BCmicrO|BiTargeting|DIANA|ElMMo3|MBStar|MirAncesTar|mirbase|MirMAP|RNAhybrid|TargetRank
MDM4	O15151		hsa-miR-484	0.304599	12	High	BCmicrO|BiTargeting|DIANA|ElMMo3|MirAncesTar|miRDB|MirMAP|MirSNP|miRTar2GO|Mirza-G|RNA22|RNAhybrid
NLGN3	Q9NZ94		hsa-miR-484	0.304545	11	High	BCmicrO|BiTargeting|CoMeTa|ElMMo3|MBStar|MirAncesTar|mirbase|miRDB|MirMAP|RepTar|RNAhybrid
CRTC1	Q6UUV9		hsa-miR-484	0.304419	12	High	BCmicrO|BiTargeting|DIANA|ElMMo3|MBStar|MirAncesTar|miRDB|MirMAP|MirSNP|MultiMiTar|RepTar|RNAhybrid
GABBR1	Q9UBS5		hsa-miR-1248	0.304283	8	High	BiTargeting|CoMeTa|DIANA|MirAncesTar|MirMAP|PACCMIT|RepTar|RNAhybrid
KIF3A	Q9Y496		hsa-miR-484	0.304233	8	High	BCmicrO|DIANA|MirAncesTar|MirMAP|miRTar2GO|RNAhybrid|TargetRank|TargetSpy
CPEB2	Q7Z5Q1		hsa-miR-1248	0.304088	10	High	DIANA|ElMMo3|MBStar|MirAncesTar|miRDB|MirMAP|Mirza-G|PACCMIT|RepTar|RNAhybrid
PKM	P14618		hsa-miR-484	0.304039	11	High	BCmicrO|BiTargeting|ElMMo3|MBStar|MirAncesTar|mirbase|miRDB|MirMAP|miRTar2GO|RepTar|RNAhybrid
C19orf44	Q9H6X5		hsa-miR-484	0.303868	11	High	BCmicrO|DIANA|ElMMo3|MirAncesTar|miRDB|MirMAP|MirSNP|Mirza-G|RepTar|RNAhybrid|TargetSpy
SIK2	Q9H0K1		hsa-miR-1248	0.303831	10	High	CoMeTa|DIANA|ElMMo3|MBStar|MirAncesTar|miRDB|MirMAP|MirTar|Mirza-G|PACCMIT
MASP1	P48740		hsa-miR-484	0.303757	11	High	BCmicrO|BiTargeting|CoMeTa|ElMMo3|MBStar|MirAncesTar|miRDB|MirMAP|Mirza-G|RNAhybrid|TargetSpy
POLH	Q9Y253		hsa-miR-484	0.303602	12	High	BCmicrO|CoMeTa|DIANA|ElMMo3|MBStar|MirAncesTar|miRDB|MirMAP|MirSNP|Mirza-G|RNAhybrid|TargetSpy
HDGFL3			hsa-miR-1248	0.303587	8	High	CoMeTa|ElMMo3|MBStar|MirAncesTar|miRDB|MirTar|PACCMIT|TargetSpy
CHAC1	Q9BUX1		hsa-miR-484	0.303496	13	High	BCmicrO|BiTargeting|DIANA|ElMMo3|MBStar|MirAncesTar|mirbase|miRDB|MirMAP|miRTar2GO|Mirza-G|RepTar|RNAhybrid
NT5C2	P49902		hsa-miR-484	0.303241	10	High	BCmicrO|DIANA|ElMMo3|MirAncesTar|MirMAP|miRTar2GO|Mirza-G|MultiMiTar|RNAhybrid|TargetSpy
CTNND1	O60716		hsa-miR-1248	0.30265	10	High	CoMeTa|DIANA|ElMMo3|MBStar|MirAncesTar|miRDB|MirMAP|Mirza-G|PACCMIT|RNAhybrid
SFRP1	Q8N474		hsa-miR-484	0.302597	9	High	BCmicrO|DIANA|ElMMo3|MirAncesTar|miRDB|MirMAP|Mirza-G|RepTar|TargetRank
SLC52A2	Q9HAB3		hsa-miR-484	0.302548	9	High	BCmicrO|ElMMo3|MirAncesTar|mirbase|miRDB|MirMAP|miRTar2GO|RepTar|RNAhybrid
MSMO1	Q15800		hsa-miR-1248	0.302357	12	High	CoMeTa|DIANA|ElMMo3|MBStar|MirAncesTar|miRDB|MirMAP|MirSNP|Mirza-G|RepTar|RNAhybrid|TargetSpy
FGFR1	P11362		hsa-miR-1248	0.302288	11	High	CoMeTa|DIANA|ElMMo3|MBStar|MirAncesTar|miRDB|MirMAP|Mirza-G|RepTar|RNAhybrid|TargetSpy
BATF	Q16520		hsa-miR-451a	0.302199	11	High	BCmicrO|DIANA|ElMMo3|microrna.org|MirAncesTar|mirbase|miRcode|miRDB|MirMAP|MirSNP|RNAhybrid
OSBPL8	Q9BZF1		hsa-miR-451a	0.302025	8	High	BCmicrO|CoMeTa|ElMMo3|MirAncesTar|miRcode|miRDB|MirMAP|RNAhybrid
LPGAT1	Q92604		hsa-miR-1248	0.302021	11	High	BiTargeting|CoMeTa|DIANA|ElMMo3|MBStar|MirAncesTar|MirMAP|RepTar|RNA22|RNAhybrid|TargetSpy
PDE4D	Q08499		hsa-miR-484	0.301995	7	High	BCmicrO|BiTargeting|MBStar|MirAncesTar|miRTar2GO|MultiMiTar|RNAhybrid
G3BP1	Q13283		hsa-miR-1248	0.301935	10	High	CoMeTa|DIANA|ElMMo3|MBStar|MirAncesTar|miRDB|MirMAP|MirTar|Mirza-G|RNAhybrid
PDK1	Q15118		hsa-miR-484	0.3019	12	High	BCmicrO|BiTargeting|DIANA|ElMMo3|MBStar|MirAncesTar|miRDB|MirMAP|Mirza-G|RepTar|RNAhybrid|TargetRank
HGF	P14210		hsa-miR-1248	0.301715	11	High	CoMeTa|DIANA|ElMMo3|MBStar|MirAncesTar|MirMAP|MirSNP|MirTar|Mirza-G|RNAhybrid|TargetSpy
SLC7A2	P52569		hsa-miR-484	0.301706	11	High	BCmicrO|DIANA|ElMMo3|MBStar|MirAncesTar|MirMAP|Mirza-G|RepTar|RNAhybrid|TargetRank|TargetSpy
BAG4	O95429		hsa-miR-1248	0.301636	10	High	CoMeTa|DIANA|MBStar|MirAncesTar|miRDB|MirMAP|MirTar|Mirza-G|PACCMIT|RNAhybrid
FAM109B	Q6ICB4		hsa-miR-484	0.301635	9	High	BCmicrO|BiTargeting|DIANA|ElMMo3|MirAncesTar|miRDB|MirMAP|miRTar2GO|RepTar
WDR17	Q8IZU2		hsa-miR-484	0.301455	11	High	BCmicrO|DIANA|ElMMo3|MBStar|MirAncesTar|MirMAP|Mirza-G|RepTar|RNAhybrid|TargetRank|TargetSpy
ARHGEF40	Q8TER5		hsa-miR-484	0.30143	11	High	BCmicrO|BiTargeting|CoMeTa|DIANA|ElMMo3|MBStar|MirAncesTar|miRDB|MirMAP|RepTar|RNAhybrid
WDR82	Q6UXN9		hsa-miR-484	0.301318	8	High	BCmicrO|ElMMo3|MBStar|MirAncesTar|MirMAP|miRTar2GO|MultiMiTar|RepTar
SP4	Q02446		hsa-miR-1248	0.30127	10	High	BiTargeting|Cupid|DIANA|ElMMo3|MirAncesTar|miRDB|MirMAP|MirSNP|Mirza-G|RepTar
DCAF8	Q5TAQ9		hsa-miR-484	0.301163	8	High	BCmicrO|BiTargeting|CoMeTa|MirAncesTar|miRTar2GO|MultiMiTar|RNA22|RNAhybrid
LIN28A	Q9H9Z2		hsa-miR-1248	0.301157	10	High	CoMeTa|DIANA|ElMMo3|MirAncesTar|miRDB|MirMAP|MirSNP|MirTar|Mirza-G|TargetSpy
SNX17	Q15036		hsa-miR-484	0.300998	9	High	BCmicrO|DIANA|ElMMo3|MirAncesTar|MirMAP|miRTar2GO|MultiMiTar|RepTar|RNAhybrid
ST6GALNAC1	Q9NSC7		hsa-miR-484	0.300997	11	High	BCmicrO|DIANA|ElMMo3|MirAncesTar|miRDB|MirMAP|MirTar|Mirza-G|RepTar|RNAhybrid|TargetSpy
SLAIN2	Q9P270		hsa-miR-484	0.300979	10	High	BCmicrO|DIANA|ElMMo3|MBStar|MirAncesTar|MirMAP|Mirza-G|RepTar|RNAhybrid|TargetRank
GRIN1	Q05586		hsa-miR-484	0.300914	10	High	BCmicrO|BiTargeting|CoMeTa|DIANA|ElMMo3|MBStar|MirAncesTar|MirMAP|RepTar|RNAhybrid
PRPF4	O43172		hsa-miR-484	0.300767	11	High	BCmicrO|BiTargeting|DIANA|ElMMo3|MBStar|MirAncesTar|MirMAP|miRTar2GO|RepTar|RNAhybrid|TargetSpy
IP6K1	Q92551		hsa-miR-484	0.30071	9	High	BCmicrO|DIANA|MirAncesTar|MirMAP|miRTar2GO|MultiMiTar|RepTar|RNAhybrid|TargetSpy
CAPZB	P47756		hsa-miR-484	0.300256	11	High	BCmicrO|CoMeTa|DIANA|ElMMo3|MirAncesTar|miRDB|MirMAP|MirSNP|Mirza-G|RNA22|RNAhybrid
SMAD2	Q15796		hsa-miR-484	0.300171	10	High	BCmicrO|DIANA|ElMMo3|MBStar|MirAncesTar|MirMAP|miRTar2GO|RepTar|RNAhybrid|TargetSpy
DGKD	Q16760		hsa-miR-484	0.300137	9	High	BCmicrO|DIANA|MBStar|MirAncesTar|MirMAP|miRTar2GO|MultiMiTar|RepTar|RNAhybrid
BSN	Q9UPA5		hsa-miR-484	0.300132	8	High	BCmicrO|CoMeTa|DIANA|ElMMo3|MirAncesTar|miRDB|MirMAP|TargetSpy
ATP11A	P98196		hsa-miR-1248	0.300026	11	High	CoMeTa|DIANA|ElMMo3|MBStar|MirAncesTar|miRDB|MirMAP|MirTar|Mirza-G|RNAhybrid|TargetSpy
PANK1	Q8TE04		hsa-miR-1248	0.299989	10	High	DIANA|ElMMo3|MBStar|MirAncesTar|miRDB|MirMAP|MirTar|Mirza-G|RepTar|RNAhybrid
PTTG1IP	P53801		hsa-miR-451a	0.299974	10	High	BCmicrO|DIANA|ElMMo3|microrna.org|MirAncesTar|miRcode|miRDB|MirMAP|MirTar|RNAhybrid
PKNOX2	Q96KN3		hsa-miR-484	0.299959	10	High	BCmicrO|BiTargeting|CoMeTa|DIANA|ElMMo3|MirAncesTar|miRDB|MirMAP|RepTar|RNAhybrid
HSPB8	Q9UJY1		hsa-miR-484	0.299865	11	High	BCmicrO|CoMeTa|DIANA|ElMMo3|MBStar|MirAncesTar|miRDB|MirMAP|MirSNP|Mirza-G|RNAhybrid
QTRT2	Q9H974		hsa-miR-484	0.299861	9	High	BCmicrO|DIANA|ElMMo3|MirAncesTar|miRDB|MirMAP|miRTar2GO|RepTar|RNAhybrid
RAB4B	P61018		hsa-miR-484	0.299781	10	High	BCmicrO|DIANA|ElMMo3|MirAncesTar|MirMAP|miRTar2GO|Mirza-G|MultiMiTar|RepTar|RNAhybrid
UBAP2L	Q14157		hsa-miR-484	0.299739	9	High	BCmicrO|CoMeTa|ElMMo3|MirAncesTar|MirMAP|Mirza-G|MultiMiTar|RNA22|RNAhybrid
BACE1	P56817		hsa-miR-484	0.299722	11	High	BCmicrO|DIANA|ElMMo3|MBStar|MirAncesTar|MirMAP|Mirza-G|MultiMiTar|RepTar|RNAhybrid|TargetSpy
NEDD4L	Q96PU5		hsa-miR-484	0.299681	11	High	BCmicrO|DIANA|ElMMo3|MBStar|MirAncesTar|miRDB|MirMAP|MirTar|miRTar2GO|Mirza-G|RNAhybrid
HECTD3	Q5T447		hsa-miR-484	0.299514	12	High	BCmicrO|DIANA|ElMMo3|MBStar|MirAncesTar|miRDB|MirMAP|miRTar2GO|Mirza-G|RepTar|RNA22|RNAhybrid
SMAD7	O15105		hsa-miR-1248	0.299465	10	High	Cupid|DIANA|ElMMo3|MBStar|MirAncesTar|miRDB|MirMAP|Mirza-G|RNAhybrid|TargetSpy
PARPBP	Q9NWS1		hsa-miR-484	0.299437	10	High	BCmicrO|CoMeTa|DIANA|ElMMo3|MirAncesTar|miRDB|MirMAP|Mirza-G|MultiMiTar|RNAhybrid
RUNX1	Q01196		hsa-miR-1248	0.299371	11	High	CoMeTa|DIANA|ElMMo3|MBStar|MirAncesTar|miRDB|MirMAP|MirSNP|Mirza-G|RNAhybrid|TargetSpy
JRK	O75564		hsa-miR-484	0.29934	9	High	BCmicrO|BiTargeting|ElMMo3|MirAncesTar|miRDB|MirSNP|RepTar|RNAhybrid|TargetRank
ODF2	Q5BJF6		hsa-miR-1248	0.299337	10	High	DIANA|ElMMo3|MirAncesTar|miRDB|MirMAP|MirTar|Mirza-G|PACCMIT|RNAhybrid|TargetSpy
BTN3A2	P78410		hsa-miR-484	0.299175	11	High	BCmicrO|BiTargeting|DIANA|ElMMo3|MBStar|MirAncesTar|MirMAP|miRTar2GO|Mirza-G|RepTar|RNAhybrid
FBXW2	Q9UKT8		hsa-miR-484	0.29914	8	High	BCmicrO|CoMeTa|DIANA|ElMMo3|MirAncesTar|mirbase|miRDB|RepTar
USP2	O75604		hsa-miR-484	0.299116	10	High	BCmicrO|CoMeTa|DIANA|ElMMo3|MirAncesTar|miRDB|MirMAP|Mirza-G|RepTar|RNAhybrid
ZNF33A	Q06730		hsa-miR-484	0.299106	11	High	BCmicrO|DIANA|ElMMo3|MirAncesTar|miRDB|MirMAP|MirSNP|miRTar2GO|Mirza-G|RNAhybrid|TargetSpy
PTPRJ	Q12913		hsa-miR-484	0.299071	11	High	BCmicrO|DIANA|ElMMo3|MBStar|MirAncesTar|MirMAP|miRTar2GO|Mirza-G|RepTar|RNAhybrid|TargetSpy
PAG1	Q9NWQ8		hsa-miR-484	0.299011	9	High	BCmicrO|DIANA|ElMMo3|MBStar|MirAncesTar|MirMAP|RepTar|TargetRank|TargetSpy
GATAD1	Q8WUU5		hsa-miR-484	0.298964	8	High	BCmicrO|DIANA|MBStar|MirAncesTar|MirMAP|miRTar2GO|RepTar|TargetRank
DNAJA2	O60884		hsa-miR-484	0.298956	9	High	BCmicrO|DIANA|ElMMo3|MirAncesTar|MirMAP|miRTar2GO|MultiMiTar|RepTar|RNAhybrid
TIGAR	Q9NQ88		hsa-miR-484	0.298855	8	High	BCmicrO|ElMMo3|MBStar|MirAncesTar|miRDB|RepTar|TargetRank|TargetSpy
RIMS3	Q9UJD0		hsa-miR-1248	0.298797	11	High	CoMeTa|DIANA|ElMMo3|MirAncesTar|miRDB|MirMAP|MirSNP|MirTar|RepTar|RNA22|RNAhybrid
CIC	Q96RK0		hsa-miR-1248	0.298607	10	High	BiTargeting|CoMeTa|DIANA|ElMMo3|MirAncesTar|miRDB|MirMAP|Mirza-G|PACCMIT|RNAhybrid
CRELD2	Q6UXH1		hsa-miR-451a	0.298537	12	High	BCmicrO|DIANA|ElMMo3|microrna.org|MirAncesTar|mirbase|miRcode|miRDB|MirMAP|MirSNP|Mirza-G|RNAhybrid
POLR1A	O95602		hsa-miR-484	0.29836	10	High	BCmicrO|DIANA|ElMMo3|MirAncesTar|mirbase|miRDB|MirMAP|miRTar2GO|RepTar|RNAhybrid
SCARB1	Q8WTV0		hsa-miR-484	0.298312	11	High	BCmicrO|BiTargeting|DIANA|ElMMo3|MirAncesTar|miRDB|MirMAP|MirSNP|miRTar2GO|RepTar|RNAhybrid
DNAJC16	Q9Y2G8		hsa-miR-484	0.298188	11	High	BCmicrO|BiTargeting|DIANA|ElMMo3|MBStar|MirAncesTar|miRDB|MirMAP|MultiMiTar|RNA22|RNAhybrid
PTPRT	O14522		hsa-miR-1248	0.297851	10	High	CoMeTa|DIANA|ElMMo3|MBStar|MirAncesTar|miRDB|MirMAP|Mirza-G|RepTar|TargetSpy
FAM168B	A1KXE4		hsa-miR-451a	0.297839	12	High	BCmicrO|DIANA|ElMMo3|MBStar|microrna.org|MirAncesTar|miRcode|miRDB|MirMAP|MirSNP|Mirza-G|RNAhybrid
FBXL18	Q96ME1		hsa-miR-484	0.29781	12	High	BCmicrO|BiTargeting|DIANA|ElMMo3|MBStar|MirAncesTar|miRDB|MirMAP|MirSNP|Mirza-G|RepTar|RNAhybrid
DUXA	A6NLW8		hsa-miR-484	0.297703	9	High	BCmicrO|ElMMo3|MirAncesTar|miRDB|MirMAP|RepTar|RNAhybrid|TargetRank|TargetSpy
DRG2	P55039		hsa-miR-451a	0.297691	10	High	BCmicrO|ElMMo3|MBStar|MAMI|microrna.org|MirAncesTar|mirbase|miRDB|MirSNP|RNAhybrid
MCIDAS	D6RGH6		hsa-miR-1248	0.297686	10	High	DIANA|ElMMo3|MBStar|MirAncesTar|miRDB|MirMAP|MirSNP|MirTar|Mirza-G|RNAhybrid
TPD52	P55327		hsa-miR-484	0.297621	10	High	BCmicrO|DIANA|ElMMo3|MBStar|MirAncesTar|miRDB|MirMAP|miRTar2GO|RepTar|RNAhybrid
C17orf51	A8MQB3		hsa-miR-484	0.297587	11	High	BCmicrO|BiTargeting|DIANA|ElMMo3|MBStar|MirAncesTar|miRDB|MirMAP|miRTar2GO|Mirza-G|RNAhybrid
KRIT1	O00522		hsa-miR-484	0.297504	10	High	BCmicrO|DIANA|ElMMo3|MBStar|MirAncesTar|MirMAP|miRTar2GO|Mirza-G|RepTar|RNAhybrid
CDS1	Q92903		hsa-miR-1248	0.29744	11	High	CoMeTa|DIANA|ElMMo3|MBStar|MirAncesTar|miRDB|MirMAP|MirSNP|MirTar|RepTar|RNAhybrid
MS4A1	P11836		hsa-miR-1248	0.297438	11	High	CoMeTa|DIANA|ElMMo3|MBStar|MirAncesTar|miRDB|MirMAP|MirTar|Mirza-G|RepTar|RNAhybrid
MXD1	Q05195		hsa-miR-484	0.297422	9	High	BCmicrO|DIANA|ElMMo3|MirAncesTar|MirMAP|Mirza-G|RepTar|RNAhybrid|TargetRank
DCAF7	P61962		hsa-miR-1248	0.297362	9	High	CoMeTa|DIANA|ElMMo3|MirAncesTar|miRDB|MirMAP|MirTar|RNAhybrid|TargetSpy
DLL4	Q9NR61		hsa-miR-484	0.29734	9	High	BCmicrO|DIANA|ElMMo3|MirAncesTar|miRDB|MirMAP|MultiMiTar|PACCMIT|RepTar
CCNJ	Q5T5M9		hsa-miR-1248	0.29717	10	High	CoMeTa|Cupid|DIANA|ElMMo3|MBStar|MirAncesTar|miRDB|MirMAP|Mirza-G|RNAhybrid
RAD54L	Q92698		hsa-miR-1248	0.297134	11	High	CoMeTa|DIANA|ElMMo3|MirAncesTar|miRDB|MirMAP|Mirza-G|PACCMIT|RNA22|RNAhybrid|TargetSpy
PTPA	Q15257		hsa-miR-484	0.297095	11	High	BCmicrO|BiTargeting|DIANA|ElMMo3|MirAncesTar|miRDB|MirMAP|miRTar2GO|Mirza-G|RepTar|RNAhybrid
IRF5	Q13568		hsa-miR-484	0.297071	11	High	BCmicrO|BiTargeting|CoMeTa|DIANA|ElMMo3|MirAncesTar|miRDB|MirMAP|RepTar|RNAhybrid|TargetSpy
ADGRF5	Q8IZF2		hsa-miR-1248	0.296995	11	High	DIANA|ElMMo3|MirAncesTar|miRDB|MirMAP|MirSNP|MirTar|Mirza-G|RepTar|RNAhybrid|TargetSpy
AP1G1	O43747		hsa-miR-451a	0.296974	8	High	BCmicrO|Cupid|DIANA|MirAncesTar|miRcode|MirMAP|Mirza-G|RNAhybrid
EPB41L4B	Q9H329		hsa-miR-1248	0.296974	12	High	BiTargeting|CoMeTa|DIANA|ElMMo3|MBStar|MirAncesTar|miRDB|MirMAP|MirSNP|Mirza-G|RepTar|TargetSpy
KCNIP2	Q9NS61		hsa-miR-484	0.296972	11	High	BCmicrO|BiTargeting|CoMeTa|DIANA|ElMMo3|MirAncesTar|miRDB|MirMAP|Mirza-G|RepTar|RNAhybrid
RPS23	P62266		hsa-miR-484	0.296885	10	High	BCmicrO|BiTargeting|DIANA|ElMMo3|MirAncesTar|miRDB|MirMAP|RepTar|RNAhybrid|TargetRank
C15orf41	Q9Y2V0		hsa-miR-1248	0.296843	10	High	DIANA|ElMMo3|MBStar|MirAncesTar|miRDB|MirMAP|MirTar|Mirza-G|RNAhybrid|TargetSpy
VGLL3	A8MV65		hsa-miR-1248	0.296837	12	High	CoMeTa|DIANA|ElMMo3|MBStar|MirAncesTar|miRDB|MirMAP|MirSNP|Mirza-G|RepTar|RNAhybrid|TargetSpy
CDK6	Q00534		hsa-miR-484	0.296816	7	High	BCmicrO|DIANA|MBStar|MirAncesTar|MirMAP|miRTar2GO|MultiMiTar
PRRX2	Q99811		hsa-miR-484	0.296682	11	High	BCmicrO|BiTargeting|DIANA|ElMMo3|MirAncesTar|mirbase|miRDB|MirMAP|Mirza-G|RNAhybrid|TargetRank
PHLDB2	Q86SQ0		hsa-miR-484	0.296504	10	High	BCmicrO|DIANA|ElMMo3|MBStar|MirAncesTar|MirMAP|miRTar2GO|Mirza-G|PACCMIT|RNAhybrid
TP53INP2	Q8IXH6		hsa-miR-484	0.296404	9	High	BCmicrO|BiTargeting|ElMMo3|MBStar|MirAncesTar|miRDB|MirMAP|MultiMiTar|RepTar
ZHX1	Q9UKY1		hsa-miR-1248	0.296273	9	High	Cupid|DIANA|ElMMo3|MirAncesTar|miRDB|MirMAP|MirTar|Mirza-G|RNAhybrid
PRR34	Q9NV39		hsa-miR-484	0.29619	10	High	BCmicrO|DIANA|ElMMo3|MBStar|MirAncesTar|miRDB|MirMAP|Mirza-G|RepTar|TargetSpy
TNFRSF1A	P19438		hsa-miR-484	0.296187	11	High	BCmicrO|BiTargeting|DIANA|ElMMo3|MirAncesTar|miRDB|MirMAP|Mirza-G|RepTar|RNAhybrid|TargetRank
IL22RA1	Q8N6P7		hsa-miR-484	0.296175	12	High	BCmicrO|BiTargeting|DIANA|ElMMo3|MirAncesTar|mirbase|miRDB|MirMAP|MirTar|RepTar|RNA22|RNAhybrid
ZNF445	P59923		hsa-miR-484	0.29596	10	High	BCmicrO|DIANA|ElMMo3|MBStar|MirAncesTar|MirMAP|RepTar|RNAhybrid|TargetRank|TargetSpy
TLDC1	Q6P9B6		hsa-miR-484	0.295928	11	High	BCmicrO|BiTargeting|ElMMo3|MBStar|MirAncesTar|miRDB|MirMAP|MirSNP|miRTar2GO|RepTar|RNAhybrid
ZCCHC14	Q8WYQ9		hsa-miR-484	0.295909	7	High	BCmicrO|ElMMo3|MirAncesTar|miRDB|MirMAP|miRTar2GO|MultiMiTar
UVRAG	Q9P2Y5		hsa-miR-484	0.295753	10	High	BCmicrO|DIANA|ElMMo3|MBStar|MirAncesTar|miRDB|MirMAP|RepTar|RNAhybrid|TargetRank
TNRC6C	Q9HCJ0		hsa-miR-451a	0.295747	11	High	BCmicrO|DIANA|ElMMo3|microrna.org|MirAncesTar|miRcode|miRDB|MirMAP|miRTar2GO|Mirza-G|RNAhybrid
IL12A	P29459		hsa-miR-1248	0.29563	11	High	CoMeTa|DIANA|ElMMo3|MBStar|MirAncesTar|miRDB|MirMAP|MirSNP|MirTar|Mirza-G|RNAhybrid
PRKCA	P17252		hsa-miR-484	0.295443	10	High	BCmicrO|DIANA|ElMMo3|MBStar|MirAncesTar|miRDB|MirMAP|miRTar2GO|RNAhybrid|TargetSpy
PSD3	Q9NYI0		hsa-miR-484	0.29534	9	High	BCmicrO|BiTargeting|DIANA|MBStar|MirAncesTar|MirMAP|miRTar2GO|RNAhybrid|TargetRank
DNAJC5G	Q8N7S2		hsa-miR-484	0.295153	9	High	BCmicrO|DIANA|ElMMo3|MirAncesTar|MirMAP|Mirza-G|RepTar|RNAhybrid|TargetRank
PRR5L	Q6MZQ0		hsa-miR-484	0.295133	9	High	BCmicrO|DIANA|ElMMo3|MirAncesTar|MirMAP|miRTar2GO|Mirza-G|RepTar|RNAhybrid
LAIR1	Q6GTX8		hsa-miR-484	0.295086	11	High	BCmicrO|BiTargeting|DIANA|ElMMo3|MirAncesTar|miRDB|MirMAP|Mirza-G|RepTar|RNAhybrid|TargetSpy
ZBTB4	Q9P1Z0		hsa-miR-484	0.295017	9	High	BCmicrO|DIANA|ElMMo3|MirAncesTar|MirMAP|miRTar2GO|Mirza-G|MultiMiTar|RepTar
PRRC2B	Q5JSZ5		hsa-miR-484	0.294832	10	High	BCmicrO|BiTargeting|DIANA|ElMMo3|MirAncesTar|miRDB|MirMAP|miRTar2GO|Mirza-G|PACCMIT
PPP1R18	Q6NYC8		hsa-miR-484	0.29471	12	High	BCmicrO|DIANA|ElMMo3|MBStar|MirAncesTar|miRDB|MirMAP|MirSNP|Mirza-G|PACCMIT|RepTar|RNAhybrid
ATP1B2	P14415		hsa-miR-484	0.294675	9	High	BCmicrO|DIANA|ElMMo3|MirAncesTar|MirMAP|Mirza-G|RepTar|RNAhybrid|TargetRank
ARHGEF7	Q14155		hsa-miR-484	0.294658	11	High	BCmicrO|BiTargeting|DIANA|ElMMo3|MBStar|MirAncesTar|MirMAP|MultiMiTar|RepTar|RNAhybrid|TargetSpy
PLEKHA6	Q9Y2H5		hsa-miR-484	0.294623	11	High	BCmicrO|BiTargeting|DIANA|ElMMo3|MirAncesTar|MirMAP|MirSNP|RepTar|RNA22|RNAhybrid|TargetRank
NSL1	Q96IY1		hsa-miR-1248	0.294537	9	High	CoMeTa|ElMMo3|MBStar|MirAncesTar|miRDB|MirMAP|RepTar|RNAhybrid|TargetSpy
DRD2	P14416		hsa-miR-484	0.294471	11	High	BCmicrO|BiTargeting|DIANA|ElMMo3|MirAncesTar|miRDB|MirMAP|Mirza-G|RepTar|RNAhybrid|TargetRank
UXT	Q9UBK9		hsa-miR-484	0.294433	7	High	BCmicrO|CoMeTa|DIANA|ElMMo3|MirAncesTar|MirMAP|RepTar
ANGEL2	Q5VTE6		hsa-miR-484	0.294428	10	High	BCmicrO|CoMeTa|DIANA|ElMMo3|MirAncesTar|miRDB|MirMAP|Mirza-G|RNA22|TargetSpy
SH3PXD2A	Q5TCZ1		hsa-miR-1248	0.294415	11	High	CoMeTa|DIANA|ElMMo3|MBStar|MirAncesTar|miRDB|MirMAP|Mirza-G|RepTar|RNAhybrid|TargetSpy
RASGRP3	Q8IV61		hsa-miR-484	0.294391	13	High	BCmicrO|BiTargeting|DIANA|ElMMo3|MBStar|MirAncesTar|mirbase|miRDB|MirMAP|MirSNP|Mirza-G|RepTar|RNAhybrid
CASP6	P55212		hsa-miR-484	0.294381	11	High	BCmicrO|DIANA|ElMMo3|MBStar|MirAncesTar|MirMAP|miRTar2GO|Mirza-G|RepTar|RNAhybrid|TargetSpy
AQP4	P55087		hsa-miR-451a	0.294319	11	High	BCmicrO|DIANA|ElMMo3|MBStar|MirAncesTar|mirbase|miRcode|miRDB|MirMAP|RNAhybrid|TargetRank
UCP3	P55916		hsa-miR-484	0.294262	11	High	BCmicrO|DIANA|ElMMo3|MirAncesTar|miRDB|MirMAP|MirSNP|MirTar|Mirza-G|RepTar|RNAhybrid
ZFP36L1	Q07352		hsa-miR-1248	0.294229	7	High	CoMeTa|Cupid|DIANA|MBStar|MirAncesTar|MirMAP|RNAhybrid
HNRNPUL2	Q1KMD3		hsa-miR-484	0.294214	8	High	BCmicrO|DIANA|MirAncesTar|mirbase|miRDB|MirMAP|miRTar2GO|Mirza-G
SMNDC1	O75940		hsa-miR-1248	0.29411	9	High	CoMeTa|DIANA|ElMMo3|MirAncesTar|miRDB|MirMAP|Mirza-G|RNAhybrid|TargetSpy
SCARA3	Q6AZY7		hsa-miR-484	0.294083	10	High	BCmicrO|DIANA|ElMMo3|MirAncesTar|mirbase|miRDB|MirMAP|miRTar2GO|RepTar|RNAhybrid
FAM129B	Q96TA1		hsa-miR-484	0.293945	12	High	BCmicrO|BiTargeting|DIANA|ElMMo3|MBStar|MirAncesTar|miRDB|MirMAP|miRTar2GO|Mirza-G|RepTar|RNAhybrid
TRDMT1	O14717		hsa-miR-484	0.293941	10	High	BCmicrO|BiTargeting|DIANA|ElMMo3|MBStar|MirAncesTar|miRDB|RepTar|RNAhybrid|TargetRank
FLI1	Q01543		hsa-miR-1248	0.293854	10	High	CoMeTa|DIANA|ElMMo3|MBStar|MirAncesTar|miRDB|MirMAP|MirTar|Mirza-G|TargetSpy
GCSAM	Q8N6F7		hsa-miR-484	0.293683	11	High	BCmicrO|DIANA|ElMMo3|MBStar|MirAncesTar|miRDB|MirMAP|Mirza-G|RepTar|RNAhybrid|TargetSpy
TRAK2	O60296		hsa-miR-1248	0.293648	10	High	CoMeTa|DIANA|ElMMo3|MBStar|MirAncesTar|miRDB|MirMAP|MirTar|Mirza-G|RNAhybrid
CYP1A2	P05177		hsa-miR-484	0.293428	8	High	BCmicrO|DIANA|ElMMo3|MirAncesTar|miRDB|MirMAP|RepTar|TargetRank
EPM2A	B3EWF7		hsa-miR-1248	0.293418	13	High	BiTargeting|DIANA|ElMMo3|MBStar|MirAncesTar|miRDB|MirMAP|MirSNP|MirTar|Mirza-G|RepTar|RNAhybrid|TargetSpy
RAD51B	O15315		hsa-miR-484	0.293312	9	High	BCmicrO|DIANA|ElMMo3|MirAncesTar|MirMAP|Mirza-G|RNAhybrid|TargetRank|TargetSpy
CECR6	Q9BXQ6		hsa-miR-484	0.293221	11	High	BCmicrO|BiTargeting|DIANA|ElMMo3|MirAncesTar|miRDB|MirMAP|MirSNP|Mirza-G|RepTar|TargetSpy
GPRIN3	Q6ZVF9		hsa-miR-484	0.293218	10	High	BCmicrO|DIANA|ElMMo3|MBStar|MirAncesTar|miRDB|MirMAP|Mirza-G|RepTar|TargetRank
AP4S1	Q9Y587		hsa-miR-484	0.293179	11	High	BCmicrO|BiTargeting|DIANA|ElMMo3|MBStar|MirAncesTar|MirMAP|MirSNP|Mirza-G|RNAhybrid|TargetSpy
MAP3K20	Q9NYL2		hsa-miR-484	0.29308	8	High	BCmicrO|ElMMo3|MBStar|MirAncesTar|Mirza-G|RepTar|TargetRank|TargetSpy
MYO3A	Q8NEV4		hsa-miR-484	0.293022	9	High	BCmicrO|CoMeTa|DIANA|ElMMo3|MirAncesTar|mirbase|miRDB|MirMAP|RNAhybrid
LCLAT1	Q6UWP7		hsa-miR-484	0.292917	9	High	BCmicrO|DIANA|ElMMo3|MBStar|MirAncesTar|miRDB|MirMAP|miRTar2GO|Mirza-G
WTAP	Q15007		hsa-miR-451a	0.292858	7	High	BCmicrO|CoMeTa|MBStar|MAMI|MirAncesTar|mirbase|RNAhybrid
FLYWCH1	Q4VC44		hsa-miR-484	0.292684	9	High	BCmicrO|DIANA|ElMMo3|MirAncesTar|miRDB|MirMAP|RepTar|RNAhybrid|TargetRank
NSDHL	Q15738		hsa-miR-484	0.292554	10	High	BCmicrO|DIANA|ElMMo3|MirAncesTar|miRDB|MirMAP|miRTar2GO|Mirza-G|RepTar|RNAhybrid
ASB1	Q9Y576		hsa-miR-1248	0.292399	11	High	DIANA|ElMMo3|MBStar|MirAncesTar|miRDB|MirMAP|MirTar|Mirza-G|RepTar|RNAhybrid|TargetSpy
CHMP6	Q96FZ7		hsa-miR-484	0.29225	10	High	BCmicrO|BiTargeting|DIANA|ElMMo3|MirAncesTar|miRDB|MirMAP|miRTar2GO|RepTar|RNAhybrid
PHTF2	Q8N3S3		hsa-miR-451a	0.292222	6	High	BCmicrO|CoMeTa|MBStar|MAMI|MirAncesTar|RNAhybrid
CRIP2	P52943		hsa-miR-451a	0.292092	10	High	BCmicrO|DIANA|ElMMo3|microrna.org|MirAncesTar|mirbase|miRcode|miRDB|MirMAP|RNAhybrid
SDR42E1	Q8WUS8		hsa-miR-484	0.292073	10	High	BCmicrO|DIANA|ElMMo3|MBStar|MirAncesTar|miRDB|MirMAP|Mirza-G|TargetRank|TargetSpy
LYRM7	Q5U5X0		hsa-miR-484	0.292048	9	High	BCmicrO|DIANA|ElMMo3|MirAncesTar|MirMAP|RepTar|RNAhybrid|TargetRank|TargetSpy
SLC30A4	O14863		hsa-miR-484	0.291999	9	High	BCmicrO|DIANA|ElMMo3|MirAncesTar|MirMAP|Mirza-G|RepTar|TargetRank|TargetSpy
TNS3	Q68CZ2		hsa-miR-484	0.291867	11	High	BCmicrO|BiTargeting|DIANA|ElMMo3|MirAncesTar|miRDB|MirMAP|miRTar2GO|Mirza-G|RNAhybrid|TargetSpy
KLF9	Q13886		hsa-miR-1248	0.291845	7	High	BiTargeting|CoMeTa|Cupid|MBStar|MirAncesTar|MirMAP|RepTar
KIAA1147	A4D1U4		hsa-miR-484	0.291724	11	High	BCmicrO|DIANA|ElMMo3|MBStar|MirAncesTar|miRDB|MirMAP|miRTar2GO|RepTar|RNAhybrid|TargetSpy
ST8SIA2	Q92186		hsa-miR-1248	0.291619	10	High	CoMeTa|DIANA|ElMMo3|MirAncesTar|miRDB|MirMAP|MirSNP|Mirza-G|PACCMIT|RepTar
NFIB	O00712		hsa-miR-1248	0.291562	8	High	CoMeTa|Cupid|DIANA|MBStar|MirAncesTar|MirMAP|Mirza-G|RNAhybrid
COL9A2	Q14055		hsa-miR-484	0.291431	9	High	BCmicrO|BiTargeting|CoMeTa|ElMMo3|MirAncesTar|mirbase|MirMAP|RepTar|RNA22
RGS11	O94810		hsa-miR-484	0.291412	12	High	BCmicrO|BiTargeting|DIANA|ElMMo3|MirAncesTar|mirbase|miRDB|MirMAP|MirSNP|Mirza-G|RepTar|RNAhybrid
SYT7	O43581		hsa-miR-484	0.291384	10	High	BCmicrO|CoMeTa|ElMMo3|MBStar|MirAncesTar|miRDB|MirMAP|MirTar|RepTar|RNAhybrid
STC1	P52823		hsa-miR-451a	0.291302	10	High	BCmicrO|CoMeTa|ElMMo3|microrna.org|MirAncesTar|miRcode|miRDB|MirMAP|Mirza-G|RNAhybrid
ATP10B	O94823		hsa-miR-1248	0.291299	12	High	CoMeTa|DIANA|ElMMo3|MBStar|MirAncesTar|miRDB|MirMAP|MirSNP|Mirza-G|RepTar|RNAhybrid|TargetSpy
DUSP9	Q99956		hsa-miR-484	0.291228	10	High	BCmicrO|BiTargeting|DIANA|ElMMo3|MirAncesTar|miRDB|MirMAP|Mirza-G|RNAhybrid|TargetRank
CXCL5	P42830		hsa-miR-1248	0.291227	9	High	CoMeTa|DIANA|ElMMo3|MBStar|MirAncesTar|miRDB|MirMAP|Mirza-G|RepTar
TRPM2	O94759		hsa-miR-484	0.291197	12	High	BCmicrO|BiTargeting|DIANA|ElMMo3|MBStar|MirAncesTar|mirbase|miRDB|MirMAP|MirSNP|RepTar|RNAhybrid
SEC16B	Q96JE7		hsa-miR-451a	0.291186	7	High	BCmicrO|ElMMo3|microrna.org|MirAncesTar|mirbase|miRcode|RNAhybrid
PMP22	Q01453		hsa-miR-451a	0.291173	8	High	BCmicrO|CoMeTa|MBStar|MAMI|MirAncesTar|mirbase|MirMAP|RNAhybrid
ACTN4	O43707		hsa-miR-1248	0.290823	9	High	CoMeTa|DIANA|ElMMo3|MirAncesTar|miRDB|MirMAP|PACCMIT|RepTar|RNAhybrid
SPTB	P11277		hsa-miR-451a	0.290763	11	High	BCmicrO|DIANA|ElMMo3|MBStar|MirAncesTar|mirbase|miRcode|miRDB|MirMAP|PACCMIT|RNAhybrid
TLK1	Q9UKI8		hsa-miR-1248	0.290589	9	High	CoMeTa|DIANA|ElMMo3|MBStar|MirAncesTar|MirMAP|RepTar|RNAhybrid|TargetSpy
ZFHX3	Q15911		hsa-miR-451a	0.290539	5	High	BCmicrO|DIANA|MirAncesTar|miRcode|miRTar2GO
IRAK4	Q9NWZ3		hsa-miR-484	0.290526	13	High	BCmicrO|BiTargeting|DIANA|ElMMo3|MBStar|MirAncesTar|miRDB|MirMAP|MirSNP|MirTar|RepTar|RNAhybrid|TargetSpy
CDCA5	Q96FF9		hsa-miR-484	0.290522	9	High	BCmicrO|DIANA|ElMMo3|MirAncesTar|MirMAP|miRTar2GO|RepTar|RNAhybrid|TargetSpy
BRWD1	Q9NSI6		hsa-miR-484	0.290442	10	High	BCmicrO|DIANA|ElMMo3|MBStar|MirAncesTar|miRDB|MirMAP|miRTar2GO|RepTar|RNAhybrid
NUDT21	O43809		hsa-miR-1248	0.29035	10	High	CoMeTa|DIANA|ElMMo3|MirAncesTar|miRDB|MirMAP|MirSNP|Mirza-G|RepTar|TargetSpy
STARD7	Q9NQZ5		hsa-miR-1248	0.290344	11	High	CoMeTa|DIANA|ElMMo3|MBStar|MirAncesTar|miRDB|MirMAP|Mirza-G|RepTar|RNAhybrid|TargetSpy
KCNIP4	Q6PIL6		hsa-miR-1248	0.290276	12	High	CoMeTa|DIANA|ElMMo3|MBStar|MirAncesTar|miRDB|MirMAP|MirSNP|Mirza-G|RepTar|RNAhybrid|TargetSpy
PRKCE	Q02156		hsa-miR-1248	0.290256	11	High	DIANA|ElMMo3|MBStar|MirAncesTar|miRDB|MirMAP|MirTar|Mirza-G|RepTar|RNAhybrid|TargetSpy
FAM98A	Q8NCA5		hsa-miR-484	0.290222	9	High	BCmicrO|DIANA|MBStar|MirAncesTar|MirMAP|miRTar2GO|MultiMiTar|RNAhybrid|TargetSpy
ASB13	Q8WXK3		hsa-miR-484	0.290212	10	High	BCmicrO|BiTargeting|DIANA|ElMMo3|MirAncesTar|miRDB|MirMAP|RepTar|RNAhybrid|TargetRank
RHEB	Q15382		hsa-miR-484	0.290092	9	High	BCmicrO|ElMMo3|MBStar|MirAncesTar|miRDB|MirMAP|miRTar2GO|MultiMiTar|RNAhybrid
HNRNPA3	P51991		hsa-miR-1248	0.290073	7	High	CoMeTa|Cupid|DIANA|MBStar|MirAncesTar|MirMAP|RNAhybrid
SUCO	Q9UBS9		hsa-miR-484	0.290003	8	High	BCmicrO|CoMeTa|DIANA|MBStar|MirAncesTar|miRTar2GO|MultiMiTar|RNAhybrid
PANK1	Q8TE04		hsa-miR-484	0.289964	9	High	BCmicrO|DIANA|MBStar|MirAncesTar|miRDB|MirMAP|miRTar2GO|MultiMiTar|RNAhybrid
ANAPC16	Q96DE5		hsa-miR-484	0.289901	7	High	BCmicrO|ElMMo3|MirAncesTar|miRDB|RepTar|TargetRank|TargetSpy
B4GALT6	Q9UBX8		hsa-miR-1248	0.289867	12	High	CoMeTa|DIANA|ElMMo3|MBStar|MirAncesTar|miRDB|MirMAP|MirTar|Mirza-G|RepTar|RNAhybrid|TargetSpy
MUT	P22033		hsa-miR-1248	0.289699	9	High	CoMeTa|DIANA|ElMMo3|MBStar|MirAncesTar|miRDB|MirMAP|MirTar|Mirza-G
EPN1	Q9Y6I3		hsa-miR-484	0.289456	8	High	BCmicrO|BiTargeting|CoMeTa|MBStar|MirAncesTar|mirbase|miRTar2GO|RNAhybrid
FAM89B	Q8N5H3		hsa-miR-484	0.289424	10	High	BCmicrO|DIANA|ElMMo3|MirAncesTar|miRDB|MirMAP|MirSNP|miRTar2GO|RepTar|RNAhybrid
CLN8	Q9UBY8		hsa-miR-484	0.289416	11	High	BCmicrO|BiTargeting|DIANA|ElMMo3|MirAncesTar|miRDB|MirMAP|Mirza-G|RepTar|RNAhybrid|TargetSpy
FLNA	P21333		hsa-miR-484	0.289407	8	High	BCmicrO|BiTargeting|DIANA|MirAncesTar|MirMAP|miRTar2GO|PACCMIT|RNAhybrid
KCTD15	Q96SI1		hsa-miR-1248	0.289399	10	High	DIANA|ElMMo3|MBStar|MirAncesTar|miRDB|MirMAP|MirTar|Mirza-G|RNAhybrid|TargetSpy
TPRX1	Q8N7U7		hsa-miR-484	0.289315	10	High	BCmicrO|DIANA|ElMMo3|MirAncesTar|mirbase|miRDB|MirMAP|Mirza-G|RepTar|RNAhybrid
THSD4	Q6ZMP0		hsa-miR-484	0.289314	8	High	BCmicrO|DIANA|MBStar|MirAncesTar|MirMAP|miRTar2GO|RNAhybrid|TargetRank
ATAT1	Q5SQI0		hsa-miR-484	0.28931	10	High	BCmicrO|CoMeTa|DIANA|ElMMo3|MBStar|MirAncesTar|MirMAP|Mirza-G|RepTar|RNAhybrid
MX2	P20592		hsa-miR-484	0.289236	9	High	BCmicrO|CoMeTa|DIANA|ElMMo3|MirAncesTar|miRDB|MirMAP|Mirza-G|RepTar
B3GAT1	Q9P2W7		hsa-miR-484	0.289203	10	High	BCmicrO|BiTargeting|DIANA|ElMMo3|MirAncesTar|miRDB|MirMAP|RepTar|RNAhybrid|TargetRank
KIF3B	O15066		hsa-miR-484	0.289186	8	High	BCmicrO|DIANA|ElMMo3|MirAncesTar|MirMAP|MultiMiTar|TargetRank|TargetSpy
CLEC4E	Q9ULY5		hsa-miR-1248	0.289121	10	High	CoMeTa|DIANA|ElMMo3|MirAncesTar|miRDB|MirMAP|MirSNP|MirTar|RNAhybrid|TargetSpy
ELMSAN1	Q6PJG2		hsa-miR-1248	0.289118	10	High	CoMeTa|DIANA|ElMMo3|MBStar|MirAncesTar|miRDB|MirMAP|PACCMIT|RepTar|RNAhybrid
CAP1	Q01518		hsa-miR-1248	0.2891	7	High	BiTargeting|CoMeTa|Cupid|MirAncesTar|PACCMIT|RNA22|RNAhybrid
TMEM33	P57088		hsa-miR-451a	0.289099	7	High	BCmicrO|CoMeTa|MBStar|MAMI|MirAncesTar|mirbase|RNAhybrid
CELF1	Q92879		hsa-miR-1248	0.289003	10	High	BiTargeting|CoMeTa|DIANA|ElMMo3|MBStar|MirAncesTar|miRDB|MirMAP|Mirza-G|RNAhybrid
SLFN13	Q68D06		hsa-miR-484	0.288752	9	High	BCmicrO|DIANA|ElMMo3|MirAncesTar|MirMAP|RepTar|RNAhybrid|TargetRank|TargetSpy
ZNF395	Q9H8N7		hsa-miR-1248	0.288736	12	High	BiTargeting|CoMeTa|DIANA|ElMMo3|MBStar|MirAncesTar|miRDB|MirMAP|Mirza-G|RepTar|RNAhybrid|TargetSpy
SUSD6	Q92537		hsa-miR-484	0.288612	8	High	BCmicrO|BiTargeting|ElMMo3|MirAncesTar|miRDB|MirMAP|miRTar2GO|RepTar
UPF3A	Q9H1J1		hsa-miR-484	0.288611	11	High	BCmicrO|DIANA|ElMMo3|MBStar|MirAncesTar|miRDB|MirMAP|MirSNP|Mirza-G|RNAhybrid|TargetSpy
SLC35E2B	P0CK96		hsa-miR-484	0.288586	11	High	BCmicrO|BiTargeting|DIANA|ElMMo3|MBStar|MirAncesTar|miRDB|MirMAP|miRTar2GO|RNA22|TargetSpy
RAP2B	P61225		hsa-miR-484	0.288583	8	High	BCmicrO|BiTargeting|MBStar|MirAncesTar|MirMAP|miRTar2GO|MultiMiTar|RepTar
SLC31A1	O15431		hsa-miR-484	0.288529	8	High	BCmicrO|CoMeTa|DIANA|MBStar|MirAncesTar|MirMAP|miRTar2GO|RepTar
ZNF507	Q8TCN5		hsa-miR-484	0.288461	11	High	BCmicrO|BiTargeting|DIANA|ElMMo3|MBStar|MirAncesTar|miRDB|MirMAP|miRTar2GO|RepTar|RNAhybrid
KANK2	Q63ZY3		hsa-miR-484	0.288394	10	High	BCmicrO|BiTargeting|DIANA|ElMMo3|MirAncesTar|miRDB|MirMAP|miRTar2GO|RepTar|RNAhybrid
SC5D	O75845		hsa-miR-1248	0.288388	10	High	CoMeTa|DIANA|ElMMo3|MBStar|MirAncesTar|miRDB|MirMAP|MirTar|RNAhybrid|TargetSpy
MOBP	Q13875		hsa-miR-451a	0.288267	6	High	BCmicrO|CoMeTa|microrna.org|miRcode|MirMAP|RNAhybrid
SLC7A1	P30825		hsa-miR-484	0.288245	9	High	BCmicrO|BiTargeting|DIANA|ElMMo3|MirAncesTar|MirMAP|miRTar2GO|RepTar|TargetSpy
PDPK1	O15530		hsa-miR-484	0.28821	11	High	BCmicrO|BiTargeting|DIANA|ElMMo3|MBStar|MirAncesTar|miRDB|MirMAP|miRTar2GO|RepTar|RNAhybrid
C6orf120	Q7Z4R8		hsa-miR-484	0.288202	9	High	BCmicrO|DIANA|ElMMo3|MirAncesTar|miRDB|MirMAP|miRTar2GO|Mirza-G|RepTar
EDARADD	Q8WWZ3		hsa-miR-1248	0.288159	13	High	BiTargeting|DIANA|ElMMo3|MBStar|MirAncesTar|miRDB|MirMAP|MirSNP|MirTar|Mirza-G|RepTar|RNA22|RNAhybrid
CMBL	Q96DG6		hsa-miR-484	0.287791	10	High	BCmicrO|DIANA|ElMMo3|MirAncesTar|MirMAP|Mirza-G|RepTar|RNAhybrid|TargetRank|TargetSpy
COX19	Q49B96		hsa-miR-484	0.28778	9	High	BCmicrO|DIANA|ElMMo3|MirAncesTar|MirMAP|miRTar2GO|RNAhybrid|TargetRank|TargetSpy
HHIPL2	Q6UWX4		hsa-miR-484	0.287762	12	High	BCmicrO|DIANA|ElMMo3|MBStar|MirAncesTar|mirbase|miRDB|MirMAP|Mirza-G|RepTar|RNA22|RNAhybrid
ST3GAL4	Q11206		hsa-miR-484	0.287559	10	High	BCmicrO|BiTargeting|CoMeTa|DIANA|MBStar|MirAncesTar|mirbase|MirMAP|RepTar|RNAhybrid
ADM2	Q7Z4H4		hsa-miR-484	0.287553	11	High	BCmicrO|BiTargeting|DIANA|ElMMo3|MirAncesTar|miRDB|MirMAP|Mirza-G|RepTar|RNAhybrid|TargetRank
INSR	P06213		hsa-miR-484	0.287252	10	High	BCmicrO|BiTargeting|DIANA|ElMMo3|MBStar|MirAncesTar|miRDB|MirMAP|miRTar2GO|RepTar
SLC39A3	Q9BRY0		hsa-miR-484	0.287152	12	High	BCmicrO|BiTargeting|DIANA|ElMMo3|MBStar|MirAncesTar|miRDB|MirMAP|MirSNP|Mirza-G|RepTar|RNAhybrid
THAP6	Q8TBB0		hsa-miR-484	0.287096	10	High	BCmicrO|DIANA|ElMMo3|MBStar|MirAncesTar|MirMAP|RepTar|RNAhybrid|TargetRank|TargetSpy
KCND2	Q9NZV8		hsa-miR-1248	0.287041	10	High	CoMeTa|DIANA|ElMMo3|MBStar|MirAncesTar|miRDB|MirMAP|Mirza-G|PACCMIT|TargetSpy
AURKA	O14965		hsa-miR-484	0.287014	9	High	BCmicrO|DIANA|ElMMo3|MirAncesTar|miRDB|MirMAP|miRTar2GO|RepTar|RNAhybrid
FAM107B	Q9H098		hsa-miR-1248	0.286943	12	High	BiTargeting|DIANA|ElMMo3|MBStar|MirAncesTar|miRDB|MirMAP|MirSNP|Mirza-G|RepTar|RNAhybrid|TargetSpy
GPR26	Q8NDV2		hsa-miR-484	0.286825	9	High	BCmicrO|BiTargeting|DIANA|ElMMo3|MirAncesTar|miRDB|MirMAP|Mirza-G|RepTar
OPA1	O60313		hsa-miR-484	0.28678	9	High	BCmicrO|DIANA|MBStar|MirAncesTar|MirMAP|miRTar2GO|MultiMiTar|RepTar|RNAhybrid
XPO7	Q9UIA9		hsa-miR-484	0.286768	9	High	BCmicrO|BiTargeting|CoMeTa|DIANA|MirAncesTar|mirbase|MirMAP|MultiMiTar|RNAhybrid
CLIC5	Q9NZA1		hsa-miR-484	0.286552	10	High	BCmicrO|DIANA|ElMMo3|MBStar|MirAncesTar|MirMAP|Mirza-G|RepTar|RNAhybrid|TargetRank
FZD5	Q13467		hsa-miR-1248	0.286493	10	High	CoMeTa|DIANA|ElMMo3|MBStar|MirAncesTar|miRDB|MirMAP|MirTar|PACCMIT|TargetSpy
CPM	P14384		hsa-miR-484	0.286483	10	High	BCmicrO|DIANA|ElMMo3|MBStar|MirAncesTar|MirMAP|miRTar2GO|RepTar|RNAhybrid|TargetSpy
CLRN1	P58418		hsa-miR-484	0.286471	11	High	BCmicrO|BiTargeting|DIANA|ElMMo3|MirAncesTar|miRDB|MirMAP|PACCMIT|RepTar|RNAhybrid|TargetSpy
PLCH1	Q4KWH8		hsa-miR-1248	0.286435	12	High	CoMeTa|DIANA|ElMMo3|MBStar|MirAncesTar|miRDB|MirMAP|MirSNP|Mirza-G|RepTar|RNAhybrid|TargetSpy
MAF	O75444		hsa-miR-484	0.28637	7	High	BCmicrO|CoMeTa|DIANA|MirAncesTar|MirMAP|MultiMiTar|RNAhybrid
CCDC43	Q96MW1		hsa-miR-1248	0.286365	9	High	Cupid|DIANA|ElMMo3|MBStar|MirAncesTar|miRDB|MirMAP|MirTar|RNAhybrid
TBC1D4	O60343		hsa-miR-484	0.286333	10	High	BCmicrO|BiTargeting|DIANA|ElMMo3|MBStar|MirAncesTar|miRDB|MirMAP|miRTar2GO|Mirza-G
DYRK1A	Q13627		hsa-miR-1248	0.286205	6	High	CoMeTa|Cupid|DIANA|MBStar|MirAncesTar|RNAhybrid
ATP2B2	Q01814		hsa-miR-484	0.286041	9	High	BCmicrO|BiTargeting|DIANA|ElMMo3|MBStar|MirAncesTar|miRDB|MirMAP|RepTar
ANKRD13C	Q8N6S4		hsa-miR-1248	0.286014	10	High	Cupid|DIANA|ElMMo3|MBStar|MirAncesTar|miRDB|MirMAP|MirTar|Mirza-G|RNAhybrid
TTBK2	Q6IQ55		hsa-miR-1248	0.28599	11	High	BiTargeting|CoMeTa|DIANA|ElMMo3|MBStar|MirAncesTar|miRDB|MirMAP|Mirza-G|RepTar|RNAhybrid
PRPS1	P60891		hsa-miR-484	0.28584	10	High	BCmicrO|DIANA|ElMMo3|MBStar|MirAncesTar|MirMAP|Mirza-G|MultiMiTar|RepTar|RNAhybrid
CAMK2G	Q13555		hsa-miR-484	0.285792	9	High	BCmicrO|DIANA|MBStar|MirAncesTar|MirMAP|miRTar2GO|MultiMiTar|RepTar|RNAhybrid
MPRIP	Q6WCQ1		hsa-miR-484	0.285791	11	High	BCmicrO|BiTargeting|DIANA|MBStar|MirAncesTar|miRDB|MirMAP|MirTar|Mirza-G|MultiMiTar|RNAhybrid
ZNF707	Q96C28		hsa-miR-484	0.285785	9	High	BCmicrO|DIANA|ElMMo3|MBStar|MirAncesTar|MirMAP|miRTar2GO|RepTar|RNAhybrid
PLEKHB2	Q96CS7		hsa-miR-484	0.285755	10	High	BCmicrO|DIANA|ElMMo3|MBStar|MirAncesTar|MirMAP|miRTar2GO|Mirza-G|RepTar|RNAhybrid
TRMT2B	Q96GJ1		hsa-miR-484	0.285753	9	High	BCmicrO|DIANA|ElMMo3|MirAncesTar|MirMAP|miRTar2GO|Mirza-G|RNAhybrid|TargetSpy
LGR4	Q9BXB1		hsa-miR-1248	0.285705	12	High	BiTargeting|CoMeTa|DIANA|ElMMo3|MBStar|MirAncesTar|miRDB|MirMAP|MirSNP|Mirza-G|RNAhybrid|TargetSpy
TOM1L2	Q6ZVM7		hsa-miR-484	0.285643	10	High	BCmicrO|DIANA|ElMMo3|MBStar|MirAncesTar|miRDB|MirMAP|miRTar2GO|RepTar|RNAhybrid
C2orf68	Q2NKX9		hsa-miR-484	0.285614	9	High	BCmicrO|BiTargeting|DIANA|ElMMo3|MirAncesTar|MirMAP|miRTar2GO|Mirza-G|RNAhybrid
CYBB	P04839		hsa-miR-1248	0.285584	10	High	CoMeTa|DIANA|ElMMo3|MirAncesTar|miRDB|MirMAP|MirSNP|MirTar|Mirza-G|TargetSpy
ATP8B2	P98198		hsa-miR-484	0.285556	9	High	BCmicrO|DIANA|MirAncesTar|mirbase|MirMAP|miRTar2GO|MultiMiTar|RNA22|RNAhybrid
VAMP2	P63027		hsa-miR-484	0.285501	11	High	BCmicrO|BiTargeting|CoMeTa|DIANA|ElMMo3|MirAncesTar|miRDB|MirMAP|Mirza-G|RepTar|RNAhybrid
CENPH	Q9H3R5		hsa-miR-484	0.285491	10	High	BCmicrO|ElMMo3|MirAncesTar|miRDB|MirMAP|miRTar2GO|Mirza-G|RepTar|RNAhybrid|TargetSpy
GOSR1	O95249		hsa-miR-484	0.285471	9	High	BCmicrO|DIANA|ElMMo3|MirAncesTar|MirMAP|miRTar2GO|Mirza-G|RepTar|RNAhybrid
FNDC3A	Q9Y2H6		hsa-miR-484	0.285425	7	High	BCmicrO|CoMeTa|Cupid|MBStar|MirAncesTar|MultiMiTar|RNAhybrid
VSX2	P58304		hsa-miR-484	0.285403	9	High	BCmicrO|DIANA|ElMMo3|MirAncesTar|miRDB|MirMAP|MirSNP|RepTar|TargetRank
RSL1D1	O76021		hsa-miR-484	0.28539	9	High	BCmicrO|DIANA|ElMMo3|MirAncesTar|MirMAP|RepTar|RNAhybrid|TargetRank|TargetSpy
MTSS1L	Q765P7		hsa-miR-484	0.285353	11	High	BCmicrO|BiTargeting|DIANA|ElMMo3|MirAncesTar|mirbase|miRDB|MirMAP|MirSNP|Mirza-G|PACCMIT
FIBIN	Q8TAL6		hsa-miR-1248	0.285331	11	High	DIANA|ElMMo3|MBStar|MirAncesTar|miRDB|MirMAP|MirSNP|MirTar|Mirza-G|RepTar|TargetSpy
SLC25A45	Q8N413		hsa-miR-484	0.285306	11	High	BCmicrO|BiTargeting|DIANA|ElMMo3|MirAncesTar|miRDB|MirMAP|MirTar|RepTar|RNAhybrid|TargetSpy
KPNA4	O00629		hsa-miR-484	0.285125	7	High	BCmicrO|DIANA|MBStar|MirAncesTar|MirMAP|miRTar2GO|MultiMiTar
NDUFA5	Q16718		hsa-miR-1248	0.285076	10	High	BiTargeting|CoMeTa|DIANA|ElMMo3|MBStar|MirAncesTar|miRDB|MirMAP|Mirza-G|RNAhybrid
SLC4A7	Q9Y6M7		hsa-miR-484	0.285055	8	High	BCmicrO|DIANA|MBStar|MirAncesTar|MirMAP|miRTar2GO|MultiMiTar|RNAhybrid
PDYN	P01213		hsa-miR-1248	0.284864	10	High	CoMeTa|DIANA|ElMMo3|MirAncesTar|miRDB|MirMAP|MirTar|Mirza-G|RepTar|RNAhybrid
SH3TC2	Q8TF17		hsa-miR-484	0.28482	10	High	BCmicrO|BiTargeting|DIANA|ElMMo3|MBStar|MirAncesTar|miRDB|RepTar|RNAhybrid|TargetSpy
ERP44	Q9BS26		hsa-miR-1248	0.284693	11	High	DIANA|ElMMo3|MBStar|MirAncesTar|miRDB|MirMAP|MirSNP|MirTar|Mirza-G|RepTar|TargetSpy
ORC3	Q9UBD5		hsa-miR-484	0.284558	10	High	BCmicrO|ElMMo3|MBStar|MirAncesTar|miRDB|MirMAP|MirSNP|miRTar2GO|Mirza-G|RNAhybrid
KSR2	Q6VAB6		hsa-miR-1248	0.284497	11	High	BiTargeting|DIANA|ElMMo3|MBStar|MirAncesTar|miRDB|MirMAP|MirSNP|Mirza-G|RepTar|TargetSpy
PDZD2	O15018		hsa-miR-484	0.284456	9	High	BCmicrO|DIANA|ElMMo3|MBStar|MirAncesTar|MirMAP|Mirza-G|MultiMiTar|RepTar
ATG9A	Q7Z3C6		hsa-miR-1248	0.284424	10	High	BiTargeting|CoMeTa|DIANA|ElMMo3|MirAncesTar|miRDB|MirMAP|MirTar|Mirza-G|RNAhybrid
SF3B1	O75533		hsa-miR-484	0.284263	7	High	BCmicrO|BiTargeting|CoMeTa|DIANA|MirMAP|PACCMIT|RNAhybrid
RNF125	Q96EQ8		hsa-miR-484	0.284228	10	High	BCmicrO|DIANA|ElMMo3|MirAncesTar|miRDB|MirMAP|Mirza-G|RepTar|RNAhybrid|TargetRank
MED13L	Q71F56		hsa-miR-451a	0.284186	6	High	BCmicrO|MBStar|MirAncesTar|miRcode|miRTar2GO|RNAhybrid
LMNB1	P20700		hsa-miR-1248	0.284115	10	High	CoMeTa|DIANA|ElMMo3|MirAncesTar|miRDB|MirMAP|MirSNP|Mirza-G|RNAhybrid|TargetSpy
CLEC6A	Q6EIG7		hsa-miR-484	0.284079	10	High	BCmicrO|DIANA|ElMMo3|MirAncesTar|miRDB|MirMAP|MirTar|Mirza-G|RNAhybrid|TargetSpy
SFXN4	Q6P4A7		hsa-miR-451a	0.284077	10	High	BCmicrO|ElMMo3|MirAncesTar|mirbase|miRcode|miRDB|MirMAP|MirSNP|miRTar2GO|RNAhybrid
SLC35F2	Q8IXU6		hsa-miR-484	0.28403	10	High	BCmicrO|CoMeTa|DIANA|ElMMo3|MBStar|MirAncesTar|miRDB|MirMAP|MirSNP|RNAhybrid
KIAA0895	Q8NCT3		hsa-miR-1248	0.283832	12	High	CoMeTa|DIANA|ElMMo3|MBStar|MirAncesTar|miRDB|MirMAP|MirSNP|Mirza-G|RepTar|RNAhybrid|TargetSpy
C1orf27	Q5SWX8		hsa-miR-1248	0.283763	8	High	CoMeTa|DIANA|ElMMo3|MirAncesTar|miRDB|MirMAP|MirTar|RNAhybrid
OPRL1	P41146		hsa-miR-484	0.283726	11	High	BCmicrO|BiTargeting|DIANA|ElMMo3|MBStar|MirAncesTar|mirbase|miRDB|MirMAP|RepTar|RNAhybrid
SYNM	O15061		hsa-miR-484	0.283719	8	High	BCmicrO|BiTargeting|CoMeTa|MBStar|MirAncesTar|MirMAP|miRTar2GO|RepTar
PISD	Q9UG56		hsa-miR-484	0.283714	10	High	BCmicrO|DIANA|ElMMo3|MBStar|MirAncesTar|miRDB|MirMAP|miRTar2GO|Mirza-G|RNAhybrid
FAM126B	Q8IXS8		hsa-miR-1248	0.283704	10	High	BiTargeting|DIANA|ElMMo3|MirAncesTar|miRDB|MirMAP|Mirza-G|PACCMIT|RepTar|TargetSpy
KDM4C	Q9H3R0		hsa-miR-484	0.283589	9	High	BCmicrO|ElMMo3|MBStar|MirAncesTar|MirMAP|Mirza-G|MultiMiTar|RepTar|RNAhybrid
COQ2	Q96H96		hsa-miR-484	0.283486	9	High	BCmicrO|ElMMo3|MBStar|MirMAP|miRTar2GO|Mirza-G|RepTar|RNAhybrid|TargetSpy
DOT1L	Q8TEK3		hsa-miR-484	0.283477	10	High	BCmicrO|BiTargeting|DIANA|ElMMo3|MirAncesTar|MirMAP|MirSNP|miRTar2GO|Mirza-G|RNAhybrid
SDC2	P34741		hsa-miR-484	0.283475	9	High	BCmicrO|CoMeTa|ElMMo3|MirAncesTar|miRDB|MirMAP|Mirza-G|RNAhybrid|TargetSpy
HHLA2	Q9UM44		hsa-miR-1248	0.283304	11	High	DIANA|ElMMo3|MBStar|MirAncesTar|miRDB|MirMAP|MirSNP|MirTar|Mirza-G|RNAhybrid|TargetSpy
SMG7	Q92540		hsa-miR-1248	0.28328	8	High	CoMeTa|Cupid|DIANA|MBStar|MirAncesTar|MirMAP|RNA22|RNAhybrid
ACHE	P22303		hsa-miR-484	0.28323	10	High	BCmicrO|BiTargeting|ElMMo3|MirAncesTar|miRDB|MirMAP|Mirza-G|PACCMIT|RepTar|RNAhybrid
DNM2	P50570		hsa-miR-484	0.283065	10	High	BCmicrO|DIANA|ElMMo3|MirAncesTar|miRDB|MirMAP|Mirza-G|RepTar|RNAhybrid|TargetRank
SNCA	P37840		hsa-miR-1248	0.283052	11	High	CoMeTa|DIANA|ElMMo3|MBStar|MirAncesTar|miRDB|MirMAP|Mirza-G|RepTar|RNAhybrid|TargetSpy
GPX3	P22352		hsa-miR-484	0.283014	10	High	BCmicrO|BiTargeting|CoMeTa|DIANA|ElMMo3|MirAncesTar|miRDB|MirMAP|RepTar|RNAhybrid
PTGER3	P43115		hsa-miR-1248	0.282983	11	High	CoMeTa|DIANA|ElMMo3|MBStar|MirAncesTar|miRDB|MirMAP|Mirza-G|RNA22|RNAhybrid|TargetSpy
RAPGEF1	Q13905		hsa-miR-484	0.282946	8	High	BCmicrO|DIANA|ElMMo3|MirAncesTar|miRDB|MirMAP|miRTar2GO|RepTar
CCDC97	Q96F63		hsa-miR-484	0.282903	8	High	BCmicrO|DIANA|ElMMo3|MirAncesTar|MirMAP|miRTar2GO|MultiMiTar|RepTar
PHF19	Q5T6S3		hsa-miR-484	0.282889	8	High	BCmicrO|DIANA|ElMMo3|MirAncesTar|miRDB|MirMAP|Mirza-G|TargetRank
N4BP1	O75113		hsa-miR-484	0.282874	9	High	BCmicrO|DIANA|ElMMo3|MBStar|MirAncesTar|MirMAP|miRTar2GO|Mirza-G|RepTar
COPS8	Q99627		hsa-miR-484	0.282784	9	High	BCmicrO|CoMeTa|DIANA|ElMMo3|MirAncesTar|miRDB|MirMAP|Mirza-G|RNAhybrid
ZFP36L1	Q07352		hsa-miR-451a	0.282764	6	High	BCmicrO|CoMeTa|MBStar|MAMI|MirAncesTar|RNAhybrid
SHROOM2	Q13796		hsa-miR-484	0.282693	11	High	BCmicrO|BiTargeting|DIANA|ElMMo3|MBStar|MirAncesTar|miRDB|MirMAP|MirTar|Mirza-G|RepTar
GIGYF2	Q6Y7W6		hsa-miR-484	0.282609	7	High	BCmicrO|MBStar|MirAncesTar|MirMAP|miRTar2GO|MultiMiTar|RNAhybrid
TNRC6B	Q9UPQ9		hsa-miR-484	0.282608	10	High	BCmicrO|DIANA|ElMMo3|MBStar|MirAncesTar|MirMAP|miRTar2GO|Mirza-G|RepTar|RNAhybrid
CLEC2D	Q9UHP7		hsa-miR-451a	0.282604	11	High	BCmicrO|BiTargeting|CoMeTa|ElMMo3|MirAncesTar|mirbase|miRcode|miRDB|MirSNP|Mirza-G|RNAhybrid
FRMD8	Q9BZ67		hsa-miR-484	0.282537	10	High	BCmicrO|DIANA|ElMMo3|MBStar|MirAncesTar|miRDB|MirMAP|miRTar2GO|RNAhybrid|TargetSpy
FLRT2	O43155		hsa-miR-484	0.28245	7	High	BCmicrO|CoMeTa|DIANA|MirAncesTar|MultiMiTar|RepTar|RNAhybrid
EAF1	Q96JC9		hsa-miR-484	0.282437	10	High	BCmicrO|DIANA|ElMMo3|MirAncesTar|MirMAP|Mirza-G|RepTar|RNAhybrid|TargetRank|TargetSpy
MYO7A	Q13402		hsa-miR-484	0.282112	10	High	BCmicrO|CoMeTa|DIANA|ElMMo3|MirAncesTar|miRDB|MirMAP|Mirza-G|RNAhybrid|TargetSpy
TMEM30A	Q9NV96		hsa-miR-451a	0.282067	6	High	BCmicrO|CoMeTa|MBStar|MirAncesTar|miRTar2GO|RNAhybrid
ATP6V0C	P27449		hsa-miR-484	0.282063	9	High	BCmicrO|DIANA|ElMMo3|MirAncesTar|MirMAP|miRTar2GO|MultiMiTar|RepTar|RNAhybrid
MUC20	Q8N307		hsa-miR-484	0.282041	10	High	BCmicrO|DIANA|ElMMo3|MirAncesTar|MirMAP|MirSNP|PACCMIT|RepTar|RNAhybrid|TargetSpy
SOCS7	O14512		hsa-miR-484	0.281999	9	High	BCmicrO|BiTargeting|CoMeTa|DIANA|ElMMo3|MirAncesTar|miRDB|miRTar2GO|RNAhybrid
TRA2B	P62995		hsa-miR-484	0.281998	10	High	BCmicrO|BiTargeting|ElMMo3|MBStar|MirAncesTar|MirMAP|miRTar2GO|Mirza-G|MultiMiTar|RNAhybrid
BTBD7	Q9P203		hsa-miR-1248	0.281834	11	High	BiTargeting|CoMeTa|DIANA|ElMMo3|MBStar|MirAncesTar|miRDB|MirMAP|Mirza-G|RepTar|RNAhybrid
ZMIZ2	Q8NF64		hsa-miR-484	0.281832	9	High	BCmicrO|BiTargeting|DIANA|MBStar|MirAncesTar|MirMAP|miRTar2GO|MultiMiTar|RNAhybrid
B3GALT5	Q9Y2C3		hsa-miR-484	0.281813	11	High	BCmicrO|BiTargeting|CoMeTa|DIANA|ElMMo3|MBStar|MirAncesTar|miRDB|MirMAP|Mirza-G|RNAhybrid
UBASH3B	Q8TF42		hsa-miR-484	0.281811	7	High	BCmicrO|ElMMo3|MBStar|MirAncesTar|MirMAP|miRTar2GO|MultiMiTar
SAP30BP	Q9UHR5		hsa-miR-1248	0.281737	11	High	BiTargeting|Cupid|DIANA|ElMMo3|MBStar|MirAncesTar|miRDB|MirMAP|Mirza-G|RepTar|RNAhybrid
SETD7	Q8WTS6		hsa-miR-1248	0.281693	11	High	DIANA|ElMMo3|MBStar|MirAncesTar|miRDB|MirMAP|MirTar|Mirza-G|RepTar|RNAhybrid|TargetSpy
ZNF696	Q9H7X3		hsa-miR-484	0.281663	8	High	BCmicrO|ElMMo3|MirAncesTar|miRDB|MirMAP|miRTar2GO|RNAhybrid|TargetSpy
TBX18	O95935		hsa-miR-451a	0.281643	11	High	BCmicrO|DIANA|ElMMo3|MBStar|microrna.org|MirAncesTar|miRcode|miRDB|MirMAP|Mirza-G|RNAhybrid
CD177	Q8N6Q3		hsa-miR-484	0.281596	11	High	BCmicrO|BiTargeting|CoMeTa|DIANA|ElMMo3|MBStar|MirAncesTar|miRDB|MirMAP|RepTar|RNAhybrid
DOCK9	Q9BZ29		hsa-miR-1248	0.281532	9	High	BiTargeting|CoMeTa|ElMMo3|MBStar|MirAncesTar|MirMAP|Mirza-G|PACCMIT|RNAhybrid
MYO1B	O43795		hsa-miR-1248	0.281514	11	High	BiTargeting|DIANA|ElMMo3|MBStar|MirAncesTar|miRDB|MirMAP|MirTar|Mirza-G|RepTar|RNAhybrid
SLC25A22	Q9H936		hsa-miR-484	0.28151	11	High	BCmicrO|BiTargeting|DIANA|ElMMo3|MirAncesTar|miRDB|MirMAP|MirSNP|miRTar2GO|Mirza-G|RNAhybrid
SLC17A9	Q9BYT1		hsa-miR-484	0.281508	10	High	BCmicrO|BiTargeting|DIANA|ElMMo3|MirAncesTar|mirbase|miRDB|MirMAP|RepTar|RNAhybrid
PRKACB	P22694		hsa-miR-1248	0.281497	11	High	BiTargeting|CoMeTa|ElMMo3|MBStar|MirAncesTar|miRDB|MirMAP|Mirza-G|RepTar|RNAhybrid|TargetSpy
COL6A3	P12111		hsa-miR-1248	0.281448	11	High	CoMeTa|DIANA|ElMMo3|MBStar|MirAncesTar|miRDB|MirMAP|Mirza-G|RepTar|RNAhybrid|TargetSpy
FZR1	Q9UM11		hsa-miR-484	0.281382	9	High	BCmicrO|BiTargeting|DIANA|MirAncesTar|mirbase|MirMAP|miRTar2GO|RepTar|RNAhybrid
TMEM50B	P56557		hsa-miR-1248	0.281354	10	High	CoMeTa|DIANA|ElMMo3|MirAncesTar|miRDB|MirMAP|MirSNP|MirTar|RNAhybrid|TargetSpy
VEGFB	P49765		hsa-miR-484	0.281332	10	High	BCmicrO|CoMeTa|DIANA|ElMMo3|MirAncesTar|miRDB|MirMAP|MirTar|RepTar|RNAhybrid
ZNF618	Q5T7W0		hsa-miR-484	0.281138	9	High	BCmicrO|BiTargeting|ElMMo3|MBStar|MirAncesTar|miRDB|MirMAP|RepTar|TargetRank
MYO3B	Q8WXR4		hsa-miR-484	0.281115	10	High	BCmicrO|DIANA|ElMMo3|MBStar|MirAncesTar|MirMAP|Mirza-G|MultiMiTar|RepTar|RNAhybrid
LSM14B	Q9BX40		hsa-miR-484	0.281052	9	High	BCmicrO|DIANA|ElMMo3|MirAncesTar|miRDB|MirMAP|miRTar2GO|RepTar|RNAhybrid
SOX12	O15370		hsa-miR-484	0.281036	7	High	BCmicrO|BiTargeting|CoMeTa|DIANA|MirAncesTar|MirMAP|miRTar2GO
FBXO27	Q8NI29		hsa-miR-484	0.280781	9	High	BCmicrO|DIANA|ElMMo3|MirAncesTar|MirMAP|RepTar|RNAhybrid|TargetRank|TargetSpy
MRVI1	Q9Y6F6		hsa-miR-484	0.280646	9	High	BCmicrO|DIANA|ElMMo3|MirAncesTar|MirMAP|Mirza-G|RepTar|RNAhybrid|TargetRank
THUMPD1	Q9NXG2		hsa-miR-484	0.28041	12	High	BCmicrO|BiTargeting|CoMeTa|DIANA|ElMMo3|MBStar|MirAncesTar|miRDB|MirMAP|Mirza-G|RNAhybrid|TargetSpy
KLF3	P57682		hsa-miR-484	0.280365	10	High	BCmicrO|DIANA|ElMMo3|MirAncesTar|miRDB|MirMAP|MirSNP|miRTar2GO|RepTar|RNAhybrid
OXTR	P30559		hsa-miR-451a	0.280294	11	High	BCmicrO|DIANA|ElMMo3|MBStar|microrna.org|MirAncesTar|mirbase|miRcode|miRDB|MirMAP|Mirza-G
KLHL28	Q9NXS3		hsa-miR-451a	0.28029	9	High	BCmicrO|CoMeTa|ElMMo3|MBStar|MirAncesTar|miRDB|miRTar2GO|Mirza-G|RNAhybrid
C15orf40	Q8WUR7		hsa-miR-451a	0.280284	11	High	BCmicrO|ElMMo3|MBStar|microrna.org|MirAncesTar|miRcode|miRDB|MirMAP|MirSNP|Mirza-G|RNAhybrid
DNAJC11	Q9NVH1		hsa-miR-484	0.280071	11	High	BCmicrO|BiTargeting|DIANA|ElMMo3|MirAncesTar|miRDB|MirMAP|miRTar2GO|RepTar|RNA22|RNAhybrid
MED1	Q15648		hsa-miR-484	0.280071	6	High	BCmicrO|MirAncesTar|MirMAP|miRTar2GO|MultiMiTar|RNAhybrid
DCX	O43602		hsa-miR-484	0.280056	7	High	BCmicrO|CoMeTa|MBStar|MirAncesTar|MirMAP|MultiMiTar|RNAhybrid
MTF2	Q9Y483		hsa-miR-1248	0.279999	11	High	BiTargeting|Cupid|ElMMo3|MBStar|MirAncesTar|miRDB|MirMAP|Mirza-G|RNA22|RNAhybrid|TargetSpy
TNFRSF10D	Q9UBN6		hsa-miR-484	0.279948	9	High	BCmicrO|DIANA|ElMMo3|MirAncesTar|miRDB|MirMAP|miRTar2GO|Mirza-G|RepTar
SIN3A	Q96ST3		hsa-miR-484	0.279773	8	High	BCmicrO|DIANA|MBStar|MirAncesTar|MirMAP|miRTar2GO|MultiMiTar|RNAhybrid
KANSL1	Q7Z3B3		hsa-miR-1248	0.27977	10	High	DIANA|ElMMo3|MBStar|MirAncesTar|miRDB|MirMAP|MirSNP|MirTar|RNAhybrid|TargetSpy
CA12	O43570		hsa-miR-484	0.279764	10	High	BCmicrO|ElMMo3|MBStar|MirAncesTar|miRDB|MirMAP|miRTar2GO|Mirza-G|RNAhybrid|TargetSpy
KATNAL1	Q9BW62		hsa-miR-484	0.279742	10	High	BCmicrO|ElMMo3|MBStar|MirAncesTar|MirMAP|miRTar2GO|Mirza-G|RepTar|RNAhybrid|TargetSpy
FNBP1L	Q5T0N5		hsa-miR-484	0.27971	11	High	BCmicrO|DIANA|ElMMo3|MBStar|MirAncesTar|MirMAP|Mirza-G|MultiMiTar|RepTar|RNAhybrid|TargetSpy
CC2D1B	Q5T0F9		hsa-miR-484	0.279691	12	High	BCmicrO|BiTargeting|DIANA|ElMMo3|MirAncesTar|miRDB|MirMAP|MirSNP|miRTar2GO|Mirza-G|RNA22|RNAhybrid
WNK3	Q9BYP7		hsa-miR-1248	0.27965	9	High	DIANA|ElMMo3|MBStar|MirAncesTar|miRDB|MirMAP|MirTar|Mirza-G|RepTar
GP6	Q9HCN6		hsa-miR-484	0.279422	11	High	BCmicrO|BiTargeting|DIANA|ElMMo3|MirAncesTar|miRDB|MirMAP|Mirza-G|RepTar|RNAhybrid|TargetRank
PRRC2C	Q9Y520		hsa-miR-451a	0.279342	9	High	BCmicrO|DIANA|MBStar|MirAncesTar|mirbase|miRcode|miRDB|miRTar2GO|RNAhybrid
C3orf38	Q5JPI3		hsa-miR-484	0.279327	10	High	BCmicrO|DIANA|ElMMo3|MirAncesTar|miRDB|MirMAP|MirTar|Mirza-G|RepTar|RNAhybrid
PDLIM7	Q9NR12		hsa-miR-484	0.279278	9	High	BCmicrO|ElMMo3|MirAncesTar|mirbase|miRDB|MirMAP|miRTar2GO|RepTar|RNAhybrid
CTTN	Q14247		hsa-miR-484	0.279271	8	High	BCmicrO|BiTargeting|MirAncesTar|mirbase|MirMAP|miRTar2GO|RepTar|RNAhybrid
TSPYL1	Q9H0U9		hsa-miR-484	0.279225	11	High	BCmicrO|CoMeTa|DIANA|ElMMo3|MBStar|MirAncesTar|miRDB|MirMAP|Mirza-G|RNAhybrid|TargetSpy
CHURC1	Q8WUH1		hsa-miR-484	0.279197	10	High	BCmicrO|DIANA|ElMMo3|MBStar|MirAncesTar|miRDB|MirMAP|Mirza-G|RepTar|RNAhybrid
VAPA	Q9P0L0		hsa-miR-1248	0.279144	11	High	CoMeTa|DIANA|ElMMo3|MBStar|MirAncesTar|miRDB|MirMAP|MirSNP|Mirza-G|RNAhybrid|TargetSpy
ABI1	Q8IZP0		hsa-miR-1248	0.279133	10	High	CoMeTa|DIANA|ElMMo3|MBStar|MirAncesTar|miRDB|MirMAP|Mirza-G|RNAhybrid|TargetSpy
SYT6	Q5T7P8		hsa-miR-484	0.279013	10	High	BCmicrO|DIANA|ElMMo3|MirAncesTar|MirMAP|Mirza-G|MultiMiTar|RepTar|RNA22|RNAhybrid
FAM13C	Q8NE31		hsa-miR-1248	0.278917	12	High	BiTargeting|DIANA|ElMMo3|MBStar|MirAncesTar|miRDB|MirMAP|MirTar|Mirza-G|RepTar|RNAhybrid|TargetSpy
VAMP1	P23763		hsa-miR-484	0.278884	7	High	BCmicrO|MBStar|MirAncesTar|MirMAP|miRTar2GO|MultiMiTar|RNAhybrid
MGLL	Q99685		hsa-miR-484	0.278795	9	High	BCmicrO|BiTargeting|DIANA|ElMMo3|MirAncesTar|MirMAP|miRTar2GO|RepTar|RNAhybrid
EP300	Q09472		hsa-miR-451a	0.278758	6	High	BCmicrO|MirAncesTar|mirbase|miRcode|miRTar2GO|RNAhybrid
RNF14	Q9UBS8		hsa-miR-1248	0.278718	10	High	CoMeTa|DIANA|ElMMo3|MBStar|MirAncesTar|miRDB|MirMAP|Mirza-G|RNAhybrid|TargetSpy
SLC23A2	Q9UGH3		hsa-miR-1248	0.278592	10	High	CoMeTa|DIANA|ElMMo3|MBStar|MirAncesTar|miRDB|MirMAP|MirSNP|PACCMIT|TargetSpy
TIMP2	P16035		hsa-miR-484	0.278578	8	High	BCmicrO|BiTargeting|DIANA|MirAncesTar|MirMAP|miRTar2GO|MultiMiTar|RNAhybrid
ASAP3	Q8TDY4		hsa-miR-1248	0.278492	12	High	CoMeTa|DIANA|ElMMo3|MBStar|MirAncesTar|miRDB|MirMAP|MirTar|Mirza-G|RNA22|RNAhybrid|TargetSpy
NFATC2IP	Q8NCF5		hsa-miR-484	0.278455	9	High	BCmicrO|DIANA|ElMMo3|MirAncesTar|MirMAP|RepTar|RNAhybrid|TargetRank|TargetSpy
EME1	Q96AY2		hsa-miR-484	0.278448	11	High	BCmicrO|DIANA|ElMMo3|MBStar|MirAncesTar|mirbase|miRDB|MirMAP|RepTar|RNAhybrid|TargetSpy
TAOK2	Q9UL54		hsa-miR-484	0.278362	9	High	BCmicrO|DIANA|ElMMo3|MirAncesTar|mirbase|miRDB|MirMAP|miRTar2GO|RNAhybrid
NMNAT2	Q9BZQ4		hsa-miR-484	0.278294	9	High	BCmicrO|DIANA|ElMMo3|MBStar|MirAncesTar|miRDB|MirMAP|MultiMiTar|RNA22
ARPP19	P56211		hsa-miR-451a	0.27829	10	High	BCmicrO|DIANA|ElMMo3|MBStar|MirAncesTar|miRcode|MirMAP|miRTar2GO|Mirza-G|RNAhybrid
TLN2	Q9Y4G6		hsa-miR-484	0.278259	10	High	BCmicrO|CoMeTa|DIANA|ElMMo3|MBStar|MirAncesTar|miRDB|MirMAP|RepTar|RNAhybrid
KCTD10	Q9H3F6		hsa-miR-451a	0.278126	10	High	BCmicrO|DIANA|ElMMo3|microrna.org|MirAncesTar|miRcode|miRDB|MirMAP|Mirza-G|RNAhybrid
RPRD1A	Q96P16		hsa-miR-1248	0.27807	11	High	CoMeTa|DIANA|ElMMo3|MBStar|MirAncesTar|miRDB|MirMAP|Mirza-G|RepTar|RNAhybrid|TargetSpy
MRPL27	Q9P0M9		hsa-miR-484	0.278049	8	High	BCmicrO|DIANA|MirAncesTar|MirMAP|MultiMiTar|RepTar|RNAhybrid|TargetRank
SF3A1	Q15459		hsa-miR-484	0.278006	11	High	BCmicrO|BiTargeting|CoMeTa|DIANA|ElMMo3|MirAncesTar|miRDB|MirMAP|Mirza-G|RepTar|RNAhybrid
RBM4	Q9BWF3		hsa-miR-451a	0.277969	6	High	BCmicrO|microrna.org|MirAncesTar|mirbase|miRcode|RNAhybrid
EXOSC5	Q9NQT4		hsa-miR-484	0.277949	9	High	BCmicrO|DIANA|ElMMo3|MirAncesTar|mirbase|miRDB|MirMAP|RepTar|RNAhybrid
KDELR2	P33947		hsa-miR-1248	0.277934	9	High	CoMeTa|DIANA|ElMMo3|MirAncesTar|miRDB|MirMAP|Mirza-G|RepTar|RNAhybrid
ZNF140	P52738		hsa-miR-451a	0.277924	12	High	BCmicrO|DIANA|ElMMo3|MBStar|microrna.org|MirAncesTar|mirbase|miRcode|miRDB|MirMAP|Mirza-G|RNAhybrid
FANCE	Q9HB96		hsa-miR-484	0.277909	11	High	BCmicrO|BiTargeting|DIANA|ElMMo3|MBStar|MirAncesTar|mirbase|miRDB|MirMAP|Mirza-G|RepTar
NR2C2	P49116		hsa-miR-484	0.277782	8	High	BCmicrO|BiTargeting|ElMMo3|MirAncesTar|miRDB|miRTar2GO|RNAhybrid|TargetSpy
MIGA1	Q8NAN2		hsa-miR-484	0.277773	9	High	BCmicrO|DIANA|ElMMo3|MirAncesTar|MirMAP|RepTar|RNA22|TargetRank|TargetSpy
PEG10	Q86TG7		hsa-miR-484	0.277646	7	High	BCmicrO|DIANA|MBStar|MirAncesTar|MirMAP|miRTar2GO|MultiMiTar
TTC23	Q5W5X9		hsa-miR-484	0.277605	9	High	BCmicrO|CoMeTa|DIANA|ElMMo3|MirAncesTar|miRDB|MirMAP|RepTar|RNAhybrid
TBC1D9B	Q66K14		hsa-miR-484	0.2776	10	High	BCmicrO|DIANA|ElMMo3|MirAncesTar|miRDB|MirMAP|miRTar2GO|Mirza-G|RepTar|RNAhybrid
MAP7	Q14244		hsa-miR-484	0.277553	8	High	BCmicrO|DIANA|MBStar|MirAncesTar|MirMAP|miRTar2GO|MultiMiTar|RNAhybrid
C2orf69	Q8N8R5		hsa-miR-484	0.277435	8	High	BCmicrO|DIANA|ElMMo3|MirMAP|miRTar2GO|Mirza-G|RepTar|TargetSpy
BLOC1S5	Q8TDH9		hsa-miR-1248	0.277419	10	High	Cupid|DIANA|ElMMo3|MBStar|MirAncesTar|miRDB|MirMAP|MirSNP|Mirza-G|TargetSpy
HIF1A	Q16665		hsa-miR-484	0.277379	7	High	BCmicrO|MBStar|MirAncesTar|MirMAP|miRTar2GO|MultiMiTar|RNAhybrid
ELOVL1	Q9BW60		hsa-miR-484	0.277338	9	High	BCmicrO|BiTargeting|CoMeTa|MBStar|MirAncesTar|mirbase|MirMAP|MultiMiTar|RNAhybrid
RABGAP1	Q9Y3P9		hsa-miR-484	0.277201	8	High	BCmicrO|BiTargeting|MirAncesTar|mirbase|MirMAP|miRTar2GO|MultiMiTar|RNAhybrid
HOXC8	P31273		hsa-miR-484	0.277132	9	High	BCmicrO|BiTargeting|CoMeTa|DIANA|ElMMo3|MirAncesTar|miRDB|MirMAP|TargetSpy
NAV1	Q8NEY1		hsa-miR-1248	0.277072	11	High	BiTargeting|CoMeTa|DIANA|ElMMo3|MBStar|MirAncesTar|miRDB|MirMAP|Mirza-G|RepTar|RNA22
GFOD1	Q9NXC2		hsa-miR-484	0.277064	10	High	BCmicrO|DIANA|ElMMo3|MBStar|MirAncesTar|miRDB|MirMAP|miRTar2GO|Mirza-G|RNAhybrid
EOMES	O95936		hsa-miR-1248	0.277048	9	High	Cupid|DIANA|ElMMo3|MirAncesTar|miRDB|MirMAP|Mirza-G|RepTar|RNAhybrid
TRIOBP	Q9H2D6		hsa-miR-1248	0.277005	8	High	CoMeTa|DIANA|ElMMo3|MBStar|MirAncesTar|MirMAP|PACCMIT|RNAhybrid
NUFIP2	Q7Z417		hsa-miR-484	0.276861	6	High	BCmicrO|DIANA|MirAncesTar|miRTar2GO|MultiMiTar|RNAhybrid
SCN3A	Q9NY46		hsa-miR-484	0.276829	11	High	BCmicrO|DIANA|ElMMo3|MBStar|MirAncesTar|MirMAP|Mirza-G|MultiMiTar|RepTar|RNAhybrid|TargetSpy
LDLRAD3	Q86YD5		hsa-miR-484	0.276705	10	High	BCmicrO|DIANA|ElMMo3|MirAncesTar|miRDB|MirMAP|MirSNP|Mirza-G|PACCMIT|RNAhybrid
SPATA2L	Q8IUW3		hsa-miR-484	0.276656	12	High	BCmicrO|BiTargeting|DIANA|ElMMo3|MirAncesTar|mirbase|miRDB|MirMAP|MirSNP|Mirza-G|RepTar|RNAhybrid
RNGTT	O60942		hsa-miR-484	0.276649	10	High	BCmicrO|DIANA|ElMMo3|MBStar|MirAncesTar|miRDB|MirMAP|MirSNP|MultiMiTar|TargetSpy
WIPI2	Q9Y4P8		hsa-miR-484	0.276529	10	High	BCmicrO|BiTargeting|CoMeTa|ElMMo3|MBStar|MirAncesTar|miRDB|MirMAP|RNAhybrid|TargetSpy
ARMC10	Q8N2F6		hsa-miR-484	0.276511	10	High	BCmicrO|DIANA|ElMMo3|MBStar|MirAncesTar|MirMAP|miRTar2GO|Mirza-G|RepTar|RNAhybrid
POLD3	Q15054		hsa-miR-484	0.276442	8	High	BCmicrO|DIANA|MBStar|MirAncesTar|MirMAP|miRTar2GO|MultiMiTar|RNAhybrid
PLEKHJ1	Q9NW61		hsa-miR-484	0.276406	10	High	BCmicrO|DIANA|ElMMo3|MirAncesTar|mirbase|MirMAP|miRTar2GO|Mirza-G|RNAhybrid|TargetSpy
FOXO3	O43524		hsa-miR-484	0.276377	9	High	BCmicrO|ElMMo3|MBStar|MirAncesTar|MirMAP|RepTar|RNAhybrid|TargetRank|TargetSpy
MAVS	Q7Z434		hsa-miR-484	0.276139	9	High	BCmicrO|DIANA|ElMMo3|MBStar|MirAncesTar|MirMAP|miRTar2GO|RepTar|TargetSpy
SAE1	Q9UBE0		hsa-miR-484	0.276109	11	High	BCmicrO|BiTargeting|ElMMo3|MBStar|MirAncesTar|miRDB|MirMAP|miRTar2GO|Mirza-G|RepTar|RNAhybrid
CDKL2	Q92772		hsa-miR-1248	0.276091	10	High	CoMeTa|DIANA|ElMMo3|MirAncesTar|miRDB|MirMAP|Mirza-G|RepTar|RNAhybrid|TargetSpy
PAK3	O75914		hsa-miR-484	0.27606	9	High	BCmicrO|DIANA|ElMMo3|MirAncesTar|MirMAP|Mirza-G|MultiMiTar|RepTar|RNAhybrid
RASGEF1A	Q8N9B8		hsa-miR-451a	0.276037	11	High	BCmicrO|DIANA|ElMMo3|MBStar|microrna.org|MirAncesTar|miRcode|miRDB|MirMAP|Mirza-G|RNAhybrid
PSME3	P61289		hsa-miR-484	0.276027	8	High	BCmicrO|BiTargeting|CoMeTa|DIANA|MirAncesTar|MirMAP|MultiMiTar|RNAhybrid
POLK	Q9UBT6		hsa-miR-1248	0.275899	9	High	DIANA|ElMMo3|MirAncesTar|MirMAP|MirSNP|MirTar|Mirza-G|RNAhybrid|TargetSpy
NKX3-1	Q99801		hsa-miR-1248	0.27581	10	High	CoMeTa|DIANA|ElMMo3|MBStar|MirAncesTar|miRDB|MirMAP|MirSNP|RepTar|RNAhybrid
DBT	P11182		hsa-miR-451a	0.275802	7	High	BCmicrO|CoMeTa|MBStar|MAMI|MirAncesTar|mirbase|RNAhybrid
TBC1D3	Q8IZP1		hsa-miR-484	0.275756	11	High	BCmicrO|CoMeTa|DIANA|ElMMo3|MirAncesTar|mirbase|miRDB|MirMAP|Mirza-G|RepTar|RNAhybrid
DNAJC16	Q9Y2G8		hsa-miR-1248	0.275754	12	High	CoMeTa|DIANA|ElMMo3|MBStar|MirAncesTar|miRDB|MirMAP|MirSNP|Mirza-G|RNA22|RNAhybrid|TargetSpy
PPP1R9B	Q96SB3		hsa-miR-484	0.275714	7	High	BCmicrO|BiTargeting|MirAncesTar|mirbase|miRTar2GO|MultiMiTar|RNAhybrid
TAF4B	Q92750		hsa-miR-1248	0.2756	11	High	BiTargeting|CoMeTa|DIANA|ElMMo3|MBStar|MirAncesTar|miRDB|MirMAP|Mirza-G|RNAhybrid|TargetSpy
C21orf58	P58505		hsa-miR-484	0.275561	9	High	BCmicrO|DIANA|ElMMo3|MirAncesTar|MirMAP|miRTar2GO|RepTar|RNAhybrid|TargetSpy
SGMS2	Q8NHU3		hsa-miR-484	0.275542	11	High	BCmicrO|BiTargeting|DIANA|ElMMo3|MBStar|MirAncesTar|miRDB|MirMAP|Mirza-G|MultiMiTar|RNAhybrid
ABI2	Q9NYB9		hsa-miR-484	0.275514	8	High	BCmicrO|MBStar|MirAncesTar|mirbase|MirMAP|miRTar2GO|MultiMiTar|RNAhybrid
REV1	Q9UBZ9		hsa-miR-484	0.275408	8	High	BCmicrO|CoMeTa|DIANA|ElMMo3|MirAncesTar|mirbase|RNAhybrid|TargetRank
SARS	P49591		hsa-miR-484	0.275252	11	High	BCmicrO|CoMeTa|DIANA|ElMMo3|MirAncesTar|mirbase|miRDB|MirMAP|Mirza-G|RNA22|RNAhybrid
NGFR	P08138		hsa-miR-484	0.275226	9	High	BCmicrO|BiTargeting|CoMeTa|DIANA|MBStar|MirAncesTar|MultiMiTar|RepTar|RNAhybrid
GSE1	Q14687		hsa-miR-484	0.275205	8	High	BCmicrO|DIANA|MBStar|MirAncesTar|MirMAP|miRTar2GO|MultiMiTar|RNAhybrid
KIRREL1			hsa-miR-484	0.275111	9	High	BCmicrO|CoMeTa|DIANA|ElMMo3|MirAncesTar|MirMAP|RepTar|RNA22|RNAhybrid
RNF213	Q63HN8		hsa-miR-484	0.275079	11	High	BCmicrO|BiTargeting|DIANA|ElMMo3|MBStar|MirAncesTar|miRDB|MirMAP|Mirza-G|RepTar|RNAhybrid
FAM168B	A1KXE4		hsa-miR-484	0.275018	10	High	BCmicrO|BiTargeting|ElMMo3|MirAncesTar|miRDB|MirMAP|MirSNP|miRTar2GO|Mirza-G|RNAhybrid
C17orf53	Q8N3J3		hsa-miR-484	0.274999	7	High	BCmicrO|BiTargeting|CoMeTa|MirAncesTar|mirbase|miRTar2GO|RNAhybrid
ZAP70	P43403		hsa-miR-484	0.274991	9	High	BCmicrO|BiTargeting|CoMeTa|DIANA|ElMMo3|MirAncesTar|mirbase|MirMAP|RNAhybrid
CNTN2	Q02246		hsa-miR-1248	0.274894	11	High	CoMeTa|DIANA|ElMMo3|MBStar|MirAncesTar|miRDB|MirMAP|MirSNP|RNA22|RNAhybrid|TargetSpy
ANKS1A	Q92625		hsa-miR-484	0.274877	7	High	BCmicrO|BiTargeting|CoMeTa|MirAncesTar|MirMAP|miRTar2GO|RepTar
BRCA1	P38398		hsa-miR-484	0.274871	10	High	BCmicrO|DIANA|ElMMo3|MBStar|MirAncesTar|MirMAP|miRTar2GO|Mirza-G|RNAhybrid|TargetSpy
PLSCR4	Q9NRQ2		hsa-miR-484	0.274751	10	High	BCmicrO|DIANA|ElMMo3|MBStar|MirAncesTar|MirMAP|miRTar2GO|Mirza-G|RepTar|RNAhybrid
SLC7A11	Q9UPY5		hsa-miR-451a	0.274743	8	High	BCmicrO|CoMeTa|ElMMo3|MBStar|MirAncesTar|miRcode|MirMAP|RNAhybrid
MGAT5	Q09328		hsa-miR-484	0.274721	7	High	BCmicrO|BiTargeting|DIANA|MirAncesTar|miRDB|MirMAP|MirTar
PADI2	Q9Y2J8		hsa-miR-484	0.274608	11	High	BCmicrO|CoMeTa|DIANA|ElMMo3|MirAncesTar|miRDB|MirMAP|Mirza-G|RNA22|RNAhybrid|TargetSpy
TFF3	Q07654		hsa-miR-484	0.274539	11	High	BCmicrO|BiTargeting|DIANA|ElMMo3|MirAncesTar|mirbase|miRDB|MirMAP|Mirza-G|RepTar|RNAhybrid
SCRN1	Q12765		hsa-miR-1248	0.274533	10	High	CoMeTa|DIANA|ElMMo3|MBStar|MirAncesTar|miRDB|MirMAP|RepTar|RNAhybrid|TargetSpy
ARPP21	Q9UBL0		hsa-miR-484	0.274412	9	High	BCmicrO|CoMeTa|DIANA|ElMMo3|MirAncesTar|miRDB|MirMAP|Mirza-G|RNAhybrid
CCDC6	Q16204		hsa-miR-484	0.274325	9	High	BCmicrO|CoMeTa|DIANA|ElMMo3|MirAncesTar|miRDB|MirMAP|Mirza-G|TargetSpy
COL11A1	P12107		hsa-miR-1248	0.274306	12	High	BiTargeting|CoMeTa|DIANA|ElMMo3|MBStar|MirAncesTar|miRDB|MirMAP|RepTar|RNA22|RNAhybrid|TargetSpy
PCDH11X	Q9BZA7		hsa-miR-1248	0.274304	11	High	CoMeTa|DIANA|ElMMo3|MBStar|MirAncesTar|miRDB|MirMAP|Mirza-G|RepTar|RNAhybrid|TargetSpy
GRIPAP1	Q4V328		hsa-miR-484	0.274076	10	High	BCmicrO|DIANA|ElMMo3|MirAncesTar|miRDB|MirMAP|Mirza-G|MultiMiTar|RepTar|RNAhybrid
ADAM12	O43184		hsa-miR-1248	0.274069	12	High	BiTargeting|CoMeTa|DIANA|ElMMo3|MBStar|MirAncesTar|MirMAP|MirSNP|Mirza-G|RepTar|RNAhybrid|TargetSpy
SGIP1	Q9BQI5		hsa-miR-451a	0.274034	9	High	BCmicrO|DIANA|MBStar|microrna.org|MirAncesTar|mirbase|miRcode|MirMAP|RNAhybrid
NUDT9	Q9BW91		hsa-miR-1248	0.274019	11	High	CoMeTa|DIANA|ElMMo3|MBStar|MirAncesTar|miRDB|MirMAP|MirSNP|RepTar|RNAhybrid|TargetSpy
LPGAT1	Q92604		hsa-miR-484	0.273983	11	High	BCmicrO|DIANA|ElMMo3|MBStar|MirAncesTar|MirMAP|Mirza-G|RepTar|RNA22|RNAhybrid|TargetSpy
TOLLIP	Q9H0E2		hsa-miR-484	0.273969	10	High	BCmicrO|BiTargeting|DIANA|ElMMo3|MirAncesTar|miRDB|MirMAP|miRTar2GO|RepTar|RNAhybrid
RUBCN	Q92622		hsa-miR-484	0.273948	9	High	BCmicrO|BiTargeting|DIANA|MBStar|MirAncesTar|MirMAP|miRTar2GO|PACCMIT|RNAhybrid
MXI1	P50539		hsa-miR-484	0.27374	8	High	BCmicrO|DIANA|MBStar|MirAncesTar|MirMAP|miRTar2GO|MultiMiTar|RNAhybrid
CCL3L1	P16619		hsa-miR-484	0.273719	12	High	BCmicrO|BiTargeting|DIANA|ElMMo3|MBStar|MirAncesTar|mirbase|miRDB|MirMAP|Mirza-G|RepTar|RNAhybrid
ZKSCAN5	Q9Y2L8		hsa-miR-484	0.273701	12	High	BCmicrO|BiTargeting|DIANA|ElMMo3|MBStar|MirAncesTar|miRDB|MirMAP|Mirza-G|RepTar|RNAhybrid|TargetSpy
RSPO3	Q9BXY4		hsa-miR-1248	0.273696	9	High	Cupid|DIANA|ElMMo3|MirAncesTar|miRDB|MirMAP|Mirza-G|RNAhybrid|TargetSpy
MED9	Q9NWA0		hsa-miR-484	0.273686	9	High	BCmicrO|ElMMo3|MirAncesTar|miRDB|MirMAP|miRTar2GO|Mirza-G|RepTar|RNAhybrid
ASPH	Q12797		hsa-miR-1248	0.273621	10	High	BiTargeting|CoMeTa|ElMMo3|MBStar|MirAncesTar|MirMAP|MirSNP|Mirza-G|RNAhybrid|TargetSpy
EIF4G1	Q04637		hsa-miR-484	0.273603	6	High	BCmicrO|CoMeTa|DIANA|MirAncesTar|miRTar2GO|RNAhybrid
COBLL1	Q53SF7		hsa-miR-484	0.273571	10	High	BCmicrO|CoMeTa|DIANA|ElMMo3|MBStar|MirAncesTar|miRDB|MirMAP|Mirza-G|RNAhybrid
MLEC	Q14165		hsa-miR-484	0.273489	6	High	BCmicrO|MirAncesTar|MirMAP|miRTar2GO|MultiMiTar|RNAhybrid
GGA2	Q9UJY4		hsa-miR-484	0.273461	11	High	BCmicrO|BiTargeting|ElMMo3|MBStar|MirAncesTar|miRDB|MirMAP|MirSNP|miRTar2GO|RepTar|RNAhybrid
KIAA0319L	Q8IZA0		hsa-miR-484	0.273294	10	High	BCmicrO|DIANA|ElMMo3|MirAncesTar|MirMAP|miRTar2GO|RepTar|RNA22|RNAhybrid|TargetSpy
INPP5K	Q9BT40		hsa-miR-484	0.273254	11	High	BCmicrO|BiTargeting|DIANA|ElMMo3|MirAncesTar|miRDB|MirMAP|Mirza-G|MultiMiTar|RepTar|RNAhybrid
ZNF784	Q8NCA9		hsa-miR-484	0.273133	9	High	BCmicrO|DIANA|ElMMo3|MirAncesTar|miRDB|MirMAP|miRTar2GO|RepTar|RNAhybrid
RBPJ	Q06330		hsa-miR-451a	0.273033	7	High	BCmicrO|MBStar|microrna.org|MirAncesTar|miRcode|miRTar2GO|RNAhybrid
APPBP2	Q92624		hsa-miR-484	0.272877	9	High	BCmicrO|DIANA|ElMMo3|MirAncesTar|MirMAP|Mirza-G|MultiMiTar|RepTar|RNAhybrid
LMX1B	O60663		hsa-miR-484	0.272853	11	High	BCmicrO|BiTargeting|DIANA|ElMMo3|MBStar|MirAncesTar|mirbase|miRDB|MirMAP|MirTar|RNAhybrid
PMEPA1	Q969W9		hsa-miR-484	0.272836	10	High	BCmicrO|BiTargeting|DIANA|ElMMo3|MBStar|MirAncesTar|miRDB|MirMAP|MultiMiTar|RNAhybrid
KHSRP	Q92945		hsa-miR-484	0.272795	9	High	BCmicrO|DIANA|ElMMo3|MirAncesTar|MirMAP|Mirza-G|MultiMiTar|RepTar|RNAhybrid
ITGA11	Q9UKX5		hsa-miR-484	0.272555	10	High	BCmicrO|DIANA|ElMMo3|MBStar|MirAncesTar|miRDB|MirMAP|MirSNP|miRTar2GO|RNAhybrid
SAMD4A	Q9UPU9		hsa-miR-1248	0.272528	10	High	CoMeTa|DIANA|ElMMo3|MBStar|MirAncesTar|miRDB|MirMAP|MirSNP|Mirza-G|RNAhybrid
KBTBD11	O94819		hsa-miR-484	0.272454	11	High	BCmicrO|BiTargeting|DIANA|ElMMo3|MBStar|MirAncesTar|miRDB|MirMAP|Mirza-G|RepTar|TargetSpy
TGFBRAP1	Q8WUH2		hsa-miR-484	0.272452	9	High	BCmicrO|DIANA|ElMMo3|MirAncesTar|mirbase|miRDB|MirMAP|RepTar|RNAhybrid
NOL6	Q9H6R4		hsa-miR-484	0.272437	10	High	BCmicrO|DIANA|ElMMo3|MBStar|MirAncesTar|MirMAP|miRTar2GO|Mirza-G|RepTar|RNAhybrid
CD1D	P15813		hsa-miR-451a	0.272254	9	High	BCmicrO|CoMeTa|ElMMo3|MBStar|microrna.org|MirAncesTar|miRDB|Mirza-G|RNAhybrid
P2RY1	P47900		hsa-miR-484	0.272227	8	High	BCmicrO|DIANA|ElMMo3|MirAncesTar|MirMAP|Mirza-G|RepTar|TargetRank
RAB11FIP5	Q9BXF6		hsa-miR-484	0.272163	7	High	BCmicrO|MBStar|MirAncesTar|MirMAP|miRTar2GO|MultiMiTar|RepTar
DERL1	Q9BUN8		hsa-miR-484	0.272132	6	High	BCmicrO|CoMeTa|MirAncesTar|miRTar2GO|MultiMiTar|RNAhybrid
PAX8	Q06710		hsa-miR-484	0.272129	10	High	BCmicrO|BiTargeting|DIANA|ElMMo3|MBStar|MirAncesTar|miRDB|MirMAP|MultiMiTar|RNAhybrid
ZDHHC9	Q9Y397		hsa-miR-484	0.272068	10	High	BCmicrO|DIANA|ElMMo3|MBStar|MirAncesTar|MirMAP|miRTar2GO|RepTar|RNAhybrid|TargetSpy
RALB	P11234		hsa-miR-484	0.272011	9	High	BCmicrO|ElMMo3|MirAncesTar|miRDB|MirMAP|miRTar2GO|Mirza-G|RepTar|RNAhybrid
PIGK	Q92643		hsa-miR-1248	0.27201	10	High	CoMeTa|DIANA|ElMMo3|MirAncesTar|miRDB|MirMAP|MirTar|RepTar|RNAhybrid|TargetSpy
CYB561A3	Q8NBI2		hsa-miR-484	0.271958	9	High	BCmicrO|DIANA|ElMMo3|MirAncesTar|miRDB|MirMAP|miRTar2GO|RepTar|RNAhybrid
TXLNA	P40222		hsa-miR-484	0.271904	8	High	BCmicrO|DIANA|ElMMo3|MirAncesTar|MirMAP|miRTar2GO|MultiMiTar|RNA22
COL11A2	P13942		hsa-miR-484	0.271862	8	High	BCmicrO|CoMeTa|DIANA|ElMMo3|MirAncesTar|miRDB|MirMAP|RNAhybrid
ANKRD16	Q6P6B7		hsa-miR-484	0.27183	10	High	BCmicrO|DIANA|ElMMo3|MirAncesTar|miRDB|MirMAP|MirSNP|MultiMiTar|RNAhybrid|TargetSpy
[truncated: 3,185 more rows]

## Sheet: DAVIDKEGGPathwayGroupA
Category	Term	Count	%	PValue	Genes	List Total	Pop Hits	Pop Total	Fold Enrichment	Bonferroni	Benjamini	FDR
KEGG_PATHWAY	hsa04014:Ras signaling pathway	40	2.80899	4.37439e-06	FGFR1, FGFR4, FGFR3, FGF7, GRB2, PDGFA, CSF1, ELK1, FGF13, BCL2L1, FOXO4, RGL1, RASAL2, IGF1R, RASGRP3, GAB2, TIAM1, SOS1, RASGRP2, ANGPT1, PRKACB, PIK3R3, FGF1, PLD1, GRIN1, PIK3CD, HGF, STK4, PRKCB, LAT, KSR2, PLCG1, GNB1, ETS1, VEGFA, RAB5A, PDGFRA, RIN1, EFNA5, CALM1	563	226	6910	2.17231	0.00112796	0.00112796	0.00571076
KEGG_PATHWAY	hsa04010:MAPK signaling pathway	42	2.94944	1.50355e-05	MEF2C, FGFR1, FGFR4, FGFR3, FGF7, GRB2, PDGFA, CACNB1, MAPKAPK3, PPP3R2, ELK1, FGF13, MAPKAPK2, ATF2, MAX, CASP3, BDNF, RASGRP3, MAP3K3, MAP3K1, SOS1, RASGRP2, PRKACB, FGF1, MAP2K7, MAP2K6, CACNG8, TGFBR1, MAP2K4, CACNA1I, PTPRR, FLNB, STK4, PRKCB, CDC25B, RPS6KA3, NTRK2, PDGFRA, CACNA1C, GADD45A, MAP3K11, DUSP6	563	255	6910	2.02152	0.00387168	0.00193772	0.0196276
KEGG_PATHWAY	hsa05200:Pathways in cancer	55	3.86236	7.08191e-05	E2F1, F2RL3, ADCY1, FGF7, PDGFA, ADCY6, FGF13, PTEN, CXCL12, MAX, CASP3, CDKN2B, SLC2A1, RARB, PRKACB, FGF1, PTGER4, ROCK2, RXRA, PIK3CD, STK4, CDK2, PRKCB, HIF1A, GNB1, VEGFA, PDGFRA, WNT11, TRAF1, FGFR1, FGFR3, XIAP, GRB2, EGLN3, BCL2L1, TPM3, IGF1R, LAMB3, RASGRP3, SOS1, RASGRP2, AXIN2, PIK3R3, TRAF3, COL4A4, VHL, TGFBR1, CBL, SMAD3, SMAD2, HGF, FZD4, FZD7, WNT2B, PLCG1	563	393	6910	1.71767	0.0181061	0.00607215	0.0924172
KEGG_PATHWAY	hsa05166:HTLV-I infection	39	2.73876	0.000179519	E2F1, CRTC3, CRTC2, ADCY1, NRP1, XIAP, PDGFA, CRTC1, ADCY6, PPP3R2, ELK1, BCL2L1, CDC16, ATF2, CDKN2B, MAP3K3, MAP3K1, SLC2A1, NFATC4, PRKACB, PIK3R3, MYB, HLA-DOB, TGFBR1, MAP2K4, PIK3CD, SMAD3, SMAD2, FZD4, FZD7, WNT2B, POLD4, ATF3, CCND3, CCND2, ETS1, PDGFRA, WNT11, ANAPC7	563	256	6910	1.8698	0.0452637	0.0115132	0.234114
KEGG_PATHWAY	hsa04151:PI3K-Akt signaling pathway	48	3.37079	0.000258588	FGFR1, CRTC2, FGFR4, YWHAZ, FGFR3, FGF7, GRB2, PDGFA, CSF1, RPS6KB1, FGF13, BCL2L1, PTEN, ATF2, IGF1R, LAMB3, TNR, SOS1, CREB3L2, PIK3AP1, ANGPT1, CREB3L3, PRKAA2, PIK3R3, FGF1, MYB, PPP2R1B, COL4A4, SGK1, RXRA, PIK3CD, PKN2, IL6R, HGF, IRS1, YWHAE, CDK2, COL5A1, IFNAR1, CCND3, TSC1, CHRM2, GNB1, CCND2, VEGFA, COL1A2, PDGFRA, EFNA5	563	345	6910	1.70762	0.0645468	0.0132562	0.337069
KEGG_PATHWAY	hsa05205:Proteoglycans in cancer	32	2.24719	0.000325966	FGFR1, CAV1, ERBB4, GRB2, PPP1R12B, ELK1, RPS6KB1, TIMP3, IGF1R, CASP3, ANK1, ANK2, TIAM1, SOS1, PRKACB, PIK3R3, ROCK2, PIK3CD, CBL, HSPG2, HGF, FZD4, PPP1CB, FLNB, FZD7, PRKCB, WNT2B, HIF1A, PLCG1, VEGFA, HBEGF, WNT11	563	200	6910	1.96377	0.0806725	0.013921	0.424723
KEGG_PATHWAY	hsa04144:Endocytosis	36	2.52809	0.00169201	CAV1, FGFR4, FGFR3, LDLR, ERBB4, CAPZA2, CHMP7, EEA1, VPS37C, ARF5, PIP5K1A, CAPZB, IGF1R, AP2B1, ZFYVE16, STAM, ITCH, GIT1, DNM3, PLD1, KIF5B, TGFBR1, CBL, SMAD3, SMAD2, RAB11FIP4, RAB11FIP2, ZFYVE27, IST1, ARF3, RAB22A, RAB5A, PDGFRA, PDCD6IP, RAB11FIP1, SH3GL1	563	258	6910	1.71259	0.353969	0.0605075	2.18658
KEGG_PATHWAY	hsa04912:GnRH signaling pathway	17	1.19382	0.00246356	PLD1, ADCY1, GRB2, ADCY6, MAP2K4, ELK1, MMP14, PRKCB, MAP3K3, MAP3K1, SOS1, HBEGF, PRKACB, CACNA1C, MAP2K7, MAP2K6, CALM1	563	91	6910	2.29286	0.470796	0.076466	3.16892
KEGG_PATHWAY	hsa04068:FoxO signaling pathway	22	1.54494	0.00252669	SGK1, GRB2, TGFBR1, PIK3CD, PRKAB2, SMAD3, SMAD2, FOXO4, STK4, IRS1, PTEN, CDK2, IGF1R, PLK3, CDKN2B, CCND2, SOS1, CDKN2D, FBXO32, PRKAA2, PIK3R3, GADD45A	563	134	6910	2.01506	0.479368	0.0699562	3.2489
KEGG_PATHWAY	hsa04360:Axon guidance	21	1.47472	0.0029892	ABLIM1, ABLIM2, NRP1, ROCK2, PLXNA2, EFNB1, NTNG1, PPP3R2, DPYSL2, CXCL12, SEMA5A, NCK2, SEMA4G, SEMA4F, SEMA3F, CFL1, SEMA4C, SRGAP3, NFATC4, EFNA5, SEMA4D	563	127	6910	2.02948	0.538082	0.0743295	3.83295
KEGG_PATHWAY	hsa04015:Rap1 signaling pathway	30	2.10674	0.00315576	FGFR1, F2RL3, FGFR4, ADCY1, FGFR3, FGF7, PDGFA, CSF1, ADCY6, CTNND1, FGF13, IGF1R, RASGRP3, TIAM1, RASGRP2, ANGPT1, FGF1, PIK3R3, MAP2K6, MAGI1, GRIN1, PIK3CD, HGF, PRKCB, LAT, PLCG1, VEGFA, PDGFRA, EFNA5, CALM1	563	210	6910	1.75336	0.55757	0.0714527	4.04248
KEGG_PATHWAY	hsa04550:Signaling pathways regulating pluripotency of stem cells	22	1.54494	0.00431162	BMI1, SETDB1, FGFR1, FGFR4, HNF1A, FGFR3, JARID2, GRB2, PIK3CD, BMPR2, SMAD3, SMAD2, FZD4, ZIC3, FZD7, WNT2B, ACVR1B, IGF1R, WNT11, AXIN2, PIK3R3, ACVR1	563	140	6910	1.9287	0.67202	0.0887156	5.48496
KEGG_PATHWAY	hsa04115:p53 signaling pathway	13	0.912921	0.00708544	STEAP3, ZMAT3, RPRM, SESN2, CCNG1, PTEN, CDK2, CASP3, CCND3, CCND2, BBC3, MDM4, GADD45A	563	67	6910	2.38143	0.840315	0.131614	8.86534
KEGG_PATHWAY	hsa05231:Choline metabolism in cancer	17	1.19382	0.00709345	PLD1, WASF3, GRB2, PDGFA, WASF2, PIK3CD, RPS6KB1, PIP5K1A, PRKCB, HIF1A, PLCG1, TSC1, DGKD, SOS1, DGKG, PDGFRA, PIK3R3	563	101	6910	2.06584	0.840647	0.122947	8.87493
KEGG_PATHWAY	hsa05222:Small cell lung cancer	15	1.05337	0.0081177	COL4A4, TRAF1, E2F1, XIAP, RXRA, PIK3CD, BCL2L1, PTEN, CDK2, MAX, LAMB3, CDKN2B, RARB, PIK3R3, TRAF3	563	85	6910	2.16592	0.8779	0.130811	10.0946
KEGG_PATHWAY	hsa04012:ErbB signaling pathway	15	1.05337	0.00994842	NCK2, PLCG1, EREG, ERBB4, GRB2, SOS1, CBL, MAP2K4, PIK3CD, HBEGF, ELK1, RPS6KB1, PIK3R3, MAP2K7, PRKCB	563	87	6910	2.11613	0.924191	0.148896	12.237
KEGG_PATHWAY	hsa04668:TNF signaling pathway	17	1.19382	0.0112168	TRAF1, CSF1, PIK3CD, MAP2K4, MMP14, ATF2, BAG4, CASP3, TNFRSF1B, CREB3L2, CREB3L3, ITCH, PIK3R3, TNFAIP3, MAP2K7, MAP2K6, TRAF3	563	106	6910	1.9684	0.94554	0.157342	13.6936
KEGG_PATHWAY	hsa05161:Hepatitis B	21	1.47472	0.0131634	E2F1, EGR3, YWHAZ, GRB2, TGFBR1, MAP2K4, PIK3CD, HSPG2, ELK1, PTEN, CDK2, PRKCB, ATF2, IFNAR1, CASP3, DDX3X, MAP3K1, CREB3L2, NFATC4, CREB3L3, PIK3R3	563	145	6910	1.77755	0.967245	0.172981	15.8857
KEGG_PATHWAY	hsa05230:Central carbon metabolism in cancer	12	0.842697	0.0131943	PKM, PDK1, FGFR1, HIF1A, FGFR3, PIK3CD, SLC2A1, PDGFRA, HK2, PIK3R3, PTEN, TIGAR	563	64	6910	2.30129	0.967508	0.165028	15.92
KEGG_PATHWAY	hsa04931:Insulin resistance	17	1.19382	0.0133181	PPARA, CRTC2, PTPRF, PIK3CD, PRKAB2, RPS6KB1, PPP1CB, IRS1, PTEN, PPARGC1B, RPS6KA3, SLC2A1, CREB3L2, MLXIP, CREB3L3, PRKAA2, PIK3R3	563	108	6910	1.93195	0.968544	0.158827	16.0577
KEGG_PATHWAY	hsa04114:Oocyte meiosis	17	1.19382	0.0144781	PPP2R1B, YWHAZ, ADCY1, CPEB2, ADCY6, PPP3R2, CDC16, PPP1CB, YWHAE, CDK2, SPDYA, IGF1R, RPS6KA3, ANAPC7, PRKACB, SMC1A, CALM1	563	109	6910	1.91422	0.976778	0.164039	17.3369
KEGG_PATHWAY	hsa05032:Morphine addiction	15	1.05337	0.0145708	ADCY1, GABRA4, GABRB2, ADCY6, GABBR1, PDE11A, PDE4D, GABBR2, ADORA1, PRKCB, PDE7B, PDE1B, GNB1, PDE7A, PRKACB	563	91	6910	2.02311	0.977335	0.158133	17.4384
KEGG_PATHWAY	hsa05214:Glioma	12	0.842697	0.0147572	E2F1, IGF1R, PLCG1, PDGFA, GRB2, SOS1, PIK3CD, PDGFRA, PIK3R3, PTEN, PRKCB, CALM1	563	65	6910	2.26588	0.978414	0.153607	17.6421
KEGG_PATHWAY	hsa04510:Focal adhesion	27	1.89607	0.0157429	CAV1, XIAP, PDGFA, DIAPH1, GRB2, PPP1R12B, ELK1, PTEN, IGF1R, LAMB3, ARHGAP5, SOS1, TNR, PIK3R3, COL4A4, ROCK2, PIK3CD, HGF, FLNB, PPP1CB, COL5A1, PRKCB, CCND3, CCND2, VEGFA, COL1A2, PDGFRA	563	206	6910	1.60867	0.983327	0.156827	18.7113
KEGG_PATHWAY	hsa05031:Amphetamine addiction	12	0.842697	0.0164557	SLC6A3, GRIN1, CREB3L2, PPP3R2, GRIA3, PRKACB, CREB3L3, CACNA1C, PPP1CB, PRKCB, ATF2, CALM1	563	66	6910	2.23155	0.986169	0.157377	19.4765
KEGG_PATHWAY	hsa04921:Oxytocin signaling pathway	22	1.54494	0.0166869	MEF2C, ADCY1, ROCK2, CACNG8, PPP1R12B, ADCY6, PRKAB2, PIK3CD, CACNB1, ELK1, PPP3R2, KCNJ2, PPP1CB, KCNJ14, CAMKK2, PRKCB, NFATC4, PRKAA2, PRKACB, CACNA1C, PIK3R3, CALM1	563	158	6910	1.70897	0.986983	0.153785	19.7233
KEGG_PATHWAY	hsa04390:Hippo signaling pathway	21	1.47472	0.0198763	PPP2R1B, YWHAZ, NF2, TGFBR1, BMPR2, SMAD3, SMAD2, PPP1CB, YWHAE, FZD4, FZD7, WNT2B, CCND3, BBC3, CCND2, WNT11, YAP1, AXIN2, FGF1, DLG2, BMP6	563	151	6910	1.70692	0.99437	0.174563	23.057
KEGG_PATHWAY	hsa04664:Fc epsilon RI signaling pathway	12	0.842697	0.0202855	LAT, GAB2, PLCG1, GRB2, SOS1, PIK3CD, MAP2K4, MS4A2, PIK3R3, MAP2K7, MAP2K6, PRKCB	563	68	6910	2.16592	0.994945	0.17208	23.4753
KEGG_PATHWAY	hsa04066:HIF-1 signaling pathway	15	1.05337	0.0264277	PDK1, IGF1R, HIF1A, PLCG1, VHL, SLC2A1, PIK3CD, VEGFA, EGLN3, HK2, ANGPT1, RPS6KB1, IL6R, PIK3R3, PRKCB	563	98	6910	1.8786	0.999002	0.212017	29.5075
KEGG_PATHWAY	hsa05218:Melanoma	12	0.842697	0.0272094	E2F1, IGF1R, FGFR1, FGF7, PDGFA, PIK3CD, PDGFRA, FGF13, HGF, FGF1, PIK3R3, PTEN	563	71	6910	2.0744	0.999189	0.2112	30.2428
KEGG_PATHWAY	hsa04910:Insulin signaling pathway	19	1.33427	0.0301271	EXOC7, PTPRF, GRB2, CBL, FLOT1, PIK3CD, PRKAB2, HK2, ELK1, RPS6KB1, PPP1CB, IRS1, SORBS1, TSC1, SOS1, PRKAA2, PRKACB, PIK3R3, CALM1	563	138	6910	1.68983	0.999626	0.224765	32.9254
KEGG_PATHWAY	hsa04024:cAMP signaling pathway	25	1.75562	0.0305998	PPARA, ADCY1, ADCY6, GABBR1, GABBR2, VIPR2, ADORA1, BDNF, TIAM1, CREB3L2, PRKACB, CREB3L3, PIK3R3, PLD1, ROCK2, PIK3CD, GRIN1, GRIA3, PDE4D, ATP1A2, PPP1CB, CHRM2, CACNA1C, TSHR, CALM1	563	198	6910	1.54969	0.999671	0.221639	33.351
KEGG_PATHWAY	hsa04924:Renin secretion	11	0.772472	0.0325783	KCNMA1, PTGER4, PDE1B, ADCY6, PPP3R2, PRKACB, KCNJ2, CACNA1C, ADORA1, CALM1, ADCYAP1	563	64	6910	2.10951	0.999806	0.228134	35.1052
KEGG_PATHWAY	hsa05223:Non-small cell lung cancer	10	0.702247	0.0353257	E2F1, PLCG1, GRB2, RXRA, SOS1, PIK3CD, RARB, PIK3R3, STK4, PRKCB	563	56	6910	2.1917	0.999907	0.238838	37.4705
KEGG_PATHWAY	hsa04152:AMPK signaling pathway	17	1.19382	0.0377276	PPP2R1B, CRTC2, PFKFB2, PRKAB2, PIK3CD, RPS6KB1, ADIPOQ, IRS1, CAMKK2, IGF1R, TSC1, CREB3L2, RAB14, CAB39, PRKAA2, CREB3L3, PIK3R3	563	122	6910	1.71025	0.999951	0.246848	39.4728
KEGG_PATHWAY	hsa04666:Fc gamma R-mediated phagocytosis	13	0.912921	0.038105	PLD1, WASF3, WASF2, PIK3CD, RPS6KB1, PIP5K1A, PRKCB, LAT, GAB2, PLCG1, CFL1, MARCKS, PIK3R3	563	84	6910	1.89948	0.999956	0.243025	39.782
KEGG_PATHWAY	hsa04911:Insulin secretion	13	0.912921	0.0412387	KCNMA1, ADCY1, ADCY6, ATP1A2, RIMS2, ADCYAP1, ATF2, PRKCB, SLC2A1, CREB3L2, PRKACB, CREB3L3, CACNA1C	563	85	6910	1.87713	0.999981	0.254466	42.2935
KEGG_PATHWAY	hsa04919:Thyroid hormone signaling pathway	16	1.1236	0.0422543	THRA, THRB, PFKFB2, RXRA, PIK3CD, ATP1A2, MED13, PRKCB, NCOA2, HIF1A, PLCG1, DIO3, SLC2A1, PRKACB, PIK3R3, MED1	563	114	6910	1.7226	0.999985	0.254069	43.0865
KEGG_PATHWAY	hsa04150:mTOR signaling pathway	10	0.702247	0.0430435	RPS6KA3, TSC1, PIK3CD, RPS6KB1, CAB39, PRKAA2, PIK3R3, PTEN, IRS1, PRKCB	563	58	6910	2.11613	0.999988	0.252529	43.6957
KEGG_PATHWAY	hsa04914:Progesterone-mediated oocyte maturation	13	0.912921	0.0480373	ADCY1, CPEB2, PIK3CD, ADCY6, CDC16, CDK2, CDC25B, SPDYA, IGF1R, RPS6KA3, ANAPC7, PRKACB, PIK3R3	563	87	6910	1.83398	0.999997	0.272055	47.4132
KEGG_PATHWAY	hsa04022:cGMP-PKG signaling pathway	21	1.47472	0.0480923	MEF2C, KCNMA1, ADCY1, ROCK2, ADCY6, PIK3CD, PPP3R2, ATP1A2, PPP1CB, IRS1, ADORA1, ATF2, MEF2D, ATP2A2, ATP2A3, CREB3L2, NFATC4, CREB3L3, PIK3R3, CACNA1C, CALM1	563	166	6910	1.55268	0.999997	0.266662	47.4529
KEGG_PATHWAY	hsa05215:Prostate cancer	13	0.912921	0.0517094	E2F1, FGFR1, GRB2, PDGFA, PIK3CD, PTEN, CDK2, IGF1R, SOS1, CREB3L2, PDGFRA, CREB3L3, PIK3R3	563	88	6910	1.81314	0.999999	0.278303	50.0008
KEGG_PATHWAY	hsa04130:SNARE interactions in vesicular transport	7	0.491573	0.0536457	STX6, STX5, STX16, BET1, GOSR2, SNAP23, VTI1A	563	34	6910	2.5269	0.999999	0.281672	51.3173
KEGG_PATHWAY	hsa04310:Wnt signaling pathway	18	1.26404	0.0546422	ROCK2, PPP3R2, FZD4, FZD7, PRKCB, WNT2B, CTNNBIP1, DKK2, CHD8, CCND3, SFRP1, CCND2, PRICKLE2, NFATC4, WNT11, PRKACB, AXIN2, TBL1X	563	138	6910	1.6009	0.999999	0.280708	51.9824
KEGG_PATHWAY	hsa04915:Estrogen signaling pathway	14	0.983146	0.0568188	ADCY1, GRB2, PIK3CD, ADCY6, GABBR1, GABBR2, ATF2, SOS1, CREB3L2, HBEGF, PRKACB, CREB3L3, PIK3R3, CALM1	563	99	6910	1.73565	1	0.284935	53.4059
KEGG_PATHWAY	hsa04520:Adherens junction	11	0.772472	0.060005	IGF1R, FGFR1, WASF3, PTPRF, SORBS1, TGFBR1, WASF2, CTNND1, SMAD3, SMAD2, NECTIN3	563	71	6910	1.90153	1	0.293244	55.4194
KEGG_PATHWAY	hsa04071:Sphingolipid signaling pathway	16	1.1236	0.0614954	PPP2R1B, PLD1, SPTLC1, SPTLC2, ROCK2, PIK3CD, SGMS1, PTEN, ADORA1, PRKCB, S1PR2, GAB2, MS4A2, PIK3R3, NSMAF, DEGS1	563	120	6910	1.63647	1	0.294181	56.3335
KEGG_PATHWAY	hsa04962:Vasopressin-regulated water reabsorption	8	0.561798	0.062546	ADCY6, RAB5A, CREB3L2, AQP4, DCTN5, PRKACB, CREB3L3, AQP2	563	44	6910	2.23155	1	0.293307	56.9674
KEGG_PATHWAY	hsa05203:Viral carcinogenesis	24	1.68539	0.0700281	TRAF1, EGR3, YWHAZ, GRB2, PIK3CD, MAPKAPK2, YWHAE, CDK2, GTF2H1, ATF2, PKM, HDAC4, BAK1, CASP3, CCND3, DDX3X, CDKN2B, CCND2, CREB3L2, CREB3L3, PRKACB, RBPJ, PIK3R3, TRAF3	563	205	6910	1.4369	1	0.317687	61.2418
KEGG_PATHWAY	hsa05414:Dilated cardiomyopathy	12	0.842697	0.0769272	ADCY1, CACNG8, DMD, ADCY6, DAG1, CACNB1, LMNA, SGCD, PRKACB, TTN, CACNA1C, TPM3	563	84	6910	1.75336	1	0.338366	64.8323
KEGG_PATHWAY	hsa05211:Renal cell carcinoma	10	0.702247	0.078617	HIF1A, VHL, GRB2, SOS1, PIK3CD, VEGFA, SLC2A1, EGLN3, HGF, PIK3R3	563	65	6910	1.88824	1	0.339141	65.6636
KEGG_PATHWAY	hsa04120:Ubiquitin mediated proteolysis	17	1.19382	0.0890844	UBE2Z, XIAP, VHL, CBL, UBA6, HERC3, CDC16, HERC2, UBE2Q1, UBE2R2, UBE2E3, FBXW7, MGRN1, MAP3K1, RHOBTB1, ANAPC7, ITCH	563	137	6910	1.52299	1	0.370567	70.4216
KEGG_PATHWAY	hsa04810:Regulation of actin cytoskeleton	24	1.68539	0.0897837	GIT1, FGFR1, ENAH, FGFR4, FGF7, FGFR3, ROCK2, DIAPH1, PDGFA, PPP1R12B, PIK3CD, WASF2, SSH2, FGF13, PIP5K1A, PPP1CB, TIAM1, CHRM2, SOS1, CFL1, PIKFYVE, PDGFRA, FGF1, PIK3R3	563	211	6910	1.39604	1	0.367415	70.7167
KEGG_PATHWAY	hsa00561:Glycerolipid metabolism	9	0.632022	0.0956459	LPL, AGPAT5, DGAT2, DGKD, DGKG, AKR1B1, GK, AGPAT4, LPIN1	563	58	6910	1.90451	1	0.381421	73.0856
KEGG_PATHWAY	hsa05410:Hypertrophic cardiomyopathy (HCM)	11	0.772472	0.0992564	CACNG8, DMD, PRKAB2, DAG1, CACNB1, LMNA, SGCD, PRKAA2, TTN, CACNA1C, TPM3	563	78	6910	1.73088	1	0.387596	74.4551
KEGG_PATHWAY	hsa00510:N-Glycan biosynthesis	8	0.561798	0.0994373	MGAT4A, ST6GAL1, MGAT3, GANAB, MAN1A2, ALG10B, ALG3, DOLPP1	563	49	6910	2.00384	1	0.382781	74.522

## Sheet: DAVIDFunctionalClustering
Annotation Cluster 1	Enrichment Score: 9.1405073970805
Category	Term	Count	%	PValue	Genes	List Total	Pop Hits	Pop Total	Fold Enrichment	Bonferroni	Benjamini	FDR
UP_KEYWORDS	Nucleus	507	35.6039	5.70538e-19	MEF2C, XRCC3, FSTL3, MED22, RORA, WDR82, EPC2, CLK3, FOXF2, MAP2K7, MAP2K6, CCAR2, ZNF644, ROCK2, RCOR1, RXRA, MECP2, BTBD7, ZNF648, ZHX3, MED13, TOX4, TOX2, ZNF37A, DCAF8, MED15, CRTC3, CRTC2, KIF4A, ERBB4, CRTC1, BCL2L1, SLC29A2, VEZF1, TIGAR, RANBP17, KLF12, KLF10, KLF11, ASXL1, MAP2K4, KLF16, NXF1, USF3, UPF3A, TRPS1, RGS6, TSGA10, TNK2, PLCXD2, BACH2, HNF1A, EZH1, NAP1L1, PHF23, PKM, MGRN1, …	1424	5244	20581	1.39734	2.63018e-16	8.76727e-17	8.12213e-16
UP_KEYWORDS	Activator	100	7.02247	1.81505e-13	MEF2C, MED22, RORA, ZIC1, FOXO4, ZIC3, NONO, BATF, FOXF2, CREB3L2, CREB3L3, CCAR2, MED13, PPARGC1B, ZNF3, AHR, HIF1A, RFC1, MED15, MTF1, PRDM2, SMARCA1, SMARCA2, CRTC3, CRTC2, CAMTA1, ERBB4, CRTC1, ONECUT2, SOX5, ELK1, ELK3, ATF2, ZNF322, TCF20, TCERG1, TFEC, VEZF1, RUNX3, NAT14, PLAGL2, HIP1, KLF6, KLF7, MAML1, KLF11, CSRNP2, CSRNP1, PNRC1, CIRBP, RBPJ, PHF8, ZNF410, E2F1, PPARA, BACH2, HNF1A, F…	1424	661	20581	2.18653	8.36814e-11	1.67363e-11	2.58416e-10
UP_KEYWORDS	Transcription regulation	249	17.486	9.25376e-13	MEF2C, FSTL3, RORA, MED22, HMGN5, NONO, EPC2, FOXF2, CREB3L2, RARB, CREB3L3, FIZ1, MAP2K6, CCAR2, RARG, ZNF644, RXRA, RCOR1, ZNF648, MECP2, ZHX3, MED13, TOX2, PPARGC1B, ZNF37A, MTF1, MED15, RFC1, MNT, PRDM2, CDCA7L, PRDM1, CRTC3, CRTC2, ERBB4, CRTC1, HOXA11, TCF21, TCF20, AHRR, VEZF1, NAT14, PLAGL2, HIP1, NKRF, AEBP2, KLF6, KLF7, ZBTB47, KLF12, MAML1, KLF10, ASXL1, KLF11, RYBP, ZBTB41, KLF16, SMA…	1424	2332	20581	1.54322	4.26596e-10	7.10993e-11	1.31735e-09
UP_KEYWORDS	Transcription	254	17.8371	1.16681e-12	MEF2C, FSTL3, RORA, MED22, HMGN5, NONO, EPC2, FOXF2, CREB3L2, RARB, CREB3L3, FIZ1, MAP2K6, CCAR2, RARG, ZNF644, RXRA, RCOR1, ZNF648, MECP2, ZHX3, MED13, TOX2, PPARGC1B, ZNF37A, MTF1, MED15, RFC1, MNT, PRDM2, CDCA7L, PRDM1, CRTC3, CRTC2, ERBB4, HOXA11, CRTC1, TCF21, TCF20, AHRR, VEZF1, NAT14, PLAGL2, HIP1, NKRF, KLF6, AEBP2, KLF7, ZBTB47, KLF12, MAML1, KLF10, ASXL1, KLF11, KLF16, RYBP, ZBTB41, SMA…	1424	2398	20581	1.53088	5.37915e-10	7.68451e-11	1.6611e-09
UP_KEYWORDS	DNA-binding	208	14.6067	8.3869e-09	MEF2C, XRCC3, RAD51B, HMGN2, RORA, HMGN5, NONO, H2AFV, FOXF2, CREB3L2, RARB, CREB3L3, RARG, ZNF644, POLH, EMX1, RXRA, ZNF648, MECP2, ZHX3, TOX4, TOX2, ZNF37A, MTF1, RFC1, MTF2, MNT, PRDM2, PRDM1, KIF4A, HOXA11, TCF21, TCF20, AHRR, VEZF1, NAT14, PLAGL2, NKRF, AEBP2, KLF6, KLF7, ZBTB47, KLF12, KLF10, KLF11, RYBP, ZBTB41, KLF16, SMAD3, SMAD2, USF3, DLX2, DLX1, ETS1, CSRNP2, CSRNP1, TRPS1, DLX4, RBPJ…	1424	2050	20581	1.46645	3.86635e-06	3.86636e-07	1.19395e-05
GOTERM_BP_DIRECT	GO:0006355~regulation of transcription, DNA-templated	154	10.8146	0.000259409	MEF2C, ZNF581, THRA, THRB, ZNF580, RORA, FOXO4, HMGN5, NONO, TARDBP, RNF38, RARB, FIZ1, CCAR2, MAP2K6, SAMD4B, POU2AF1, ZNF644, EMX1, ZNF648, TOX2, AHR, PPARGC1B, ZNF3, ZNF37A, SUZ12, RALGAPA1, HIF1A, KDM2A, MGA, CDCA7L, PRDM2, ERC1, SMARCA2, HMGB3, SRSF10, HOXA11, SOX5, LIN28A, ZMYND8, LIN28B, ATF2, ZNF322, DBX2, AHRR, TCF20, CNOT6L, DMD, TFEC, AXIN2, RUNX2, RUNX3, HIP1, ZBTB47, TGFBR1, ASXL1, R…	1307	1504	16792	1.31553	0.668778	0.0667298	0.48422
GOTERM_BP_DIRECT	GO:0006351~transcription, DNA-templated	191	13.4129	0.000534097	MEF2C, ZNF581, THRA, THRB, ZNF580, FSTL3, RORA, MED22, HMGN5, NONO, EPC2, SMARCD2, CGGBP1, TCEANC2, RARB, FIZ1, MAP2K6, CCAR2, SAMD4B, RARG, ZNF644, RXRA, RCOR1, MECP2, ZNF648, ZHX3, POLR2J2, TOX2, AHR, ZNF3, FOXN3, ZNF37A, SUZ12, HIF1A, KDM2A, TRIM33, RFC1, MGA, CDCA7L, PRDM2, PRDM1, SMARCA1, SMARCA2, CRTC3, CRTC2, FGFR1, HMGB3, ERBB4, CRTC1, HOXA11, ZNF322, TCF20, AHRR, DDX3X, CNOT6L, TFEC, HIP…	1307	1955	16792	1.2552	0.897237	0.0941913	0.99454
GOTERM_MF_DIRECT	GO:0003677~DNA binding	167	11.7275	0.000578418	MEF2C, ZNF581, XRCC3, RAD51B, HMGN2, THRB, ZNF580, RORA, FOXO4, HMGN5, H2AFV, FOXF2, TCEANC2, RARB, FBXO21, POU2AF1, RARG, ZNF644, EMX1, RXRA, RCOR1, MECP2, ZNF648, ZHX3, TOPBP1, TOX4, POLR2J2, TOX2, AHR, ZNF3, ZNF37A, RFC5, KDM2A, MTF1, TRIM33, RFC1, MTF2, MGA, PRDM2, TNFAIP3, SMARCA1, KIF4A, HMGB3, AGFG1, SSH2, SOX5, LIN28A, LIN28B, ZNF322, TCF20, AHRR, DDX3X, HOXA5, TFEC, DDX3Y, OTUD7B, RNF11,…	1317	1674	16881	1.27871	0.504606	0.0618588	0.932357
Annotation Cluster 2	Enrichment Score: 6.576688978384944
Category	Term	Count	%	PValue	Genes	List Total	Pop Hits	Pop Total	Fold Enrichment	Bonferroni	Benjamini	FDR
UP_KEYWORDS	Zinc-finger	183	12.8511	3.34652e-08	ZNF581, THRA, THRB, ZNF580, RNF216, RORA, ZNRF1, ZIC1, ZIC3, RNF38, RARB, LONRF2, FIZ1, RC3H1, RARG, ZNF644, ROCK2, DTX3L, RXRA, TRIM41, ZNF648, BSN, ZHX3, UBR2, ZNF3, ZDBF2, ZNF37A, SUZ12, TRIM38, KDM2A, MTF1, TRIM33, MTF2, RNF24, LNPK, PYGO2, PRDM2, PRDM1, TNFAIP3, UNC13B, ANKFY1, UNC13A, NEURL1, FBXO11, AGFG1, AGFG2, RIMS2, LIN28A, ZMYND8, TRIM71, LIN28B, ATF2, ZNF322, TRIM66, TCF20, TRIM67, D…	1424	1781	20581	1.48506	1.54274e-05	1.4025e-06	4.76408e-05
UP_KEYWORDS	Metal-binding	329	23.1039	5.99548e-08	HCCS, ADCY1, PDP2, MASP1, ADCY6, RNF216, RORA, ZNRF1, OGDH, BAK1, MTG2, NT5C2, RARB, FIZ1, MAP2K7, ADAM9, NUDT16, RARG, POLH, ZNF644, ROCK2, RXRA, ZNF648, OLA1, BSN, ZHX3, UBR2, ZNF37A, ADAMTS6, PITPNM2, MTF1, MTF2, LNPK, NEK9, PRDM2, ADAMTS1, YME1L1, PRDM1, UNC13B, UNC13A, ENPP4, RIMS2, CALU, TCF20, LPCAT1, MACF1, DMD, VEZF1, PLAGL2, GPD2, GIT1, KLF6, MGAT4A, AEBP2, KLF7, ZBTB47, HPCAL1, BMP1, K…	1424	3640	20581	1.30632	2.76388e-05	2.12609e-06	8.53511e-05
UP_KEYWORDS	Zinc	226	15.8708	1.3864e-07	RNF216, RORA, ZNRF1, BAK1, RARB, FIZ1, ADAM9, RARG, ZNF644, ROCK2, RXRA, ZNF648, BSN, ZHX3, UBR2, ZNF37A, ADAMTS6, MTF1, MTF2, LNPK, YME1L1, ADAMTS1, PRDM2, PRDM1, UNC13B, UNC13A, ENPP4, RIMS2, TCF20, DMD, VEZF1, PLAGL2, GIT1, AEBP2, KLF6, KLF7, ZBTB47, BMP1, KLF12, KLF10, ASXL1, KLF11, RYBP, ZBTB41, KLF16, SMAD3, SMYD4, SMAD2, RNF8, BFAR, ADAP2, LASP1, TRPS1, SMYD5, BCL6B, SH3RF1, PPARA, ZCCHC24…	1424	2348	20581	1.39113	6.39108e-05	4.56519e-06	0.000197366
GOTERM_MF_DIRECT	GO:0008270~zinc ion binding	131	9.19944	1.77394e-05	THRA, THRB, CNDP2, RORA, ZNRF1, APOBEC3F, RNF38, RARB, LONRF2, RC3H1, RARG, PDXK, DTX3L, RXRA, TRIM41, UBR2, NPEPPS, ZDBF2, ZNF3, NEBL, ADAMTS6, TRIM38, KDM2A, TRIM33, MTF2, RNF24, PYGO2, ADAMTS1, PRDM2, CPD, TNFAIP3, NEURL1, FBXO11, TRAF1, PAM, LIN28A, ZMYND8, TRIM71, LIN28B, TCF20, TRIM66, TRIM67, DMD, OTUD7B, ADAM33, RNF11, SLC30A5, UNKL, TRAF3, SETDB1, KLF7, BMP1, RYBP, SMAD3, RNF8, BFAR, HDA…	1317	1169	16881	1.43638	0.0213056	0.00536949	0.0287163
Annotation Cluster 3	Enrichment Score: 5.866248770077409
Category	Term	Count	%	PValue	Genes	List Total	Pop Hits	Pop Total	Fold Enrichment	Bonferroni	Benjamini	FDR
UP_KEYWORDS	Cell junction	84	5.89888	2.06994e-07	PRX, DLC1, LZTS3, ENAH, CADM1, VAPA, GABRB2, GABBR1, DSTYK, RPS6KB1, GABBR2, ZNRF1, AMOTL1, ZFYVE21, PACSIN1, PRRT2, ANK2, TIAM1, SNTB2, SV2B, SV2A, DLG2, DISC1, F11R, DBNL, SVOP, SH3PXD2A, MAGI1, CACNG8, PICK1, PKN2, MINK1, FBLIM1, BSN, NECTIN3, NRXN1, FARP1, CBLN3, CBLN4, ARHGAP32, COLQ, CHRM2, PLXDC1, TBCD, SEMA4C, UNC13B, UNC13A, GAP43, NEURL1, SH3GL1, CPLX3, DAG1, NEDD9, BCL2L1, RIMS2, NHS, …	1424	675	20581	1.79859	9.54195e-05	5.96399e-06	0.000294674
UP_KEYWORDS	Synapse	53	3.72191	2.64133e-07	LZTS3, ENAH, CADM1, GABRB2, GABBR1, RPS6KB1, GABBR2, ZNRF1, PACSIN1, ANK2, PRRT2, SV2B, SV2A, DLG2, DISC1, DBNL, SVOP, CACNG8, PICK1, BSN, MINK1, NECTIN3, NRXN1, FARP1, CBLN3, CBLN4, ARHGAP32, COLQ, CHRM2, SEMA4C, UNC13B, GAP43, UNC13A, NEURL1, CPLX3, DAG1, BCL2L1, RIMS2, RIMS4, RIMS3, DMD, RASGRP2, SNAP23, SYNPO, DTNA, GABRA4, GRIN1, MAP1B, NLGN3, GRIA3, SARM1, NLGN4X, KCTD12	1424	357	20581	2.14568	0.000121758	6.76472e-06	0.000376017
GOTERM_CC_DIRECT	GO:0030054~cell junction	59	4.14326	4.60759e-05	PRX, NAMPT, LZTS3, ENAH, GABRB2, GABBR1, DSTYK, RPS6KB1, GABBR2, ZNRF1, AMOTL1, PACSIN1, PRRT2, SV2B, DLG2, DISC1, F11R, SVOP, SH3PXD2A, MAGI1, CACNG8, PICK1, PTPRR, PKN2, BSN, MINK1, NRXN1, GID8, FARP1, NRIP1, CBLN3, CBLN4, ARHGAP32, COLQ, CHRM2, SEMA4C, UNC13B, GAP43, UNC13A, NEURL1, CPLX3, BCL2L1, RIMS2, RIMS4, RIMS3, RASGRP2, DTNA, GABRA4, GRIN1, MAP1B, GRIA3, NLGN3, SARM1, PLEKHA7, DCP2, NLG…	1353	459	18224	1.73135	0.0300871	0.00381135	0.0689579
Annotation Cluster 4	Enrichment Score: 5.7093920629611175
Category	Term	Count	%	PValue	Genes	List Total	Pop Hits	Pop Total	Fold Enrichment	Bonferroni	Benjamini	FDR
GOTERM_BP_DIRECT	GO:0098609~cell-cell adhesion	47	3.30056	3.88772e-07	YWHAZ, PPME1, SHTN1, VAPA, STK38, VAPB, CALD1, WASF2, GIPC1, KLC2, TAGLN2, CAPZB, MMP24, PKM, EFHD2, PICALM, MACF1, DDX3X, DBNL, STX5, F11R, KIF5B, SWAP70, FSCN1, CBL, ARFIP2, PKN2, OLA1, LYPLA2, KTN1, TRIM25, YWHAE, FLNB, ELMO2, MPRIP, DDX6, EIF4G2, GAPVD1, EPB41L1, LASP1, SERBP1, IST1, SPTBN1, ERC1, ADGRL3, ADD1, SH3GL1	1307	271	16792	2.22821	0.00165441	0.000551774	0.000727358
GOTERM_CC_DIRECT	GO:0005913~cell-cell adherens junction	50	3.51124	1.28295e-06	VAPA, SHTN1, STK38, CADM1, VAPB, WASF2, PKM, EFHD2, PICALM, STX5, DBNL, F11R, KIF5B, FLOT1, PKN2, OLA1, LYPLA2, KTN1, NECTIN3, FLNB, EIF4G2, EPB41L1, GAPVD1, SERBP1, ERC1, SH3GL1, ADD1, YWHAZ, PPME1, CALD1, DAG1, CTNND1, GIPC1, KLC2, TAGLN2, CAPZB, DDX3X, SORBS1, MACF1, SWAP70, FSCN1, CBL, ARFIP2, TRIM25, YWHAE, DDX6, MPRIP, LASP1, IST1, SPTBN1	1353	323	18224	2.08504	0.000850234	0.000141756	0.00192068
GOTERM_MF_DIRECT	GO:0098641~cadherin binding involved in cell-cell adhesion	45	3.16011	1.49252e-05	YWHAZ, PPME1, SHTN1, VAPA, STK38, VAPB, CALD1, WASF2, CTNND1, GIPC1, KLC2, TAGLN2, CAPZB, PKM, EFHD2, PICALM, MACF1, DDX3X, DBNL, STX5, F11R, KIF5B, SWAP70, FSCN1, CBL, ARFIP2, PKN2, OLA1, LYPLA2, KTN1, TRIM25, YWHAE, FLNB, MPRIP, DDX6, EIF4G2, GAPVD1, EPB41L1, LASP1, SERBP1, IST1, SPTBN1, ERC1, ADD1, SH3GL1	1317	290	16881	1.98896	0.0179561	0.00602157	0.0241612
Annotation Cluster 5	Enrichment Score: 4.7915386010545715
Category	Term	Count	%	PValue	Genes	List Total	Pop Hits	Pop Total	Fold Enrichment	Bonferroni	Benjamini	FDR
INTERPRO	IPR011011:Zinc finger, FYVE/PHD-type	32	2.24719	3.60616e-08	KMT2D, ING3, KMT2A, MLPH, PHF23, EEA1, RIMS2, ZFYVE21, ZMYND8, FBXL19, JADE1, TRIM66, JADE2, ZFYVE16, PIKFYVE, BAZ2B, PHF20L1, MLLT6, FYCO1, ZFYVE1, KDM7A, WDFY2, BSN, TRIM24, KDM2A, TRIM33, ZFYVE27, MTF2, PYGO2, KDM4A, PHF8, ANKFY1	1382	141	18559	3.04774	7.12191e-05	7.12191e-05	6.19104e-05
INTERPRO	IPR001965:Zinc finger, PHD-type	21	1.47472	6.52836e-06	KMT2D, KDM7A, ING3, KMT2A, PHF23, TRIM24, ZMYND8, FBXL19, JADE1, TCF20, JADE2, TRIM66, KDM2A, TRIM33, MTF2, PYGO2, KDM4A, BAZ2B, MLLT6, PHF8, PHF6	1382	89	18559	3.16866	0.0128108	0.00428863	0.0112073
UP_SEQ_FEATURE	zinc finger region:PHD-type	14	0.983146	4.99925e-05	KDM7A, ING3, PHF23, TRIM24, ZMYND8, FBXL19, JADE2, TRIM66, TRIM33, KDM2A, PYGO2, BAZ2B, PHF20L1, PHF8	1422	52	20063	3.79858	0.178461	0.0194656	0.0926909
INTERPRO	IPR019787:Zinc finger, PHD-finger	18	1.26404	5.69288e-05	KMT2D, KDM7A, ING3, KMT2A, PHF23, TRIM24, ZMYND8, FBXL19, JADE1, JADE2, TRIM66, KDM2A, TRIM33, MTF2, PYGO2, BAZ2B, MLLT6, PHF8	1382	79	18559	3.05979	0.106347	0.027718	0.0976902
SMART	SM00249:PHD	21	1.47472	7.65013e-05	KMT2D, KDM7A, ING3, KMT2A, PHF23, TRIM24, ZMYND8, FBXL19, JADE1, TCF20, JADE2, TRIM66, KDM2A, TRIM33, MTF2, PYGO2, KDM4A, BAZ2B, MLLT6, PHF8, PHF6	891	89	10057	2.6633	0.0318433	0.0318433	0.107519
INTERPRO	IPR019786:Zinc finger, PHD-type, conserved site	15	1.05337	0.000347547	KDM7A, ING3, TRIM24, ZMYND8, FBXL19, JADE1, JADE2, TRIM66, KDM2A, TRIM33, MTF2, PYGO2, PHF20L1, MLLT6, PHF8	1382	67	18559	3.00651	0.496677	0.0734437	0.594993
Annotation Cluster 6	Enrichment Score: 3.9375702953713243
Category	Term	Count	%	PValue	Genes	List Total	Pop Hits	Pop Total	Fold Enrichment	Bonferroni	Benjamini	FDR
UP_KEYWORDS	Synapse	53	3.72191	2.64133e-07	LZTS3, ENAH, CADM1, GABRB2, GABBR1, RPS6KB1, GABBR2, ZNRF1, PACSIN1, ANK2, PRRT2, SV2B, SV2A, DLG2, DISC1, DBNL, SVOP, CACNG8, PICK1, BSN, MINK1, NECTIN3, NRXN1, FARP1, CBLN3, CBLN4, ARHGAP32, COLQ, CHRM2, SEMA4C, UNC13B, GAP43, UNC13A, NEURL1, CPLX3, DAG1, BCL2L1, RIMS2, RIMS4, RIMS3, DMD, RASGRP2, SNAP23, SYNPO, DTNA, GABRA4, GRIN1, MAP1B, NLGN3, GRIA3, SARM1, NLGN4X, KCTD12	1424	357	20581	2.14568	0.000121758	6.76472e-06	0.000376017
GOTERM_CC_DIRECT	GO:0045211~postsynaptic membrane	30	2.10674	0.000942435	LZTS3, GABRB2, GABBR1, DAG1, STRN, GABBR2, ADORA1, PTEN, ANK1, PICALM, ANK2, DMD, DISC1, DLG2, SYNPO, GABRA4, CACNG8, GRIN1, PICK1, MINK1, NECTIN3, GRIA3, ARHGAP32, SEMA4F, CHRM2, NLGN4X, NTRK2, SEMA4C, KCTD12, NEURL1	1353	211	18224	1.91507	0.464807	0.0507604	1.40167
UP_KEYWORDS	Postsynaptic cell membrane	23	1.61517	0.00618323	LZTS3, GABRA4, GABRB2, CACNG8, GRIN1, PICK1, GABBR1, DAG1, MINK1, NECTIN3, GRIA3, GABBR2, ARHGAP32, ANK2, CHRM2, DMD, NLGN4X, SEMA4C, DISC1, DLG2, KCTD12, NEURL1, SYNPO	1424	179	20581	1.85708	0.942692	0.0497776	8.45112
Annotation Cluster 7	Enrichment Score: 3.897870643095475
Category	Term	Count	%	PValue	Genes	List Total	Pop Hits	Pop Total	Fold Enrichment	Bonferroni	Benjamini	FDR
UP_KEYWORDS	Kinase	92	6.46067	3.83334e-08	PRPF4B, STK38, DSTYK, RPS6KB1, SGMS1, PIP5K1A, TTN, CAMKK2, PKM, ACVR1B, PACSIN1, CLK3, CDKN2B, CDKN2D, CDK12, PRKACB, IP6K1, SIK2, MAP2K7, MAP2K6, SGK1, PDXK, CSNK1G1, NOL9, ROCK2, PIK3CD, PRKAB2, STK26, PKN2, MINK1, PIM3, STK4, CDK2, PRKCB, MAP4K5, KSR2, HIPK1, HIPK2, PDGFRA, NEK9, ERN2, NRK, CSNK1G3, AKAP1, EIF2AK3, MAP3K11, ACVR1, KALRN, FGFR1, FGFR4, YWHAZ, FGFR3, ERBB4, PFKFB2, MAPKAPK3, HK…	1424	735	20581	1.80908	1.76715e-05	1.47264e-06	5.4571e-05
UP_KEYWORDS	Transferase	173	12.1489	2.26261e-07	PRPF4B, STK38, DSTYK, RPS6KB1, SGMS1, TTN, PACSIN1, FNTA, CLK3, CDKN2B, CDKN2D, ITCH, PRKACB, MAP2K7, MAP2K6, SPTLC1, PDXK, CSNK1G1, SPTLC2, POLH, CHAC1, ROCK2, PIK3CD, PRKAB2, STK26, PIM3, STK4, MGAT3, MAP4K5, KDM2A, PDGFRA, NEK9, PRDM2, CSNK1G3, PRDM1, AKAP1, EIF2AK3, KALRN, FGFR1, FGFR4, GCNT2, FGFR3, SRM, ERBB4, PFKFB2, BMPR2, HMGCS1, MAPKAPK3, MAPKAPK2, CMPK1, TK2, PDSS2, UHMK1, ATF2, B3GNT9…	1424	1708	20581	1.46391	0.000104301	6.13565e-06	0.000322103
UP_SEQ_FEATURE	nucleotide phosphate-binding region:ATP	109	7.65449	4.72975e-06	RAD51B, XRCC3, PRPF4B, STK38, DSTYK, RPS6KB1, TTN, CLK3, ABCB10, PRKACB, MAP2K7, MAP2K6, PDXK, CSNK1G1, KIF5B, MAGI1, ROCK2, STK26, OLA1, PIM3, STK4, RFC5, MAP4K5, RFC1, PDGFRA, NEK9, DDX31, YME1L1, CSNK1G3, SMARCA1, EIF2AK3, SMARCA2, KALRN, FGFR1, CLCN3, FGFR4, KIF4A, FGFR3, ERBB4, PFKFB2, MAPKAPK3, BMPR2, UBA6, MAPKAPK2, CMPK1, UHMK1, DDX3X, DDX3Y, DYRK2, ABCB8, KIF3A, TGFBR1, MYO1E, MAP2K4, AK…	1422	994	20063	1.54716	0.0184256	0.00371258	0.00877289
UP_KEYWORDS	Serine/threonine-protein kinase	53	3.72191	4.94143e-06	PRPF4B, STK38, DSTYK, RPS6KB1, TTN, CAMKK2, ACVR1B, CLK3, CDK12, PRKACB, MAP2K7, SIK2, MAP2K6, SGK1, CSNK1G1, ROCK2, STK26, PKN2, MINK1, PIM3, STK4, CDK2, PRKCB, MAP4K5, KSR2, HIPK1, HIPK2, ERN2, NEK9, NRK, CSNK1G3, EIF2AK3, KALRN, ACVR1, MAP3K11, BMPR2, MAPKAPK3, MAPKAPK2, UHMK1, STK40, MAP3K3, MAP3K1, DCLK3, DCLK2, DYRK2, PRKAA2, DCLK1, ALPK3, TGFBR1, MAP2K4, RPS6KA3, PLK3, TNK2	1424	393	20581	1.94913	0.00227541	9.49124e-05	0.00703435
UP_KEYWORDS	ATP-binding	138	9.69101	1.30583e-05	XRCC3, RAD51B, ADCY1, PRPF4B, STK38, ADCY6, DSTYK, RPS6KB1, TTN, CLK3, ABCB10, PRKACB, MAP2K7, MAP2K6, PDXK, CSNK1G1, KIF5B, MAGI1, ROCK2, PIK3CD, STK26, OLA1, PIM3, STK4, RFC5, MAP4K5, RFC1, PDGFRA, NEK9, DDX31, YME1L1, CSNK1G3, SMARCA1, PCCB, EIF2AK3, SMARCA2, KALRN, FGFR1, CLCN3, KIF4A, FGFR4, FGFR3, ERBB4, PFKFB2, BMPR2, MAPKAPK3, UBA6, MAPKAPK2, CMPK1, TK2, UHMK1, DDX3X, DDX3Y, DYRK2, RHOBTB…	1424	1391	20581	1.43387	0.00600182	0.000231508	0.018588
UP_SEQ_FEATURE	domain:Protein kinase	59	4.14326	4.07987e-05	PRPF4B, STK38, DSTYK, RPS6KB1, TTN, CAMKK2, ACVR1B, CLK3, CDK12, PRKACB, MAP2K7, SIK2, MAP2K6, SGK1, CSNK1G1, ROCK2, STK26, PKN2, MINK1, PIM3, STK4, CDK2, PRKCB, MAP4K5, KSR2, HIPK1, HIPK2, PDGFRA, ERN2, NEK9, NRK, CSNK1G3, EIF2AK3, MAP3K11, ACVR1, KALRN, FGFR1, FGFR4, FGFR3, ERBB4, MAPKAPK3, BMPR2, MAPKAPK2, UHMK1, TRIB2, IGF1R, STK40, MAP3K3, MAP3K1, DCLK3, DCLK2, DYRK2, PRKAA2, DCLK1, TGFBR1, …	1422	478	20063	1.74149	0.148217	0.0176669	0.0756508
UP_SEQ_FEATURE	binding site:ATP	66	4.63483	5.00223e-05	PRPF4B, STK38, DSTYK, RPS6KB1, TTN, CAMKK2, ACVR1B, CLK3, CDK12, PRKACB, SIK2, MAP2K7, MAP2K6, SGK1, CSNK1G1, ROCK2, STK26, PKN2, MINK1, PIM3, STK4, CDK2, PRKCB, MAP4K5, HIPK1, HIPK2, PDGFRA, NEK9, ERN2, NRK, CSNK1G3, EIF2AK3, MAP3K11, ACVR1, KALRN, FGFR1, FGFR4, FGFR3, ERBB4, MAPKAPK3, BMPR2, HK2, MAPKAPK2, UHMK1, IGF1R, MAP3K3, STK40, MAP3K1, DCLK3, DCLK2, UCK1, DYRK2, UCK2, PRKAA2, DCLK1, PDK1…	1422	558	20063	1.66881	0.178557	0.0177222	0.0927461
INTERPRO	IPR008271:Serine/threonine-protein kinase, active site	44	3.08989	6.54691e-05	PRPF4B, STK38, MAPKAPK3, DSTYK, RPS6KB1, MAPKAPK2, CAMKK2, ACVR1B, STK40, CLK3, MAP3K1, CDK12, DCLK3, DCLK2, DYRK2, PRKACB, PRKAA2, MAP2K7, SIK2, DCLK1, MAP2K6, SGK1, CSNK1G1, ROCK2, TGFBR1, MAP2K4, PKN2, MINK1, PIM3, CDK2, PRKCB, RPS6KA3, KSR2, PLK3, HIPK1, HIPK2, ERN2, NEK9, NRK, CSNK1G3, EIF2AK3, MAP3K11, ACVR1, KALRN	1382	312	18559	1.89385	0.121295	0.0255296	0.112338
INTERPRO	IPR017441:Protein kinase, ATP binding site	50	3.51124	0.000122718	STK38, DSTYK, RPS6KB1, CAMKK2, ACVR1B, CLK3, CDK12, PRKACB, SIK2, MAP2K6, SGK1, CSNK1G1, ROCK2, STK26, PKN2, MINK1, PIM3, STK4, CDK2, PRKCB, MAP4K5, HIPK1, HIPK2, PDGFRA, NRK, CSNK1G3, EIF2AK3, KALRN, ACVR1, MAP3K11, FGFR1, FGFR4, FGFR3, ERBB4, BMPR2, MAPKAPK3, MAPKAPK2, IGF1R, MAP3K1, DCLK3, DCLK2, DYRK2, PRKAA2, DCLK1, TGFBR1, MAP2K4, RPS6KA3, PLK3, NTRK2, TNK2	1382	381	18559	1.76235	0.215244	0.0340334	0.210472
INTERPRO	IPR000719:Protein kinase, catalytic domain	60	4.21348	0.000140341	PRPF4B, STK38, DSTYK, RPS6KB1, TTN, CAMKK2, ACVR1B, CLK3, CDK12, PRKACB, MAP2K7, SIK2, MAP2K6, SGK1, CSNK1G1, ROCK2, STK26, PKN2, MINK1, PIM3, STK4, CDK2, PRKCB, MAP4K5, KSR2, HIPK1, HIPK2, PDGFRA, ERN2, NEK9, NRK, CSNK1G3, EIF2AK3, MAP3K11, ACVR1, KALRN, FGFR1, FGFR4, FGFR3, ERBB4, MAPKAPK3, BMPR2, MAPKAPK2, UHMK1, TRIB2, IGF1R, STK40, MAP3K3, MAP3K1, DCLK3, DCLK2, DYRK2, PRKAA2, DCLK1, TGFBR1, …	1382	487	18559	1.65451	0.242091	0.0340556	0.240663
UP_KEYWORDS	Nucleotide-binding	163	11.4466	0.000192302	XRCC3, RAD51B, ADCY1, PRPF4B, STK38, ADCY6, DSTYK, RAB1B, RPS6KB1, TTN, DIRAS1, ARL10, CLK3, ARL15, MTG2, NT5C2, ABCB10, PRKACB, MAP2K7, MAP2K6, NUDT16, PDXK, CSNK1G1, KIF5B, MAGI1, ROCK2, PIK3CD, STK26, OLA1, PIM3, STK4, RFC5, RND2, MAP4K5, RFC1, PDGFRA, RAB14, NEK9, DDX31, YME1L1, CSNK1G3, SMARCA1, PCCB, EIF2AK3, SMARCA2, KALRN, FGFR1, CLCN3, KIF4A, FGFR4, FGFR3, ERBB4, PFKFB2, ARFRP1, BMPR2, M…	1424	1788	20581	1.31758	0.084843	0.00227074	0.273411
GOTERM_MF_DIRECT	GO:0004674~protein serine/threonine kinase activity	50	3.51124	0.000261072	PRPF4B, STK38, DSTYK, TTN, CAMKK2, ACVR1B, CLK3, OSR1, CAB39, PRKACB, SIK2, MAP2K6, TAF1L, SGK1, CSNK1G1, ROCK2, PKN2, MINK1, PIM3, STK4, CDK2, PRKCB, MAP4K5, KSR2, HIPK1, HIPK2, ERN2, NEK9, NRK, CSNK1G3, EIF2AK3, KALRN, ACVR1, MAP3K11, MAPKAPK3, MAPKAPK2, UHMK1, STK40, MAP3K1, DCLK3, DCLK2, DYRK2, PRKAA2, DCLK1, ALPK3, TGFBR1, RPS6KA3, PLK3, CPNE3, TNK2	1317	376	16881	1.70449	0.271656	0.0346072	0.421838
INTERPRO	IPR011009:Protein kinase-like domain	62	4.35393	0.000460744	PRPF4B, STK38, DSTYK, RPS6KB1, TTN, CAMKK2, ACVR1B, CLK3, CDK12, PRKACB, SIK2, MAP2K7, MAP2K6, SGK1, CSNK1G1, ROCK2, STK26, PIK3CD, PKN2, MINK1, PIM3, STK4, CDK2, PRKCB, MAP4K5, KSR2, HIPK1, HIPK2, PDGFRA, ERN2, NEK9, NRK, CSNK1G3, EIF2AK3, MAP3K11, ACVR1, KALRN, FGFR1, FGFR4, FGFR3, ERBB4, MAPKAPK3, BMPR2, MAPKAPK2, UHMK1, TRIB2, IGF1R, STK40, MAP3K3, MAP3K1, DCLK3, DCLK2, DYRK2, PRKAA2, DCLK1, …	1382	531	18559	1.56799	0.597548	0.0794128	0.788064
SMART	SM00220:S_TKc	51	3.58146	0.000797527	PRPF4B, STK38, DSTYK, RPS6KB1, CAMKK2, ACVR1B, CLK3, CDK12, PRKACB, MAP2K7, SIK2, MAP2K6, SGK1, CSNK1G1, ROCK2, STK26, PKN2, MINK1, PIM3, STK4, CDK2, PRKCB, MAP4K5, KSR2, HIPK1, HIPK2, PDGFRA, ERN2, NEK9, NRK, CSNK1G3, EIF2AK3, KALRN, ACVR1, MAP3K11, MAPKAPK3, MAPKAPK2, UHMK1, TRIB2, STK40, MAP3K3, MAP3K1, DCLK3, DCLK2, DYRK2, PRKAA2, DCLK1, TGFBR1, MAP2K4, RPS6KA3, PLK3	891	359	10057	1.60349	0.28644	0.155275	1.11562
GOTERM_MF_DIRECT	GO:0005524~ATP binding	146	10.2528	0.00299144	XRCC3, RAD51B, ADCY1, PRPF4B, STK38, ADCY6, DSTYK, RPS6KB1, TTN, CLK3, ABCB10, PRKACB, MAP2K7, MAP2K6, PDXK, CSNK1G1, KIF5B, MAGI1, ROCK2, PIK3CD, STK26, OLA1, PIM3, NAV3, STK4, RFC5, MAP4K5, RFC1, PDGFRA, NEK9, DDX31, YME1L1, CSNK1G3, SMARCA1, PCCB, EIF2AK3, SMARCA2, KALRN, FGFR1, CLCN3, KIF4A, FGFR4, FGFR3, ERBB4, PFKFB2, BMPR2, MAPKAPK3, UBA6, MAPKAPK2, CMPK1, TK2, UHMK1, DDX3X, DDX3Y, DYRK2, …	1317	1495	16881	1.25177	0.97367	0.166276	4.73466
GOTERM_BP_DIRECT	GO:0006468~protein phosphorylation	52	3.65169	0.00545032	PRPF4B, STK38, RPS6KB1, CAMKK2, ACVR1B, CLK3, PRKACB, SIK2, TAF1L, SGK1, ADAM10, ROCK2, PICK1, STK26, PRKAB2, PIK3CD, PKN2, MINK1, PIM3, STK4, PRKCB, MAP4K5, KSR2, HIPK1, HIPK2, ERN2, NEK9, WNT11, EIF2AK3, KALRN, ACVR1, MAP3K11, FGFR1, MAPKAPK2, TRIB2, STK40, MAP3K1, DYRK2, PRKAA2, DCLK1, RUNX3, PDK1, ALPK3, TGFBR1, MAML1, SMAD2, ILF3, CDC25B, CCL11, RPS6KA3, PLK3, CPNE3	1307	456	16792	1.46509	1	0.345057	9.71961
GOTERM_MF_DIRECT	GO:0004672~protein kinase activity	42	2.94944	0.00873238	CCL3, PRPF4B, MAPKAPK3, RPS6KB1, MAPKAPK2, TTN, TRIB2, CLK3, MAP3K3, MAP3K1, CDK12, PRKAA2, MAP2K7, DCLK1, MAP2K6, PDK1, CSNK1G1, TGFBR1, MAP2K4, STK26, PKN2, MINK1, PIM3, STK4, CDK2, PRKCB, GTF2H1, RPS6KA3, MAP4K5, KSR2, HIPK1, HIPK2, PDGFRA, ERN2, NEK9, NRK, TNK2, CSNK1G3, EIF2AK3, MAP3K11, KALRN, ACVR1	1317	359	16881	1.49957	0.999976	0.262301	13.2377
GOTERM_BP_DIRECT	GO:0046777~protein autophosphorylation	23	1.61517	0.0142989	FGFR1, FGFR4, FGFR3, ERBB4, STK26, MAPKAPK3, MINK1, PIM3, MAPKAPK2, TRIM24, STK4, UHMK1, CAMKK2, ACVR1B, IGF1R, MAP3K3, CLK3, NTRK2, CDK12, PDGFRA, SIK2, EIF2AK3, MAP3K11	1307	172	16792	1.71801	1	0.509946	23.6202
UP_SEQ_FEATURE	active site:Proton acceptor	61	4.28371	0.0381129	PRPF4B, STK38, CNDP2, DSTYK, RPS6KB1, TTN, CAMKK2, ACVR1B, CLK3, CDK12, PRKACB, SIK2, MAP2K7, MAP2K6, SGK1, CSNK1G1, ROCK2, ALDH5A1, STK26, PKN2, MINK1, PIM3, STK4, CDK2, PRKCB, MAP4K5, HIPK1, HIPK2, PDGFRA, ERN2, NEK9, TXNRD1, NRK, CSNK1G3, EIF2AK3, MAP3K11, ACVR1, KALRN, FGFR1, FGFR4, FGFR3, ERBB4, MAPKAPK3, BMPR2, MAPKAPK2, UHMK1, IGF1R, STK40, MAP3K3, MAP3K1, DCLK3, DCLK2, DYRK2, PRKAA2, DCLK…	1422	672	20063	1.28073	1	0.894275	51.3629
Annotation Cluster 8	Enrichment Score: 2.9959625757793824
Category	Term	Count	%	PValue	Genes	List Total	Pop Hits	Pop Total	Fold Enrichment	Bonferroni	Benjamini	FDR
INTERPRO	IPR001849:Pleckstrin homology domain	39	2.73876	0.000117395	TRIOBP, RALGPS2, RALGPS1, PLEKHG4, RASAL2, DAPP1, GAB2, GAB3, TIAM1, DGKD, SOS1, PLCH2, FAM109B, ARHGEF40, SNTB2, IPCEF1, NET1, DNM3, ARHGEF3, PLD1, TBC1D2B, ABR, OSBPL8, SWAP70, ROCK2, ARHGEF19, ARHGEF9, IRS1, ELMO2, FARP1, MPRIP, GRB10, ADAP2, KIF1B, PLCG1, DOK4, PLEKHA7, SPTBN1, KALRN	1382	271	18559	1.9326	0.20695	0.0379077	0.201353
UP_SEQ_FEATURE	domain:PH	33	2.31742	0.000590702	TRIOBP, RALGPS2, RALGPS1, PLEKHG4, RASAL2, DAPP1, GAB2, GAB3, DGKD, SOS1, PLCH2, FAM109B, ARHGEF40, IPCEF1, NET1, DNM3, ARHGEF3, PLD1, TBC1D2B, ABR, OSBPL8, SWAP70, ROCK2, ARHGEF19, ARHGEF9, IRS1, ELMO2, GRB10, KIF1B, DOK4, PLEKHA7, SPTBN1, PLCXD2	1422	245	20063	1.9004	0.902053	0.163658	1.09004
SMART	SM00233:PH	38	2.66854	0.00328746	TRIOBP, RALGPS2, RALGPS1, PLEKHG4, RASAL2, DAPP1, GAB2, GAB3, TIAM1, DGKD, SOS1, PLCH2, FAM109B, ARHGEF40, SNTB2, IPCEF1, NET1, DNM3, ARHGEF3, PLD1, TBC1D2B, ABR, OSBPL8, SWAP70, ROCK2, ARHGEF19, ARHGEF9, IRS1, FARP1, MPRIP, GRB10, ADAP2, KIF1B, PLCG1, DOK4, PLEKHA7, SPTBN1, KALRN	891	264	10057	1.62469	0.751642	0.24314	4.52471
INTERPRO	IPR011993:Pleckstrin homology-like domain	48	3.37079	0.00455271	TRIOBP, RALGPS2, ENAH, RALGPS1, PLEKHG4, RASAL2, DAPP1, GAB2, GAB3, TIAM1, DGKD, FAM109B, SOS1, PLCH2, NUP50, ARHGEF40, SNTB2, IPCEF1, NSMAF, NET1, DNM3, ARHGEF3, PLD1, TBC1D2B, ABR, NF2, OSBPL8, SWAP70, ROCK2, ARHGEF19, EVL, ARHGEF9, IRS1, ELMO2, FARP1, GTF2H1, MPRIP, GRB10, EPB41L1, ADAP2, KIF1B, PLCG1, DOK4, PLEKHA7, FRMD4A, DCP1A, SPTBN1, KALRN	1382	427	18559	1.50959	0.999878	0.324182	7.53492
Annotation Cluster 9	Enrichment Score: 2.9043896532764175
Category	Term	Count	%	PValue	Genes	List Total	Pop Hits	Pop Total	Fold Enrichment	Bonferroni	Benjamini	FDR
INTERPRO	IPR017455:Zinc finger, FYVE-related	10	0.702247	0.000650015	WDFY2, ZFYVE27, ZFYVE16, PIKFYVE, EEA1, RIMS2, ZFYVE21, ANKFY1, FYCO1, ZFYVE1	1382	34	18559	3.94973	0.723127	0.101489	1.1101
INTERPRO	IPR000306:Zinc finger, FYVE-type	9	0.632022	0.00096104	WDFY2, ZFYVE27, ZFYVE16, PIKFYVE, EEA1, ZFYVE21, ANKFY1, FYCO1, ZFYVE1	1382	29	18559	4.16765	0.850277	0.126843	1.63715
UP_SEQ_FEATURE	zinc finger region:FYVE-type	10	0.702247	0.00132988	WDFY2, ZFYVE27, MLPH, ZFYVE16, PIKFYVE, EEA1, RIMS2, ZFYVE21, ANKFY1, FYCO1	1422	39	20063	3.61769	0.99466	0.24073	2.43823
SMART	SM00064:FYVE	9	0.632022	0.00290379	WDFY2, ZFYVE27, ZFYVE16, PIKFYVE, EEA1, ZFYVE21, ANKFY1, FYCO1, ZFYVE1	891	29	10057	3.50296	0.707733	0.336369	4.00662
Annotation Cluster 10	Enrichment Score: 2.8725044319845705
Category	Term	Count	%	PValue	Genes	List Total	Pop Hits	Pop Total	Fold Enrichment	Bonferroni	Benjamini	FDR
UP_KEYWORDS	SH3 domain	32	2.24719	7.97512e-05	SH3RF1, TSPOAP1, SNX18, GRB2, CACNB1, NEDD9, SLA, PACSIN1, SORBS1, MACF1, SORBS2, STAM, SH3TC2, DLG2, DBNL, CASKIN2, SH3PXD2A, MYO1E, ARHGEF19, ARHGEF9, GAS7, NEBL, NCK2, ARHGAP32, PLCG1, LASP1, SRGAP3, FCHSD1, TNK2, KALRN, SH3GL1, MAP3K11	1424	215	20581	2.15114	0.0360991	0.00118532	0.113473
INTERPRO	IPR001452:Src homology-3 domain	31	2.17697	0.000799964	SH3RF1, TSPOAP1, SNX18, GRB2, CACNB1, NEDD9, SLA, PACSIN1, SORBS1, SORBS2, STAM, SH3TC2, DLG2, DBNL, CASKIN2, SH3PXD2A, MYO1E, ARHGEF19, ARHGEF9, GAS7, NEBL, NCK2, ARHGAP32, PLCG1, LASP1, SRGAP3, FCHSD1, TNK2, SH3GL1, KALRN, MAP3K11	1382	218	18559	1.90964	0.79414	0.114481	1.36453
UP_SEQ_FEATURE	domain:SH3	23	1.61517	0.00624429	SNX18, DBNL, CASKIN2, MYO1E, ARHGEF19, CACNB1, NEDD9, ARHGEF9, GAS7, SLA, NEBL, PACSIN1, ARHGAP32, PLCG1, MACF1, LASP1, SRGAP3, STAM, TNK2, SH3TC2, DLG2, SH3GL1, MAP3K11	1422	175	20063	1.85433	1	0.536835	10.9693
SMART	SM00326:SH3	30	2.10674	0.00812254	SH3RF1, TSPOAP1, SNX18, GRB2, NEDD9, SLA, PACSIN1, SORBS1, SORBS2, STAM, SH3TC2, DLG2, DBNL, CASKIN2, SH3PXD2A, MYO1E, ARHGEF19, ARHGEF9, GAS7, NEBL, NCK2, ARHGAP32, PLCG1, LASP1, SRGAP3, FCHSD1, TNK2, SH3GL1, MAP3K11, KALRN	891	206	10057	1.64378	0.96825	0.350292	10.835
Annotation Cluster 11	Enrichment Score: 2.6716231249101074
Category	Term	Count	%	PValue	Genes	List Total	Pop Hits	Pop Total	Fold Enrichment	Bonferroni	Benjamini	FDR
GOTERM_BP_DIRECT	GO:0048015~phosphatidylinositol-mediated signaling	21	1.47472	0.000171979	FGFR1, FGFR4, FGF7, FGFR3, ERBB4, GRB2, PDGFA, PIK3CD, RPS6KB1, IRS1, PTEN, TRAT1, IGF1R, TNRC6C, GAB2, EREG, PDGFRA, AGO1, HBEGF, AGO4, FGF1	1307	106	16792	2.54531	0.519305	0.0547897	0.321269
GOTERM_BP_DIRECT	GO:0046854~phosphatidylinositol phosphorylation	19	1.33427	0.000295159	FGFR1, FGFR4, FGF7, FGFR3, ERBB4, GRB2, PDGFA, PIK3CD, PIP5K1A, IRS1, TRAT1, EREG, PIKFYVE, PDGFRA, EFR3A, HBEGF, FGF1, IP6K1, EFR3B	1307	94	16792	2.59688	0.71557	0.0712882	0.550777
GOTERM_MF_DIRECT	GO:0005088~Ras guanyl-nucleotide exchange factor activity	21	1.47472	0.000542719	FGFR1, FGFR4, FGF7, FGFR3, ERBB4, GRB2, PDGFA, GRIN1, RASGEF1A, IRS1, LAT, RASGRP3, EREG, SOS1, PDGFRA, HBEGF, SPTBN1, ANGPT1, FGF1, GFRA2, CALM1	1317	115	16881	2.34064	0.482652	0.0637792	0.87505
GOTERM_MF_DIRECT	GO:0046934~phosphatidylinositol-4,5-bisphosphate 3-kinase activity	14	0.983146	0.000835485	FGFR1, FGFR4, FGF7, FGFR3, EREG, ERBB4, PDGFA, GRB2, PIK3CD, PDGFRA, HBEGF, FGF1, IRS1, TRAT1	1317	62	16881	2.89433	0.63749	0.0750856	1.3441
GOTERM_BP_DIRECT	GO:0014066~regulation of phosphatidylinositol 3-kinase signaling	16	1.1236	0.000875711	FGFR1, FGFR4, FGF7, FGFR3, ERBB4, GRB2, PDGFA, PIK3CD, PIP5K1A, IRS1, TRAT1, PPP1R16B, EREG, PDGFRA, HBEGF, FGF1	1307	78	16792	2.63543	0.976038	0.113402	1.62574
GOTERM_BP_DIRECT	GO:0036092~phosphatidylinositol-3-phosphate biosynthetic process	10	0.702247	0.0122374	FGFR1, FGFR4, FGFR3, FGF7, GRB2, PIK3CD, PIKFYVE, FGF1, PIK3R3, IRS1	1307	49	16792	2.62199	1	0.489475	20.5756
GOTERM_MF_DIRECT	GO:0016303~1-phosphatidylinositol-3-kinase activity	9	0.632022	0.0166616	FGFR1, FGFR4, FGFR3, FGF7, GRB2, PIK3CD, FGF1, PIK3R3, IRS1	1317	43	16881	2.68279	1	0.364459	23.8164
GOTERM_BP_DIRECT	GO:0008543~fibroblast growth factor receptor signaling pathway	11	0.772472	0.103087	RBFOX2, FGFR1, FGFR4, FGFR3, FGF7, NDST1, GRB2, CBL, RAB14, FGF1, TRIM71	1307	82	16792	1.72348	1	0.901413	86.9384
Annotation Cluster 12	Enrichment Score: 2.651173528771823
Category	Term	Count	%	PValue	Genes	List Total	Pop Hits	Pop Total	Fold Enrichment	Bonferroni	Benjamini	FDR
UP_KEYWORDS	Ubl conjugation pathway	76	5.33708	3.9721e-05	SH3RF1, PHF23, RNF216, CDC16, ZNRF1, ZYG11B, FBXL19, TRIM2, MGRN1, DCAF10, BTBD1, FBXO28, RNF38, KLHL21, ITCH, FBXO21, DTX3L, TRIM41, SOCS6, UBR2, HERC3, HERC2, HLTF, USP28, DCAF5, TRIM38, SENP1, DCAF8, KDM2A, TRIM33, MED8, UCHL5, ASB1, CAND2, ANAPC7, TNFAIP3, USP24, ZER1, ASB6, FBXO11, NEURL1, UBE2Z, XIAP, UBA6, TRIM71, TRIM11, MYCBP2, UBE2R2, CYLD, FBXW7, OTUD7B, RNF11, DYRK2, FBXO9, UNKL, TRAF…	1424	680	20581	1.61533	0.0181451	0.000610205	0.0565316
GOTERM_BP_DIRECT	GO:0016567~protein ubiquitination	47	3.30056	0.000549722	SH3RF1, BACH2, XIAP, UBA6, MYCBP2, TRIM11, ZYG11B, FBXW7, TRIM2, TRIM3, DCAF10, RNF38, KLHL21, ITCH, FBXO21, FBXO9, RC3H1, TRAF3, VHL, CBL, SOCS6, TRIM41, SPSB4, HERC2, TRIM24, TMEM189, TSPAN17, UBE2Q1, DCAF5, TULP4, DCAF8, VCP, TRIM33, AKTIP, MED8, ASB1, TRPC4AP, CAND2, NAIP, FBXO32, FBXO33, MDM4, TNFAIP3, ZER1, FBXO11, MED1, ASB6	1307	359	16792	1.68202	0.903856	0.0929699	1.02349
GOTERM_MF_DIRECT	GO:0004842~ubiquitin-protein transferase activity	38	2.66854	0.0153484	BACH2, XIAP, RNF216, ZNRF1, TRIM71, UBE2R2, ZYG11B, TRIM2, FBXW7, MGRN1, RNF38, RNF11, KLHL21, ITCH, FBXO21, FBXO9, UNKL, TRAF3, VHL, DTX3L, CBL, HERC3, UBR2, TRIM25, HERC2, TRIM24, TSPAN17, RNF8, UBE2E3, TRIM33, AREL1, NAIP, FBXO32, TNFAIP3, RNF40, ZER1, FBXO11, NEURL1	1317	329	16881	1.48047	1	0.360509	22.1525
GOTERM_MF_DIRECT	GO:0016874~ligase activity	29	2.03652	0.0741444	SH3RF1, XIAP, RNF216, ZNRF1, TRIM71, TRIM11, MYCBP2, TRIM2, MGRN1, RNF38, UNKL, TRAF3, DTX3L, CBL, TRIM41, HERC3, UBR2, HERC2, TRIM24, HLTF, RNF8, TRIM38, TRIM33, AREL1, MEX3C, TNFAIP3, PCCB, RNF40, NEURL1	1317	270	16881	1.37672	1	0.634183	71.2701
Annotation Cluster 13	Enrichment Score: 2.393470666382718
Category	Term	Count	%	PValue	Genes	List Total	Pop Hits	Pop Total	Fold Enrichment	Bonferroni	Benjamini	FDR
UP_KEYWORDS	Bromodomain	11	0.772472	0.000241187	TRIM66, BRWD1, TRIM33, KMT2A, BRD4, TRIM24, BAZ2B, SMARCA2, ZMYND8, BRD9, TAF1L	1424	39	20581	4.07647	0.105241	0.00277616	0.342805
INTERPRO	IPR001487:Bromodomain	11	0.772472	0.000998452	TRIM66, BRWD1, TRIM33, KMT2A, BRD4, TRIM24, BAZ2B, SMARCA2, ZMYND8, BRD9, TAF1L	1382	43	18559	3.43535	0.860951	0.116009	1.70037
SMART	SM00297:BROMO	11	0.772472	0.00300135	TRIM66, BRWD1, TRIM33, KMT2A, BRD4, TRIM24, BAZ2B, SMARCA2, ZMYND8, BRD9, TAF1L	891	42	10057	2.9562	0.719584	0.272303	4.13861
GOTERM_MF_DIRECT	GO:0070577~lysine-acetylated histone binding	6	0.421348	0.0103757	KMT2A, BRD4, TRIM24, ZMYND8, BRD9, TAF1L	1317	18	16881	4.27259	0.999997	0.296524	15.5374
UP_SEQ_FEATURE	domain:Bromo	7	0.491573	0.0144739	TRIM66, TRIM33, TRIM24, BAZ2B, SMARCA2, ZMYND8, BRD9	1422	29	20063	3.40562	1	0.752965	23.6956
INTERPRO	IPR018359:Bromodomain, conserved site	6	0.421348	0.0401395	BRWD1, BRD4, TRIM24, BAZ2B, SMARCA2, TAF1L	1382	26	18559	3.09902	1	0.770327	50.5063
Annotation Cluster 14	Enrichment Score: 2.2985174580316303
Category	Term	Count	%	PValue	Genes	List Total	Pop Hits	Pop Total	Fold Enrichment	Bonferroni	Benjamini	FDR
UP_SEQ_FEATURE	region of interest:Modulating	7	0.491573	0.000228456	THRA, RARG, THRB, RXRA, NR3C1, RORA, RARB	1422	14	20063	7.0545	0.592776	0.0721323	0.422917
UP_SEQ_FEATURE	region of interest:Ligand-binding	9	0.632022	0.000888751	PPARA, THRA, RARG, THRB, RXRA, RORA, RARB, NR5A2, NR5A1	1422	30	20063	4.2327	0.969685	0.207906	1.63576
INTERPRO	IPR013088:Zinc finger, NHR/GATA-type	13	0.912921	0.000990258	PPARA, RARG, THRA, THRB, RXRA, NR3C1, RORA, TRPS1, GATAD2B, RARB, NR2F2, NR5A2, NR5A1	1382	58	18559	3.00997	0.85868	0.122298	1.68653
UP_SEQ_FEATURE	zinc finger region:NR C4-type	11	0.772472	0.000996784	PPARA, THRA, RARG, THRB, RXRA, NR3C1, RORA, RARB, NR5A2, NR2F2, NR5A1	1422	45	20063	3.44887	0.980185	0.217359	1.83286
UP_SEQ_FEATURE	DNA-binding region:Nuclear receptor	11	0.772472	0.000996784	PPARA, THRA, RARG, THRB, RXRA, NR3C1, RORA, RARB, NR5A2, NR2F2, NR5A1	1422	45	20063	3.44887	0.980185	0.217359	1.83286
INTERPRO	IPR001628:Zinc finger, nuclear hormone receptor-type	11	0.772472	0.00173141	PPARA, THRA, RARG, THRB, RXRA, NR3C1, RORA, RARB, NR5A2, NR2F2, NR5A1	1382	46	18559	3.2113	0.967369	0.173155	2.93123
INTERPRO	IPR001723:Steroid hormone receptor	11	0.772472	0.00205516	PPARA, THRA, RARG, THRB, RXRA, NR3C1, RORA, RARB, NR5A2, NR2F2, NR5A1	1382	47	18559	3.14298	0.982805	0.192529	3.47027
GOTERM_BP_DIRECT	GO:0030522~intracellular receptor signaling pathway	10	0.702247	0.00209469	DCBLD2, PPARA, THRA, NCOA2, THRB, RORA, NR5A2, NR2F2, AHR, NR5A1	1307	38	16792	3.38098	0.999868	0.209442	3.84714
INTERPRO	IPR000536:Nuclear hormone receptor, ligand-binding, core	11	0.772472	0.00242593	PPARA, THRA, RARG, THRB, RXRA, NR3C1, RORA, RARB, NR5A2, NR2F2, NR5A1	1382	48	18559	3.0775	0.991746	0.213256	4.08415
GOTERM_MF_DIRECT	GO:0003707~steroid hormone receptor activity	12	0.842697	0.00353001	PPARA, THRA, RARG, THRB, RXRA, ABHD2, NR3C1, RORA, RARB, NR5A2, NR2F2, NR5A1	1317	56	16881	2.74666	0.986336	0.16379	5.5644
SMART	SM00399:ZnF_C4	11	0.772472	0.00602177	PPARA, THRA, RARG, THRB, RXRA, NR3C1, RORA, RARB, NR5A2, NR2F2, NR5A1	891	46	10057	2.69914	0.922301	0.346765	8.14245
SMART	SM00430:HOLI	11	0.772472	0.00822711	PPARA, THRA, RARG, THRB, RXRA, NR3C1, RORA, RARB, NR5A2, NR2F2, NR5A1	891	48	10057	2.58668	0.969635	0.321773	10.9671
GOTERM_BP_DIRECT	GO:0043401~steroid hormone mediated signaling pathway	11	0.772472	0.0117099	PPARA, THRA, RARG, THRB, RXRA, ABHD2, RORA, RARB, NR5A2, NR2F2, NR5A1	1307	57	16792	2.47939	1	0.483193	19.7782
GOTERM_BP_DIRECT	GO:0006367~transcription initiation from RNA polymerase II promoter	20	1.40449	0.0268755	PPARA, RARG, THRA, THRB, RXRA, MAML1, NR3C1, RORA, MED13, GTF2H1, TAF11, MED15, MED8, RARB, YAP1, RBPJ, NR5A2, TAF1L, NR5A1, MED1	1307	152	16792	1.69049	1	0.63861	39.9323
UP_SEQ_FEATURE	region of interest:Hinge	6	0.421348	0.0444708	LAMP2, RARG, RXRA, NR3C1, RORA, RARB	1422	28	20063	3.02336	1	0.910821	56.9926
GOTERM_MF_DIRECT	GO:0003708~retinoic acid receptor activity	3	0.210674	0.0518157	RARG, RXRA, RARB	1317	5	16881	7.69066	1	0.567799	57.7435
GOTERM_MF_DIRECT	GO:0004879~RNA polymerase II transcription factor activity, ligand-activated sequence-specific DNA binding	7	0.491573	0.0576714	PPARA, RXRA, RORA, NR5A2, NR2F2, AHR, NR5A1	1317	36	16881	2.49234	1	0.589462	61.776
GOTERM_BP_DIRECT	GO:0048384~retinoic acid receptor signaling pathway	4	0.280899	0.160235	RARG, RXRA, TBX1, RARB	1307	18	16792	2.85505	1	0.958351	96.1889
Annotation Cluster 15	Enrichment Score: 2.2788340021942437
Category	Term	Count	%	PValue	Genes	List Total	Pop Hits	Pop Total	Fold Enrichment	Bonferroni	Benjamini	FDR
INTERPRO	IPR013083:Zinc finger, RING/FYVE/PHD-type	65	4.56461	4.96895e-07	BMI1, SH3RF1, MLPH, PHF23, ZNRF1, ZFYVE21, FBXL19, JADE1, JADE2, TRIM2, TRIM3, MGRN1, ZFYVE16, RNF38, LONRF2, RC3H1, ZFYVE1, KDM7A, DTX3L, TRIM41, BSN, HLTF, TRIM38, KDM2A, ZFYVE27, TRIM33, MTF2, ZMIZ1, PYGO2, RNF24, MDM4, ANKFY1, NEURL1, KMT2D, ING3, KMT2A, FHL1, EEA1, RIMS2, TRIM71, ZMYND8, TRIM11, MYCBP2, TRIM66, TRIM67, MAP3K1, PIKFYVE, RNF11, MLLT6, BAZ2B, PHF20L1, FYCO1, TRAF3, WDFY2, CBL, …	1382	453	18559	1.92691	0.000980886	0.000490563	0.000853063
UP_SEQ_FEATURE	zinc finger region:RING-type	31	2.17697	0.00088106	BMI1, KMT2D, SH3RF1, XIAP, TRIM71, TRIM11, TRIM2, TRIM3, MGRN1, MAP3K1, RNF38, RNF11, LONRF2, UNKL, TRAF3, DTX3L, CBL, TRIM41, TRIM25, TRIM24, HLTF, RNF8, TRIM38, BFAR, TRIM33, MEX3C, RNF157, RNF24, MDM4, RNF40, NEURL1	1422	230	20063	1.90165	0.968754	0.219298	1.62171
INTERPRO	IPR001841:Zinc finger, RING-type	35	2.45787	0.00737647	BMI1, KMT2D, SH3RF1, XIAP, ZNRF1, TRIM71, MYCBP2, TRIM11, TRIM2, TRIM3, TRIM67, MGRN1, MAP3K1, RNF38, RNF11, LONRF2, RC3H1, UNKL, TRAF3, DTX3L, CBL, TRIM41, TRIM25, TRIM24, HLTF, RNF8, TRIM38, BFAR, TRIM33, MEX3C, RNF157, RNF24, MDM4, RNF40, NEURL1	1382	295	18559	1.59328	1	0.418169	11.9362
INTERPRO	IPR017907:Zinc finger, RING-type, conserved site	21	1.47472	0.0263734	BMI1, SH3RF1, DTX3L, CBL, TRIM41, TRIM25, TRIM24, HLTF, TRIM71, TRIM11, RNF8, TRIM38, BFAR, TRIM2, TRIM67, TRIM3, TRIM33, LONRF2, RNF40, RC3H1, TRAF3	1382	169	18559	1.6687	1	0.690574	36.7993
SMART	SM00184:RING	30	2.10674	0.0619046	BMI1, KMT2D, SH3RF1, XIAP, ZNRF1, TRIM71, MYCBP2, TRIM11, TRIM2, TRIM67, TRIM3, MGRN1, RNF38, RNF11, LONRF2, RC3H1, DTX3L, CBL, TRIM41, TRIM25, TRIM24, HLTF, RNF8, TRIM38, BFAR, TRIM33, MEX3C, RNF157, RNF24, RNF40	891	244	10057	1.38778	1	0.67577	59.2853
GOTERM_MF_DIRECT	GO:0016874~ligase activity	29	2.03652	0.0741444	SH3RF1, XIAP, RNF216, ZNRF1, TRIM71, TRIM11, MYCBP2, TRIM2, MGRN1, RNF38, UNKL, TRAF3, DTX3L, CBL, TRIM41, HERC3, UBR2, HERC2, TRIM24, HLTF, RNF8, TRIM38, TRIM33, AREL1, MEX3C, TNFAIP3, PCCB, RNF40, NEURL1	1317	270	16881	1.37672	1	0.634183	71.2701
UP_KEYWORDS	Ligase	28	1.96629	0.285809	SH3RF1, XIAP, UBA6, RNF216, ZNRF1, TRIM71, TTLL3, TRIM11, MYCBP2, TRIM2, MGRN1, RNF38, UNKL, TRAF3, DTX3L, CBL, TRIM41, UBR2, TRIM25, TRIM24, HLTF, RNF8, TRIM38, TRIM33, MEX3C, TNFAIP3, PCCB, NEURL1	1424	347	20581	1.16623	1	0.702488	99.1703
Annotation Cluster 16	Enrichment Score: 2.1137261630388138
Category	Term	Count	%	PValue	Genes	List Total	Pop Hits	Pop Total	Fold Enrichment	Bonferroni	Benjamini	FDR
UP_SEQ_FEATURE	domain:SH3 1	9	0.632022	0.00529506	NCK2, SH3RF1, TSPOAP1, SH3PXD2A, SORBS1, SORBS2, GRB2, FCHSD1, KALRN	1422	39	20063	3.25592	1	0.538451	9.37857
UP_SEQ_FEATURE	domain:SH3 2	9	0.632022	0.0062164	NCK2, SH3RF1, TSPOAP1, SH3PXD2A, SORBS1, SORBS2, GRB2, FCHSD1, KALRN	1422	40	20063	3.17453	1	0.546582	10.923
UP_SEQ_FEATURE	domain:SH3 3	6	0.421348	0.0138488	NCK2, SH3RF1, TSPOAP1, SH3PXD2A, SORBS1, SORBS2	1422	21	20063	4.03114	1	0.754878	22.7928
Annotation Cluster 17	Enrichment Score: 2.097952378501844
Category	Term	Count	%	PValue	Genes	List Total	Pop Hits	Pop Total	Fold Enrichment	Bonferroni	Benjamini	FDR
GOTERM_MF_DIRECT	GO:0004713~protein tyrosine kinase activity	22	1.54494	0.00145696	FGFR1, FGFR4, FGFR3, FGF7, ERBB4, MAP2K4, DSTYK, ERLIN2, TRIM24, TTN, CAMKK2, IGF1R, EREG, CLK3, FGFR1OP2, HBEGF, TNK2, DYRK2, FGF1, MAP2K7, MAP2K6, MAP3K11	1317	133	16881	2.12023	0.829674	0.111306	2.3329
GOTERM_BP_DIRECT	GO:0018108~peptidyl-tyrosine phosphorylation	22	1.54494	0.00767047	FGFR1, FGFR4, FGF7, FGFR3, ERBB4, MAP2K4, DSTYK, ERLIN2, TRIM24, TTN, CAMKK2, EREG, CLK3, FGFR1OP2, NTRK2, NPTN, PDGFRA, HBEGF, DYRK2, FGF1, MAP2K7, MAP2K6	1307	153	16792	1.84739	1	0.400952	13.4165
UP_KEYWORDS	Tyrosine-protein kinase	14	0.983146	0.0454854	FGFR1, FGFR4, FGFR3, ERBB4, MAP2K4, DSTYK, IGF1R, CLK3, NTRK2, PDGFRA, TNK2, DYRK2, MAP2K7, MAP2K6	1424	112	20581	1.80662	1	0.251743	48.455
Annotation Cluster 18	Enrichment Score: 2.0202031646663445
Category	Term	Count	%	PValue	Genes	List Total	Pop Hits	Pop Total	Fold Enrichment	Bonferroni	Benjamini	FDR
INTERPRO	IPR002165:Plexin	9	0.632022	0.000427436	SEMA4G, ATRNL1, SEMA4F, PLXNA2, PLXDC1, PLXDC2, ATRN, SEMA4C, SEMA4D	1382	26	18559	4.64853	0.57017	0.0809701	0.73129
GOTERM_BP_DIRECT	GO:0001755~neural crest cell migration	12	0.842697	0.000519425	SEMA5A, HIF1A, SEMA4G, ERBB4, PHACTR4, SEMA4F, EFNB1, SEMA3F, SEMA4C, TBX1, SEMA4D, ACVR1	1307	45	16792	3.42606	0.890607	0.0956891	0.967345
KEGG_PATHWAY	hsa04360:Axon guidance	21	1.47472	0.0029892	ABLIM1, ABLIM2, NRP1, ROCK2, PLXNA2, EFNB1, NTNG1, PPP3R2, DPYSL2, CXCL12, SEMA5A, NCK2, SEMA4G, SEMA4F, SEMA3F, CFL1, SEMA4C, SRGAP3, NFATC4, EFNA5, SEMA4D	563	127	6910	2.02948	0.538082	0.0743295	3.83295
GOTERM_MF_DIRECT	GO:0038191~neuropilin binding	6	0.421348	0.00442428	SEMA4G, SEMA4F, SEMA3F, VEGFA, SEMA4C, SEMA4D	1317	15	16881	5.12711	0.995406	0.193716	6.92718
INTERPRO	IPR016201:Plexin-like fold	10	0.702247	0.00448621	SEMA5A, SEMA4G, ATRNL1, SEMA4F, PLXNA2, SEMA3F, PLXDC2, ATRN, SEMA4C, SEMA4D	1382	44	18559	3.05207	0.999861	0.332119	7.42881
UP_SEQ_FEATURE	domain:PSI	5	0.351124	0.00782372	SEMA4G, SEMA4F, PLXDC2, SEMA4C, SEMA4D	1422	12	20063	5.87875	1	0.59681	13.5577
SMART	SM00423:PSI	10	0.702247	0.0098899	SEMA5A, SEMA4G, ATRNL1, SEMA4F, PLXNA2, SEMA3F, PLXDC2, ATRN, SEMA4C, SEMA4D	891	42	10057	2.68746	0.985068	0.343233	13.0432
GOTERM_BP_DIRECT	GO:0071526~semaphorin-plexin signaling pathway	8	0.561798	0.0120467	SEMA5A, NRP1, SEMA4G, SEMA4F, PLXNA2, SEMA3F, SEMA4C, SEMA4D	1307	33	16792	3.1146	1	0.48848	20.2882
GOTERM_BP_DIRECT	GO:0048843~negative regulation of axon extension involved in axon guidance	7	0.491573	0.0130345	SEMA5A, NRP1, SEMA4G, SEMA4F, SEMA3F, SEMA4C, SEMA4D	1307	26	16792	3.45901	1	0.494117	21.7662
INTERPRO	IPR027231:Semaphorin	6	0.421348	0.013677	SEMA5A, SEMA4G, SEMA4F, SEMA3F, SEMA4C, SEMA4D	1382	20	18559	4.02873	1	0.572565	21.0556
GOTERM_BP_DIRECT	GO:0050919~negative chemotaxis	8	0.561798	0.0141774	SEMA5A, SEMA4G, SEMA4F, PDGFA, SEMA3F, SEMA4C, EFNA5, SEMA4D	1307	34	16792	3.023	1	0.511031	23.4439
GOTERM_MF_DIRECT	GO:0045499~chemorepellent activity	7	0.491573	0.0158513	SEMA5A, SEMA4G, SEMA4F, SEMA3F, SEMA4C, EFNA5, SEMA4D	1317	27	16881	3.32312	1	0.356514	22.7937
UP_SEQ_FEATURE	domain:Sema	7	0.491573	0.0198929	SEMA5A, SEMA4G, SEMA4F, PLXNA2, SEMA3F, SEMA4C, SEMA4D	1422	31	20063	3.1859	1	0.807178	31.1138
INTERPRO	IPR001627:Semaphorin/CD100 antigen	7	0.491573	0.0247326	SEMA5A, SEMA4G, SEMA4F, PLXNA2, SEMA3F, SEMA4C, SEMA4D	1382	31	18559	3.03237	1	0.683445	34.9457
GOTERM_MF_DIRECT	GO:0030215~semaphorin receptor binding	6	0.421348	0.0294835	SEMA5A, SEMA4G, SEMA4F, SEMA3F, SEMA4C, SEMA4D	1317	23	16881	3.34377	1	0.454209	38.4005
SMART	SM00630:Sema	7	0.491573	0.0513187	SEMA5A, SEMA4G, SEMA4F, PLXNA2, SEMA3F, SEMA4C, SEMA4D	891	31	10057	2.54875	1	0.65395	52.3264
UP_SEQ_FEATURE	domain:Ig-like C2-type	12	0.842697	0.123832	CD96, IL18BP, SEMA4G, SEMA4F, SEMA3F, SEMA4C, NPTN, PTPRT, CNTFR, SEMA4D, IL6R, KALRN	1422	105	20063	1.61246	1	0.986855	91.3892
Annotation Cluster 19	Enrichment Score: 1.7732601558259111
Category	Term	Count	%	PValue	Genes	List Total	Pop Hits	Pop Total	Fold Enrichment	Bonferroni	Benjamini	FDR
UP_SEQ_FEATURE	DNA-binding region:Basic motif	24	1.68539	0.00117922	MAFG, BACH2, FOSL2, MYCL, AHR, USF3, ATF2, BATF, TCF21, MAX, AHRR, NPAS3, NCOA2, HIF1A, ATF3, TFEC, MNT, CREB3L2, MGA, MLXIP, MYOG, NEUROD4, CREB3L3, CLOCK	1422	163	20063	2.0774	0.990337	0.227209	2.16486
INTERPRO	IPR013767:PAS fold	6	0.421348	0.0109133	AHRR, NPAS3, HIF1A, NCOA2, AHR, CLOCK	1382	19	18559	4.24076	1	0.514418	17.1707
UP_SEQ_FEATURE	domain:Helix-loop-helix motif	16	1.1236	0.0157369	MYCL, AHR, USF3, MAX, TCF21, AHRR, NPAS3, NCOA2, HIF1A, TFEC, MNT, MGA, MLXIP, NEUROD4, MYOG, CLOCK	1422	115	20063	1.96299	1	0.757678	25.4892
SMART	SM00091:PAS	7	0.491573	0.0193642	AHRR, NPAS3, HIF1A, NCOA2, PER1, AHR, CLOCK	891	25	10057	3.16045	0.999744	0.446124	24.0398
GOTERM_MF_DIRECT	GO:0046983~protein dimerization activity	20	1.40449	0.0242929	E2F1, HNF1A, HPS4, TBX1, CELSR1, STK4, POLR2J2, MYCL, AHR, USF3, TCF21, AHRR, NPAS3, NCOA2, TFEC, MNT, MGA, MLXIP, NEUROD4, CLOCK	1317	150	16881	1.70904	1	0.418899	32.8444
INTERPRO	IPR011598:Myc-type, basic helix-loop-helix (bHLH) domain	16	1.1236	0.0251263	MYCL, AHR, USF3, MAX, TCF21, AHRR, NPAS3, NCOA2, HIF1A, TFEC, MNT, MGA, MLXIP, NEUROD4, MYOG, CLOCK	1382	116	18559	1.85229	1	0.680897	35.3951
INTERPRO	IPR000014:PAS domain	7	0.491573	0.03742	AHRR, NPAS3, HIF1A, NCOA2, PER1, AHR, CLOCK	1382	34	18559	2.76481	1	0.752133	48.0429
SMART	SM00353:HLH	16	1.1236	0.072734	MYCL, AHR, USF3, MAX, TCF21, AHRR, NPAS3, NCOA2, HIF1A, TFEC, MNT, MGA, MLXIP, NEUROD4, MYOG, CLOCK	891	113	10057	1.5982	1	0.721326	65.4185
Annotation Cluster 20	Enrichment Score: 1.6346904156094375
Category	Term	Count	%	PValue	Genes	List Total	Pop Hits	Pop Total	Fold Enrichment	Bonferroni	Benjamini	FDR
UP_SEQ_FEATURE	region of interest:Interaction with calmodulin	4	0.280899	0.00999364	ADCY1, ADD3, ADD2, ADD1	1422	7	20063	8.06229	1	0.666135	16.998
INTERPRO	IPR001303:Class II aldolase/adducin N-terminal	3	0.210674	0.0300021	ADD3, ADD2, ADD1	1382	4	18559	10.0718	1	0.72197	40.7236
SMART	SM01007:SM01007	3	0.210674	0.0415962	ADD3, ADD2, ADD1	891	4	10057	8.46549	1	0.652556	44.9769
Annotation Cluster 21	Enrichment Score: 1.6322395667070215
Category	Term	Count	%	PValue	Genes	List Total	Pop Hits	Pop Total	Fold Enrichment	Bonferroni	Benjamini	FDR
UP_SEQ_FEATURE	DNA-binding region:Basic motif	24	1.68539	0.00117922	MAFG, BACH2, FOSL2, MYCL, AHR, USF3, ATF2, BATF, TCF21, MAX, AHRR, NPAS3, NCOA2, HIF1A, ATF3, TFEC, MNT, CREB3L2, MGA, MLXIP, MYOG, NEUROD4, CREB3L3, CLOCK	1422	163	20063	2.0774	0.990337	0.227209	2.16486
UP_SEQ_FEATURE	domain:Leucine-zipper	18	1.26404	0.00248234	E2F1, MAFG, BACH2, FOSL2, GRAMD4, MYCL, ATF2, BATF, MAX, TSC22D3, TCF20, ATF3, MNT, CREB3L2, MLXIP, CREB3L3, MLLT6, MYB	1422	113	20063	2.24745	0.999943	0.334486	4.50558
INTERPRO	IPR004827:Basic-leucine zipper domain	8	0.561798	0.104113	BATF, MAFG, ATF3, FOSL2, BACH2, CREB3L2, CREB3L3, ATF2	1382	54	18559	1.98949	1	0.922271	84.8546
INTERPRO	IPR000837:Fos transforming protein	3	0.210674	0.140588	BATF, ATF3, FOSL2	1382	9	18559	4.47636	1	0.945257	92.5806
SMART	SM00338:BRLZ	8	0.561798	0.161023	BATF, MAFG, ATF3, FOSL2, BACH2, CREB3L2, CREB3L3, ATF2	891	51	10057	1.77056	1	0.851071	91.5315
Annotation Cluster 22	Enrichment Score: 1.6263788515642534
Category	Term	Count	%	PValue	Genes	List Total	Pop Hits	Pop Total	Fold Enrichment	Bonferroni	Benjamini	FDR
UP_SEQ_FEATURE	domain:CUB	6	0.421348	0.00533307	DCBLD2, ATRNL1, KREMEN1, ATRN, ADGRG6, ADGRB3	1422	17	20063	4.97965	1	0.528068	9.44279
INTERPRO	IPR000859:CUB domain	10	0.702247	0.0193689	DCBLD2, NRP1, BMP1, MASP1, ATRNL1, KREMEN1, ATRN, ADGRG6, ZZEF1, ADGRB3	1382	55	18559	2.44165	1	0.647965	28.5225
SMART	SM00042:CUB	8	0.561798	0.127873	DCBLD2, NRP1, BMP1, MASP1, ATRNL1, KREMEN1, ATRN, ADGRG6	891	48	10057	1.88122	1	0.826884	85.3964
Annotation Cluster 23	Enrichment Score: 1.6118692894021205
Category	Term	Count	%	PValue	Genes	List Total	Pop Hits	Pop Total	Fold Enrichment	Bonferroni	Benjamini	FDR
UP_SEQ_FEATURE	repeat:HEAT 8	7	0.491573	0.00151775	PPP2R1B, BTAF1, IPO11, CAND2, TNPO2, KPNB1, TNPO1	1422	19	20063	5.19805	0.997452	0.247532	2.77811
UP_SEQ_FEATURE	repeat:HEAT 5	9	0.632022	0.0026052	PPP2R1B, BTAF1, NIPBL, HTT, IPO11, CAND2, TNPO2, KPNB1, TNPO1	1422	35	20063	3.62803	0.999965	0.336536	4.72352
UP_SEQ_FEATURE	repeat:HEAT 7	7	0.491573	0.00554973	PPP2R1B, BTAF1, IPO11, CAND2, TNPO2, KPNB1, TNPO1	1422	24	20063	4.11513	1	0.529784	9.80798
INTERPRO	IPR001494:Importin-beta, N-terminal	6	0.421348	0.00657648	RANBP17, IPO11, IPO9, TNPO2, KPNB1, TNPO1	1382	17	18559	4.73968	0.999998	0.406227	10.7097
GOTERM_BP_DIRECT	GO:0006607~NLS-bearing protein import into nucleus	7	0.491573	0.00697974	TRPS1, DAG1, KPNA6, NUP54, TNPO2, KPNB1, TNPO1	1307	23	16792	3.91018	1	0.377186	12.282
GOTERM_MF_DIRECT	GO:0008536~Ran GTPase binding	8	0.561798	0.00712698	RANBP17, XPO4, NUP50, IPO11, IPO9, TNPO2, KPNB1, TNPO1	1317	30	16881	3.41807	0.999831	0.244293	10.9346
UP_SEQ_FEATURE	repeat:HEAT 3	10	0.702247	0.007808	PPP2R1B, BTAF1, NIPBL, HTT, TBCD, IPO11, CAND2, TNPO2, KPNB1, TNPO1	1422	50	20063	2.8218	1	0.607016	13.5323
INTERPRO	IPR011989:Armadillo-like helical	28	1.96629	0.00944205	BTAF1, FRYL, AP1G1, CTNND1, ZYG11B, AP2B1, NIPBL, EFR3A, CAB39, PSMD5, TNPO2, KPNB1, TNPO1, EFR3B, PPP2R1B, RANBP17, RRP12, HTT, IPO11, IPO9, HGH1, MON2, ELMO2, SARM1, TBCD, CAND2, KPNA6, ZER1	1382	225	18559	1.67118	1	0.47591	15.0299
UP_SEQ_FEATURE	repeat:HEAT 4	9	0.632022	0.00971519	PPP2R1B, BTAF1, NIPBL, HTT, IPO11, CAND2, TNPO2, KPNB1, TNPO1	1422	43	20063	2.95305	1	0.666051	16.5639
SMART	SM00913:SM00913	6	0.421348	0.0102503	RANBP17, IPO11, IPO9, TNPO2, KPNB1, TNPO1	891	16	10057	4.23274	0.9872	0.327132	13.4873
UP_SEQ_FEATURE	domain:Importin N-terminal	5	0.351124	0.0141206	IPO11, IPO9, TNPO2, KPNB1, TNPO1	1422	14	20063	5.03893	1	0.752896	23.1866
UP_SEQ_FEATURE	repeat:HEAT 6	7	0.491573	0.0170358	PPP2R1B, BTAF1, IPO11, CAND2, TNPO2, KPNB1, TNPO1	1422	30	20063	3.2921	1	0.762476	27.2922
GOTERM_MF_DIRECT	GO:0008139~nuclear localization sequence binding	7	0.491573	0.0188784	NUP153, POM121, KPNA6, TNPO2, KPNB1, TNPO1, NUP58	1317	28	16881	3.20444	1	0.382472	26.5499
GOTERM_BP_DIRECT	GO:0006610~ribosomal protein import into nucleus	4	0.280899	0.0195287	IPO11, TNPO2, KPNB1, TNPO1	1307	8	16792	6.42387	1	0.564665	30.8561
UP_SEQ_FEATURE	repeat:HEAT 2	10	0.702247	0.0200471	PPP2R1B, BTAF1, NIPBL, HTT, TBCD, IPO11, CAND2, TNPO2, KPNB1, TNPO1	1422	58	20063	2.43259	1	0.803093	31.3146
UP_SEQ_FEATURE	repeat:HEAT 1	10	0.702247	0.0200471	PPP2R1B, BTAF1, NIPBL, HTT, TBCD, IPO11, CAND2, TNPO2, KPNB1, TNPO1	1422	58	20063	2.43259	1	0.803093	31.3146
UP_SEQ_FEATURE	repeat:HEAT 13	4	0.280899	0.0291908	PPP2R1B, IPO11, CAND2, TNPO2	1422	10	20063	5.6436	1	0.856504	42.2775
UP_SEQ_FEATURE	repeat:HEAT 12	4	0.280899	0.0291908	PPP2R1B, IPO11, CAND2, TNPO2	1422	10	20063	5.6436	1	0.856504	42.2775
UP_SEQ_FEATURE	repeat:HEAT 11	4	0.280899	0.0380664	PPP2R1B, IPO11, CAND2, TNPO2	1422	11	20063	5.13055	1	0.897472	51.3193
GOTERM_MF_DIRECT	GO:0008565~protein transporter activity	11	0.772472	0.0519115	AP2B1, AP1G1, ZFYVE16, IPO11, CHMP7, KPNA6, IPO9, TNPO2, KPNB1, TNPO1, COG2	1317	72	16881	1.95827	1	0.563812	57.8126
UP_SEQ_FEATURE	repeat:HEAT 15	3	0.210674	0.0829419	PPP2R1B, IPO11, CAND2	1422	7	20063	6.04671	1	0.969007	79.9324
UP_SEQ_FEATURE	repeat:HEAT 9	4	0.280899	0.0851197	PPP2R1B, IPO11, CAND2, TNPO2	1422	15	20063	3.7624	1	0.970792	80.7982
UP_SEQ_FEATURE	repeat:HEAT 10	4	0.280899	0.0851197	PPP2R1B, IPO11, CAND2, TNPO2	1422	15	20063	3.7624	1	0.970792	80.7982
GOTERM_BP_DIRECT	GO:0000059~protein import into nucleus, docking	3	0.210674	0.12372	TNPO2, KPNB1, TNPO1	1307	8	16792	4.8179	1	0.925137	91.5492
UP_SEQ_FEATURE	repeat:HEAT 14	3	0.210674	0.129534	PPP2R1B, IPO11, CAND2	1422	9	20063	4.703	1	0.988565	92.3713
COG_ONTOLOGY	Intracellular trafficking and secretion	6	0.421348	0.184569	STXBP1, KPNA6, TNPO2, SEC24C, KPNB1, TNPO1	148	42	2026	1.9556	0.99854	0.886552	82.9179
GOTERM_CC_DIRECT	GO:0034399~nuclear periphery	4	0.280899	0.201155	NUP153, TNPO2, KPNB1, TNPO1	1353	21	18224	2.56559	1	0.764408	96.5345
GOTERM_BP_DIRECT	GO:0000060~protein import into nucleus, translocation	3	0.210674	0.651941	TNPO2, KPNB1, TNPO1	1307	28	16792	1.37654	1	0.999978	100
Annotation Cluster 24	Enrichment Score: 1.5674537407311981
Category	Term	Count	%	PValue	Genes	List Total	Pop Hits	Pop Total	Fold Enrichment	Bonferroni	Benjamini	FDR
UP_KEYWORDS	Guanine-nucleotide releasing factor	22	1.54494	0.00142725	ARHGEF3, DENND5A, RALGPS2, ABR, RALGPS1, HPS4, ARHGEF19, RASGEF1A, ARHGEF9, FARP1, RGL1, DENND1B, PLEKHG4, GAPVD1, RASGRP3, TIAM1, SOS1, RASGRP2, ARHGEF40, ST5, NET1, KALRN	1424	149	20581	2.13399	0.482338	0.014853	2.01274
GOTERM_BP_DIRECT	GO:0035023~regulation of Rho protein signal transduction	14	0.983146	0.00937658	DLC1, ARHGEF3, ABR, FLOT1, ARHGEF19, ARHGEF9, FARP1, PLEKHG4, TIAM1, SOS1, ARHGEF40, KALRN, NET1, ALS2CL	1307	81	16792	2.2206	1	0.431706	16.1597
INTERPRO	IPR000219:Dbl homology (DH) domain	12	0.842697	0.0153209	PLEKHG4, ARHGEF3, ABR, TIAM1, SOS1, ARHGEF19, ARHGEF40, ARHGEF9, FARP1, ALS2CL, NET1, KALRN	1382	71	18559	2.26971	1	0.603084	23.2844
GOTERM_MF_DIRECT	GO:0005089~Rho guanyl-nucleotide exchange factor activity	12	0.842697	0.0358436	PLEKHG4, ARHGEF3, ABR, TIAM1, SOS1, ARHGEF19, ARHGEF40, ARHGEF9, FARP1, ALS2CL, NET1, KALRN	1317	77	16881	1.99757	1	0.478822	44.6207
UP_SEQ_FEATURE	domain:DH	10	0.702247	0.049733	PLEKHG4, ARHGEF3, ABR, TIAM1, SOS1, ARHGEF19, ARHGEF40, ARHGEF9, FARP1, NET1	1422	68	20063	2.07485	1	0.923582	61.1799
SMART	SM00325:RhoGEF	10	0.702247	0.144133	PLEKHG4, ARHGEF3, ABR, TIAM1, SOS1, ARHGEF19, ARHGEF9, FARP1, NET1, KALRN	891	68	10057	1.6599	1	0.839389	88.7919
INTERPRO	IPR001331:Guanine-nucleotide dissociation stimulator, CDC24, conserved site	4	0.280899	0.202384	ARHGEF3, ABR, TIAM1, NET1	1382	21	18559	2.55792	1	0.975807	97.9393
Annotation Cluster 25	Enrichment Score: 1.5549968513108945
Category	Term	Count	%	PValue	Genes	List Total	Pop Hits	Pop Total	Fold Enrichment	Bonferroni	Benjamini	FDR
KEGG_PATHWAY	hsa04931:Insulin resistance	17	1.19382	0.0133181	PPARA, CRTC2, PTPRF, PIK3CD, PRKAB2, RPS6KB1, PPP1CB, IRS1, PTEN, PPARGC1B, RPS6KA3, SLC2A1, CREB3L2, MLXIP, CREB3L3, PRKAA2, PIK3R3	563	108	6910	1.93195	0.968544	0.158827	16.0577
KEGG_PATHWAY	hsa04152:AMPK signaling pathway	17	1.19382	0.0377276	PPP2R1B, CRTC2, PFKFB2, PRKAB2, PIK3CD, RPS6KB1, ADIPOQ, IRS1, CAMKK2, IGF1R, TSC1, CREB3L2, RAB14, CAB39, PRKAA2, CREB3L3, PIK3R3	563	122	6910	1.71025	0.999951	0.246848	39.4728
KEGG_PATHWAY	hsa04150:mTOR signaling pathway	10	0.702247	0.0430435	RPS6KA3, TSC1, PIK3CD, RPS6KB1, CAB39, PRKAA2, PIK3R3, PTEN, IRS1, PRKCB	563	58	6910	2.11613	0.999988	0.252529	43.6957
Annotation Cluster 26	Enrichment Score: 1.5234122295742984
Category	Term	Count	%	PValue	Genes	List Total	Pop Hits	Pop Total	Fold Enrichment	Bonferroni	Benjamini	FDR
GOTERM_MF_DIRECT	GO:1990247~N6-methyladenosine-containing RNA binding	4	0.280899	0.0130305	YTHDC1, YTHDF2, HNRNPC, YTHDF3	1317	7	16881	7.32444	1	0.342312	19.1318
UP_SEQ_FEATURE	domain:YTH	3	0.210674	0.0434085	YTHDC1, YTHDF2, YTHDF3	1422	5	20063	8.4654	1	0.908405	56.097
INTERPRO	IPR007275:YTH domain	3	0.210674	0.0475585	YTHDC1, YTHDF2, YTHDF3	1382	5	18559	8.05745	1	0.804286	56.6791
Annotation Cluster 27	Enrichment Score: 1.5145969203962704
Category	Term	Count	%	PValue	Genes	List Total	Pop Hits	Pop Total	Fold Enrichment	Bonferroni	Benjamini	FDR
KEGG_PATHWAY	hsa05231:Choline metabolism in cancer	17	1.19382	0.00709345	PLD1, WASF3, GRB2, PDGFA, WASF2, PIK3CD, RPS6KB1, PIP5K1A, PRKCB, HIF1A, PLCG1, TSC1, DGKD, SOS1, DGKG, PDGFRA, PIK3R3	563	101	6910	2.06584	0.840647	0.122947	8.87493
KEGG_PATHWAY	hsa05214:Glioma	12	0.842697	0.0147572	E2F1, IGF1R, PLCG1, PDGFA, GRB2, SOS1, PIK3CD, PDGFRA, PIK3R3, PTEN, PRKCB, CALM1	563	65	6910	2.26588	0.978414	0.153607	17.6421
KEGG_PATHWAY	hsa04070:Phosphatidylinositol signaling system	11	0.772472	0.273116	PLCG1, DGKD, DGKG, PIK3CD, PIKFYVE, PIP5K1A, IP6K1, PIK3R3, PTEN, PRKCB, CALM1	563	98	6910	1.37764	1	0.607499	98.4463
Annotation Cluster 28	Enrichment Score: 1.505694173894772
Category	Term	Count	%	PValue	Genes	List Total	Pop Hits	Pop Total	Fold Enrichment	Bonferroni	Benjamini	FDR
INTERPRO	IPR017868:Filamin/ABP280 repeat-like	6	0.421348	0.00115132	TRIM2, TRIM3, AREL1, FLNB, TRIM71, MYCBP2	1382	12	18559	6.71454	0.897221	0.125265	1.9583
UP_SEQ_FEATURE	repeat:Filamin	5	0.351124	0.0013916	TRIM2, TRIM3, AREL1, TRIM71, MYCBP2	1422	8	20063	8.81813	0.995812	0.2395	2.55002
INTERPRO	IPR001258:NHL repeat	4	0.280899	0.01733	PAM, TRIM2, TRIM3, TRIM71	1382	8	18559	6.71454	1	0.616754	25.9277
INTERPRO	IPR013017:NHL repeat, subgroup	4	0.280899	0.0245761	PAM, TRIM2, TRIM3, TRIM71	1382	9	18559	5.96848	1	0.689664	34.7662
INTERPRO	IPR014756:Immunoglobulin E-set	15	1.05337	0.0272572	CAMTA1, PLXNA2, PRKAB2, KCNJ2, TRIM71, FLNB, KCNJ14, MYCBP2, TRIM2, TRIM3, AREL1, SNRNP200, TGM2, NFATC4, RBPJ	1382	107	18559	1.88258	1	0.69472	37.777
INTERPRO	IPR001298:Filamin/ABP280 repeat	4	0.280899	0.0332004	TRIM2, TRIM3, FLNB, TRIM71	1382	10	18559	5.37164	1	0.74357	43.9911
UP_SEQ_FEATURE	repeat:NHL 6	3	0.210674	0.0434085	TRIM2, TRIM3, TRIM71	1422	5	20063	8.4654	1	0.908405	56.097
SMART	SM00557:IG_FLMN	4	0.280899	0.0517096	TRIM2, TRIM3, FLNB, TRIM71	891	10	10057	4.51493	1	0.639716	52.6019
UP_SEQ_FEATURE	repeat:NHL 5	4	0.280899	0.0593889	PAM, TRIM2, TRIM3, TRIM71	1422	13	20063	4.34123	1	0.946914	67.8796
UP_SEQ_FEATURE	repeat:NHL 1	4	0.280899	0.0717349	PAM, TRIM2, TRIM3, TRIM71	1422	14	20063	4.03114	1	0.961307	74.8611
UP_SEQ_FEATURE	repeat:NHL 2	4	0.280899	0.0717349	PAM, TRIM2, TRIM3, TRIM71	1422	14	20063	4.03114	1	0.961307	74.8611
UP_SEQ_FEATURE	repeat:NHL 3	4	0.280899	0.0717349	PAM, TRIM2, TRIM3, TRIM71	1422	14	20063	4.03114	1	0.961307	74.8611
UP_SEQ_FEATURE	repeat:NHL 4	4	0.280899	0.0717349	PAM, TRIM2, TRIM3, TRIM71	1422	14	20063	4.03114	1	0.961307	74.8611
INTERPRO	IPR011042:Six-bladed beta-propeller, TolB-like	5	0.351124	0.381821	PAM, TRIM2, TRIM3, LDLR, TRIM71	1382	42	18559	1.5987	1	0.997733	99.9741
Annotation Cluster 29	Enrichment Score: 1.4933507798291976
Category	Term	Count	%	PValue	Genes	List Total	Pop Hits	Pop Total	Fold Enrichment	Bonferroni	Benjamini	FDR
INTERPRO	IPR003619:MAD homology 1, Dwarfin-type	5	0.351124	0.00930689	SMAD3, NFIX, SMAD2, NFIA, NFIB	1382	12	18559	5.59545	1	0.482912	14.8306
SMART	SM00523:DWA	5	0.351124	0.0169248	SMAD3, NFIX, SMAD2, NFIA, NFIB	891	12	10057	4.70305	0.999269	0.452124	21.3392
UP_SEQ_FEATURE	DNA-binding region:CTF/NF-I	3	0.210674	0.0273174	NFIX, NFIA, NFIB	1422	4	20063	10.5818	1	0.847058	40.1759
INTERPRO	IPR019739:CTF transcription factor/nuclear factor 1, conserved site	3	0.210674	0.0300021	NFIX, NFIA, NFIB	1382	4	18559	10.0718	1	0.72197	40.7236
INTERPRO	IPR019548:CTF transcription factor/nuclear factor 1, N-terminal	3	0.210674	0.0300021	NFIX, NFIA, NFIB	1382	4	18559	10.0718	1	0.72197	40.7236
INTERPRO	IPR020604:CTF transcription factor/nuclear factor 1, DNA-binding domain	3	0.210674	0.0300021	NFIX, NFIA, NFIB	1382	4	18559	10.0718	1	0.72197	40.7236
INTERPRO	IPR000647:CTF transcription factor/nuclear factor 1	3	0.210674	0.0300021	NFIX, NFIA, NFIB	1382	4	18559	10.0718	1	0.72197	40.7236
UP_KEYWORDS	DNA replication	9	0.632022	0.324205	RFC5, POLD4, POLH, RFC1, POLA1, NFIX, NFIA, RBMS1, NFIB	1424	94	20581	1.38379	1	0.740275	99.6222
Annotation Cluster 30	Enrichment Score: 1.4781802298311042
Category	Term	Count	%	PValue	Genes	List Total	Pop Hits	Pop Total	Fold Enrichment	Bonferroni	Benjamini	FDR
INTERPRO	IPR024784:Transducer of regulated CREB activity, middle domain	3	0.210674	0.0157776	CRTC3, CRTC2, CRTC1	1382	3	18559	13.4291	1	0.602993	23.8929
INTERPRO	IPR024783:Transducer of regulated CREB activity, N-terminal	3	0.210674	0.0157776	CRTC3, CRTC2, CRTC1	1382	3	18559	13.4291	1	0.602993	23.8929
INTERPRO	IPR024786:Transducer of regulated CREB activity	3	0.210674	0.0157776	CRTC3, CRTC2, CRTC1	1382	3	18559	13.4291	1	0.602993	23.8929
INTERPRO	IPR024785:Transducer of regulated CREB activity, C-terminal	3	0.210674	0.0157776	CRTC3, CRTC2, CRTC1	1382	3	18559	13.4291	1	0.602993	23.8929
GOTERM_MF_DIRECT	GO:0008140~cAMP response element binding protein binding	4	0.280899	0.0374492	CRTC3, CRTC2, CRTC1, ATF2	1317	10	16881	5.12711	1	0.48908	46.095
GOTERM_BP_DIRECT	GO:0032793~positive regulation of CREB transcription factor activity	4	0.280899	0.10583	CRTC3, CRTC2, CRTC1, VEGFA	1307	15	16792	3.42606	1	0.90433	87.6659
GOTERM_BP_DIRECT	GO:0051289~protein homotetramerization	8	0.561798	0.183029	CRTC3, CRTC2, ALDH5A1, CRTC1, RXRA, EVL, KCNJ2, ACADL	1307	60	16792	1.71303	1	0.969798	97.7225
Annotation Cluster 31	Enrichment Score: 1.4758155110476274
Category	Term	Count	%	PValue	Genes	List Total	Pop Hits	Pop Total	Fold Enrichment	Bonferroni	Benjamini	FDR
GOTERM_BP_DIRECT	GO:0030534~adult behavior	9	0.632022	0.00057504	MAFG, SLC1A2, NLGN4X, PAX5, CNTNAP2, NLGN3, NRXN1, PCDH17, PTEN	1307	26	16792	4.4473	0.913689	0.0933439	1.07039
GOTERM_BP_DIRECT	GO:2000463~positive regulation of excitatory postsynaptic potential	6	0.421348	0.0163336	GRIN1, NLGN3, CUX2, NRXN1, RIMS2, PTEN	1307	20	16792	3.85432	1	0.533447	26.5167
GOTERM_BP_DIRECT	GO:0097105~presynaptic membrane assembly	4	0.280899	0.0276236	NLGN4X, NLGN3, NRXN1, PTEN	1307	9	16792	5.71011	1	0.639296	40.7905
GOTERM_BP_DIRECT	GO:0035176~social behavior	9	0.632022	0.0304293	NLGN4X, GRIN1, MECP2, CNTNAP2, TBX1, NLGN3, NRXN1, PTEN, KALRN	1307	48	16792	2.40895	1	0.654022	43.9065
GOTERM_BP_DIRECT	GO:0071625~vocalization behavior	4	0.280899	0.0896319	NLGN4X, CNTNAP2, NLGN3, NRXN1	1307	14	16792	3.67078	1	0.88085	82.7423
GOTERM_BP_DIRECT	GO:0007158~neuron cell-cell adhesion	4	0.280899	0.123069	TNR, NLGN4X, NLGN3, NRXN1	1307	16	16792	3.21194	1	0.926734	91.431
GOTERM_MF_DIRECT	GO:0050839~cell adhesion molecule binding	6	0.421348	0.536199	CADM1, NLGN4X, NPTN, NLGN3, NECTIN3, NRXN1	1317	62	16881	1.24043	1	0.991424	99.9996
Annotation Cluster 32	Enrichment Score: 1.4425982488506732
Category	Term	Count	%	PValue	Genes	List Total	Pop Hits	Pop Total	Fold Enrichment	Bonferroni	Benjamini	FDR
UP_SEQ_FEATURE	domain:Ras-GEF	7	0.491573	0.0144739	RALGPS2, RALGPS1, RASGRP3, SOS1, RASGRP2, RASGEF1A, RGL1	1422	29	20063	3.40562	1	0.752965	23.6956
GOTERM_MF_DIRECT	GO:0005085~guanyl-nucleotide exchange factor activity	17	1.19382	0.0208134	ARHGEF3, RALGPS2, ABR, RALGPS1, LAMTOR1, HPS4, RASGEF1A, HERC2, ARHGEF9, PREB, GAPVD1, RASGRP3, TIAM1, SOS1, RASGRP2, KALRN, NET1	1317	118	16881	1.84663	1	0.393875	28.8604
INTERPRO	IPR001895:Guanine-nucleotide dissociation stimulator CDC25	7	0.491573	0.0212437	RALGPS2, RALGPS1, RASGRP3, SOS1, RASGRP2, RASGEF1A, RGL1	1382	30	18559	3.13345	1	0.653616	30.8325
INTERPRO	IPR023578:Ras guanine nucleotide exchange factor, domain	7	0.491573	0.0212437	RALGPS2, RALGPS1, RASGRP3, SOS1, RASGRP2, RASGEF1A, RGL1	1382	30	18559	3.13345	1	0.653616	30.8325
SMART	SM00147:RasGEF	7	0.491573	0.0445909	RALGPS2, RALGPS1, RASGRP3, SOS1, RASGRP2, RASGEF1A, RGL1	891	30	10057	2.63371	1	0.657666	47.3458
UP_SEQ_FEATURE	domain:N-terminal Ras-GEF	5	0.351124	0.0659171	RASGRP3, SOS1, RASGRP2, RASGEF1A, RGL1	1422	22	20063	3.20659	1	0.957336	71.7722
INTERPRO	IPR000651:Ras-like guanine nucleotide exchange factor, N-terminal	5	0.351124	0.0762443	RASGRP3, SOS1, RASGRP2, RASGEF1A, RGL1	1382	22	18559	3.05207	1	0.883008	74.3737
SMART	SM00229:RasGEFN	5	0.351124	0.0944876	RASGRP3, SOS1, RASGRP2, RASGEF1A, RGL1	891	20	10057	2.82183	1	0.788807	75.2331
Annotation Cluster 33	Enrichment Score: 1.4267757111202453
Category	Term	Count	%	PValue	Genes	List Total	Pop Hits	Pop Total	Fold Enrichment	Bonferroni	Benjamini	FDR
INTERPRO	IPR003649:B-box, C-terminal	6	0.421348	0.00361604	TRIM66, TRIM2, TRIM67, TRIM3, TRIM33, TRIM24	1382	15	18559	5.37164	0.999219	0.288725	6.02981
SMART	SM00502:BBC	6	0.421348	0.00759099	TRIM66, TRIM2, TRIM67, TRIM3, TRIM33, TRIM24	891	15	10057	4.51493	0.960174	0.369008	10.1607
UP_SEQ_FEATURE	zinc finger region:B box-type 2	5	0.351124	0.022929	TRIM66, TRIM67, TRIM33, TRIM24, TRIM71	1422	16	20063	4.40906	1	0.815298	34.9663
INTERPRO	IPR027370:RING-type zinc-finger, LisH dimerisation motif	6	0.421348	0.137365	TRIM2, TRIM3, TRIM33, TRIM25, LONRF2, RC3H1	1382	37	18559	2.17769	1	0.944393	92.0881
INTERPRO	IPR000315:Zinc finger, B-box	10	0.702247	0.155	TRIM38, TRIM66, TRIM2, TRIM67, TRIM3, TRIM33, TRIM41, TRIM24, TRIM71, TRIM11	1382	82	18559	1.63769	1	0.952717	94.4501
SMART	SM00336:BBOX	10	0.702247	0.205221	TRIM38, TRIM66, TRIM2, TRIM67, TRIM3, TRIM33, TRIM41, TRIM24, TRIM71, TRIM11	891	74	10057	1.52531	1	0.879024	96.0435
Annotation Cluster 34	Enrichment Score: 1.4112495211317015
Category	Term	Count	%	PValue	Genes	List Total	Pop Hits	Pop Total	Fold Enrichment	Bonferroni	Benjamini	FDR
INTERPRO	IPR000008:C2 calcium-dependent membrane targeting	21	1.47472	0.0209612	CAPN6, ABR, PIK3CD, PKN2, RIMS2, PTEN, ESYT1, C2CD2L, RIMS4, PRKCB, RIMS3, RASAL2, RAB11FIP2, PLCG1, PLCH2, SNRNP200, CPNE3, ITCH, UNC13B, RAB11FIP1, UNC13A	1382	165	18559	1.70916	1	0.657944	30.4891
UP_SEQ_FEATURE	domain:C2	12	0.842697	0.0294969	CAPN6, RASAL2, RAB11FIP2, ABR, PLCG1, PLCH2, PKN2, ITCH, RAB11FIP1, RIMS4, PRKCB, RIMS3	1422	82	20063	2.06473	1	0.854844	42.6142
SMART	SM00239:C2	17	1.19382	0.0944188	CAPN6, ABR, PKN2, RIMS2, ESYT1, RIMS4, PRKCB, RIMS3, RASAL2, RAB11FIP2, PLCG1, PLCH2, CPNE3, ITCH, UNC13B, RAB11FIP1, UNC13A	891	127	10057	1.5109	1	0.800822	75.2067
Annotation Cluster 35	Enrichment Score: 1.3960352811653134
Category	Term	Count	%	PValue	Genes	List Total	Pop Hits	Pop Total	Fold Enrichment	Bonferroni	Benjamini	FDR
UP_SEQ_FEATURE	domain:CSD	4	0.280899	0.0151549	CARHSP1, LIN28A, LIN28B, CSDC2	1422	8	20063	7.0545	1	0.760606	24.6677
INTERPRO	IPR002059:Cold-shock protein, DNA-binding	4	0.280899	0.01733	CARHSP1, LIN28A, LIN28B, CSDC2	1382	8	18559	6.71454	1	0.616754	25.9277
INTERPRO	IPR011129:Cold shock protein	4	0.280899	0.01733	CARHSP1, LIN28A, LIN28B, CSDC2	1382	8	18559	6.71454	1	0.616754	25.9277
SMART	SM00357:CSP	4	0.280899	0.0275685	CARHSP1, LIN28A, LIN28B, CSDC2	891	8	10057	5.64366	0.999993	0.545405	32.5037
INTERPRO	IPR012340:Nucleic acid-binding, OB-fold	5	0.351124	0.834181	CARHSP1, LIN28A, LIN28B, POT1, CSDC2	1382	77	18559	0.872019	1	1	100
Annotation Cluster 36	Enrichment Score: 1.357854774586969
Category	Term	Count	%	PValue	Genes	List Total	Pop Hits	Pop Total	Fold Enrichment	Bonferroni	Benjamini	FDR
GOTERM_MF_DIRECT	GO:0035198~miRNA binding	6	0.421348	0.00602727	MEF2C, TARBP2, AGO1, AGO4, LIN28A, TRIM71	1317	16	16881	4.80666	0.99935	0.230578	9.32394
GOTERM_CC_DIRECT	GO:0016442~RISC complex	5	0.351124	0.00651767	TARBP2, DCP2, AGO1, AGO4, DDX6	1353	11	18224	6.12242	0.986903	0.143443	9.3256
GOTERM_BP_DIRECT	GO:0031054~pre-miRNA processing	5	0.351124	0.0147354	TARBP2, AGO1, AGO4, LIN28A, LIN28B	1307	13	16792	4.94144	1	0.5125	24.2505
GOTERM_BP_DIRECT	GO:0007223~Wnt signaling pathway, calcium modulating pathway	8	0.561798	0.0289492	TNRC6C, GNB1, AGO1, WNT11, AGO4, FZD4, PDE6G, CALM1	1307	39	16792	2.63543	1	0.64442	42.2825
GOTERM_BP_DIRECT	GO:0035278~miRNA mediated inhibition of translation	4	0.280899	0.0607685	TNRC6C, AGO1, AGO4, TRIM71	1307	12	16792	4.28258	1	0.801754	69.0544
GOTERM_CC_DIRECT	GO:0035068~micro-ribonucleoprotein complex	3	0.210674	0.0675067	TARBP2, AGO1, AGO4	1353	6	18224	6.73466	1	0.499241	64.879
UP_KEYWORDS	RNA-mediated gene silencing	8	0.561798	0.0712339	TARBP2, TNRC6C, CNOT6L, AGO1, AGO4, LIN28A, TRIM71, LIN28B	1424	53	20581	2.18158	1	0.330209	65.0765
GOTERM_CC_DIRECT	GO:0070578~RISC-loading complex	3	0.210674	0.0899638	TARBP2, AGO1, AGO4	1353	7	18224	5.77257	1	0.56062	75.618
GOTERM_BP_DIRECT	GO:0035280~miRNA loading onto RISC involved in gene silencing by miRNA	3	0.210674	0.0976722	TARBP2, AGO1, AGO4	1307	7	16792	5.50618	1	0.897699	85.3815
GOTERM_BP_DIRECT	GO:0035194~posttranscriptional gene silencing by RNA	3	0.210674	0.0976722	TNRC6C, AGO1, AGO4	1307	7	16792	5.50618	1	0.897699	85.3815
GOTERM_BP_DIRECT	GO:0010586~miRNA metabolic process	3	0.210674	0.0976722	AGO1, AGO4, TRIM71	1307	7	16792	5.50618	1	0.897699	85.3815
GOTERM_BP_DIRECT	GO:0035196~production of miRNAs involved in gene silencing by miRNA	3	0.210674	0.12372	TARBP2, AGO1, AGO4	1307	8	16792	4.8179	1	0.925137	91.5492
Annotation Cluster 37	Enrichment Score: 1.352592488998149
Category	Term	Count	%	PValue	Genes	List Total	Pop Hits	Pop Total	Fold Enrichment	Bonferroni	Benjamini	FDR
UP_SEQ_FEATURE	repeat:WD 6	24	1.68539	0.0117822	WDFY2, STRN4, TLE4, STRN, HERC2, TTN, WDR82, PRPF4, DCAF5, BRWD1, FBXW7, WDR37, WDR26, DCAF8, WDR17, DCAF10, GNB1, WDR3, PAFAH1B1, NSMAF, TBL1X, KIF21B, NUP43, WDR33	1422	196	20063	1.72763	1	0.706649	19.7358
UP_SEQ_FEATURE	repeat:WD 3	30	2.10674	0.0157911	STRN, TTN, WDR82, CORO2A, WDR37, FBXW7, DCAF10, WDR17, PAFAH1B1, NSMAF, BCAS3, KIF21B, WDR33, WDFY2, STRN4, TECPR2, TLE4, CORO6, HERC2, PRPF4, PREB, DCAF5, TULP4, BRWD1, DCAF8, WDR26, GNB1, WDR3, TBL1X, NUP43	1422	269	20063	1.57349	1	0.751123	25.5652
INTERPRO	IPR020472:G-protein beta WD-40 repeat	14	0.983146	0.020015	WDFY2, STRN4, STRN, WDR82, PRPF4, FBXW7, WDR37, BRWD1, WDR26, WDR17, GNB1, WDR3, PAFAH1B1, TBL1X	1382	93	18559	2.02158	1	0.650344	29.3267
UP_SEQ_FEATURE	repeat:WD 1	30	2.10674	0.0234274	STRN, TTN, WDR82, CORO2A, WDR37, FBXW7, DCAF10, WDR17, PAFAH1B1, NSMAF, BCAS3, KIF21B, WDR33, WDFY2, STRN4, TECPR2, TLE4, CORO6, HERC2, PRPF4, PREB, DCAF5, TULP4, BRWD1, DCAF8, WDR26, GNB1, WDR3, TBL1X, NUP43	1422	278	20063	1.52255	1	0.81636	35.5789
UP_SEQ_FEATURE	repeat:WD 2	30	2.10674	0.0234274	STRN, TTN, WDR82, CORO2A, WDR37, FBXW7, DCAF10, WDR17, PAFAH1B1, NSMAF, BCAS3, KIF21B, WDR33, WDFY2, STRN4, TECPR2, TLE4, CORO6, HERC2, PRPF4, PREB, DCAF5, TULP4, BRWD1, DCAF8, WDR26, GNB1, WDR3, TBL1X, NUP43	1422	278	20063	1.52255	1	0.81636	35.5789
UP_SEQ_FEATURE	repeat:WD 5	26	1.82584	0.0299076	STRN, TTN, WDR82, CORO2A, WDR37, FBXW7, DCAF10, WDR17, PAFAH1B1, NSMAF, KIF21B, WDR33, WDFY2, STRN4, TLE4, CORO6, HERC2, PRPF4, DCAF5, BRWD1, DCAF8, WDR26, GNB1, WDR3, TBL1X, NUP43	1422	237	20063	1.54782	1	0.854221	43.0629
INTERPRO	IPR015943:WD40/YVTN repeat-like-containing domain	35	2.45787	0.0351663	PLXNA2, STRN, WDR82, SEMA5A, CORO2A, WDR37, FBXW7, DCAF10, WDR17, SEMA3F, PAFAH1B1, NSMAF, BCAS3, KIF21B, WDR33, WDFY2, STRN4, TECPR2, TLE4, CORO6, PRPF4, PREB, DCAF5, TULP4, BRWD1, DCAF8, WDR26, SEMA4G, SEMA4F, GNB1, SEMA4C, WDR3, SEMA4D, TBL1X, NUP43	1382	331	18559	1.41999	1	0.750015	45.9145
UP_KEYWORDS	WD repeat	28	1.96629	0.0512031	STRN, WDR82, CORO2A, WDR37, FBXW7, DCAF10, WDR17, PAFAH1B1, NSMAF, BCAS3, KIF21B, WDR33, WDFY2, STRN4, TECPR2, TLE4, CORO6, PRPF4, PREB, DCAF5, BRWD1, TULP4, DCAF8, WDR26, GNB1, WDR3, TBL1X, NUP43	1424	281	20581	1.44015	1	0.272994	52.6805
UP_SEQ_FEATURE	repeat:WD 4	26	1.82584	0.0618475	STRN, TTN, WDR82, CORO2A, WDR37, FBXW7, DCAF10, WDR17, PAFAH1B1, NSMAF, KIF21B, WDR33, WDFY2, STRN4, TLE4, CORO6, HERC2, PRPF4, DCAF5, BRWD1, DCAF8, WDR26, GNB1, WDR3, TBL1X, NUP43	1422	255	20063	1.43856	1	0.951416	69.4017
INTERPRO	IPR019775:WD40 repeat, conserved site	19	1.33427	0.0687377	WDFY2, STRN4, TLE4, CORO6, STRN, WDR82, PRPF4, CORO2A, BRWD1, FBXW7, WDR37, WDR17, DCAF10, GNB1, WDR3, PAFAH1B1, TBL1X, KIF21B, NUP43	1382	166	18559	1.53706	1	0.86976	70.5538
UP_SEQ_FEATURE	repeat:WD 7	17	1.19382	0.0690289	WDFY2, STRN4, TLE4, TTN, PRPF4, BRWD1, FBXW7, WDR37, DCAF8, WDR17, DCAF10, GNB1, WDR3, PAFAH1B1, TBL1X, KIF21B, WDR33	1422	151	20063	1.58843	1	0.959073	73.4665
INTERPRO	IPR001680:WD40 repeat	27	1.89607	0.0994465	STRN, WDR82, CORO2A, WDR37, FBXW7, DCAF10, WDR17, PAFAH1B1, NSMAF, KIF21B, WDR33, WDFY2, STRN4, TECPR2, TLE4, CORO6, PRPF4, PREB, DCAF5, BRWD1, TULP4, DCAF8, WDR26, GNB1, WDR3, TBL1X, NUP43	1382	268	18559	1.35293	1	0.914802	83.4415
INTERPRO	IPR017986:WD40-repeat-containing domain	30	2.10674	0.108331	STRN, WDR82, CORO2A, WDR37, FBXW7, DCAF10, WDR17, PAFAH1B1, NSMAF, BCAS3, KIF21B, GTF3C4, WDR33, WDFY2, STRN4, TECPR2, TLE4, CORO6, PRPF4, PREB, DCAF5, TULP4, SON, BRWD1, DCAF8, WDR26, GNB1, WDR3, TBL1X, NUP43	1382	306	18559	1.31658	1	0.925943	86.0332
SMART	SM00320:WD40	27	1.89607	0.332787	STRN, WDR82, CORO2A, WDR37, FBXW7, DCAF10, WDR17, PAFAH1B1, NSMAF, KIF21B, WDR33, WDFY2, STRN4, TECPR2, TLE4, CORO6, PRPF4, PREB, DCAF5, BRWD1, TULP4, DCAF8, WDR26, GNB1, WDR3, TBL1X, NUP43	891	267	10057	1.14141	1	0.952949	99.662
Annotation Cluster 38	Enrichment Score: 1.3351366276544552
Category	Term	Count	%	PValue	Genes	List Total	Pop Hits	Pop Total	Fold Enrichment	Bonferroni	Benjamini	FDR
UP_KEYWORDS	GTPase activation	26	1.82584	0.00239898	DLC1, RALGAPB, ARHGAP19, FAM13A, RASAL2, ARHGAP5, RAP1GAP2, TBC1D9B, ALS2CL, GIT1, GDI1, TBC1D2B, ABR, ARHGEF19, RGS16, TBC1D24, ARHGAP32, RALGAPA1, GAPVD1, ADAP2, SGSM2, SYDE1, TBCD, RGS6, SRGAP3, RIN1	1424	197	20581	1.9075	0.669536	0.0228039	3.36147
GOTERM_MF_DIRECT	GO:0005096~GTPase activator activity	35	2.45787	0.00620828	DLC1, AGFG1, AGFG2, RALGAPB, ARHGAP19, FAM13A, RASAL2, ARHGAP5, RASGRP3, SOS1, AXIN2, RAP1GAP2, ADGRB3, ALS2CL, TBC1D9B, GIT1, GDI1, TBC1D2B, ABR, ARHGEF19, RGS16, PREB, TBC1D24, RALGAPA1, ARHGAP32, GAPVD1, ADAP2, SGSM2, SYDE1, TBCD, RGS6, SRGAP3, RIN1, WNT11, KALRN	1317	279	16881	1.60796	0.999479	0.229489	9.59092
GOTERM_BP_DIRECT	GO:0051056~regulation of small GTPase mediated signal transduction	20	1.40449	0.00773518	DLC1, GDI1, ARHGEF3, ABR, RALGAPB, ARHGAP19, ARHGEF9, FAM13A, RALGAPA1, ARHGAP32, ARHGAP5, SYDE1, TIAM1, SOS1, SRGAP3, RHOBTB1, RAP1GAP2, RHOF, NET1, KALRN	1307	134	16792	1.91757	1	0.398785	13.5221
INTERPRO	IPR008936:Rho GTPase activation protein	11	0.772472	0.138306	RASAL2, DLC1, ARHGAP32, ABR, GAPVD1, ARHGAP5, SYDE1, PLXNA2, SRGAP3, ARHGAP19, FAM13A	1382	91	18559	1.6233	1	0.943991	92.235
INTERPRO	IPR000198:Rho GTPase-activating protein domain	8	0.561798	0.229512	DLC1, ARHGAP32, ABR, ARHGAP5, SYDE1, SRGAP3, ARHGAP19, FAM13A	1382	67	18559	1.60347	1	0.984279	98.8624
UP_SEQ_FEATURE	domain:Rho-GAP	7	0.491573	0.350468	DLC1, ARHGAP32, ABR, ARHGAP5, SYDE1, SRGAP3, ARHGAP19	1422	68	20063	1.4524	1	0.999919	99.9666
SMART	SM00324:RhoGAP	8	0.561798	0.351786	DLC1, ARHGAP32, ABR, ARHGAP5, SYDE1, SRGAP3, ARHGAP19, FAM13A	891	65	10057	1.38921	1	0.95532	99.7748
Annotation Cluster 39	Enrichment Score: 1.3231604526970908
Category	Term	Count	%	PValue	Genes	List Total	Pop Hits	Pop Total	Fold Enrichment	Bonferroni	Benjamini	FDR
KEGG_PATHWAY	hsa05214:Glioma	12	0.842697	0.0147572	E2F1, IGF1R, PLCG1, PDGFA, GRB2, SOS1, PIK3CD, PDGFRA, PIK3R3, PTEN, PRKCB, CALM1	563	65	6910	2.26588	0.978414	0.153607	17.6421
KEGG_PATHWAY	hsa05218:Melanoma	12	0.842697	0.0272094	E2F1, IGF1R, FGFR1, FGF7, PDGFA, PIK3CD, PDGFRA, FGF13, HGF, FGF1, PIK3R3, PTEN	563	71	6910	2.0744	0.999189	0.2112	30.2428
KEGG_PATHWAY	hsa05215:Prostate cancer	13	0.912921	0.0517094	E2F1, FGFR1, GRB2, PDGFA, PIK3CD, PTEN, CDK2, IGF1R, SOS1, CREB3L2, PDGFRA, CREB3L3, PIK3R3	563	88	6910	1.81314	0.999999	0.278303	50.0008
KEGG_PATHWAY	hsa05213:Endometrial cancer	7	0.491573	0.245508	GRB2, SOS1, PIK3CD, ELK1, AXIN2, PIK3R3, PTEN	563	52	6910	1.65221	1	0.5705	97.4722
Annotation Cluster 40	Enrichment Score: 1.308110453226261
Category	Term	Count	%	PValue	Genes	List Total	Pop Hits	Pop Total	Fold Enrichment	Bonferroni	Benjamini	FDR
KEGG_PATHWAY	hsa04921:Oxytocin signaling pathway	22	1.54494	0.0166869	MEF2C, ADCY1, ROCK2, CACNG8, PPP1R12B, ADCY6, PRKAB2, PIK3CD, CACNB1, ELK1, PPP3R2, KCNJ2, PPP1CB, KCNJ14, CAMKK2, PRKCB, NFATC4, PRKAA2, PRKACB, CACNA1C, PIK3R3, CALM1	563	158	6910	1.70897	0.986983	0.153785	19.7233
KEGG_PATHWAY	hsa04024:cAMP signaling pathway	25	1.75562	0.0305998	PPARA, ADCY1, ADCY6, GABBR1, GABBR2, VIPR2, ADORA1, BDNF, TIAM1, CREB3L2, PRKACB, CREB3L3, PIK3R3, PLD1, ROCK2, PIK3CD, GRIN1, GRIA3, PDE4D, ATP1A2, PPP1CB, CHRM2, CACNA1C, TSHR, CALM1	563	198	6910	1.54969	0.999671	0.221639	33.351
KEGG_PATHWAY	hsa04022:cGMP-PKG signaling pathway	21	1.47472	0.0480923	MEF2C, KCNMA1, ADCY1, ROCK2, ADCY6, PIK3CD, PPP3R2, ATP1A2, PPP1CB, IRS1, ADORA1, ATF2, MEF2D, ATP2A2, ATP2A3, CREB3L2, NFATC4, CREB3L3, PIK3R3, CACNA1C, CALM1	563	166	6910	1.55268	0.999997	0.266662	47.4529
KEGG_PATHWAY	hsa04915:Estrogen signaling pathway	14	0.983146	0.0568188	ADCY1, GRB2, PIK3CD, ADCY6, GABBR1, GABBR2, ATF2, SOS1, CREB3L2, HBEGF, PRKACB, CREB3L3, PIK3R3, CALM1	563	99	6910	1.73565	1	0.284935	53.4059
KEGG_PATHWAY	hsa04261:Adrenergic signaling in cardiomyocytes	16	1.1236	0.206437	PPP2R1B, ADCY1, CACNG8, ADCY6, PIK3CD, CACNB1, ATP1A2, PPP1CB, TPM3, ATF2, CREB3L2, PRKACB, CREB3L3, PIK3R3, CACNA1C, CALM1	563	146	6910	1.34504	1	0.53005	95.1134
Annotation Cluster 41	Enrichment Score: 1.280942950373329
Category	Term	Count	%	PValue	Genes	List Total	Pop Hits	Pop Total	Fold Enrichment	Bonferroni	Benjamini	FDR
GOTERM_MF_DIRECT	GO:0005154~epidermal growth factor receptor binding	7	0.491573	0.0302564	EREG, ERBB4, GRB2, ARF4, HBEGF, TNK2, HIP1	1317	31	16881	2.89433	1	0.457436	39.1899
GOTERM_BP_DIRECT	GO:0007173~epidermal growth factor receptor signaling pathway	9	0.632022	0.0667336	NCK2, EREG, PLCG1, DGKD, GRB2, SOS1, ARF4, CBL, HBEGF	1307	56	16792	2.06482	1	0.824569	72.5318
GOTERM_BP_DIRECT	GO:0038128~ERBB2 signaling pathway	7	0.491573	0.071123	EREG, ERBB4, GRB2, SOS1, PTPRR, HBEGF, CPNE3	1307	38	16792	2.36669	1	0.837378	74.8508
Annotation Cluster 42	Enrichment Score: 1.2759230979034508
Category	Term	Count	%	PValue	Genes	List Total	Pop Hits	Pop Total	Fold Enrichment	Bonferroni	Benjamini	FDR
SMART	SM00358:DSRM	6	0.421348	0.0173391	NKRF, TARBP2, SON, ADARB1, DGCR8, ILF3	891	18	10057	3.76244	0.999388	0.433986	21.804
UP_SEQ_FEATURE	domain:DRBM 2	4	0.280899	0.0481474	TARBP2, ADARB1, DGCR8, ILF3	1422	12	20063	4.703	1	0.924754	59.9606
UP_SEQ_FEATURE	domain:DRBM 1	4	0.280899	0.0481474	TARBP2, ADARB1, DGCR8, ILF3	1422	12	20063	4.703	1	0.924754	59.9606
INTERPRO	IPR014720:Double-stranded RNA-binding-like domain	6	0.421348	0.0531033	NKRF, TARBP2, SON, ADARB1, DGCR8, ILF3	1382	28	18559	2.87766	1	0.819239	60.811
GOTERM_MF_DIRECT	GO:0003725~double-stranded RNA binding	8	0.561798	0.195475	TARBP2, ADARB1, DGCR8, EIF4A1, AGO1, APTX, ILF3, AGO4	1317	61	16881	1.68102	1	0.866766	97.0442
Annotation Cluster 43	Enrichment Score: 1.2398380424152247
Category	Term	Count	%	PValue	Genes	List Total	Pop Hits	Pop Total	Fold Enrichment	Bonferroni	Benjamini	FDR
GOTERM_BP_DIRECT	GO:0007077~mitotic nuclear envelope disassembly	11	0.772472	0.00168434	NUP153, POM121, NUP62, NUP50, LMNA, NEK9, NUP54, LPIN1, NUP43, PRKCB, NUP58	1307	44	16792	3.21194	0.999238	0.180807	3.10471
GOTERM_MF_DIRECT	GO:0005487~nucleocytoplasmic transporter activity	7	0.491573	0.00557959	UPF3A, NUP153, POM121, NUP62, NXF1, NUP54, NUP58	1317	22	16881	4.07838	0.998878	0.222427	8.66048
GOTERM_CC_DIRECT	GO:0005643~nuclear pore	12	0.842697	0.016562	RANBP17, NUP153, POM121, NUP62, AGFG1, XPO4, NUP50, KPNA6, NXF1, KPNB1, BICD2, NUP58	1353	72	18224	2.24489	0.999984	0.26477	22.1219
UP_KEYWORDS	Translocation	12	0.842697	0.0296283	RANBP17, TRAM2, NUP153, POM121, NUP62, ZMAT3, NUP50, NUP54, TRAM1, NUP43, SEC61A1, NUP58	1424	84	20581	2.06471	0.999999	0.189478	34.8294
UP_KEYWORDS	mRNA transport	14	0.983146	0.031016	UPF3A, RANBP17, NUP153, POM121, AGFG1, NUP62, NUP50, G3BP2, QKI, NUP54, NXF1, NUP43, NCBP3, NUP58	1424	106	20581	1.90888	1	0.1949	36.1436
GOTERM_BP_DIRECT	GO:0006606~protein import into nucleus	10	0.702247	0.0340684	RANBP17, NUP153, POM121, NUP62, NUP50, CFL1, KPNA6, IPO9, KPNB1, NUP58	1307	58	16792	2.21513	1	0.681583	47.7172
GOTERM_BP_DIRECT	GO:0006409~tRNA export from nucleus	7	0.491573	0.0345207	NUP153, POM121, NUP62, NUP50, NUP54, NUP43, NUP58	1307	32	16792	2.81044	1	0.683658	48.1733
GOTERM_BP_DIRECT	GO:0016925~protein sumoylation	16	1.1236	0.0376427	BMI1, NUP153, HERC2, EYA1, POM121, SENP1, NUP62, BCL11A, NUP50, NUP54, HNRNPC, TOP2B, SMC1A, NUP43, PHC2, NUP58	1307	117	16792	1.75696	1	0.701948	51.2206
GOTERM_BP_DIRECT	GO:0010827~regulation of glucose transport	7	0.491573	0.0395149	NUP153, POM121, NUP62, NUP50, NUP54, NUP43, NUP58	1307	33	16792	2.72528	1	0.711849	52.9657
GOTERM_BP_DIRECT	GO:0075733~intracellular transport of virus	9	0.632022	0.0418969	NUP153, POM121, NUP62, NUP50, VPS37C, NUP54, KPNB1, NUP43, NUP58	1307	51	16792	2.26725	1	0.72049	55.1008
UP_KEYWORDS	Nuclear pore complex	8	0.561798	0.0550267	RANBP17, NUP153, POM121, NUP62, NUP50, NUP54, NUP43, NUP58	1424	50	20581	2.31247	1	0.281276	55.3239
GOTERM_BP_DIRECT	GO:1900034~regulation of cellular response to heat	11	0.772472	0.0644384	BAG4, NUP153, POM121, NUP62, NUP50, MAPKAPK2, NUP54, YWHAE, NUP43, CCAR2, NUP58	1307	75	16792	1.88434	1	0.817081	71.2401
GOTERM_CC_DIRECT	GO:0044613~nuclear pore central transport channel	4	0.280899	0.0665233	NUP153, POM121, NUP62, NUP54	1353	13	18224	4.14441	1	0.499187	64.3204
GOTERM_BP_DIRECT	GO:0042306~regulation of protein import into nucleus	3	0.210674	0.0734648	NUP62, NUP54, NUP58	1307	6	16792	6.42387	1	0.84386	76.0109
GOTERM_MF_DIRECT	GO:0017056~structural constituent of nuclear pore	4	0.280899	0.222107	NUP153, POM121, NUP62, NUP54	1317	21	16881	2.44148	1	0.888489	98.2861
GOTERM_BP_DIRECT	GO:0031047~gene silencing by RNA	11	0.772472	0.362108	TARBP2, NUP153, POM121, DGCR8, NUP62, CNOT6L, NUP50, AGO1, NUP54, NUP43, NUP58	1307	111	16792	1.2732	1	0.997085	99.9778
GOTERM_BP_DIRECT	GO:0006406~mRNA export from nucleus	10	0.702247	0.374941	NUP153, POM121, NUP62, AGFG1, SRSF10, NUP50, NXF1, NUP54, NUP43, NUP58	1307	100	16792	1.28477	1	0.997546	99.9848
KEGG_PATHWAY	hsa03013:RNA transport	14	0.983146	0.651306	NUP153, NXF1, UPF3A, EIF4G2, POM121, NUP62, NUP50, EIF4A1, EIF1, EIF3J, NUP54, NUP43, KPNB1, NUP58	563	172	6910	0.999009	1	0.85652	99.9999
GOTERM_BP_DIRECT	GO:0019083~viral transcription	8	0.561798	0.777436	NUP153, POM121, NUP62, RPL13, NUP50, NUP54, NUP43, NUP58	1307	112	16792	0.917696	1	0.999999	100
Annotation Cluster 44	Enrichment Score: 1.2215013289585406
Category	Term	Count	%	PValue	Genes	List Total	Pop Hits	Pop Total	Fold Enrichment	Bonferroni	Benjamini	FDR
GOTERM_BP_DIRECT	GO:0050918~positive chemotaxis	9	0.632022	0.00463046	SEMA5A, CCL3, NRP1, FGF7, VEGFA, ANGPT1, HGF, CXCL12, MIF	1307	35	16792	3.30371	1	0.311308	8.317
GOTERM_MF_DIRECT	GO:0042056~chemoattractant activity	6	0.421348	0.0547672	CCL3, FGF7, VEGFA, HGF, CXCL12, MIF	1317	27	16881	2.84839	1	0.579174	59.8235
KEGG_PATHWAY	hsa05323:Rheumatoid arthritis	6	0.421348	0.853791	CCL3, CSF1, VEGFA, ANGPT1, CXCL12, HLA-DOB	563	88	6910	0.836832	1	0.949628	100
Annotation Cluster 45	Enrichment Score: 1.185038115892981
Category	Term	Count	%	PValue	Genes	List Total	Pop Hits	Pop Total	Fold Enrichment	Bonferroni	Benjamini	FDR
UP_SEQ_FEATURE	repeat:RCC1 5	5	0.351124	0.0344527	NEK9, HERC3, HERC2, TTN, MYCBP2	1422	18	20063	3.91917	1	0.880073	47.8129
UP_SEQ_FEATURE	repeat:RCC1 4	5	0.351124	0.041266	NEK9, HERC3, HERC2, TTN, MYCBP2	1422	19	20063	3.7129	1	0.899881	54.2367
UP_SEQ_FEATURE	repeat:RCC1 1	5	0.351124	0.0487847	NEK9, HERC3, HERC2, TTN, MYCBP2	1422	20	20063	3.52725	1	0.9248	60.455
UP_SEQ_FEATURE	repeat:RCC1 2	5	0.351124	0.0487847	NEK9, HERC3, HERC2, TTN, MYCBP2	1422	20	20063	3.52725	1	0.9248	60.455
UP_SEQ_FEATURE	repeat:RCC1 3	5	0.351124	0.0487847	NEK9, HERC3, HERC2, TTN, MYCBP2	1422	20	20063	3.52725	1	0.9248	60.455
UP_SEQ_FEATURE	repeat:RCC1 6	4	0.280899	0.0593889	NEK9, HERC3, HERC2, TTN	1422	13	20063	4.34123	1	0.946914	67.8796
INTERPRO	IPR000408:Regulator of chromosome condensation, RCC1	5	0.351124	0.0661149	AREL1, NEK9, HERC3, HERC2, MYCBP2	1382	21	18559	3.1974	1	0.866856	69.0971
INTERPRO	IPR009091:Regulator of chromosome condensation 1/beta-lactamase-inhibitor protein II	5	0.351124	0.0762443	TECPR2, NEK9, HERC3, HERC2, MYCBP2	1382	22	18559	3.05207	1	0.883008	74.3737
UP_SEQ_FEATURE	repeat:RCC1 7	3	0.210674	0.105538	HERC3, HERC2, TTN	1422	8	20063	5.29088	1	0.980762	87.3666
COG_ONTOLOGY	Cell division and chromosome partitioning / Cytoskeleton	4	0.280899	0.270603	NEK9, HERC3, HERC2, MYCBP2	148	25	2026	2.19027	0.999959	0.86727	93.4964
Annotation Cluster 46	Enrichment Score: 1.1773872930293918
Category	Term	Count	%	PValue	Genes	List Total	Pop Hits	Pop Total	Fold Enrichment	Bonferroni	Benjamini	FDR
INTERPRO	IPR013761:Sterile alpha motif/pointed domain	17	1.19382	0.0129783	DLC1, CASKIN2, KIF24, SAMD11, EHF, SGMS1, SAMD8, C19ORF47, BFAR, SARM1, DGKD, ETS1, TNK2, ETV6, SEC23IP, PHC2, SAMD4B	1382	117	18559	1.95124	1	0.564932	20.09
INTERPRO	IPR001660:Sterile alpha motif domain	13	0.912921	0.0458276	DLC1, CASKIN2, KIF24, SAMD11, SGMS1, SAMD8, C19ORF47, BFAR, SARM1, DGKD, SEC23IP, PHC2, SAMD4B	1382	94	18559	1.85721	1	0.797577	55.3075
UP_SEQ_FEATURE	domain:SAM	11	0.772472	0.0680298	SAMD8, DLC1, BFAR, KIF24, MAGI1, DGKD, SAMD11, SGMS1, SEC23IP, SAMD4B, PHC2	1422	83	20063	1.86987	1	0.958589	72.9333
SMART	SM00454:SAM	9	0.632022	0.482401	SAMD8, CASKIN2, BFAR, SARM1, DGKD, SAMD11, SEC23IP, SAMD4B, PHC2	891	85	10057	1.19513	1	0.973158	99.9905
Annotation Cluster 47	Enrichment Score: 1.1704429458054892
Category	Term	Count	%	PValue	Genes	List Total	Pop Hits	Pop Total	Fold Enrichment	Bonferroni	Benjamini	FDR
KEGG_PATHWAY	hsa05214:Glioma	12	0.842697	0.0147572	E2F1, IGF1R, PLCG1, PDGFA, GRB2, SOS1, PIK3CD, PDGFRA, PIK3R3, PTEN, PRKCB, CALM1	563	65	6910	2.26588	0.978414	0.153607	17.6421
KEGG_PATHWAY	hsa04664:Fc epsilon RI signaling pathway	12	0.842697	0.0202855	LAT, GAB2, PLCG1, GRB2, SOS1, PIK3CD, MAP2K4, MS4A2, PIK3R3, MAP2K7, MAP2K6, PRKCB	563	68	6910	2.16592	0.994945	0.17208	23.4753
KEGG_PATHWAY	hsa05223:Non-small cell lung cancer	10	0.702247	0.0353257	E2F1, PLCG1, GRB2, RXRA, SOS1, PIK3CD, RARB, PIK3R3, STK4, PRKCB	563	56	6910	2.1917	0.999907	0.238838	37.4705
KEGG_PATHWAY	hsa04660:T cell receptor signaling pathway	11	0.772472	0.326863	LAT, NCK2, PLCG1, GRB2, CD40LG, SOS1, PIK3CD, CBL, PPP3R2, PIK3R3, MAP2K7	563	103	6910	1.31077	1	0.658678	99.4301
KEGG_PATHWAY	hsa04650:Natural killer cell mediated cytotoxicity	12	0.842697	0.406572	LAT, CASP3, PLCG1, GRB2, SOS1, PIK3CD, PPP3R2, PIK3R3, NCR1, SH2D1B, PRKCB, IFNAR1	563	122	6910	1.20723	1	0.715854	99.89
Annotation Cluster 48	Enrichment Score: 1.1672187471116393
Category	Term	Count	%	PValue	Genes	List Total	Pop Hits	Pop Total	Fold Enrichment	Bonferroni	Benjamini	FDR
KEGG_PATHWAY	hsa05032:Morphine addiction	15	1.05337	0.0145708	ADCY1, GABRA4, GABRB2, ADCY6, GABBR1, PDE11A, PDE4D, GABBR2, ADORA1, PRKCB, PDE7B, PDE1B, GNB1, PDE7A, PRKACB	563	91	6910	2.02311	0.977335	0.158133	17.4384
GOTERM_BP_DIRECT	GO:0006198~cAMP catabolic process	5	0.351124	0.0248382	PDE7B, PDE1B, PDE7A, PDE11A, PDE4D	1307	15	16792	4.28258	1	0.625727	37.5355
GOTERM_MF_DIRECT	GO:0004115~3',5'-cyclic-AMP phosphodiesterase activity	5	0.351124	0.025031	PDE7B, PDE1B, PDE7A, PDE11A, PDE4D	1317	15	16881	4.27259	1	0.417195	33.6622
GOTERM_MF_DIRECT	GO:0004114~3',5'-cyclic-nucleotide phosphodiesterase activity	6	0.421348	0.0294835	PDE7B, PDE1B, PDE7A, PDE11A, PDE4D, PDE6G	1317	23	16881	3.34377	1	0.454209	38.4005
INTERPRO	IPR023088:3'5'-cyclic nucleotide phosphodiesterase	5	0.351124	0.0481241	PDE7B, PDE1B, PDE7A, PDE11A, PDE4D	1382	19	18559	3.53397	1	0.797468	57.1187
INTERPRO	IPR023174:3'5'-cyclic nucleotide phosphodiesterase, conserved site	5	0.351124	0.0661149	PDE7B, PDE1B, PDE7A, PDE11A, PDE4D	1382	21	18559	3.1974	1	0.866856	69.0971
UP_SEQ_FEATURE	region of interest:Catalytic	8	0.561798	0.0726192	PLD1, PDE7B, PDE1B, PDE7A, PIKFYVE, OTUD7B, HK2, PDE11A	1422	52	20063	2.17062	1	0.960131	75.3017
INTERPRO	IPR002073:3'5'-cyclic nucleotide phosphodiesterase, catalytic domain	5	0.351124	0.0762443	PDE7B, PDE1B, PDE7A, PDE11A, PDE4D	1382	22	18559	3.05207	1	0.883008	74.3737
UP_KEYWORDS	cAMP	6	0.421348	0.0998811	PDE7B, PDE1B, PDE7A, PDE11A, PDE4D, PRKACB	1424	36	20581	2.40882	1	0.416671	77.6428
UP_SEQ_FEATURE	metal ion-binding site:Divalent metal cation 1	5	0.351124	0.13283	PDE7B, PDE1B, PDE7A, PDE11A, PDE4D	1422	28	20063	2.51946	1	0.988702	92.8897
UP_SEQ_FEATURE	metal ion-binding site:Divalent metal cation 2	5	0.351124	0.13283	PDE7B, PDE1B, PDE7A, PDE11A, PDE4D	1422	28	20063	2.51946	1	0.988702	92.8897
INTERPRO	IPR003607:HD/PDEase domain	4	0.280899	0.24258	PDE7B, PDE1B, PDE7A, PDE11A	1382	23	18559	2.33549	1	0.986709	99.1519
SMART	SM00471:HDc	4	0.280899	0.333151	PDE7B, PDE1B, PDE7A, PDE11A	891	23	10057	1.96301	1	0.950557	99.6646
Annotation Cluster 49	Enrichment Score: 1.1644134648114597
Category	Term	Count	%	PValue	Genes	List Total	Pop Hits	Pop Total	Fold Enrichment	Bonferroni	Benjamini	FDR
UP_KEYWORDS	RNA-binding	68	4.77528	0.00120783	CPEB2, RBM3, ZMAT3, NONO, DGCR8, TARDBP, EDC3, RBMS2, QKI, RBM47, RC3H1, RBM12, NCBP3, RBMS1, CSDC2, PABPN1, NUDT16, RBFOX2, NOL9, G3BP1, SF1, G3BP2, CLUH, YTHDF2, YTHDF3, PPARGC1B, TARBP2, FAM120A, SERBP1, EIF4A1, CELF2, DDX31, CPSF4, AKAP1, RBM33, CARHSP1, SRSF10, NR3C1, LIN28A, TRIM71, LIN28B, UHMK1, HNRNPA3, TROVE2, TNRC6C, DDX3X, DDX3Y, AGO1, HNRNPC, AGO4, NOVA1, RBM24, ADARB1, GRSF1, YTHDC1…	1424	665	20581	1.4779	0.427158	0.0128733	1.70578
INTERPRO	IPR002343:Paraneoplastic encephalomyelitis antigen	4	0.280899	0.0245761	RBMS2, CELF2, ELAVL2, RBMS1	1382	9	18559	5.96848	1	0.689664	34.7662
INTERPRO	IPR000504:RNA recognition motif domain	26	1.82584	0.0302025	RBM33, CPEB2, SRSF10, RBM3, UHMK1, HNRNPA3, NONO, TNRC6C, TARDBP, RBMS2, RBM47, HNRNPC, RBM12, RBMS1, PABPN1, RBFOX2, RBM24, SREK1, G3BP1, G3BP2, GRSF1, ELAVL2, PPARGC1B, CIRBP, CELF2, RBM17	1382	226	18559	1.54494	1	0.716873	40.9335
INTERPRO	IPR012677:Nucleotide-binding, alpha-beta plait	29	2.03652	0.0367603	RBM33, CPEB2, SRSF10, RBM3, UHMK1, HNRNPA3, NONO, TNRC6C, TARDBP, RBMS2, RBM47, HNRNPC, NCBP3, RBM12, RBMS1, PABPN1, RBFOX2, RBM24, SREK1, G3BP1, G3BP2, GRSF1, ELAVL2, NXF1, PPARGC1B, UPF3A, CIRBP, CELF2, RBM17	1382	264	18559	1.47517	1	0.752329	47.4282
UP_SEQ_FEATURE	domain:RRM	16	1.1236	0.055064	PABPN1, RBFOX2, RBM33, RBM24, SRSF10, RBM3, SREK1, G3BP1, G3BP2, NXF1, UHMK1, PPARGC1B, TNRC6C, CIRBP, HNRNPC, RBM17	1422	135	20063	1.67218	1	0.940334	65.0267
GOTERM_MF_DIRECT	GO:0000166~nucleotide binding	36	2.52809	0.0714813	ADCY1, RBM33, CPEB2, SRSF10, RBM3, POLA1, TRIB2, HNRNPA3, NONO, TNRC6C, TARDBP, NT5C2, RBMS2, RBM47, HNRNPC, NT5E, NCBP3, RBM12, RBMS1, PABPN1, NOX4, RBFOX2, RBM24, SREK1, G3BP1, G3BP2, GRSF1, ELAVL2, NXF1, ATP1A2, PPARGC1B, UPF3A, CIRBP, CELF2, ATP7B, RBM17	1317	348	16881	1.32598	1	0.628203	69.9025
SMART	SM00360:RRM	24	1.68539	0.178752	PABPN1, RBFOX2, RBM24, RBM33, CPEB2, SRSF10, SREK1, RBM3, G3BP1, G3BP2, GRSF1, ELAVL2, UHMK1, PPARGC1B, NONO, HNRNPA3, TARDBP, RBMS2, CIRBP, CELF2, RBM47, HNRNPC, RBM12, RBMS1	891	212	10057	1.27781	1	0.862394	93.7283
UP_SEQ_FEATURE	domain:RRM 1	11	0.772472	0.392404	HNRNPA3, NONO, CPEB2, TARDBP, RBMS2, GRSF1, CELF2, RBM47, ELAVL2, RBM12, RBMS1	1422	125	20063	1.24159	1	0.999969	99.9903
UP_SEQ_FEATURE	domain:RRM 2	11	0.772472	0.392404	HNRNPA3, NONO, CPEB2, TARDBP, RBMS2, GRSF1, CELF2, RBM47, ELAVL2, RBM12, RBMS1	1422	125	20063	1.24159	1	0.999969	99.9903
UP_SEQ_FEATURE	domain:RRM 3	5	0.351124	0.63555	GRSF1, CELF2, RBM47, ELAVL2, RBM12	1422	61	20063	1.15648	1	1	100
Annotation Cluster 50	Enrichment Score: 1.1450427354165997
Category	Term	Count	%	PValue	Genes	List Total	Pop Hits	Pop Total	Fold Enrichment	Bonferroni	Benjamini	FDR
INTERPRO	IPR013767:PAS fold	6	0.421348	0.0109133	AHRR, NPAS3, HIF1A, NCOA2, AHR, CLOCK	1382	19	18559	4.24076	1	0.514418	17.1707
SMART	SM00091:PAS	7	0.491573	0.0193642	AHRR, NPAS3, HIF1A, NCOA2, PER1, AHR, CLOCK	891	25	10057	3.16045	0.999744	0.446124	24.0398
INTERPRO	IPR000014:PAS domain	7	0.491573	0.03742	AHRR, NPAS3, HIF1A, NCOA2, PER1, AHR, CLOCK	1382	34	18559	2.76481	1	0.752133	48.0429
UP_SEQ_FEATURE	domain:PAS 2	5	0.351124	0.041266	NPAS3, HIF1A, PER1, AHR, CLOCK	1422	19	20063	3.7129	1	0.899881	54.2367
UP_SEQ_FEATURE	domain:PAS 1	5	0.351124	0.041266	NPAS3, HIF1A, PER1, AHR, CLOCK	1422	19	20063	3.7129	1	0.899881	54.2367
INTERPRO	IPR013655:PAS fold-3	4	0.280899	0.0544709	NPAS3, HIF1A, PER1, AHR	1382	12	18559	4.47636	1	0.822441	61.7715
UP_SEQ_FEATURE	domain:PAC	5	0.351124	0.108133	NPAS3, HIF1A, PER1, AHR, CLOCK	1422	26	20063	2.71327	1	0.981353	88.0296
GOTERM_MF_DIRECT	GO:0070888~E-box binding	5	0.351124	0.271632	TCF21, PER1, MYOG, AHR, CLOCK	1317	34	16881	1.88497	1	0.925715	99.4092
INTERPRO	IPR001610:PAC motif	3	0.210674	0.364339	HIF1A, AHR, CLOCK	1382	17	18559	2.36984	1	0.997116	99.9581
SMART	SM00086:PAC	3	0.210674	0.451563	HIF1A, AHR, CLOCK	891	17	10057	1.99188	1	0.97348	99.9785
Annotation Cluster 51	Enrichment Score: 1.1207346095389796
Category	Term	Count	%	PValue	Genes	List Total	Pop Hits	Pop Total	Fold Enrichment	Bonferroni	Benjamini	FDR
GOTERM_BP_DIRECT	GO:0071526~semaphorin-plexin signaling pathway	8	0.561798	0.0120467	SEMA5A, NRP1, SEMA4G, SEMA4F, PLXNA2, SEMA3F, SEMA4C, SEMA4D	1307	33	16792	3.1146	1	0.48848	20.2882
GOTERM_BP_DIRECT	GO:0021785~branchiomotor neuron axon guidance	3	0.210674	0.151176	NRP1, PLXNA2, SEMA3F	1307	9	16792	4.28258	1	0.951293	95.3416
GOTERM_BP_DIRECT	GO:1902287~semaphorin-plexin signaling pathway involved in axon guidance	3	0.210674	0.238476	NRP1, PLXNA2, SEMA3F	1307	12	16792	3.21194	1	0.984835	99.3885
Annotation Cluster 52	Enrichment Score: 1.1150039801193306
Category	Term	Count	%	PValue	Genes	List Total	Pop Hits	Pop Total	Fold Enrichment	Bonferroni	Benjamini	FDR
UP_KEYWORDS	Laminin EGF-like domain	7	0.491573	0.017862	LAMB3, ATRNL1, ATRN, NTNG1, HSPG2, CELSR2, CELSR1	1424	31	20581	3.26357	0.999754	0.127341	22.6307
INTERPRO	IPR002049:EGF-like, laminin	8	0.561798	0.0233915	LAMB3, ATRNL1, ATRN, NTNG1, HSPG2, CELSR2, CELSR1, MEGF6	1382	39	18559	2.75468	1	0.680236	33.3926
SMART	SM00180:EGF_Lam	8	0.561798	0.0311424	LAMB3, ATRNL1, ATRN, NTNG1, HSPG2, CELSR2, CELSR1, MEGF6	891	35	10057	2.57996	0.999998	0.566741	35.9094
UP_SEQ_FEATURE	domain:Laminin EGF-like 2	5	0.351124	0.120208	LAMB3, ATRNL1, ATRN, NTNG1, HSPG2	1422	27	20063	2.61278	1	0.985984	90.7039
UP_SEQ_FEATURE	domain:Laminin EGF-like 1	4	0.280899	0.278747	LAMB3, ATRNL1, ATRN, NTNG1	1422	26	20063	2.17062	1	0.999641	99.7668
UP_SEQ_FEATURE	domain:Laminin EGF-like 3	3	0.210674	0.468267	LAMB3, NTNG1, HSPG2	1422	22	20063	1.92395	1	0.999996	99.9992
Annotation Cluster 53	Enrichment Score: 1.0923717742521972
Category	Term	Count	%	PValue	Genes	List Total	Pop Hits	Pop Total	Fold Enrichment	Bonferroni	Benjamini	FDR
UP_SEQ_FEATURE	domain:FCH	5	0.351124	0.0487847	PACSIN1, SRGAP3, FCHSD1, GAS7, PSTPIP2	1422	20	20063	3.52725	1	0.9248	60.455
INTERPRO	IPR001060:FCH domain	5	0.351124	0.0871018	PACSIN1, SRGAP3, FCHSD1, GAS7, PSTPIP2	1382	23	18559	2.91937	1	0.900488	79.0814
SMART	SM00055:FCH	5	0.351124	0.124329	PACSIN1, SRGAP3, FCHSD1, GAS7, PSTPIP2	891	22	10057	2.5653	1	0.827091	84.5395
Annotation Cluster 54	Enrichment Score: 1.0726443421600542
Category	Term	Count	%	PValue	Genes	List Total	Pop Hits	Pop Total	Fold Enrichment	Bonferroni	Benjamini	FDR
GOTERM_BP_DIRECT	GO:2000134~negative regulation of G1/S transition of mitotic cell cycle	8	0.561798	0.00233814	JADE1, CDKN2B, CTDSPL, FHL1, CTDSP1, CDC73, CTDSP2, PTEN	1307	25	16792	4.11128	0.999953	0.215858	4.28507
UP_SEQ_FEATURE	site:Transition state stabilizer	6	0.421348	0.0334234	PKM, CTDSPL, ALDH5A1, CTDSP1, CTDSP2, NT5E	1422	26	20063	3.25592	1	0.876133	46.7712
INTERPRO	IPR011948:Dullard phosphatase domain, eukaryotic	3	0.210674	0.0475585	CTDSPL, CTDSP1, CTDSP2	1382	5	18559	8.05745	1	0.804286	56.6791
INTERPRO	IPR004274:NLI interacting factor	3	0.210674	0.114808	CTDSPL, CTDSP1, CTDSP2	1382	8	18559	5.03591	1	0.927048	87.6762
UP_SEQ_FEATURE	domain:FCP1 homology	3	0.210674	0.129534	CTDSPL, CTDSP1, CTDSP2	1422	9	20063	4.703	1	0.988565	92.3713
SMART	SM00577:CPDc	3	0.210674	0.153335	CTDSPL, CTDSP1, CTDSP2	891	8	10057	4.23274	1	0.84321	90.3724
GOTERM_BP_DIRECT	GO:0001933~negative regulation of protein phosphorylation	8	0.561798	0.193914	MEN1, CTDSPL, TARDBP, CTDSP1, ANGPT1, CTDSP2, PTEN, CACTIN	1307	61	16792	1.68495	1	0.97307	98.2279
UP_SEQ_FEATURE	metal ion-binding site:Magnesium; via carbonyl oxygen	4	0.280899	0.220344	CTDSPL, NT5C2, CTDSP1, CTDSP2	1422	23	20063	2.45374	1	0.998829	99.0117
GOTERM_MF_DIRECT	GO:0016791~phosphatase activity	4	0.280899	0.61284	CTDSPL, CTDSP1, CTDSP2, PPP1CB	1317	40	16881	1.28178	1	0.995854	100
Annotation Cluster 55	Enrichment Score: 1.0470130141122518
Category	Term	Count	%	PValue	Genes	List Total	Pop Hits	Pop Total	Fold Enrichment	Bonferroni	Benjamini	FDR
GOTERM_BP_DIRECT	GO:0035904~aorta development	6	0.421348	0.0102757	ADAMTS6, AP2B1, NDST1, SNX17, DCTN5, PRDM1	1307	18	16792	4.28258	1	0.452618	17.5719
GOTERM_BP_DIRECT	GO:0060976~coronary vasculature development	6	0.421348	0.0405962	ADAMTS6, AP2B1, NDST1, SNX17, DCTN5, PRDM1	1307	25	16792	3.08346	1	0.714016	53.9466
GOTERM_BP_DIRECT	GO:0003279~cardiac septum development	3	0.210674	0.238476	ADAMTS6, NDST1, SNX17	1307	12	16792	3.21194	1	0.984835	99.3885
GOTERM_BP_DIRECT	GO:0003281~ventricular septum development	3	0.210674	0.651941	AP2B1, DCTN5, PRDM1	1307	28	16792	1.37654	1	0.999978	100
Annotation Cluster 56	Enrichment Score: 1.0380840130048399
Category	Term	Count	%	PValue	Genes	List Total	Pop Hits	Pop Total	Fold Enrichment	Bonferroni	Benjamini	FDR
GOTERM_MF_DIRECT	GO:0051864~histone demethylase activity (H3-K36 specific)	4	0.280899	0.0130305	KDM7A, KDM2A, KDM4A, PHF8	1317	7	16881	7.32444	1	0.342312	19.1318
GOTERM_BP_DIRECT	GO:0070544~histone H3-K36 demethylation	4	0.280899	0.0195287	KDM7A, KDM2A, KDM4A, PHF8	1307	8	16792	6.42387	1	0.564665	30.8561
UP_SEQ_FEATURE	domain:JmjC	6	0.421348	0.0723886	KDM7A, KDM2A, HIF1AN, JARID2, KDM4A, PHF8	1422	32	20063	2.64544	1	0.961102	75.1875
INTERPRO	IPR003347:JmjC domain	6	0.421348	0.0948844	KDM7A, KDM2A, HIF1AN, JARID2, KDM4A, PHF8	1382	33	18559	2.44165	1	0.912032	81.9409
GOTERM_MF_DIRECT	GO:0032452~histone demethylase activity	5	0.351124	0.0994104	KDM7A, KDM2A, JARID2, KDM4A, PHF8	1317	23	16881	2.78647	1	0.715932	81.6435
SMART	SM00558:JmjC	6	0.421348	0.108112	KDM7A, KDM2A, HIF1AN, JARID2, KDM4A, PHF8	891	29	10057	2.33531	1	0.811542	79.9881
GOTERM_MF_DIRECT	GO:0016706~oxidoreductase activity, acting on paired donors, with incorporation or reduction of molecular oxygen, 2-oxoglutarate as one donor, and incorporation of one atom each of oxygen into both donors	4	0.280899	0.180823	KDM7A, HIF1AN, EGLN3, PHF8	1317	19	16881	2.69848	1	0.851416	96.041
UP_SEQ_FEATURE	metal ion-binding site:Iron; catalytic	4	0.280899	0.259061	TET3, KDM2A, HIF1AN, KDM4A	1422	25	20063	2.25744	1	0.999425	99.6158
UP_KEYWORDS	Dioxygenase	7	0.491573	0.516158	KDM7A, TET3, KDM2A, HIF1AN, EGLN3, KDM4A, PHF8	1424	83	20581	1.21892	1	0.873303	99.9968
Annotation Cluster 57	Enrichment Score: 1.005180579887314
Category	Term	Count	%	PValue	Genes	List Total	Pop Hits	Pop Total	Fold Enrichment	Bonferroni	Benjamini	FDR
INTERPRO	IPR017981:GPCR, family 2-like	10	0.702247	0.035596	ADGRE2, ADGRG6, CELSR2, CELSR1, ADGRG2, ADGRL3, FZD4, VIPR2, FZD7, ADGRB3	1382	61	18559	2.20149	1	0.747568	46.3266
UP_SEQ_FEATURE	domain:GPS	7	0.491573	0.0390394	ADGRE2, ADGRG6, CELSR2, CELSR1, ADGRG2, ADGRL3, ADGRB3	1422	36	20063	2.74342	1	0.893206	52.2246
INTERPRO	IPR000203:GPS domain	7	0.491573	0.0478292	ADGRE2, ADGRG6, CELSR2, CELSR1, ADGRG2, ADGRL3, ADGRB3	1382	36	18559	2.61121	1	0.800765	56.89
SMART	SM00303:GPS	7	0.491573	0.058633	ADGRE2, ADGRG6, CELSR2, CELSR1, ADGRG2, ADGRL3, ADGRB3	891	32	10057	2.4691	1	0.67085	57.2426
INTERPRO	IPR000832:GPCR, family 2, secretin-like	8	0.561798	0.0754634	ADGRE2, ADGRG6, CELSR2, CELSR1, ADGRG2, ADGRL3, VIPR2, ADGRB3	1382	50	18559	2.14865	1	0.88378	73.9992
INTERPRO	IPR017983:GPCR, family 2, secretin-like, conserved site	6	0.421348	0.115187	ADGRE2, ADGRG6, ADGRG2, ADGRL3, VIPR2, ADGRB3	1382	35	18559	2.30213	1	0.925645	87.7665
INTERPRO	IPR001879:GPCR, family 2, extracellular hormone receptor domain	5	0.351124	0.151231	CELSR2, CELSR1, ADGRL3, VIPR2, ADGRB3	1382	28	18559	2.39805	1	0.951516	94.0096
SMART	SM00008:HormR	5	0.351124	0.175329	CELSR2, CELSR1, ADGRL3, VIPR2, ADGRB3	891	25	10057	2.25746	1	0.863145	93.3507
GOTERM_MF_DIRECT	GO:0004930~G-protein coupled receptor activity	18	1.26404	1	F2RL3, GPR85, ADGRE2, GPR63, ADGRG6, CELSR2, CELSR1, ADGRG2, VIPR2, FZD4, FZD7, S1PR2, SFRP1, XPR1, GPR26, ADGRL3, ADGRB3, OPN3	1317	710	16881	0.324957	1	1	100
Annotation Cluster 58	Enrichment Score: 0.9785968389325953
Category	Term	Count	%	PValue	Genes	List Total	Pop Hits	Pop Total	Fold Enrichment	Bonferroni	Benjamini	FDR
INTERPRO	IPR017892:Protein kinase, C-terminal	6	0.421348	0.0682252	SGK1, RPS6KA3, STK38, PKN2, RPS6KB1, PRKCB	1382	30	18559	2.68582	1	0.871571	70.2743
UP_SEQ_FEATURE	domain:AGC-kinase C-terminal	8	0.561798	0.0991641	SGK1, RPS6KA3, STK38, ROCK2, PKN2, RPS6KB1, PRKACB, PRKCB	1422	56	20063	2.01557	1	0.977676	85.5882
INTERPRO	IPR000961:AGC-kinase, C-terminal	8	0.561798	0.120357	SGK1, RPS6KA3, STK38, ROCK2, PKN2, RPS6KB1, PRKACB, PRKCB	1382	56	18559	1.91844	1	0.928514	88.9374
SMART	SM00133:S_TK_X	8	0.561798	0.149569	SGK1, RPS6KA3, STK38, ROCK2, PKN2, RPS6KB1, PRKACB, PRKCB	891	50	10057	1.80597	1	0.843107	89.7525
Annotation Cluster 59	Enrichment Score: 0.9764446059432677
Category	Term	Count	%	PValue	Genes	List Total	Pop Hits	Pop Total	Fold Enrichment	Bonferroni	Benjamini	FDR
GOTERM_BP_DIRECT	GO:0017015~regulation of transforming growth factor beta receptor signaling pathway	5	0.351124	0.0648176	NREP, TRIM33, SOX11, SMAD3, SMAD2	1307	20	16792	3.21194	1	0.817111	71.4574
GOTERM_MF_DIRECT	GO:0070412~R-SMAD binding	5	0.351124	0.07586	MEN1, TRIM33, SMAD3, SMAD2, LDLRAD4	1317	21	16881	3.05185	1	0.635108	72.1199
GOTERM_MF_DIRECT	GO:0070410~co-SMAD binding	3	0.210674	0.23931	TRIM33, SMAD3, SMAD2	1317	12	16881	3.20444	1	0.905113	98.8067
Annotation Cluster 60	Enrichment Score: 0.970233898090745
Category	Term	Count	%	PValue	Genes	List Total	Pop Hits	Pop Total	Fold Enrichment	Bonferroni	Benjamini	FDR
UP_SEQ_FEATURE	short sequence motif:LXXLL motif 2	6	0.421348	0.0138488	KMT2D, NCOA2, MED13, PPARGC1B, NRIP1, MED1	1422	21	20063	4.03114	1	0.754878	22.7928
UP_SEQ_FEATURE	short sequence motif:LXXLL motif 1	6	0.421348	0.0138488	KMT2D, NCOA2, MED13, PPARGC1B, NRIP1, MED1	1422	21	20063	4.03114	1	0.754878	22.7928
GOTERM_MF_DIRECT	GO:0035257~nuclear hormone receptor binding	6	0.421348	0.0246086	HIF1A, NCOA2, BCAS3, NRIP1, MED1, CRX	1317	22	16881	3.49575	1	0.417342	33.1954
GOTERM_BP_DIRECT	GO:2000273~positive regulation of receptor activity	4	0.280899	0.0745784	NCOA2, GREM1, PPARGC1B, MED1	1307	13	16792	3.95315	1	0.845097	76.5447
GOTERM_CC_DIRECT	GO:0016592~mediator complex	6	0.421348	0.114093	MED15, MED8, MED22, MED13, PPARGC1B, MED1	1353	35	18224	2.30903	1	0.620038	83.6938
UP_SEQ_FEATURE	short sequence motif:LXXLL motif 4	3	0.210674	0.129534	KMT2D, NCOA2, NRIP1	1422	9	20063	4.703	1	0.988565	92.3713
GOTERM_MF_DIRECT	GO:0001104~RNA polymerase II transcription cofactor activity	6	0.421348	0.145338	MED15, MED8, MED22, MED13, PPARGC1B, MED1	1317	36	16881	2.13629	1	0.809459	92.134
UP_SEQ_FEATURE	short sequence motif:LXXLL motif 3	3	0.210674	0.180521	KMT2D, NCOA2, NRIP1	1422	11	20063	3.84791	1	0.996836	97.5099
GOTERM_MF_DIRECT	GO:0030331~estrogen receptor binding	5	0.351124	0.325647	PAGR1, STRN, PPARGC1B, NRIP1, MED1	1317	37	16881	1.73213	1	0.954312	99.8303
GOTERM_MF_DIRECT	GO:0030374~ligand-dependent nuclear receptor transcription coactivator activity	5	0.351124	0.569882	NCOA2, MED13, PPARGC1B, PRKCB, MED1	1317	51	16881	1.25664	1	0.993721	99.9999
GOTERM_BP_DIRECT	GO:0030521~androgen receptor signaling pathway	3	0.210674	0.83912	MED13, NRIP1, MED1	1307	41	16792	0.940079	1	1	100
Annotation Cluster 61	Enrichment Score: 0.9588914960356731
Category	Term	Count	%	PValue	Genes	List Total	Pop Hits	Pop Total	Fold Enrichment	Bonferroni	Benjamini	FDR
UP_SEQ_FEATURE	DNA-binding region:ETS	6	0.421348	0.0387068	ETS1, ETV1, ELK1, EHF, ELK3, ETV6	1422	27	20063	3.13533	1	0.894553	51.917
INTERPRO	IPR000418:Ets domain	6	0.421348	0.0531033	ETS1, ETV1, ELK1, EHF, ELK3, ETV6	1382	28	18559	2.87766	1	0.819239	60.811
SMART	SM00413:ETS	6	0.421348	0.0961001	ETS1, ETV1, ELK1, EHF, ELK3, ETV6	891	28	10057	2.41871	1	0.782678	75.8462
UP_SEQ_FEATURE	domain:PNT	3	0.210674	0.180521	ETS1, EHF, ETV6	1422	11	20063	3.84791	1	0.996836	97.5099
INTERPRO	IPR003118:Pointed domain	3	0.210674	0.195048	ETS1, EHF, ETV6	1382	11	18559	3.66248	1	0.973524	97.5886
SMART	SM00251:SAM_PNT	3	0.210674	0.253718	ETS1, EHF, ETV6	891	11	10057	3.07836	1	0.915907	98.3676
Annotation Cluster 62	Enrichment Score: 0.951775769777625
Category	Term	Count	%	PValue	Genes	List Total	Pop Hits	Pop Total	Fold Enrichment	Bonferroni	Benjamini	FDR
GOTERM_MF_DIRECT	GO:0051721~protein phosphatase 2A binding	7	0.491573	0.0158513	PPME1, SLC6A3, IGBP1, STRN4, STRN, RPS6KB1, ENSA	1317	27	16881	3.32312	1	0.356514	22.7937
GOTERM_MF_DIRECT	GO:0008601~protein phosphatase type 2A regulator activity	4	0.280899	0.222107	PPP2R1B, PPME1, IGBP1, ENSA	1317	21	16881	2.44148	1	0.888489	98.2861
GOTERM_MF_DIRECT	GO:0019888~protein phosphatase regulator activity	4	0.280899	0.39632	PPP1R16B, PPME1, IGBP1, ENSA	1317	29	16881	1.76797	1	0.971627	99.9717
Annotation Cluster 63	Enrichment Score: 0.9501430532521034
Category	Term	Count	%	PValue	Genes	List Total	Pop Hits	Pop Total	Fold Enrichment	Bonferroni	Benjamini	FDR
GOTERM_BP_DIRECT	GO:0086004~regulation of cardiac muscle cell contraction	5	0.351124	0.0108599	ANK2, STC1, PDE4D, ATP1A2, KCNJ2	1307	12	16792	5.35323	1	0.466581	18.4775
GOTERM_CC_DIRECT	GO:0014704~intercalated disc	6	0.421348	0.239396	ANK2, FGF13, ATP1A2, KCNJ2, CAPZB, GJC1	1353	45	18224	1.79591	1	0.796369	98.3372
GOTERM_CC_DIRECT	GO:0030315~T-tubule	4	0.280899	0.542786	ANK2, ATP1A2, KCNJ2, RTN2	1353	38	18224	1.41782	1	0.964829	99.9992
Annotation Cluster 64	Enrichment Score: 0.9314468155993464
Category	Term	Count	%	PValue	Genes	List Total	Pop Hits	Pop Total	Fold Enrichment	Bonferroni	Benjamini	FDR
GOTERM_BP_DIRECT	GO:0006686~sphingomyelin biosynthetic process	4	0.280899	0.00416506	SAMD8, SPTLC1, SPTLC2, SGMS1	1307	5	16792	10.2782	1	0.294289	7.51166
GOTERM_BP_DIRECT	GO:0046513~ceramide biosynthetic process	5	0.351124	0.125105	SAMD8, SPTLC1, SPTLC2, SGMS1, DEGS1	1307	25	16792	2.56955	1	0.926546	91.7956
UP_KEYWORDS	Sphingolipid metabolism	4	0.280899	0.247513	SAMD8, SPTLC1, SPTLC2, SGMS1	1424	25	20581	2.31247	1	0.66461	98.2548
GOTERM_BP_DIRECT	GO:0030148~sphingolipid biosynthetic process	6	0.421348	0.316854	SPTLC1, VAPA, SPTLC2, VAPB, SGMS1, DEGS1	1307	48	16792	1.60597	1	0.994583	99.9199
KEGG_PATHWAY	hsa00600:Sphingolipid metabolism	5	0.351124	0.538784	SPTLC1, SPTLC2, CERK, SGMS1, DEGS1	563	47	6910	1.3057	1	0.807971	99.9959
Annotation Cluster 65	Enrichment Score: 0.931115333047476
Category	Term	Count	%	PValue	Genes	List Total	Pop Hits	Pop Total	Fold Enrichment	Bonferroni	Benjamini	FDR
UP_SEQ_FEATURE	domain:MAM	4	0.280899	0.0593889	NRP1, NPNT, MDGA2, PTPRT	1422	13	20063	4.34123	1	0.946914	67.8796
INTERPRO	IPR000998:MAM domain	4	0.280899	0.145695	NRP1, NPNT, MDGA2, PTPRT	1382	18	18559	2.98424	1	0.949731	93.3022
SMART	SM00137:MAM	4	0.280899	0.185996	NRP1, NPNT, MDGA2, PTPRT	891	17	10057	2.65584	1	0.867927	94.463
Annotation Cluster 66	Enrichment Score: 0.9257351219303197
Category	Term	Count	%	PValue	Genes	List Total	Pop Hits	Pop Total	Fold Enrichment	Bonferroni	Benjamini	FDR
GOTERM_BP_DIRECT	GO:0032924~activin receptor signaling pathway	6	0.421348	0.00596728	ACVR1B, TGFBR1, BMPR2, SMAD3, SMAD2, ACVR1	1307	16	16792	4.8179	1	0.355639	10.5936
INTERPRO	IPR000472:TGF-beta receptor/activin receptor, type I/II	4	0.280899	0.0245761	ACVR1B, TGFBR1, BMPR2, ACVR1	1382	9	18559	5.96848	1	0.689664	34.7662
GOTERM_MF_DIRECT	GO:0046332~SMAD binding	8	0.561798	0.0469263	ACVR1B, TGFBR1, HIPK2, COL1A2, TGFBR3, SMAD2, PURB, ACVR1	1317	43	16881	2.3847	1	0.540668	54.0741
INTERPRO	IPR000333:Activin type II/Transforming growth factor-beta II receptor	4	0.280899	0.0544709	ACVR1B, TGFBR1, BMPR2, ACVR1	1382	12	18559	4.47636	1	0.822441	61.7715
GOTERM_BP_DIRECT	GO:0001707~mesoderm formation	6	0.421348	0.0620582	NF2, BMPR2, SMAD3, SMAD2, TXNRD1, ACVR1	1307	28	16792	2.75309	1	0.806747	69.8398
GOTERM_BP_DIRECT	GO:0060412~ventricular septum morphogenesis	6	0.421348	0.0703939	SOX11, TGFBR1, BMPR2, TGFBR3, WNT11, ACVR1	1307	29	16792	2.65815	1	0.837655	74.4789
UP_SEQ_FEATURE	domain:GS	3	0.210674	0.0829419	ACVR1B, TGFBR1, ACVR1	1422	7	20063	6.04671	1	0.969007	79.9324
INTERPRO	IPR003605:TGF beta receptor, GS motif	3	0.210674	0.0904384	ACVR1B, TGFBR1, ACVR1	1382	7	18559	5.75532	1	0.906502	80.3559
SMART	SM00467:GS	3	0.210674	0.121893	ACVR1B, TGFBR1, ACVR1	891	7	10057	4.83742	1	0.830295	83.9235
GOTERM_BP_DIRECT	GO:0023014~signal transduction by protein phosphorylation	7	0.491573	0.123667	ACVR1B, TGFBR1, STK26, BMPR2, CAB39, STK4, ACVR1	1307	44	16792	2.04396	1	0.926832	91.5396
GOTERM_BP_DIRECT	GO:0030501~positive regulation of bone mineralization	6	0.421348	0.132205	MEF2C, OSR1, BMPR2, SMAD3, ACVR1, BMP6	1307	35	16792	2.20247	1	0.934955	92.9557
KEGG_PATHWAY	hsa04350:TGF-beta signaling pathway	11	0.772472	0.142529	PPP2R1B, ACVR1B, CDKN2B, ZFYVE16, TGFBR1, BMPR2, SMAD3, SMAD2, RPS6KB1, ACVR1, BMP6	563	84	6910	1.60725	1	0.46199	86.5675
GOTERM_MF_DIRECT	GO:0004675~transmembrane receptor protein serine/threonine kinase activity	3	0.210674	0.151756	ACVR1B, TGFBR1, ACVR1	1317	9	16881	4.27259	1	0.818729	93.0377
GOTERM_MF_DIRECT	GO:0019838~growth factor binding	5	0.351124	0.154991	ACVR1B, NRP1, LTBP2, TGFBR1, BMPR2	1317	27	16881	2.37366	1	0.820583	93.4554
GOTERM_BP_DIRECT	GO:0071773~cellular response to BMP stimulus	5	0.351124	0.201519	SFRP1, BMPR2, RUNX2, ACVR1, BMP6	1307	30	16792	2.14129	1	0.975644	98.5159
GOTERM_BP_DIRECT	GO:0060389~pathway-restricted SMAD protein phosphorylation	3	0.210674	0.268276	TGFBR1, TGFBR3, ACVR1	1307	13	16792	2.96486	1	0.989658	99.7102
GOTERM_BP_DIRECT	GO:0010862~positive regulation of pathway-restricted SMAD protein phosphorylation	6	0.421348	0.316854	ACVR1B, BMP1, TGFBR1, BMPR2, ACVR1, BMP6	1307	48	16792	1.60597	1	0.994583	99.9199
GOTERM_BP_DIRECT	GO:0018107~peptidyl-threonine phosphorylation	5	0.351124	0.34222	ACVR1B, OSR1, TGFBR1, HIPK2, ACVR1	1307	38	16792	1.69049	1	0.996209	99.9605
GOTERM_MF_DIRECT	GO:0050431~transforming growth factor beta binding	3	0.210674	0.357939	TGFBR1, TGFBR3, ACVR1	1317	16	16881	2.40333	1	0.962365	99.9233
GOTERM_BP_DIRECT	GO:0007178~transmembrane receptor protein serine/threonine kinase signaling pathway	3	0.210674	0.385591	ACVR1B, BMPR2, ACVR1	1307	17	16792	2.26725	1	0.997879	99.989
GOTERM_BP_DIRECT	GO:0030509~BMP signaling pathway	7	0.491573	0.54626	BMP1, ZFYVE16, BMPR2, TGFBR3, RUNX2, ACVR1, BMP6	1307	76	16792	1.18334	1	0.999825	100
Annotation Cluster 67	Enrichment Score: 0.9215023696698651
Category	Term	Count	%	PValue	Genes	List Total	Pop Hits	Pop Total	Fold Enrichment	Bonferroni	Benjamini	FDR
INTERPRO	IPR018359:Bromodomain, conserved site	6	0.421348	0.0401395	BRWD1, BRD4, TRIM24, BAZ2B, SMARCA2, TAF1L	1382	26	18559	3.09902	1	0.770327	50.5063
UP_SEQ_FEATURE	domain:Bromo 1	3	0.210674	0.206995	BRWD1, BRD4, TAF1L	1422	12	20063	3.52725	1	0.998447	98.6459
UP_SEQ_FEATURE	domain:Bromo 2	3	0.210674	0.206995	BRWD1, BRD4, TAF1L	1422	12	20063	3.52725	1	0.998447	98.6459
Annotation Cluster 68	Enrichment Score: 0.9204209403188712
Category	Term	Count	%	PValue	Genes	List Total	Pop Hits	Pop Total	Fold Enrichment	Bonferroni	Benjamini	FDR
UP_SEQ_FEATURE	domain:PH 1	7	0.491573	0.0491421	ADAP2, PLCG1, TIAM1, SNTB2, FARP1, MPRIP, KALRN	1422	38	20063	2.59903	1	0.923709	60.7297
UP_SEQ_FEATURE	domain:PH 2	6	0.421348	0.117916	ADAP2, TIAM1, SNTB2, FARP1, MPRIP, KALRN	1422	37	20063	2.28795	1	0.985251	90.2443
[truncated: 1,316 more rows]
