# Supplementary material for: MicroRNA expression changes in association with changes in interleukin-1ß/interleukin10 ratios produced by monocytes in autism spectrum disorders: their association with neuropsychiatric symptoms and comorbid conditions (observational study)
Source: J Neuroinflammation. 2017 Nov 25;14:229. doi: 10.1186/s12974-017-1003-6 (PMC5702092; doi:10.1186/s12974-017-1003-6)
Supplement: Supplementary file 5 — Results of miRNA target gene analysis of group B. (XLSX 543 kb) [file 12974_2017_1003_MOESM5_ESM.xlsx]

## Sheet: mirDIPGroupB
Group B analysis
ASD cells with high IL-1ß/IL-10 ratios vs. ASD cells with low ratios
Gene Symbol -
Micro RNA - hsa-miR-342
hsa-miR-93
hsa-miR-223
hsa-miR-181a-1
hsa-miR-181a-2
hsa-miR-21
hsa-miR-484
hsa-miR-181b-2
hsa-miR-126
hsa-miR-30a
hsa-miR-660
hsa-miR-30d
hsa-miR-26a-1
hsa-let-7a-1
hsa-miR-17
hsa-miR-181b-1
hsa-miR-26a-2
hsa-miR-19b-1
hsa-miR-19b-2
hsa-miR-451a
hsa-let-7a-2
Minimum Score - High
Results (3750)
Gene Symbol	Uniprot	Pseudogene	MicroRNA	Integrated Score	Number of Sources	Score Class	Sources
MYCBP2	O75592		hsa-miR-484	0.770465	19	Very High	BCmicrO|CoMeTa|Cupid|DIANA|ElMMo3|MBStar|MAMI|MirAncesTar|mirbase|miRDB|MirMAP|MirTar|Mirza-G|MultiMiTar|PACCMIT|RepTar|RNAhybrid|TargetRank|TargetSpy
ATF2	P15336		hsa-miR-451a	0.758368	18	Very High	BCmicrO|CoMeTa|Cupid|DIANA|ElMMo3|MBStar|MAMI|microrna.org|MirAncesTar|mirbase|miRcode|miRDB|MirMAP|MirTar|Mirza-G|RNAhybrid|TargetRank|TargetScan
EMSY	Q7Z589		hsa-miR-451a	0.753166	18	Very High	BCmicrO|CoMeTa|Cupid|DIANA|ElMMo3|MBStar|microrna.org|MirAncesTar|mirbase|miRcode|MirMAP|MirSNP|MirTar|Mirza-G|PACCMIT|RNAhybrid|TargetRank|TargetScan
HIPK1	Q86Z02		hsa-miR-484	0.745892	19	Very High	BCmicrO|BiTargeting|CoMeTa|Cupid|DIANA|ElMMo3|MBStar|MirAncesTar|miRDB|MirMAP|MirTar|miRTar2GO|Mirza-G|MultiMiTar|PACCMIT|RepTar|RNA22|RNAhybrid|TargetRank
HIVEP2	P31629		hsa-miR-484	0.738209	17	Very High	BCmicrO|BiTargeting|CoMeTa|DIANA|ElMMo3|MBStar|MAMI|MirAncesTar|miRDB|MirMAP|miRTar2GO|Mirza-G|MultiMiTar|PACCMIT|RepTar|RNAhybrid|TargetRank
PTGER4	P35408		hsa-miR-484	0.720836	15	Very High	BCmicrO|CoMeTa|DIANA|ElMMo3|MAMI|MirAncesTar|miRDB|MirMAP|MirTar|Mirza-G|MultiMiTar|PACCMIT|RepTar|TargetRank|TargetSpy
AEBP2	Q6ZN18		hsa-miR-451a	0.718407	17	Very High	BCmicrO|Cupid|DIANA|ElMMo3|MBStar|MAMI|microrna.org|MirAncesTar|mirbase|miRcode|miRDB|MirMAP|miRTar2GO|Mirza-G|RNAhybrid|TargetRank|TargetScan
MEX3C	Q5U5Q3		hsa-miR-451a	0.706484	15	Very High	BCmicrO|CoMeTa|ElMMo3|MBStar|microrna.org|MirAncesTar|miRcode|miRDB|MirMAP|MirTar|miRTar2GO|Mirza-G|PACCMIT|RNAhybrid|TargetRank
HOXA5	P20719		hsa-miR-484	0.705922	16	Very High	BCmicrO|CoMeTa|Cupid|DIANA|ElMMo3|MAMI|MirAncesTar|mirbase|miRDB|MirMAP|MirTar|Mirza-G|MultiMiTar|PACCMIT|RepTar|RNAhybrid
SOX5	P35711		hsa-miR-484	0.703809	18	Very High	BCmicrO|BiTargeting|CoMeTa|Cupid|DIANA|ElMMo3|MBStar|MAMI|MirAncesTar|miRDB|MirMAP|MirTar|Mirza-G|MultiMiTar|PACCMIT|RepTar|RNAhybrid|TargetRank
FGF1	P05230		hsa-miR-484	0.701924	17	Very High	BCmicrO|CoMeTa|DIANA|ElMMo3|MBStar|MAMI|MirAncesTar|miRDB|MirMAP|MirSNP|MirTar|Mirza-G|MultiMiTar|PACCMIT|RepTar|RNAhybrid|TargetRank
CAB39	Q9Y376		hsa-miR-451a	0.7004	17	Very High	BCmicrO|CoMeTa|Cupid|DIANA|ElMMo3|MBStar|microrna.org|MirAncesTar|mirbase|miRcode|miRDB|MirMAP|MirTar|Mirza-G|PACCMIT|RNAhybrid|TargetScan
DAG1	Q14118		hsa-miR-484	0.680716	16	Very High	BCmicrO|BiTargeting|CoMeTa|DIANA|ElMMo3|MAMI|MirAncesTar|miRDB|MirMAP|miRTar2GO|Mirza-G|MultiMiTar|PACCMIT|RepTar|RNAhybrid|TargetRank
DCBLD2	Q96PD2		hsa-miR-484	0.67741	18	Very High	BCmicrO|BiTargeting|CoMeTa|Cupid|DIANA|ElMMo3|MBStar|MirAncesTar|miRDB|MirMAP|MirSNP|miRTar2GO|Mirza-G|MultiMiTar|PACCMIT|RepTar|RNAhybrid|TargetRank
OSR1	Q8TAX0		hsa-miR-451a	0.677212	15	Very High	BCmicrO|DIANA|ElMMo3|MAMI|microrna.org|MirAncesTar|mirbase|miRcode|miRDB|MirMAP|MirTar|PACCMIT|RNAhybrid|TargetRank|TargetScan
PSMB8	P28062		hsa-miR-451a	0.674648	14	Very High	BCmicrO|CoMeTa|DIANA|ElMMo3|microrna.org|MirAncesTar|mirbase|miRcode|miRDB|MirMAP|MirTar|PACCMIT|RNAhybrid|TargetScan
PDGFA	P04085		hsa-miR-484	0.657217	18	Very High	BCmicrO|BiTargeting|CoMeTa|Cupid|DIANA|ElMMo3|MBStar|MirAncesTar|miRDB|MirMAP|MirTar|miRTar2GO|Mirza-G|MultiMiTar|PACCMIT|RNAhybrid|TargetRank|TargetSpy
MAP3K11	Q16584		hsa-miR-484	0.654429	15	Very High	BCmicrO|BiTargeting|CoMeTa|DIANA|ElMMo3|MAMI|MirAncesTar|mirbase|miRDB|MirMAP|miRTar2GO|Mirza-G|PACCMIT|RepTar|RNAhybrid
SNN	O75324		hsa-miR-484	0.649133	16	Very High	BCmicrO|CoMeTa|DIANA|ElMMo3|MBStar|MirAncesTar|miRDB|MirMAP|MirTar|miRTar2GO|Mirza-G|MultiMiTar|PACCMIT|RepTar|TargetRank|TargetSpy
TSC1	Q92574		hsa-miR-451a	0.64769	16	Very High	BCmicrO|CoMeTa|DIANA|ElMMo3|MBStar|microrna.org|MirAncesTar|miRcode|miRDB|MirMAP|MirTar|miRTar2GO|Mirza-G|RNAhybrid|TargetRank|TargetScan
CALD1	Q05682		hsa-miR-484	0.646286	18	Very High	BCmicrO|CoMeTa|Cupid|DIANA|ElMMo3|MBStar|MirAncesTar|miRDB|MirMAP|MirTar|miRTar2GO|Mirza-G|MultiMiTar|PACCMIT|RepTar|RNAhybrid|TargetRank|TargetSpy
IL6R	P08887		hsa-miR-484	0.644904	16	Very High	BCmicrO|BiTargeting|CoMeTa|DIANA|ElMMo3|MBStar|MAMI|MirAncesTar|miRDB|MirMAP|MirTar|miRTar2GO|Mirza-G|RepTar|RNA22|TargetRank
ZNF644	Q9H582		hsa-miR-451a	0.644706	15	Very High	BCmicrO|DIANA|ElMMo3|MBStar|MAMI|microrna.org|MirAncesTar|mirbase|miRcode|miRDB|MirMAP|MirTar|Mirza-G|PACCMIT|RNAhybrid
YWHAZ	P63104		hsa-miR-451a	0.643435	15	Very High	BCmicrO|CoMeTa|DIANA|ElMMo3|MBStar|microrna.org|MirAncesTar|miRcode|miRDB|MirMAP|Mirza-G|PACCMIT|RNAhybrid|TargetRank|TargetScan
ACVR1B	P36896		hsa-miR-484	0.643218	15	Very High	BCmicrO|CoMeTa|DIANA|ElMMo3|MBStar|MirAncesTar|miRDB|MirMAP|MirTar|miRTar2GO|MultiMiTar|PACCMIT|RepTar|RNAhybrid|TargetRank
AVL9	Q8NBF6		hsa-miR-484	0.638719	15	Very High	BCmicrO|CoMeTa|Cupid|DIANA|ElMMo3|MBStar|MirAncesTar|mirbase|miRDB|MirMAP|miRTar2GO|MultiMiTar|RepTar|TargetRank|TargetSpy
CYB561D1	Q8N8Q1		hsa-miR-484	0.634985	18	Very High	BCmicrO|BiTargeting|DIANA|ElMMo3|MBStar|MirAncesTar|miRDB|MirMAP|MirSNP|MirTar|miRTar2GO|Mirza-G|MultiMiTar|PACCMIT|RepTar|RNA22|RNAhybrid|TargetRank
CRTC2	Q53ET0		hsa-miR-484	0.634927	15	Very High	BCmicrO|BiTargeting|DIANA|ElMMo3|MAMI|MirAncesTar|mirbase|miRDB|MirMAP|miRTar2GO|Mirza-G|PACCMIT|RNA22|RNAhybrid|TargetSpy
FAM120A	Q9NZB2		hsa-miR-484	0.630354	14	Very High	BCmicrO|BiTargeting|CoMeTa|Cupid|ElMMo3|MAMI|MirAncesTar|MirMAP|MirSNP|MirTar|miRTar2GO|Mirza-G|MultiMiTar|RNAhybrid
PIKFYVE	Q9Y2I7		hsa-miR-484	0.62956	17	Very High	BCmicrO|CoMeTa|DIANA|ElMMo3|MBStar|MirAncesTar|miRDB|MirMAP|MirTar|miRTar2GO|Mirza-G|MultiMiTar|PACCMIT|RepTar|RNAhybrid|TargetRank|TargetSpy
MAGI1	Q96QZ7		hsa-miR-484	0.626375	15	Very High	BCmicrO|CoMeTa|Cupid|ElMMo3|MBStar|MirAncesTar|miRDB|MirTar|miRTar2GO|Mirza-G|MultiMiTar|PACCMIT|RNAhybrid|TargetRank|TargetSpy
ABHD2	P08910		hsa-miR-484	0.625915	16	Very High	BCmicrO|BiTargeting|CoMeTa|DIANA|ElMMo3|MBStar|MirAncesTar|miRDB|MirMAP|miRTar2GO|MultiMiTar|PACCMIT|RepTar|RNAhybrid|TargetRank|TargetSpy
CMPK1	P30085		hsa-miR-484	0.624993	16	Very High	BCmicrO|BiTargeting|CoMeTa|Cupid|DIANA|ElMMo3|MAMI|MirAncesTar|miRDB|MirMAP|Mirza-G|MultiMiTar|PACCMIT|RepTar|RNA22|RNAhybrid
GTDC1	Q4AE62		hsa-miR-484	0.621782	16	Very High	BCmicrO|BiTargeting|CoMeTa|DIANA|ElMMo3|MBStar|MAMI|MirAncesTar|mirbase|MirMAP|MirTar|Mirza-G|MultiMiTar|PACCMIT|RepTar|RNAhybrid
YTHDF3	Q7Z739		hsa-miR-484	0.621188	16	Very High	BCmicrO|BiTargeting|CoMeTa|Cupid|ElMMo3|MBStar|MirAncesTar|miRDB|MirSNP|MirTar|miRTar2GO|Mirza-G|MultiMiTar|RepTar|RNAhybrid|TargetRank
IFNAR1	P17181		hsa-miR-484	0.620302	15	Very High	BCmicrO|CoMeTa|DIANA|ElMMo3|MBStar|MirAncesTar|miRDB|MirMAP|MirSNP|MirTar|miRTar2GO|Mirza-G|RepTar|TargetRank|TargetSpy
PITPNA	Q00169		hsa-miR-484	0.619763	13	Very High	BCmicrO|CoMeTa|DIANA|ElMMo3|MAMI|MirAncesTar|miRDB|MirMAP|Mirza-G|MultiMiTar|PACCMIT|RepTar|TargetRank
CREB3L3	Q68CJ9		hsa-miR-484	0.619037	11	Very High	BCmicrO|DIANA|ElMMo3|MirAncesTar|mirbase|miRDB|MirMAP|MirTar|RepTar|RNAhybrid|TargetRank
SAMD4B	Q5PRF9		hsa-miR-451a	0.616393	14	Very High	BCmicrO|CoMeTa|DIANA|ElMMo3|MAMI|microrna.org|MirAncesTar|mirbase|miRcode|MirMAP|MirTar|Mirza-G|RNAhybrid|TargetScan
SORBS2	O94875		hsa-miR-484	0.616146	17	Very High	BCmicrO|BiTargeting|CoMeTa|Cupid|DIANA|ElMMo3|MBStar|MirAncesTar|mirbase|miRDB|MirMAP|Mirza-G|MultiMiTar|PACCMIT|RepTar|RNAhybrid|TargetRank
GK	P32189		hsa-miR-451a	0.614359	15	Very High	BCmicrO|BiTargeting|CoMeTa|ElMMo3|MBStar|microrna.org|MirAncesTar|miRcode|miRDB|MirMAP|Mirza-G|PACCMIT|RNAhybrid|TargetRank|TargetScan
SETD5	Q9C0A6		hsa-miR-451a	0.612705	15	Very High	BCmicrO|BiTargeting|CoMeTa|Cupid|ElMMo3|microrna.org|MirAncesTar|mirbase|miRcode|miRDB|MirMAP|miRTar2GO|Mirza-G|PACCMIT|RNAhybrid
PDAP1	Q13442		hsa-miR-484	0.611725	15	Very High	BCmicrO|CoMeTa|DIANA|ElMMo3|MAMI|MirAncesTar|miRDB|MirMAP|MirSNP|miRTar2GO|Mirza-G|PACCMIT|RNAhybrid|TargetRank|TargetSpy
MIF	P14174		hsa-miR-451a	0.607614	12	Very High	BCmicrO|ElMMo3|MAMI|microrna.org|MirAncesTar|mirbase|miRcode|miRDB|MirMAP|miRTar2GO|RNAhybrid|TargetScan
CDKN2D	P55273		hsa-miR-451a	0.607331	14	Very High	BCmicrO|CoMeTa|DIANA|ElMMo3|MAMI|microrna.org|MirAncesTar|mirbase|miRcode|miRDB|MirMAP|PACCMIT|RNAhybrid|TargetScan
NUP153	P49790		hsa-miR-484	0.604567	15	Very High	BCmicrO|CoMeTa|Cupid|DIANA|ElMMo3|MirAncesTar|miRDB|MirMAP|miRTar2GO|Mirza-G|MultiMiTar|RepTar|RNAhybrid|TargetRank|TargetSpy
BCL2L1	Q07817		hsa-miR-484	0.60243	14	Very High	BCmicrO|BiTargeting|CoMeTa|DIANA|ElMMo3|MBStar|MAMI|MirAncesTar|miRDB|MirMAP|MultiMiTar|PACCMIT|RNAhybrid|TargetRank
TTN	Q8WZ42		hsa-miR-451a	0.600324	11	Very High	BCmicrO|CoMeTa|Cupid|microrna.org|MirAncesTar|miRcode|MirMAP|MirTar|Mirza-G|RNAhybrid|TargetRank
CSF1	P09603		hsa-miR-484	0.600246	17	Very High	BCmicrO|CoMeTa|DIANA|ElMMo3|MBStar|MirAncesTar|miRDB|MirMAP|miRTar2GO|Mirza-G|MultiMiTar|PACCMIT|RepTar|RNA22|RNAhybrid|TargetRank|TargetSpy
ABLIM2	Q6H8Q1		hsa-miR-484	0.598383	15	Very High	BCmicrO|BiTargeting|DIANA|ElMMo3|MBStar|MAMI|MirAncesTar|miRDB|MirMAP|MirSNP|miRTar2GO|Mirza-G|RepTar|RNAhybrid|TargetRank
JADE2	Q9NQC1		hsa-miR-484	0.598292	16	Very High	BCmicrO|BiTargeting|CoMeTa|DIANA|ElMMo3|MBStar|MirAncesTar|miRDB|MirMAP|miRTar2GO|Mirza-G|MultiMiTar|RepTar|RNAhybrid|TargetRank|TargetSpy
TWNK	Q96RR1		hsa-miR-484	0.597637	15	Very High	BCmicrO|CoMeTa|DIANA|ElMMo3|MBStar|MAMI|MirAncesTar|mirbase|miRDB|MirMAP|MirTar|Mirza-G|RepTar|RNAhybrid|TargetRank
PEA15	Q15121		hsa-miR-484	0.595879	14	Very High	BCmicrO|CoMeTa|DIANA|ElMMo3|MAMI|MirAncesTar|miRDB|MirMAP|Mirza-G|PACCMIT|RepTar|RNA22|RNAhybrid|TargetRank
KPNB1	Q14974		hsa-miR-484	0.593802	14	Very High	BCmicrO|CoMeTa|DIANA|ElMMo3|MAMI|MirAncesTar|miRDB|MirMAP|MirTar|miRTar2GO|Mirza-G|MultiMiTar|RepTar|RNAhybrid
TLCD1	Q96CP7		hsa-miR-484	0.593439	14	Very High	BCmicrO|BiTargeting|DIANA|ElMMo3|MAMI|MirAncesTar|mirbase|miRDB|MirMAP|MirSNP|miRTar2GO|RepTar|RNAhybrid|TargetRank
PRPF4B	Q13523		hsa-miR-484	0.590276	13	Very High	BCmicrO|CoMeTa|DIANA|ElMMo3|MAMI|MirAncesTar|miRDB|MirMAP|Mirza-G|MultiMiTar|PACCMIT|RepTar|RNAhybrid
SLC20A2	Q08357		hsa-miR-484	0.588478	14	Very High	BCmicrO|DIANA|ElMMo3|MBStar|MirAncesTar|miRDB|MirMAP|MirTar|miRTar2GO|Mirza-G|MultiMiTar|RepTar|RNAhybrid|TargetRank
STRN	O43815		hsa-miR-484	0.587317	14	Very High	BCmicrO|CoMeTa|Cupid|DIANA|ElMMo3|MBStar|MirAncesTar|miRDB|MirMAP|miRTar2GO|Mirza-G|MultiMiTar|RepTar|TargetRank
PCDH7	O60245		hsa-miR-484	0.58694	15	Very High	BCmicrO|CoMeTa|Cupid|DIANA|ElMMo3|MBStar|MirAncesTar|MirMAP|MirSNP|Mirza-G|MultiMiTar|PACCMIT|RepTar|RNAhybrid|TargetRank
DENND5A	Q6IQ26		hsa-miR-484	0.586429	15	Very High	BCmicrO|CoMeTa|Cupid|DIANA|ElMMo3|MBStar|MirAncesTar|mirbase|miRDB|MirMAP|MultiMiTar|PACCMIT|RepTar|RNAhybrid|TargetRank
LAMB3	Q13751		hsa-miR-484	0.583917	18	Very High	BCmicrO|BiTargeting|DIANA|ElMMo3|MBStar|MirAncesTar|mirbase|miRDB|MirMAP|MirTar|miRTar2GO|Mirza-G|PACCMIT|RepTar|RNA22|RNAhybrid|TargetRank|TargetSpy
RIMS3	Q9UJD0		hsa-miR-484	0.57992	14	Very High	BCmicrO|BiTargeting|CoMeTa|DIANA|ElMMo3|MAMI|MirAncesTar|miRDB|MirMAP|Mirza-G|RepTar|RNA22|RNAhybrid|TargetRank
RETREG1	Q9H6L5		hsa-miR-484	0.579682	16	Very High	BCmicrO|CoMeTa|DIANA|ElMMo3|MBStar|MirAncesTar|MirMAP|MirSNP|MirTar|miRTar2GO|Mirza-G|MultiMiTar|PACCMIT|RepTar|RNAhybrid|TargetRank
STC1	P52823		hsa-miR-484	0.579413	16	Very High	BCmicrO|CoMeTa|Cupid|DIANA|ElMMo3|MBStar|MirAncesTar|miRDB|MirMAP|MirSNP|miRTar2GO|Mirza-G|MultiMiTar|RepTar|RNAhybrid|TargetRank
DACH1	Q9UI36		hsa-miR-484	0.578984	14	Very High	BCmicrO|CoMeTa|Cupid|DIANA|ElMMo3|MBStar|MirAncesTar|miRDB|MirMAP|Mirza-G|MultiMiTar|RepTar|TargetRank|TargetSpy
PTPRF	P10586		hsa-miR-484	0.577393	17	Very High	BCmicrO|BiTargeting|CoMeTa|DIANA|ElMMo3|MirAncesTar|miRDB|MirMAP|MirTar|miRTar2GO|Mirza-G|MultiMiTar|PACCMIT|RepTar|RNA22|RNAhybrid|TargetRank
PTPRE	P23469		hsa-miR-484	0.57721	15	Very High	BCmicrO|CoMeTa|DIANA|ElMMo3|MBStar|MirAncesTar|miRDB|MirMAP|MirTar|Mirza-G|MultiMiTar|PACCMIT|RepTar|RNAhybrid|TargetRank
SMARCA2	P51531		hsa-miR-451a	0.57513	16	Very High	BCmicrO|BiTargeting|CoMeTa|Cupid|DIANA|ElMMo3|MBStar|microrna.org|MirAncesTar|mirbase|miRcode|miRDB|MirMAP|MirSNP|Mirza-G|RNAhybrid
KMT2A	Q03164		hsa-miR-484	0.573973	14	Very High	BCmicrO|BiTargeting|CoMeTa|DIANA|ElMMo3|MirAncesTar|miRDB|MirMAP|MultiMiTar|PACCMIT|RepTar|RNAhybrid|TargetRank|TargetSpy
XPO4	Q9C0E2		hsa-miR-484	0.57346	15	Very High	BCmicrO|CoMeTa|DIANA|ElMMo3|MBStar|MirAncesTar|miRDB|MirMAP|MirSNP|MirTar|Mirza-G|MultiMiTar|RepTar|TargetRank|TargetSpy
TGM2	P21980		hsa-miR-484	0.572084	11	Very High	BCmicrO|DIANA|ElMMo3|MBStar|MAMI|MirAncesTar|miRDB|MirMAP|miRTar2GO|RepTar|TargetRank
CDKN2B	P42772		hsa-miR-451a	0.571035	16	Very High	BCmicrO|CoMeTa|DIANA|ElMMo3|MBStar|MAMI|microrna.org|MirAncesTar|mirbase|miRcode|miRDB|MirMAP|MirTar|Mirza-G|RNAhybrid|TargetRank
PER1	O15534		hsa-miR-484	0.569773	17	Very High	BCmicrO|BiTargeting|CoMeTa|DIANA|ElMMo3|MirAncesTar|mirbase|miRDB|MirMAP|MirSNP|MirTar|Mirza-G|MultiMiTar|PACCMIT|RepTar|RNAhybrid|TargetRank
ADAM10	O14672		hsa-miR-451a	0.569419	15	Very High	BCmicrO|CoMeTa|DIANA|ElMMo3|MBStar|microrna.org|MirAncesTar|miRcode|miRDB|MirMAP|MirSNP|miRTar2GO|Mirza-G|RNAhybrid|TargetRank
IPO9	Q96P70		hsa-miR-484	0.563129	15	Very High	BCmicrO|BiTargeting|CoMeTa|DIANA|ElMMo3|MBStar|MirAncesTar|miRDB|MirMAP|miRTar2GO|Mirza-G|MultiMiTar|RepTar|RNA22|TargetRank
CELSR2	Q9HCU4		hsa-miR-484	0.561989	13	Very High	BCmicrO|CoMeTa|DIANA|ElMMo3|MAMI|MirAncesTar|miRDB|MirMAP|miRTar2GO|MultiMiTar|PACCMIT|RNA22|RNAhybrid
LDLR	P01130		hsa-miR-484	0.559243	16	Very High	BCmicrO|CoMeTa|DIANA|ElMMo3|MBStar|MirAncesTar|mirbase|miRDB|MirMAP|miRTar2GO|Mirza-G|MultiMiTar|RepTar|RNAhybrid|TargetRank|TargetSpy
BSDC1	Q9NW68		hsa-miR-484	0.558321	15	Very High	BCmicrO|BiTargeting|CoMeTa|DIANA|ElMMo3|MirAncesTar|MirMAP|MirTar|MultiMiTar|PACCMIT|RepTar|RNA22|RNAhybrid|TargetRank|TargetSpy
YTHDF2	Q9Y5A9		hsa-miR-451a	0.556226	13	Very High	BCmicrO|CoMeTa|Cupid|DIANA|ElMMo3|microrna.org|MirAncesTar|mirbase|miRcode|miRDB|MirMAP|PACCMIT|RNAhybrid
NFIB	O00712		hsa-miR-484	0.555373	15	Very High	BCmicrO|BiTargeting|CoMeTa|Cupid|DIANA|ElMMo3|MBStar|MirAncesTar|miRDB|MirMAP|miRTar2GO|Mirza-G|MultiMiTar|PACCMIT|RNAhybrid
DPYSL2	Q16555		hsa-miR-484	0.554855	15	Very High	BCmicrO|CoMeTa|DIANA|ElMMo3|MBStar|MirAncesTar|miRDB|MirMAP|MirTar|miRTar2GO|Mirza-G|MultiMiTar|PACCMIT|RNAhybrid|TargetSpy
PRICKLE2	Q7Z3G6		hsa-miR-451a	0.55352	15	Very High	BCmicrO|DIANA|ElMMo3|MBStar|microrna.org|MirAncesTar|miRcode|miRDB|MirMAP|MirTar|Mirza-G|RepTar|RNAhybrid|TargetRank|TargetScan
TOB2	Q14106		hsa-miR-484	0.55252	13	Very High	BCmicrO|BiTargeting|DIANA|ElMMo3|MAMI|MirAncesTar|miRDB|MirMAP|MirSNP|miRTar2GO|Mirza-G|RepTar|TargetRank
JPT1	Q9UK76		hsa-miR-484	0.552242	13	Very High	BCmicrO|CoMeTa|DIANA|ElMMo3|MirAncesTar|miRDB|MirMAP|miRTar2GO|Mirza-G|MultiMiTar|RepTar|RNAhybrid|TargetRank
CMTM6	Q9NX76		hsa-miR-451a	0.551583	13	Very High	BCmicrO|DIANA|ElMMo3|MBStar|microrna.org|MirAncesTar|miRcode|miRDB|MirMAP|MirTar|miRTar2GO|Mirza-G|TargetRank
CSRNP2	Q9H175		hsa-miR-484	0.551176	14	Very High	BCmicrO|CoMeTa|DIANA|ElMMo3|MBStar|MirAncesTar|miRDB|MirMAP|MirTar|miRTar2GO|Mirza-G|RepTar|TargetRank|TargetSpy
ATXN1	P54253		hsa-miR-484	0.550928	14	Very High	BCmicrO|BiTargeting|CoMeTa|DIANA|ElMMo3|MBStar|MirAncesTar|miRDB|MirMAP|miRTar2GO|Mirza-G|MultiMiTar|RepTar|TargetRank
CBL	P22681		hsa-miR-484	0.549269	15	Very High	BCmicrO|BiTargeting|DIANA|ElMMo3|MBStar|MirAncesTar|miRDB|MirMAP|miRTar2GO|Mirza-G|MultiMiTar|PACCMIT|RepTar|RNAhybrid|TargetRank
HNF1A	P20823		hsa-miR-484	0.548883	13	Very High	BCmicrO|BiTargeting|DIANA|ElMMo3|MAMI|MirAncesTar|miRDB|MirMAP|MirSNP|Mirza-G|RepTar|RNAhybrid|TargetRank
PCDH19	Q8TAB3		hsa-miR-484	0.548822	14	Very High	BCmicrO|BiTargeting|DIANA|ElMMo3|MBStar|MirAncesTar|miRDB|MirMAP|miRTar2GO|Mirza-G|MultiMiTar|RepTar|RNAhybrid|TargetRank
TRPS1	Q9UHF7		hsa-miR-484	0.54856	14	Very High	BCmicrO|CoMeTa|DIANA|ElMMo3|MBStar|MirAncesTar|miRDB|MirMAP|miRTar2GO|Mirza-G|MultiMiTar|PACCMIT|RNAhybrid|TargetRank
YTHDF3	Q7Z739		hsa-miR-451a	0.5481	11	Very High	BCmicrO|CoMeTa|ElMMo3|MBStar|microrna.org|MirAncesTar|miRcode|miRDB|Mirza-G|RNAhybrid|TargetRank
GAP43	P17677		hsa-miR-484	0.548073	13	Very High	BCmicrO|CoMeTa|DIANA|ElMMo3|MBStar|MAMI|MirAncesTar|mirbase|miRDB|MirMAP|MultiMiTar|RepTar|RNAhybrid
POLD4	Q9HCU8		hsa-miR-484	0.547539	14	Very High	BCmicrO|CoMeTa|DIANA|ElMMo3|MirAncesTar|mirbase|miRDB|MirMAP|MirTar|MultiMiTar|RepTar|RNAhybrid|TargetRank|TargetSpy
FAM110B	Q8TC76		hsa-miR-484	0.547317	15	Very High	BCmicrO|CoMeTa|Cupid|DIANA|ElMMo3|MBStar|MirAncesTar|mirbase|miRDB|MirMAP|Mirza-G|MultiMiTar|RepTar|RNAhybrid|TargetRank
PYGO2	Q9BRQ0		hsa-miR-484	0.546137	15	Very High	BCmicrO|BiTargeting|DIANA|ElMMo3|MirAncesTar|miRDB|MirMAP|MirTar|miRTar2GO|Mirza-G|MultiMiTar|RepTar|RNA22|RNAhybrid|TargetRank
IL21R	Q9HBE5		hsa-miR-484	0.543115	16	Very High	BCmicrO|BiTargeting|DIANA|ElMMo3|MBStar|MirAncesTar|mirbase|miRDB|MirMAP|MirSNP|MirTar|Mirza-G|PACCMIT|RepTar|RNAhybrid|TargetRank
NFIA	Q12857		hsa-miR-484	0.541984	14	Very High	BCmicrO|DIANA|ElMMo3|MBStar|MAMI|MirAncesTar|miRDB|MirMAP|miRTar2GO|Mirza-G|MultiMiTar|RepTar|RNA22|RNAhybrid
CRTC3	Q6UUV7		hsa-miR-484	0.541874	14	Very High	BCmicrO|CoMeTa|DIANA|ElMMo3|MBStar|MirAncesTar|miRDB|MirMAP|MirSNP|miRTar2GO|PACCMIT|RepTar|RNAhybrid|TargetRank
DLST	P36957		hsa-miR-484	0.540967	15	Very High	BCmicrO|BiTargeting|DIANA|ElMMo3|MBStar|MAMI|MirAncesTar|mirbase|miRDB|MirMAP|MirSNP|miRTar2GO|MultiMiTar|RepTar|RNAhybrid
LCOR	Q96JN0		hsa-miR-484	0.540886	14	Very High	BCmicrO|BiTargeting|Cupid|DIANA|ElMMo3|MBStar|MirAncesTar|miRDB|MirMAP|Mirza-G|MultiMiTar|RepTar|TargetRank|TargetSpy
ZIC5	Q96T25		hsa-miR-484	0.53885	12	Very High	BCmicrO|DIANA|ElMMo3|MAMI|MirAncesTar|mirbase|miRDB|MirMAP|Mirza-G|MultiMiTar|PACCMIT|RepTar
KLF12	Q9Y4X4		hsa-miR-484	0.538071	14	Very High	BCmicrO|CoMeTa|DIANA|ElMMo3|MBStar|MirAncesTar|miRDB|MirMAP|Mirza-G|MultiMiTar|PACCMIT|RepTar|TargetRank|TargetSpy
MTF2	Q9Y483		hsa-miR-484	0.53773	15	Very High	BCmicrO|CoMeTa|DIANA|ElMMo3|MBStar|MirAncesTar|miRDB|MirMAP|MirTar|miRTar2GO|Mirza-G|MultiMiTar|RepTar|RNA22|RNAhybrid
TOPBP1	Q92547		hsa-miR-484	0.537096	13	Very High	BCmicrO|CoMeTa|DIANA|ElMMo3|MirAncesTar|miRDB|MirMAP|miRTar2GO|Mirza-G|MultiMiTar|RepTar|RNAhybrid|TargetRank
PMM2	O15305		hsa-miR-451a	0.536122	14	Very High	BCmicrO|DIANA|ElMMo3|MAMI|microrna.org|MirAncesTar|mirbase|miRcode|miRDB|MirMAP|MirTar|miRTar2GO|RNAhybrid|TargetScan
SZRD1	Q7Z422		hsa-miR-484	0.53611	13	Very High	BCmicrO|CoMeTa|DIANA|ElMMo3|MAMI|MirAncesTar|miRDB|MirMAP|MirSNP|miRTar2GO|PACCMIT|RNA22|RNAhybrid
YTHDC1	Q96MU7		hsa-miR-451a	0.535898	14	Very High	BCmicrO|CoMeTa|DIANA|MBStar|MAMI|microrna.org|MirAncesTar|mirbase|miRcode|MirMAP|miRTar2GO|Mirza-G|RNAhybrid|TargetRank
VAPA	Q9P0L0		hsa-miR-451a	0.534265	10	Very High	BCmicrO|CoMeTa|MBStar|MirAncesTar|miRcode|MirMAP|miRTar2GO|Mirza-G|RNAhybrid|TargetScan
HERC3	Q15034		hsa-miR-484	0.534052	15	Very High	BCmicrO|CoMeTa|DIANA|ElMMo3|MBStar|MirAncesTar|miRDB|MirMAP|MirTar|miRTar2GO|Mirza-G|RepTar|RNAhybrid|TargetRank|TargetSpy
MAML1	Q92585		hsa-miR-451a	0.533736	14	Very High	BCmicrO|CoMeTa|Cupid|DIANA|ElMMo3|MBStar|MAMI|microrna.org|MirAncesTar|miRcode|miRDB|MirMAP|Mirza-G|TargetRank
CALM1	P0DP23		hsa-miR-484	0.533236	14	Very High	BCmicrO|BiTargeting|CoMeTa|DIANA|ElMMo3|MirAncesTar|miRDB|MirMAP|miRTar2GO|Mirza-G|MultiMiTar|RepTar|RNAhybrid|TargetRank
NAV1	Q8NEY1		hsa-miR-484	0.531792	14	Very High	BCmicrO|BiTargeting|CoMeTa|DIANA|ElMMo3|MirAncesTar|miRDB|MirMAP|miRTar2GO|Mirza-G|MultiMiTar|RepTar|RNA22|TargetRank
TRIM33	Q9UPN9		hsa-miR-484	0.530939	15	Very High	BCmicrO|CoMeTa|Cupid|DIANA|ElMMo3|MBStar|MirAncesTar|miRDB|MirMAP|Mirza-G|MultiMiTar|PACCMIT|RepTar|RNA22|TargetRank
MMP14	P50281		hsa-miR-484	0.530806	14	Very High	BCmicrO|CoMeTa|DIANA|ElMMo3|MirAncesTar|mirbase|miRDB|MirMAP|MirSNP|Mirza-G|MultiMiTar|PACCMIT|RepTar|TargetRank
EIF4G2	P78344		hsa-miR-484	0.529959	15	Very High	BCmicrO|CoMeTa|Cupid|DIANA|ElMMo3|MBStar|MirAncesTar|miRDB|MirMAP|Mirza-G|MultiMiTar|PACCMIT|RepTar|RNAhybrid|TargetSpy
MECP2	P51608		hsa-miR-484	0.529035	14	Very High	BCmicrO|CoMeTa|DIANA|ElMMo3|MBStar|MirAncesTar|miRDB|MirMAP|miRTar2GO|MultiMiTar|PACCMIT|RepTar|RNAhybrid|TargetRank
AKTIP	Q9H8T0		hsa-miR-451a	0.528622	14	Very High	BCmicrO|CoMeTa|DIANA|ElMMo3|MAMI|microrna.org|MirAncesTar|mirbase|miRcode|miRDB|MirMAP|Mirza-G|PACCMIT|RNAhybrid
KDM7A	Q6ZMT4		hsa-miR-484	0.528563	14	Very High	BCmicrO|BiTargeting|CoMeTa|DIANA|ElMMo3|MirAncesTar|mirbase|miRDB|MirMAP|miRTar2GO|Mirza-G|MultiMiTar|RepTar|TargetSpy
LMNA	P02545		hsa-miR-484	0.527866	14	Very High	BCmicrO|CoMeTa|DIANA|ElMMo3|MBStar|MAMI|MirAncesTar|mirbase|miRDB|MirMAP|Mirza-G|RepTar|RNA22|RNAhybrid
MAP4K5	Q9Y4K4		hsa-miR-484	0.527795	15	Very High	BCmicrO|CoMeTa|Cupid|DIANA|ElMMo3|MBStar|MirAncesTar|miRDB|MirMAP|Mirza-G|MultiMiTar|RepTar|RNAhybrid|TargetRank|TargetSpy
FBLN5	Q9UBX5		hsa-miR-451a	0.527562	15	Very High	BCmicrO|CoMeTa|DIANA|ElMMo3|MBStar|microrna.org|MirAncesTar|mirbase|miRcode|miRDB|MirMAP|MirSNP|Mirza-G|RNAhybrid|TargetRank
EREG	O14944		hsa-miR-451a	0.525861	13	Very High	BCmicrO|CoMeTa|DIANA|ElMMo3|microrna.org|MirAncesTar|miRcode|miRDB|MirMAP|MirTar|miRTar2GO|Mirza-G|TargetRank
GRB10	Q13322		hsa-miR-484	0.525191	14	Very High	BCmicrO|CoMeTa|DIANA|ElMMo3|MBStar|MirAncesTar|miRDB|MirMAP|miRTar2GO|Mirza-G|MultiMiTar|PACCMIT|RNAhybrid|TargetSpy
FBXO33	Q7Z6M2		hsa-miR-451a	0.525114	11	Very High	BCmicrO|Cupid|DIANA|MBStar|microrna.org|MirAncesTar|miRcode|MirMAP|Mirza-G|RNAhybrid|TargetScan
DLG2	Q15700		hsa-miR-484	0.522578	16	Very High	BCmicrO|BiTargeting|CoMeTa|DIANA|ElMMo3|MBStar|MirAncesTar|miRDB|MirMAP|MirSNP|Mirza-G|MultiMiTar|RepTar|RNAhybrid|TargetRank|TargetSpy
SEC23IP	Q9Y6Y8		hsa-miR-451a	0.522235	15	Very High	BCmicrO|DIANA|ElMMo3|microrna.org|MirAncesTar|mirbase|miRcode|miRDB|MirMAP|MirSNP|MirTar|miRTar2GO|Mirza-G|RNAhybrid|TargetRank
ZNF148	Q9UQR1		hsa-miR-484	0.52113	14	Very High	BCmicrO|DIANA|ElMMo3|MBStar|MirAncesTar|miRDB|MirMAP|miRTar2GO|Mirza-G|MultiMiTar|RepTar|RNAhybrid|TargetRank|TargetSpy
EMX1	Q04741		hsa-miR-484	0.519487	13	Very High	BCmicrO|CoMeTa|DIANA|ElMMo3|MBStar|MirAncesTar|miRDB|MirMAP|Mirza-G|PACCMIT|RepTar|RNAhybrid|TargetRank
TEX261	Q6UWH6		hsa-miR-484	0.519114	15	Very High	BCmicrO|BiTargeting|CoMeTa|DIANA|ElMMo3|MBStar|MirAncesTar|miRDB|MirMAP|MirSNP|Mirza-G|MultiMiTar|RepTar|RNAhybrid|TargetRank
STARD3NL	O95772		hsa-miR-484	0.519045	15	Very High	BCmicrO|BiTargeting|Cupid|DIANA|ElMMo3|MirAncesTar|mirbase|miRDB|MirMAP|MirTar|miRTar2GO|Mirza-G|RepTar|RNAhybrid|TargetRank
WASHC4	Q2M389		hsa-miR-484	0.515842	15	Very High	BCmicrO|BiTargeting|CoMeTa|DIANA|ElMMo3|MBStar|MirAncesTar|miRDB|MirMAP|MirTar|Mirza-G|PACCMIT|RepTar|RNAhybrid|TargetRank
HMGCS1	Q01581		hsa-miR-484	0.51578	15	Very High	BCmicrO|CoMeTa|Cupid|DIANA|ElMMo3|MBStar|MirAncesTar|miRDB|MirMAP|miRTar2GO|Mirza-G|MultiMiTar|RepTar|RNAhybrid|TargetSpy
RTN3	O95197		hsa-miR-484	0.515242	14	Very High	BCmicrO|CoMeTa|DIANA|ElMMo3|MBStar|MirAncesTar|miRDB|MirMAP|Mirza-G|MultiMiTar|RepTar|RNAhybrid|TargetRank|TargetSpy
YAP1	P46937		hsa-miR-484	0.514807	14	Very High	BCmicrO|BiTargeting|CoMeTa|DIANA|ElMMo3|MBStar|MirAncesTar|mirbase|miRDB|MirMAP|miRTar2GO|Mirza-G|MultiMiTar|RNAhybrid
TBX1	O43435		hsa-miR-451a	0.51435	12	Very High	BCmicrO|DIANA|ElMMo3|MAMI|microrna.org|MirAncesTar|mirbase|miRcode|miRDB|MirMAP|RNAhybrid|TargetScan
ZFYVE1	Q9HBF4		hsa-miR-484	0.513853	15	Very High	BCmicrO|BiTargeting|DIANA|ElMMo3|MBStar|MirAncesTar|miRDB|MirMAP|MirTar|Mirza-G|PACCMIT|RepTar|RNAhybrid|TargetRank|TargetSpy
PREB	Q9HCU5		hsa-miR-484	0.513812	12	Very High	BCmicrO|CoMeTa|DIANA|ElMMo3|MAMI|MirAncesTar|miRDB|MirMAP|Mirza-G|PACCMIT|RepTar|RNAhybrid
RAP2A	P10114		hsa-miR-484	0.513626	14	Very High	BCmicrO|CoMeTa|Cupid|DIANA|ElMMo3|MBStar|MirAncesTar|miRDB|MirMAP|Mirza-G|MultiMiTar|PACCMIT|RepTar|RNAhybrid
HK2	P52789		hsa-miR-484	0.512476	12	Very High	BCmicrO|BiTargeting|CoMeTa|DIANA|ElMMo3|MirAncesTar|miRDB|MirMAP|MirTar|Mirza-G|RepTar|TargetRank
PHF8	Q9UPP1		hsa-miR-484	0.512353	16	Very High	BCmicrO|BiTargeting|CoMeTa|DIANA|ElMMo3|MBStar|MirAncesTar|miRDB|MirMAP|MirSNP|miRTar2GO|Mirza-G|MultiMiTar|RepTar|RNAhybrid|TargetRank
NRK	Q7Z2Y5		hsa-miR-484	0.512018	13	Very High	BCmicrO|Cupid|DIANA|ElMMo3|MirAncesTar|miRDB|MirMAP|Mirza-G|MultiMiTar|RepTar|RNAhybrid|TargetRank|TargetSpy
RIMS2	Q9UQ26		hsa-miR-484	0.512011	13	Very High	BCmicrO|CoMeTa|Cupid|DIANA|ElMMo3|MirAncesTar|miRDB|MirMAP|MirSNP|Mirza-G|MultiMiTar|RepTar|RNAhybrid
GUCD1	Q96NT3		hsa-miR-484	0.510043	15	Very High	BCmicrO|BiTargeting|DIANA|ElMMo3|MBStar|MirAncesTar|miRDB|MirMAP|MirTar|miRTar2GO|Mirza-G|PACCMIT|RepTar|RNAhybrid|TargetRank
TBC1D9B	Q66K14		hsa-miR-451a	0.508686	12	Very High	BCmicrO|DIANA|ElMMo3|microrna.org|MirAncesTar|mirbase|miRcode|miRDB|MirMAP|MirTar|RNAhybrid|TargetRank
ZNF37A	P17032		hsa-miR-484	0.508157	14	Very High	BCmicrO|BiTargeting|CoMeTa|DIANA|ElMMo3|MBStar|MirAncesTar|miRDB|MirMAP|MirTar|Mirza-G|RepTar|TargetRank|TargetSpy
POU3F2	P20265		hsa-miR-451a	0.507569	14	Very High	BCmicrO|BiTargeting|CoMeTa|DIANA|ElMMo3|MAMI|microrna.org|MirAncesTar|miRcode|miRDB|MirMAP|MirSNP|Mirza-G|TargetRank
THBD	P07204		hsa-miR-484	0.506799	12	Very High	BCmicrO|DIANA|ElMMo3|MBStar|MirAncesTar|miRDB|MirMAP|MirTar|Mirza-G|PACCMIT|RepTar|TargetRank
SPOCK2	Q92563		hsa-miR-484	0.505222	12	Very High	BCmicrO|BiTargeting|CoMeTa|DIANA|ElMMo3|MirAncesTar|miRDB|MirMAP|miRTar2GO|MultiMiTar|RNAhybrid|TargetRank
SV2A	Q7L0J3		hsa-miR-484	0.505159	14	Very High	BCmicrO|CoMeTa|DIANA|ElMMo3|MirAncesTar|miRDB|MirMAP|miRTar2GO|Mirza-G|MultiMiTar|RepTar|RNA22|RNAhybrid|TargetRank
SLC6A1	P30531		hsa-miR-484	0.504232	12	Very High	BCmicrO|CoMeTa|DIANA|ElMMo3|MirAncesTar|miRDB|MirMAP|MirTar|Mirza-G|MultiMiTar|PACCMIT|TargetRank
FZD4	Q9ULV1		hsa-miR-484	0.504045	13	Very High	BCmicrO|CoMeTa|DIANA|ElMMo3|MBStar|MirAncesTar|miRDB|MirMAP|miRTar2GO|MultiMiTar|RepTar|TargetRank|TargetSpy
NRARP	Q7Z6K4		hsa-miR-451a	0.50315	13	Very High	BCmicrO|Cupid|DIANA|ElMMo3|microrna.org|MirAncesTar|miRcode|miRDB|MirMAP|miRTar2GO|Mirza-G|RNAhybrid|TargetRank
ANO2	Q9NQ90		hsa-miR-484	0.500769	11	Very High	BCmicrO|DIANA|ElMMo3|MAMI|MirAncesTar|miRDB|MirMAP|Mirza-G|RepTar|RNAhybrid|TargetRank
RNF8	O76064		hsa-miR-484	0.500353	13	Very High	BCmicrO|CoMeTa|DIANA|ElMMo3|MirAncesTar|miRDB|MirMAP|MirSNP|MirTar|MultiMiTar|RepTar|RNAhybrid|TargetRank
MAP2	P11137		hsa-miR-484	0.50017	14	Very High	BCmicrO|CoMeTa|DIANA|ElMMo3|MBStar|MirAncesTar|miRDB|MirMAP|MirTar|Mirza-G|MultiMiTar|PACCMIT|RNAhybrid|TargetSpy
SNRNP200	O75643		hsa-miR-484	0.49982	14	Very High	BCmicrO|BiTargeting|DIANA|ElMMo3|MBStar|MirAncesTar|mirbase|miRDB|MirMAP|MirSNP|MirTar|MultiMiTar|RepTar|TargetRank
ADCY6	O43306		hsa-miR-484	0.499685	12	Very High	BCmicrO|BiTargeting|CoMeTa|DIANA|ElMMo3|MirAncesTar|MirMAP|miRTar2GO|Mirza-G|MultiMiTar|RepTar|TargetRank
EIF2AK3	Q9NZJ5		hsa-miR-451a	0.49946	13	Very High	BCmicrO|CoMeTa|DIANA|ElMMo3|microrna.org|MirAncesTar|mirbase|miRcode|miRDB|MirMAP|Mirza-G|RNAhybrid|TargetRank
TRIM71	Q2Q1W2		hsa-miR-484	0.498835	13	Very High	BCmicrO|BiTargeting|DIANA|ElMMo3|MirAncesTar|mirbase|miRDB|MirMAP|Mirza-G|MultiMiTar|PACCMIT|RepTar|TargetRank
SEMA4G	Q9NTN9		hsa-miR-484	0.498492	12	Very High	BCmicrO|BiTargeting|CoMeTa|DIANA|ElMMo3|MAMI|MirAncesTar|miRDB|MirMAP|MultiMiTar|RepTar|RNAhybrid
SPC25	Q9HBM1		hsa-miR-451a	0.497552	14	Very High	BCmicrO|DIANA|ElMMo3|MBStar|MAMI|microrna.org|MirAncesTar|mirbase|miRcode|miRDB|MirMAP|MirSNP|RNAhybrid|TargetRank
ATP7B	P35670		hsa-miR-484	0.497074	16	Very High	BCmicrO|BiTargeting|CoMeTa|DIANA|ElMMo3|MBStar|MirAncesTar|mirbase|miRDB|MirMAP|MirSNP|miRTar2GO|Mirza-G|RepTar|RNAhybrid|TargetRank
UBE2Z	Q9H832		hsa-miR-484	0.496515	14	Very High	BCmicrO|BiTargeting|CoMeTa|DIANA|ElMMo3|MBStar|MirAncesTar|MirMAP|miRTar2GO|Mirza-G|MultiMiTar|RepTar|RNAhybrid|TargetRank
TPM3	P06753		hsa-miR-484	0.495904	16	Very High	BCmicrO|DIANA|ElMMo3|MBStar|MirAncesTar|mirbase|miRDB|MirMAP|miRTar2GO|Mirza-G|MultiMiTar|RepTar|RNA22|RNAhybrid|TargetRank|TargetSpy
ZNF322	Q6U7Q0		hsa-miR-484	0.495877	13	Very High	BCmicrO|BiTargeting|DIANA|ElMMo3|MBStar|MirAncesTar|miRDB|MirMAP|MirTar|Mirza-G|MultiMiTar|PACCMIT|RepTar
LAMTOR1	Q6IAA8		hsa-miR-484	0.495011	14	Very High	BCmicrO|BiTargeting|DIANA|ElMMo3|MirAncesTar|mirbase|miRDB|MirMAP|miRTar2GO|Mirza-G|MultiMiTar|RepTar|RNAhybrid|TargetRank
SPSB4	Q96A44		hsa-miR-484	0.494861	14	Very High	BCmicrO|BiTargeting|DIANA|ElMMo3|MBStar|MirAncesTar|miRDB|MirMAP|MirSNP|MirTar|Mirza-G|RepTar|RNAhybrid|TargetRank
ZNF667	Q5HYK9		hsa-miR-484	0.494566	16	Very High	BCmicrO|BiTargeting|CoMeTa|DIANA|ElMMo3|MBStar|MirAncesTar|mirbase|miRDB|MirMAP|MirSNP|Mirza-G|PACCMIT|RepTar|RNAhybrid|TargetRank
CPD	O75976		hsa-miR-451a	0.493984	16	Very High	BCmicrO|BiTargeting|CoMeTa|DIANA|ElMMo3|MBStar|microrna.org|MirAncesTar|mirbase|miRcode|miRDB|MirMAP|MirSNP|Mirza-G|RNAhybrid|TargetRank
PHF23	Q9BUL5		hsa-miR-484	0.493624	15	Very High	BCmicrO|BiTargeting|DIANA|ElMMo3|MirAncesTar|mirbase|miRDB|MirMAP|MirSNP|miRTar2GO|Mirza-G|MultiMiTar|RepTar|RNAhybrid|TargetRank
LYSMD1	Q96S90		hsa-miR-484	0.493487	14	Very High	BCmicrO|BiTargeting|DIANA|ElMMo3|MirAncesTar|mirbase|miRDB|MirMAP|miRTar2GO|MultiMiTar|RepTar|RNA22|RNAhybrid|TargetRank
ZMIZ1	Q9ULJ6		hsa-miR-484	0.493203	12	Very High	BCmicrO|BiTargeting|DIANA|ElMMo3|MirAncesTar|miRDB|MirMAP|miRTar2GO|MultiMiTar|RepTar|RNAhybrid|TargetRank
CTNNBIP1	Q9NSA3		hsa-miR-451a	0.491604	16	Very High	BCmicrO|BiTargeting|CoMeTa|DIANA|ElMMo3|microrna.org|MirAncesTar|mirbase|miRcode|miRDB|MirMAP|MirTar|miRTar2GO|Mirza-G|RNA22|RNAhybrid
LIN28B	Q6ZN17		hsa-miR-484	0.491452	12	Very High	BCmicrO|BiTargeting|DIANA|ElMMo3|MirAncesTar|miRDB|MirMAP|miRTar2GO|Mirza-G|MultiMiTar|RepTar|TargetRank
SZRD1	Q7Z422		hsa-miR-451a	0.488992	14	Very High	BCmicrO|DIANA|ElMMo3|microrna.org|MirAncesTar|miRcode|miRDB|MirMAP|miRTar2GO|Mirza-G|PACCMIT|RNA22|RNAhybrid|TargetScan
ANK1	P16157		hsa-miR-484	0.488536	15	Very High	BCmicrO|BiTargeting|CoMeTa|DIANA|ElMMo3|MBStar|MirAncesTar|miRDB|MirMAP|Mirza-G|MultiMiTar|RepTar|RNAhybrid|TargetRank|TargetSpy
RAB5A	P20339		hsa-miR-451a	0.486012	12	Very High	BCmicrO|CoMeTa|Cupid|DIANA|ElMMo3|microrna.org|MirAncesTar|miRcode|miRDB|MirMAP|Mirza-G|RNAhybrid
WASHC3	Q9Y3C0		hsa-miR-484	0.485821	15	Very High	BCmicrO|BiTargeting|CoMeTa|DIANA|ElMMo3|MirAncesTar|mirbase|miRDB|MirMAP|MirTar|Mirza-G|RepTar|RNAhybrid|TargetRank|TargetSpy
ST6GAL1	P15907		hsa-miR-484	0.484854	15	Very High	BCmicrO|BiTargeting|CoMeTa|DIANA|ElMMo3|MBStar|MirAncesTar|miRDB|MirMAP|MirSNP|Mirza-G|RepTar|RNAhybrid|TargetRank|TargetSpy
TCEANC2	Q96MN5		hsa-miR-484	0.484469	15	Very High	BCmicrO|BiTargeting|DIANA|ElMMo3|MBStar|MirAncesTar|miRDB|MirMAP|Mirza-G|MultiMiTar|RepTar|RNA22|RNAhybrid|TargetRank|TargetSpy
MINK1	Q8N4C8		hsa-miR-484	0.484364	15	Very High	BCmicrO|BiTargeting|CoMeTa|DIANA|ElMMo3|MirAncesTar|miRDB|MirMAP|MirSNP|miRTar2GO|Mirza-G|MultiMiTar|PACCMIT|RepTar|RNAhybrid
UBE2R2	Q712K3		hsa-miR-484	0.484314	11	Very High	BCmicrO|DIANA|ElMMo3|MirAncesTar|miRDB|MirMAP|miRTar2GO|Mirza-G|MultiMiTar|RepTar|TargetRank
BTG4	Q9NY30		hsa-miR-484	0.483417	14	Very High	BCmicrO|BiTargeting|CoMeTa|ElMMo3|MBStar|MirAncesTar|mirbase|MirMAP|MultiMiTar|PACCMIT|RepTar|RNAhybrid|TargetRank|TargetSpy
ADORA1	P30542		hsa-miR-484	0.483321	14	Very High	BCmicrO|BiTargeting|DIANA|ElMMo3|MAMI|MirAncesTar|mirbase|miRDB|MirMAP|MirSNP|Mirza-G|RepTar|RNA22|RNAhybrid
CACFD1	Q9UGQ2		hsa-miR-484	0.483246	12	Very High	BCmicrO|BiTargeting|DIANA|ElMMo3|MBStar|MAMI|MirAncesTar|miRDB|MirMAP|miRTar2GO|Mirza-G|RepTar
ORMDL3	Q8N138		hsa-miR-484	0.482853	14	Very High	BCmicrO|BiTargeting|DIANA|ElMMo3|MirAncesTar|mirbase|miRDB|MirMAP|miRTar2GO|Mirza-G|PACCMIT|RepTar|RNAhybrid|TargetRank
TARBP2	Q15633		hsa-miR-484	0.482614	13	Very High	BCmicrO|BiTargeting|CoMeTa|DIANA|ElMMo3|MirAncesTar|mirbase|miRDB|MirMAP|MirTar|miRTar2GO|RepTar|RNAhybrid
PALM	O75781		hsa-miR-484	0.482356	10	Very High	BCmicrO|DIANA|ElMMo3|MAMI|MirAncesTar|miRDB|MirMAP|MirSNP|RNAhybrid|TargetRank
OLA1	Q9NTK5		hsa-miR-484	0.482135	13	Very High	BCmicrO|CoMeTa|DIANA|ElMMo3|MBStar|MirAncesTar|miRDB|MirMAP|Mirza-G|MultiMiTar|RepTar|RNAhybrid|TargetRank
SCP2	P22307		hsa-miR-484	0.481429	17	Very High	BCmicrO|BiTargeting|CoMeTa|DIANA|ElMMo3|MBStar|MirAncesTar|mirbase|miRDB|MirMAP|MirTar|Mirza-G|RepTar|RNA22|RNAhybrid|TargetRank|TargetSpy
GALK2	Q01415		hsa-miR-451a	0.480585	15	Very High	BCmicrO|CoMeTa|DIANA|ElMMo3|MBStar|MAMI|microrna.org|MirAncesTar|mirbase|miRcode|miRDB|MirMAP|MirTar|Mirza-G|RNAhybrid
MARF1	Q9Y4F3		hsa-miR-484	0.48009	13	Very High	BCmicrO|DIANA|ElMMo3|MBStar|MirAncesTar|miRDB|MirMAP|MirTar|Mirza-G|MultiMiTar|RepTar|RNAhybrid|TargetRank
GFRA2	O00451		hsa-miR-484	0.479759	15	Very High	BCmicrO|BiTargeting|CoMeTa|DIANA|ElMMo3|MBStar|MirAncesTar|miRDB|MirMAP|MirSNP|Mirza-G|MultiMiTar|RNAhybrid|TargetRank|TargetSpy
RBMS2	Q15434		hsa-miR-484	0.479615	14	Very High	BCmicrO|BiTargeting|CoMeTa|DIANA|ElMMo3|MBStar|MirAncesTar|mirbase|miRDB|MirMAP|Mirza-G|RepTar|RNAhybrid|TargetRank
MAPKAPK2	P49137		hsa-miR-484	0.479238	14	Very High	BCmicrO|CoMeTa|DIANA|ElMMo3|MBStar|MirAncesTar|miRDB|MirMAP|miRTar2GO|Mirza-G|RepTar|RNA22|RNAhybrid|TargetRank
HOXA11	P31270		hsa-miR-484	0.479183	14	Very High	BCmicrO|BiTargeting|CoMeTa|DIANA|ElMMo3|MBStar|MirAncesTar|miRDB|MirMAP|Mirza-G|PACCMIT|RepTar|RNAhybrid|TargetRank
NPTN	Q9Y639		hsa-miR-451a	0.478894	13	Very High	BCmicrO|CoMeTa|DIANA|ElMMo3|MBStar|MAMI|microrna.org|MirAncesTar|mirbase|miRcode|MirMAP|Mirza-G|RNAhybrid
GATAD2B	Q8WXI9		hsa-miR-451a	0.478251	10	Very High	BCmicrO|Cupid|DIANA|MirAncesTar|miRcode|MirMAP|miRTar2GO|Mirza-G|RNAhybrid|TargetScan
LMAN2L	Q9H0V9		hsa-miR-484	0.478205	13	Very High	BCmicrO|DIANA|ElMMo3|MirAncesTar|miRDB|MirMAP|MirSNP|miRTar2GO|Mirza-G|PACCMIT|RNAhybrid|TargetRank|TargetSpy
SEC24C	P53992		hsa-miR-484	0.477433	14	Very High	BCmicrO|BiTargeting|CoMeTa|DIANA|ElMMo3|MirAncesTar|mirbase|miRDB|MirMAP|MirTar|miRTar2GO|MultiMiTar|RepTar|RNAhybrid
NSMAF	Q92636		hsa-miR-451a	0.476758	15	Very High	BCmicrO|BiTargeting|DIANA|ElMMo3|MAMI|microrna.org|MirAncesTar|mirbase|miRcode|miRDB|MirMAP|MirSNP|miRTar2GO|Mirza-G|RNAhybrid
MAP10	Q9P2G4		hsa-miR-484	0.47635	14	Very High	BCmicrO|DIANA|ElMMo3|MirAncesTar|miRDB|MirMAP|MirTar|Mirza-G|PACCMIT|RepTar|RNA22|RNAhybrid|TargetRank|TargetSpy
NCOA2	Q15596		hsa-miR-484	0.47588	13	Very High	BCmicrO|CoMeTa|DIANA|ElMMo3|MBStar|MirAncesTar|MirMAP|Mirza-G|MultiMiTar|RepTar|RNAhybrid|TargetRank|TargetSpy
CFL1	P23528		hsa-miR-484	0.475852	11	Very High	BCmicrO|BiTargeting|CoMeTa|DIANA|ElMMo3|MAMI|MirAncesTar|miRDB|MirMAP|PACCMIT|RNAhybrid
ADCY1	Q08828		hsa-miR-484	0.475113	12	Very High	BCmicrO|BiTargeting|DIANA|ElMMo3|MirAncesTar|miRDB|MirMAP|MirTar|RepTar|RNAhybrid|TargetRank|TargetSpy
MMP24	Q9Y5R2		hsa-miR-484	0.474654	11	Very High	BCmicrO|CoMeTa|DIANA|ElMMo3|MirAncesTar|miRDB|MirMAP|MultiMiTar|PACCMIT|RepTar|TargetRank
NEMP1	O14524		hsa-miR-484	0.474314	14	Very High	BCmicrO|CoMeTa|DIANA|ElMMo3|MBStar|MirAncesTar|miRDB|MirMAP|miRTar2GO|Mirza-G|RepTar|RNAhybrid|TargetRank|TargetSpy
GRSF1	Q12849		hsa-miR-451a	0.474225	15	Very High	BCmicrO|DIANA|ElMMo3|MBStar|microrna.org|MirAncesTar|mirbase|miRcode|miRDB|MirMAP|MirSNP|MirTar|Mirza-G|RNAhybrid|TargetRank
SAMD4B	Q5PRF9		hsa-miR-484	0.474016	13	Very High	BCmicrO|BiTargeting|CoMeTa|DIANA|ElMMo3|MirAncesTar|MirMAP|MirSNP|MirTar|MultiMiTar|RNAhybrid|TargetRank|TargetSpy
TULP4	Q9NRJ4		hsa-miR-484	0.4735	14	Very High	BCmicrO|DIANA|ElMMo3|MBStar|MirAncesTar|miRDB|MirMAP|miRTar2GO|Mirza-G|MultiMiTar|RepTar|RNAhybrid|TargetRank|TargetSpy
LRRC14	Q15048		hsa-miR-484	0.473353	13	Very High	BCmicrO|CoMeTa|DIANA|ElMMo3|MBStar|MirAncesTar|miRDB|MirMAP|miRTar2GO|MultiMiTar|RepTar|RNAhybrid|TargetRank
FNTA	P49354		hsa-miR-451a	0.473254	12	Very High	BCmicrO|CoMeTa|DIANA|ElMMo3|MAMI|microrna.org|MirAncesTar|mirbase|miRcode|miRDB|MirMAP|RNAhybrid
WFS1	O76024		hsa-miR-484	0.473005	14	Very High	BCmicrO|DIANA|ElMMo3|MBStar|MirAncesTar|mirbase|miRDB|MirMAP|MirSNP|MirTar|Mirza-G|RepTar|RNAhybrid|TargetRank
CXCL16	Q9H2A7		hsa-miR-451a	0.472738	12	Very High	BCmicrO|DIANA|ElMMo3|microrna.org|MirAncesTar|mirbase|miRcode|miRDB|MirMAP|MirTar|Mirza-G|TargetRank
CSNK1G1	Q9HCP0		hsa-miR-484	0.472182	13	Very High	BCmicrO|CoMeTa|DIANA|ElMMo3|MirAncesTar|miRDB|MirMAP|MirSNP|miRTar2GO|RepTar|RNAhybrid|TargetRank|TargetSpy
PRR12	Q9ULL5		hsa-miR-451a	0.472124	12	Very High	BCmicrO|DIANA|ElMMo3|microrna.org|MirAncesTar|miRcode|miRDB|MirMAP|miRTar2GO|Mirza-G|RNAhybrid|TargetScan
NPNT	Q6UXI9		hsa-miR-484	0.471808	14	Very High	BCmicrO|BiTargeting|Cupid|DIANA|ElMMo3|MBStar|MirAncesTar|miRDB|MirMAP|miRTar2GO|Mirza-G|MultiMiTar|RepTar|RNAhybrid
USP46	P62068		hsa-miR-451a	0.471771	15	Very High	BCmicrO|CoMeTa|Cupid|DIANA|ElMMo3|MBStar|microrna.org|MirAncesTar|miRcode|miRDB|MirMAP|MirSNP|MirTar|Mirza-G|RNAhybrid
WBP1L	Q9NX94		hsa-miR-484	0.471705	13	Very High	BCmicrO|BiTargeting|CoMeTa|DIANA|ElMMo3|MirAncesTar|miRDB|MirMAP|miRTar2GO|Mirza-G|RepTar|TargetRank|TargetSpy
ZFYVE27	Q5T4F4		hsa-miR-484	0.471449	10	Very High	BCmicrO|DIANA|ElMMo3|MAMI|MirAncesTar|miRDB|MirMAP|miRTar2GO|PACCMIT|RNAhybrid
CACNA1C	Q13936		hsa-miR-484	0.471045	12	Very High	BCmicrO|BiTargeting|DIANA|ElMMo3|MAMI|MirAncesTar|mirbase|miRDB|MirMAP|MultiMiTar|RepTar|RNAhybrid
ANKFY1	Q9P2R3		hsa-miR-484	0.471002	12	Very High	BCmicrO|BiTargeting|DIANA|ElMMo3|MBStar|MirAncesTar|MirMAP|miRTar2GO|MultiMiTar|RepTar|RNAhybrid|TargetRank
USP31	Q70CQ4		hsa-miR-484	0.470816	13	Very High	BCmicrO|DIANA|ElMMo3|MBStar|MirAncesTar|MirMAP|miRTar2GO|Mirza-G|MultiMiTar|RepTar|RNAhybrid|TargetRank|TargetSpy
ADGRE2	Q9UHX3		hsa-miR-484	0.470758	14	Very High	BCmicrO|BiTargeting|CoMeTa|DIANA|ElMMo3|MirAncesTar|miRDB|MirMAP|MirTar|Mirza-G|RepTar|RNAhybrid|TargetRank|TargetSpy
CUX2	O14529		hsa-miR-451a	0.470525	11	Very High	BCmicrO|CoMeTa|DIANA|ElMMo3|microrna.org|MirAncesTar|miRcode|miRDB|MirMAP|MirSNP|TargetRank
SPTLC2	O15270		hsa-miR-484	0.470483	13	Very High	BCmicrO|BiTargeting|DIANA|ElMMo3|MirAncesTar|miRDB|MirMAP|miRTar2GO|Mirza-G|MultiMiTar|RepTar|RNAhybrid|TargetSpy
SHB	Q15464		hsa-miR-484	0.470195	13	Very High	BCmicrO|CoMeTa|DIANA|ElMMo3|MBStar|MirAncesTar|mirbase|miRDB|MirMAP|MultiMiTar|RepTar|RNAhybrid|TargetRank
VPS37C	A5D8V6		hsa-miR-484	0.469945	13	Very High	BCmicrO|BiTargeting|CoMeTa|DIANA|ElMMo3|MirAncesTar|miRDB|MirMAP|miRTar2GO|Mirza-G|MultiMiTar|RepTar|TargetRank
KIAA1217	Q5T5P2		hsa-miR-451a	0.469854	13	Very High	BCmicrO|CoMeTa|Cupid|DIANA|MBStar|microrna.org|MirAncesTar|mirbase|miRcode|miRDB|MirMAP|miRTar2GO|RNAhybrid
TNPO2	O14787		hsa-miR-484	0.469232	15	Very High	BCmicrO|BiTargeting|CoMeTa|DIANA|ElMMo3|MBStar|MirAncesTar|miRDB|MirMAP|miRTar2GO|Mirza-G|MultiMiTar|PACCMIT|RepTar|RNAhybrid
GDI1	P31150		hsa-miR-484	0.469206	13	Very High	BCmicrO|CoMeTa|DIANA|ElMMo3|MirAncesTar|miRDB|MirMAP|MirSNP|miRTar2GO|Mirza-G|RepTar|RNAhybrid|TargetRank
PHF20L1	A8MW92		hsa-miR-451a	0.469098	11	Very High	BCmicrO|CoMeTa|Cupid|ElMMo3|microrna.org|MirAncesTar|miRcode|MirMAP|Mirza-G|RNAhybrid|TargetRank
BCL11A	Q9H165		hsa-miR-484	0.467953	13	Very High	BCmicrO|BiTargeting|CoMeTa|Cupid|ElMMo3|MBStar|MirAncesTar|miRDB|MirMAP|MirSNP|Mirza-G|MultiMiTar|RNAhybrid
KIF1B	O60333		hsa-miR-484	0.467326	14	Very High	BCmicrO|DIANA|ElMMo3|MBStar|MirAncesTar|miRDB|MirMAP|miRTar2GO|MultiMiTar|RepTar|RNA22|RNAhybrid|TargetRank|TargetSpy
PIM3	Q86V86		hsa-miR-484	0.467245	14	Very High	BCmicrO|BiTargeting|DIANA|ElMMo3|MirAncesTar|mirbase|miRDB|MirMAP|miRTar2GO|Mirza-G|MultiMiTar|RepTar|RNAhybrid|TargetRank
SP6	Q3SY56		hsa-miR-484	0.467237	13	Very High	BCmicrO|BiTargeting|DIANA|ElMMo3|MBStar|MirAncesTar|miRDB|MirMAP|Mirza-G|MultiMiTar|PACCMIT|RepTar|TargetRank
TRIOBP	Q9H2D6		hsa-miR-484	0.467014	14	Very High	BCmicrO|BiTargeting|CoMeTa|DIANA|ElMMo3|MirAncesTar|miRDB|MirMAP|MirSNP|miRTar2GO|MultiMiTar|PACCMIT|RNAhybrid|TargetSpy
SMIM7	Q9BQ49		hsa-miR-484	0.466876	12	Very High	BCmicrO|DIANA|ElMMo3|MirAncesTar|miRDB|MirMAP|MirTar|miRTar2GO|Mirza-G|RepTar|RNAhybrid|TargetRank
RFC1	P35251		hsa-miR-484	0.466804	14	Very High	BCmicrO|CoMeTa|DIANA|ElMMo3|MBStar|MirAncesTar|miRDB|MirMAP|miRTar2GO|Mirza-G|RepTar|RNAhybrid|TargetRank|TargetSpy
MICU1	Q9BPX6		hsa-miR-484	0.466741	13	Very High	BCmicrO|BiTargeting|CoMeTa|DIANA|ElMMo3|MirAncesTar|miRDB|MirMAP|miRTar2GO|Mirza-G|MultiMiTar|RNAhybrid|TargetRank
PLD1	Q13393		hsa-miR-484	0.466069	13	Very High	BCmicrO|CoMeTa|DIANA|ElMMo3|MirAncesTar|miRDB|MirMAP|miRTar2GO|Mirza-G|RepTar|RNAhybrid|TargetRank|TargetSpy
STEAP3	Q658P3		hsa-miR-484	0.46599	13	Very High	BCmicrO|DIANA|ElMMo3|MBStar|MirAncesTar|miRDB|MirMAP|MirTar|miRTar2GO|Mirza-G|RepTar|RNAhybrid|TargetRank
CHD8	Q9HCK8		hsa-miR-484	0.465567	12	Very High	BCmicrO|CoMeTa|DIANA|ElMMo3|MirAncesTar|miRDB|MirMAP|miRTar2GO|Mirza-G|MultiMiTar|PACCMIT|RNAhybrid
MAFG	O15525		hsa-miR-484	0.465075	12	Very High	BCmicrO|BiTargeting|CoMeTa|DIANA|ElMMo3|MirAncesTar|MirMAP|miRTar2GO|MultiMiTar|RepTar|RNAhybrid|TargetRank
FOSL2	P15408		hsa-miR-484	0.463854	11	Very High	BCmicrO|CoMeTa|DIANA|ElMMo3|MirAncesTar|miRDB|MirMAP|miRTar2GO|Mirza-G|TargetRank|TargetSpy
TRIM25	Q14258		hsa-miR-484	0.463596	13	Very High	BCmicrO|BiTargeting|DIANA|ElMMo3|MirAncesTar|miRDB|MirMAP|miRTar2GO|Mirza-G|MultiMiTar|RepTar|RNAhybrid|TargetRank
TRIM66	O15016		hsa-miR-451a	0.463586	12	Very High	BCmicrO|DIANA|ElMMo3|MBStar|MAMI|microrna.org|MirAncesTar|miRcode|miRDB|MirMAP|Mirza-G|TargetScan
ELK1	P19419		hsa-miR-484	0.463525	15	Very High	BCmicrO|BiTargeting|CoMeTa|DIANA|ElMMo3|MBStar|MirAncesTar|miRDB|MirMAP|Mirza-G|MultiMiTar|RepTar|RNAhybrid|TargetRank|TargetSpy
TRIM3	O75382		hsa-miR-484	0.462998	15	Very High	BCmicrO|BiTargeting|CoMeTa|Cupid|DIANA|ElMMo3|MirAncesTar|mirbase|miRDB|MirMAP|MirSNP|Mirza-G|MultiMiTar|RepTar|RNAhybrid
MEF2D	Q14814		hsa-miR-451a	0.461864	10	Very High	BCmicrO|CoMeTa|MBStar|MirAncesTar|miRcode|MirMAP|miRTar2GO|Mirza-G|RNAhybrid|TargetScan
ATRN	O75882		hsa-miR-484	0.461667	12	Very High	BCmicrO|CoMeTa|DIANA|ElMMo3|MirAncesTar|miRDB|MirMAP|MirSNP|miRTar2GO|MultiMiTar|RNAhybrid|TargetRank
RHOBTB1	O94844		hsa-miR-484	0.461538	13	Very High	BCmicrO|CoMeTa|DIANA|ElMMo3|MBStar|MirAncesTar|MirMAP|MirSNP|MirTar|Mirza-G|MultiMiTar|RepTar|TargetSpy
TNFSF9	P41273		hsa-miR-484	0.461425	12	Very High	BCmicrO|DIANA|ElMMo3|MirAncesTar|mirbase|miRDB|MirMAP|miRTar2GO|Mirza-G|MultiMiTar|RepTar|TargetRank
TSPAN3	O60637		hsa-miR-484	0.461138	14	Very High	BCmicrO|BiTargeting|CoMeTa|DIANA|ElMMo3|MBStar|MirAncesTar|mirbase|miRDB|MirMAP|Mirza-G|MultiMiTar|RepTar|RNAhybrid
RBM24	Q9BX46		hsa-miR-484	0.460617	14	Very High	BCmicrO|DIANA|ElMMo3|MBStar|MirAncesTar|miRDB|MirMAP|MirTar|Mirza-G|MultiMiTar|RepTar|RNAhybrid|TargetRank|TargetSpy
TBL1X	O60907		hsa-miR-484	0.460013	13	Very High	BCmicrO|CoMeTa|DIANA|ElMMo3|MBStar|MirAncesTar|miRDB|MirMAP|Mirza-G|MultiMiTar|RepTar|TargetRank|TargetSpy
KCNJ2	P63252		hsa-miR-484	0.459498	12	Very High	BCmicrO|CoMeTa|DIANA|ElMMo3|MBStar|MirAncesTar|miRDB|MirMAP|MirTar|Mirza-G|MultiMiTar|RepTar
KDM4A	O75164		hsa-miR-484	0.459429	15	Very High	BCmicrO|BiTargeting|CoMeTa|DIANA|ElMMo3|MirAncesTar|mirbase|miRDB|MirMAP|miRTar2GO|Mirza-G|MultiMiTar|RepTar|RNA22|RNAhybrid
DISC1	Q9NRI5		hsa-miR-484	0.458594	15	Very High	BCmicrO|BiTargeting|DIANA|ElMMo3|MBStar|MirAncesTar|miRDB|MirMAP|MirTar|Mirza-G|RepTar|RNA22|RNAhybrid|TargetRank|TargetSpy
RGS16	O15492		hsa-miR-484	0.458157	14	Very High	BCmicrO|CoMeTa|DIANA|ElMMo3|MBStar|MirAncesTar|miRDB|MirMAP|miRTar2GO|Mirza-G|RepTar|RNA22|RNAhybrid|TargetRank
FLNB	O75369		hsa-miR-484	0.457748	12	Very High	BCmicrO|CoMeTa|DIANA|ElMMo3|MirAncesTar|miRDB|MirMAP|MirSNP|PACCMIT|RepTar|RNAhybrid|TargetRank
KCNJ14	Q9UNX9		hsa-miR-484	0.45761	12	Very High	BCmicrO|CoMeTa|DIANA|ElMMo3|MirAncesTar|miRDB|MirMAP|MirTar|Mirza-G|RepTar|RNAhybrid|TargetRank
DBNDD2	Q9BQY9		hsa-miR-484	0.456276	13	Very High	BCmicrO|BiTargeting|CoMeTa|ElMMo3|MBStar|MirAncesTar|mirbase|miRDB|MirMAP|Mirza-G|RepTar|RNAhybrid|TargetRank
WNT11	O96014		hsa-miR-484	0.455025	12	Very High	BCmicrO|BiTargeting|CoMeTa|DIANA|ElMMo3|MirAncesTar|mirbase|miRDB|MirMAP|Mirza-G|RepTar|TargetRank
PGPEP1	Q9NXJ5		hsa-miR-484	0.454969	13	Very High	BCmicrO|BiTargeting|CoMeTa|DIANA|ElMMo3|MirAncesTar|miRDB|MirMAP|MirSNP|miRTar2GO|RepTar|RNAhybrid|TargetRank
FAM222B	Q8WU58		hsa-miR-484	0.454288	14	Very High	BCmicrO|BiTargeting|DIANA|ElMMo3|MBStar|MirAncesTar|MirMAP|miRTar2GO|Mirza-G|MultiMiTar|RepTar|RNAhybrid|TargetRank|TargetSpy
CALU	O43852		hsa-miR-484	0.454125	12	Very High	BCmicrO|DIANA|ElMMo3|MBStar|MirAncesTar|MirMAP|miRTar2GO|Mirza-G|MultiMiTar|RepTar|RNAhybrid|TargetRank
TSR1	Q2NL82		hsa-miR-484	0.454068	12	Very High	BCmicrO|CoMeTa|DIANA|ElMMo3|MirAncesTar|miRDB|MirMAP|MirSNP|MultiMiTar|RepTar|RNAhybrid|TargetRank
FAM91A1	Q658Y4		hsa-miR-451a	0.453469	14	Very High	BCmicrO|BiTargeting|DIANA|ElMMo3|MBStar|microrna.org|MirAncesTar|miRcode|miRDB|MirMAP|miRTar2GO|Mirza-G|RNAhybrid|TargetRank
ARFIP2	P53365		hsa-miR-484	0.453061	12	Very High	BCmicrO|BiTargeting|CoMeTa|DIANA|ElMMo3|MirAncesTar|miRDB|MirMAP|MultiMiTar|RNAhybrid|TargetRank|TargetSpy
CYB5B	O43169		hsa-miR-484	0.452949	14	Very High	BCmicrO|CoMeTa|DIANA|ElMMo3|MBStar|MirAncesTar|miRDB|MirMAP|MirSNP|MirTar|Mirza-G|RepTar|RNAhybrid|TargetSpy
TRAT1	Q6PIZ9		hsa-miR-484	0.452897	13	Very High	BCmicrO|DIANA|ElMMo3|MBStar|MirAncesTar|miRDB|MirMAP|MirTar|Mirza-G|RepTar|RNAhybrid|TargetRank|TargetSpy
CSRNP1	Q96S65		hsa-miR-484	0.452797	12	Very High	BCmicrO|BiTargeting|DIANA|ElMMo3|MirAncesTar|miRDB|MirMAP|miRTar2GO|MultiMiTar|RepTar|RNAhybrid|TargetRank
CYB5RL	Q6IPT4		hsa-miR-484	0.452626	14	Very High	BCmicrO|BiTargeting|DIANA|ElMMo3|MBStar|MirAncesTar|miRDB|MirMAP|MirTar|RepTar|RNA22|RNAhybrid|TargetRank|TargetSpy
TOX4	O94842		hsa-miR-484	0.452462	14	Very High	BCmicrO|BiTargeting|CoMeTa|DIANA|ElMMo3|MBStar|MirAncesTar|miRDB|MirMAP|MirTar|Mirza-G|MultiMiTar|RNAhybrid|TargetRank
NFATC4	Q14934		hsa-miR-484	0.45228	10	Very High	BCmicrO|DIANA|ElMMo3|MAMI|MirAncesTar|miRDB|MirMAP|Mirza-G|PACCMIT|RNAhybrid
KIAA1549	Q9HCM3		hsa-miR-484	0.452146	11	Very High	BCmicrO|DIANA|ElMMo3|MBStar|MirAncesTar|miRDB|MirMAP|MirTar|Mirza-G|RepTar|TargetRank
CTDSP2	O14595		hsa-miR-484	0.451925	14	Very High	BCmicrO|BiTargeting|CoMeTa|DIANA|ElMMo3|MBStar|MirAncesTar|mirbase|miRDB|MirMAP|Mirza-G|MultiMiTar|RepTar|RNAhybrid
AP1G1	O43747		hsa-miR-484	0.451858	13	Very High	BCmicrO|CoMeTa|DIANA|ElMMo3|MBStar|MirAncesTar|miRDB|MirMAP|Mirza-G|MultiMiTar|PACCMIT|RepTar|RNAhybrid
F2RL3	Q96RI0		hsa-miR-484	0.45144	15	Very High	BCmicrO|BiTargeting|DIANA|ElMMo3|MBStar|MirAncesTar|miRDB|MirMAP|MirSNP|MirTar|Mirza-G|RepTar|RNAhybrid|TargetRank|TargetSpy
HIF1AN	Q9NWT6		hsa-miR-484	0.451439	13	Very High	BCmicrO|BiTargeting|DIANA|ElMMo3|MBStar|MirAncesTar|MirMAP|miRTar2GO|MultiMiTar|RepTar|RNAhybrid|TargetRank|TargetSpy
SLC2A1	P11166		hsa-miR-484	0.451112	13	Very High	BCmicrO|CoMeTa|DIANA|ElMMo3|MirAncesTar|miRDB|MirMAP|Mirza-G|MultiMiTar|RepTar|RNA22|RNAhybrid|TargetRank
PKNOX1	P55347		hsa-miR-484	0.450929	14	Very High	BCmicrO|BiTargeting|CoMeTa|DIANA|ElMMo3|MBStar|MirAncesTar|miRDB|MirMAP|MirTar|Mirza-G|MultiMiTar|RepTar|RNAhybrid
VCP	P55072		hsa-miR-484	0.45069	13	Very High	BCmicrO|CoMeTa|DIANA|ElMMo3|MirAncesTar|mirbase|miRDB|MirMAP|MirSNP|miRTar2GO|Mirza-G|MultiMiTar|RNAhybrid
SLC11A2	P49281		hsa-miR-484	0.450017	14	Very High	BCmicrO|CoMeTa|DIANA|ElMMo3|MBStar|MirAncesTar|miRDB|MirMAP|MirSNP|miRTar2GO|Mirza-G|RepTar|RNAhybrid|TargetRank
HNRNPA3	P51991		hsa-miR-484	0.449983	14	Very High	BCmicrO|CoMeTa|ElMMo3|MBStar|MirAncesTar|miRDB|MirMAP|MirSNP|Mirza-G|MultiMiTar|RepTar|RNAhybrid|TargetRank|TargetSpy
KIAA1522	Q9P206		hsa-miR-484	0.449371	13	Very High	BCmicrO|BiTargeting|DIANA|ElMMo3|MirAncesTar|MirMAP|miRTar2GO|Mirza-G|MultiMiTar|RepTar|RNA22|RNAhybrid|TargetRank
S1PR2	O95136		hsa-miR-451a	0.449188	8	Very High	BCmicrO|ElMMo3|MBStar|microrna.org|miRcode|miRDB|MirSNP|TargetScan
CXorf21	Q9HAI6		hsa-miR-451a	0.449125	11	Very High	BCmicrO|DIANA|ElMMo3|microrna.org|miRcode|miRDB|MirMAP|MirTar|Mirza-G|RNAhybrid|TargetRank
MAN1A2	O60476		hsa-miR-484	0.448924	14	Very High	BCmicrO|CoMeTa|DIANA|ElMMo3|MBStar|MirAncesTar|miRDB|MirMAP|MirSNP|miRTar2GO|Mirza-G|MultiMiTar|RNA22|RNAhybrid
RNF216	Q9NWF9		hsa-miR-484	0.447939	12	Very High	BCmicrO|DIANA|ElMMo3|MBStar|MirAncesTar|MirMAP|miRTar2GO|MultiMiTar|RepTar|RNAhybrid|TargetRank|TargetSpy
N4BP2L2	Q92802		hsa-miR-484	0.447725	11	Very High	BCmicrO|CoMeTa|DIANA|ElMMo3|MirAncesTar|miRDB|MirMAP|miRTar2GO|Mirza-G|MultiMiTar|RNAhybrid
IKBIP	Q70UQ0		hsa-miR-484	0.447642	14	Very High	BCmicrO|BiTargeting|DIANA|ElMMo3|MBStar|MirAncesTar|miRDB|MirMAP|miRTar2GO|Mirza-G|RepTar|RNAhybrid|TargetRank|TargetSpy
FAM212B	Q9NTI7		hsa-miR-484	0.446882	14	Very High	BCmicrO|BiTargeting|DIANA|ElMMo3|MBStar|MirAncesTar|miRDB|MirMAP|miRTar2GO|RepTar|RNA22|RNAhybrid|TargetRank|TargetSpy
SENP1	Q9P0U3		hsa-miR-484	0.446414	11	Very High	BCmicrO|DIANA|ElMMo3|MirAncesTar|miRDB|MirMAP|miRTar2GO|Mirza-G|MultiMiTar|RepTar|TargetRank
ZCCHC24	Q8N2G6		hsa-miR-484	0.446018	13	Very High	BCmicrO|DIANA|ElMMo3|MirAncesTar|miRDB|MirMAP|MirSNP|miRTar2GO|MultiMiTar|RepTar|RNAhybrid|TargetRank|TargetSpy
GLIS2	Q9BZE0		hsa-miR-451a	0.44595	3	Very High	BCmicrO|MAMI|microrna.org
TK2	O00142		hsa-miR-484	0.44593	13	Very High	BCmicrO|BiTargeting|CoMeTa|DIANA|ElMMo3|MBStar|MirAncesTar|miRDB|MirMAP|Mirza-G|PACCMIT|RNAhybrid|TargetRank
SPRY4	Q9C004		hsa-miR-484	0.444605	12	Very High	BCmicrO|BiTargeting|CoMeTa|ElMMo3|MBStar|MirAncesTar|miRDB|MirMAP|miRTar2GO|MultiMiTar|RNAhybrid|TargetSpy
ZNF557	Q8N988		hsa-miR-484	0.444492	14	Very High	BCmicrO|BiTargeting|DIANA|ElMMo3|MBStar|MirAncesTar|miRDB|MirMAP|MirSNP|MultiMiTar|RepTar|RNAhybrid|TargetRank|TargetSpy
IL18BP	O95998		hsa-miR-484	0.444417	10	Very High	BCmicrO|BiTargeting|DIANA|MAMI|MirAncesTar|miRDB|MirMAP|miRTar2GO|Mirza-G|RNAhybrid
NAMPT	P43490		hsa-miR-451a	0.444207	12	Very High	BCmicrO|CoMeTa|DIANA|ElMMo3|microrna.org|MirAncesTar|miRcode|miRDB|MirMAP|MirSNP|Mirza-G|TargetRank
EGLN3	Q9H6Z9		hsa-miR-451a	0.443691	13	Very High	BCmicrO|CoMeTa|ElMMo3|MBStar|microrna.org|MirAncesTar|mirbase|miRcode|miRDB|MirMAP|MirSNP|miRTar2GO|RNAhybrid
KCNMA1	Q12791		hsa-miR-484	0.443062	11	Very High	BCmicrO|CoMeTa|ElMMo3|MirAncesTar|MirMAP|Mirza-G|MultiMiTar|RepTar|RNAhybrid|TargetRank|TargetSpy
IGFBP4	P22692		hsa-miR-484	0.442745	14	Very High	BCmicrO|BiTargeting|CoMeTa|DIANA|ElMMo3|MirAncesTar|mirbase|miRDB|MirMAP|miRTar2GO|Mirza-G|MultiMiTar|RepTar|RNAhybrid
GRB2	P62993		hsa-miR-484	0.442613	12	Very High	BCmicrO|DIANA|ElMMo3|MirAncesTar|miRDB|MirMAP|miRTar2GO|Mirza-G|MultiMiTar|RNAhybrid|TargetRank|TargetSpy
ERLIN2	O94905		hsa-miR-484	0.442585	13	Very High	BCmicrO|BiTargeting|DIANA|ElMMo3|MBStar|MirAncesTar|miRDB|MirMAP|miRTar2GO|MultiMiTar|RepTar|RNAhybrid|TargetRank
SEC61A1	P61619		hsa-miR-484	0.442035	11	Very High	BCmicrO|BiTargeting|DIANA|ElMMo3|MAMI|MirAncesTar|miRDB|MirMAP|PACCMIT|RepTar|RNAhybrid
HNRNPC	P07910		hsa-miR-484	0.442001	13	Very High	BCmicrO|CoMeTa|Cupid|DIANA|ElMMo3|MBStar|MirAncesTar|MirMAP|Mirza-G|MultiMiTar|RepTar|RNAhybrid|TargetSpy
CYLD	Q9NQC7		hsa-miR-451a	0.441518	13	Very High	BCmicrO|CoMeTa|DIANA|ElMMo3|MBStar|microrna.org|MirAncesTar|miRcode|miRDB|MirMAP|Mirza-G|RNAhybrid|TargetRank
C19orf47	Q8N9M1		hsa-miR-484	0.441329	12	Very High	BCmicrO|BiTargeting|DIANA|ElMMo3|MirAncesTar|miRDB|MirMAP|miRTar2GO|MultiMiTar|RepTar|RNAhybrid|TargetRank
MAU2	Q9Y6X3		hsa-miR-451a	0.441083	11	Very High	BCmicrO|CoMeTa|DIANA|ElMMo3|microrna.org|MirAncesTar|miRcode|miRDB|MirMAP|miRTar2GO|Mirza-G
GPD2	P43304		hsa-miR-484	0.441042	15	Very High	BCmicrO|BiTargeting|CoMeTa|Cupid|DIANA|ElMMo3|MBStar|MirAncesTar|miRDB|MirMAP|MirSNP|miRTar2GO|Mirza-G|RepTar|RNAhybrid
C8orf4	Q9NR00		hsa-miR-484	0.441016	13	Very High	BCmicrO|CoMeTa|DIANA|ElMMo3|MBStar|MirAncesTar|miRDB|MirMAP|MirTar|Mirza-G|RepTar|RNAhybrid|TargetRank
SGSM2	O43147		hsa-miR-484	0.440783	11	Very High	BCmicrO|CoMeTa|DIANA|ElMMo3|MirAncesTar|miRDB|MirMAP|MultiMiTar|RepTar|RNAhybrid|TargetRank
ARHGEF3	Q9NR81		hsa-miR-451a	0.440708	14	Very High	BCmicrO|BiTargeting|CoMeTa|ElMMo3|MBStar|microrna.org|MirAncesTar|mirbase|miRcode|miRDB|MirMAP|MirSNP|Mirza-G|RNAhybrid
KIF2A	O00139		hsa-miR-451a	0.440185	13	Very High	BCmicrO|CoMeTa|DIANA|ElMMo3|MBStar|microrna.org|MirAncesTar|miRcode|miRDB|MirMAP|miRTar2GO|Mirza-G|RNAhybrid
SLC46A1	Q96NT5		hsa-miR-484	0.439837	13	Very High	BCmicrO|BiTargeting|DIANA|ElMMo3|MBStar|MirAncesTar|miRDB|MirMAP|Mirza-G|MultiMiTar|RepTar|RNAhybrid|TargetRank
HTT	P42858		hsa-miR-484	0.439785	14	Very High	BCmicrO|BiTargeting|DIANA|ElMMo3|MirAncesTar|mirbase|miRDB|MirMAP|miRTar2GO|Mirza-G|PACCMIT|RepTar|RNAhybrid|TargetRank
ZDHHC18	Q9NUE0		hsa-miR-484	0.439031	13	Very High	BCmicrO|BiTargeting|CoMeTa|DIANA|ElMMo3|MirAncesTar|miRDB|MirMAP|miRTar2GO|RepTar|RNA22|RNAhybrid|TargetRank
DCBLD2	Q96PD2		hsa-miR-451a	0.438897	15	Very High	BCmicrO|BiTargeting|CoMeTa|ElMMo3|MBStar|microrna.org|MirAncesTar|mirbase|miRcode|miRDB|MirMAP|MirSNP|miRTar2GO|Mirza-G|RNAhybrid
EGR3	Q06889		hsa-miR-484	0.438622	12	Very High	BCmicrO|CoMeTa|DIANA|ElMMo3|MirAncesTar|miRDB|MirMAP|Mirza-G|MultiMiTar|RepTar|RNAhybrid|TargetRank
NEBL	O76041		hsa-miR-484	0.438489	12	Very High	BCmicrO|CoMeTa|DIANA|ElMMo3|MBStar|MirAncesTar|miRDB|MirMAP|miRTar2GO|RepTar|RNAhybrid|TargetRank
ARSD	P51689		hsa-miR-484	0.438003	13	Very High	BCmicrO|BiTargeting|DIANA|ElMMo3|MBStar|MirAncesTar|miRDB|MirMAP|MirSNP|MirTar|RepTar|RNAhybrid|TargetRank
TSC22D3	Q99576		hsa-miR-484	0.437804	13	Very High	BCmicrO|BiTargeting|CoMeTa|ElMMo3|MBStar|MirAncesTar|miRDB|MirMAP|Mirza-G|MultiMiTar|RepTar|RNAhybrid|TargetRank
GLDN	Q6ZMI3		hsa-miR-484	0.437534	14	Very High	BCmicrO|BiTargeting|DIANA|ElMMo3|MBStar|MirAncesTar|miRDB|MirMAP|MirSNP|MirTar|Mirza-G|RepTar|RNAhybrid|TargetRank
PRSS23	O95084		hsa-miR-484	0.437006	12	Very High	BCmicrO|CoMeTa|DIANA|ElMMo3|MirAncesTar|miRDB|MirMAP|Mirza-G|MultiMiTar|RepTar|RNAhybrid|TargetRank
CAV1	Q03135		hsa-miR-451a	0.436744	11	Very High	BCmicrO|CoMeTa|DIANA|ElMMo3|MBStar|microrna.org|MirAncesTar|miRcode|miRDB|MirMAP|RNAhybrid
ANAPC7	Q9UJX3		hsa-miR-484	0.436685	9	Very High	BCmicrO|DIANA|ElMMo3|MirAncesTar|miRDB|MirMAP|MirTar|Mirza-G|RNAhybrid
VTI1A	Q96AJ9		hsa-miR-484	0.43665	12	Very High	BCmicrO|DIANA|ElMMo3|MBStar|MirAncesTar|miRDB|MirMAP|MirSNP|miRTar2GO|Mirza-G|MultiMiTar|RepTar
MYCL	P12524		hsa-miR-484	0.435854	13	Very High	BCmicrO|BiTargeting|DIANA|ElMMo3|MBStar|MirAncesTar|MirMAP|miRTar2GO|MultiMiTar|RepTar|RNA22|RNAhybrid|TargetRank
GATAD2B	Q8WXI9		hsa-miR-484	0.435834	13	Very High	BCmicrO|BiTargeting|DIANA|ElMMo3|MirAncesTar|miRDB|MirMAP|Mirza-G|MultiMiTar|RepTar|RNA22|RNAhybrid|TargetRank
UNC13B	O14795		hsa-miR-484	0.435522	14	Very High	BCmicrO|BiTargeting|CoMeTa|DIANA|ElMMo3|MirAncesTar|mirbase|miRDB|MirMAP|miRTar2GO|Mirza-G|RepTar|RNAhybrid|TargetSpy
ADD3	Q9UEY8		hsa-miR-484	0.435341	12	Very High	BCmicrO|CoMeTa|DIANA|ElMMo3|MirAncesTar|miRDB|MirMAP|MirTar|Mirza-G|MultiMiTar|RNAhybrid|TargetRank
MAT2A	P31153		hsa-miR-484	0.434977	11	Very High	BCmicrO|DIANA|ElMMo3|MirAncesTar|MirMAP|miRTar2GO|Mirza-G|MultiMiTar|RepTar|RNAhybrid|TargetRank
TNK2	Q07912		hsa-miR-484	0.434949	13	Very High	BCmicrO|BiTargeting|CoMeTa|DIANA|ElMMo3|MBStar|MirAncesTar|miRDB|MirMAP|MirSNP|RepTar|RNAhybrid|TargetRank
KCTD12	Q96CX2		hsa-miR-484	0.434853	13	Very High	BCmicrO|BiTargeting|DIANA|ElMMo3|MBStar|MirAncesTar|miRDB|MirMAP|miRTar2GO|Mirza-G|RepTar|TargetRank|TargetSpy
SH3PXD2A	Q5TCZ1		hsa-miR-484	0.434705	13	Very High	BCmicrO|BiTargeting|DIANA|ElMMo3|MBStar|MirAncesTar|miRDB|MirMAP|MirSNP|miRTar2GO|RepTar|RNAhybrid|TargetRank
PPP1CB	P62140		hsa-miR-484	0.433757	11	Very High	BCmicrO|CoMeTa|DIANA|ElMMo3|MBStar|MirAncesTar|MirMAP|Mirza-G|MultiMiTar|RepTar|TargetRank
KPNA6	O60684		hsa-miR-484	0.433692	13	Very High	BCmicrO|BiTargeting|CoMeTa|DIANA|ElMMo3|MBStar|MirAncesTar|MirMAP|miRTar2GO|RepTar|RNA22|TargetRank|TargetSpy
MAX	P61244		hsa-miR-484	0.431981	12	Very High	BCmicrO|CoMeTa|DIANA|ElMMo3|MirAncesTar|miRDB|MirMAP|MirSNP|MultiMiTar|PACCMIT|RNAhybrid|TargetRank
SMARCA2	P51531		hsa-miR-484	0.431686	12	Very High	BCmicrO|CoMeTa|Cupid|DIANA|ElMMo3|MBStar|MirAncesTar|MirMAP|Mirza-G|MultiMiTar|RepTar|RNAhybrid
DPYSL3	Q14195		hsa-miR-484	0.430982	13	Very High	BCmicrO|BiTargeting|CoMeTa|DIANA|ElMMo3|MBStar|MirAncesTar|miRDB|MirMAP|Mirza-G|MultiMiTar|RepTar|RNAhybrid
FSCN1	Q16658		hsa-miR-484	0.430868	13	Very High	BCmicrO|BiTargeting|CoMeTa|DIANA|ElMMo3|MBStar|MirAncesTar|MirMAP|Mirza-G|MultiMiTar|RepTar|RNAhybrid|TargetRank
SESN2	P58004		hsa-miR-484	0.430605	14	Very High	BCmicrO|DIANA|ElMMo3|MBStar|MirAncesTar|miRDB|MirMAP|miRTar2GO|Mirza-G|MultiMiTar|PACCMIT|RepTar|RNA22|RNAhybrid
NSD2	O96028		hsa-miR-484	0.429657	13	Very High	BCmicrO|BiTargeting|CoMeTa|DIANA|ElMMo3|MirAncesTar|miRDB|MirMAP|miRTar2GO|Mirza-G|PACCMIT|RepTar|RNAhybrid
LAT	O43561		hsa-miR-484	0.429535	12	Very High	BCmicrO|BiTargeting|CoMeTa|DIANA|ElMMo3|MBStar|MirAncesTar|MirMAP|Mirza-G|MultiMiTar|RepTar|RNAhybrid
AHR	P35869		hsa-miR-484	0.429286	13	Very High	BCmicrO|BiTargeting|CoMeTa|DIANA|ElMMo3|MirAncesTar|miRDB|MirMAP|MirSNP|miRTar2GO|RepTar|TargetRank|TargetSpy
ZNF654	Q8IZM8		hsa-miR-451a	0.428997	11	Very High	BCmicrO|CoMeTa|ElMMo3|MBStar|MAMI|microrna.org|MirAncesTar|mirbase|miRcode|MirSNP|TargetRank
ZNF714	Q96N38		hsa-miR-484	0.428825	11	Very High	BCmicrO|ElMMo3|MBStar|MirAncesTar|MirMAP|miRTar2GO|MultiMiTar|RepTar|RNAhybrid|TargetRank|TargetSpy
TBKBP1	A7MCY6		hsa-miR-484	0.42879	12	Very High	BCmicrO|BiTargeting|CoMeTa|DIANA|ElMMo3|MirAncesTar|miRDB|MirMAP|miRTar2GO|PACCMIT|RepTar|RNAhybrid
ASB1	Q9Y576		hsa-miR-484	0.428493	13	Very High	BCmicrO|BiTargeting|DIANA|ElMMo3|MBStar|MirAncesTar|miRDB|MirMAP|miRTar2GO|PACCMIT|RepTar|RNAhybrid|TargetRank
KIF21B	O75037		hsa-miR-484	0.428489	13	Very High	BCmicrO|BiTargeting|CoMeTa|DIANA|ElMMo3|MirAncesTar|miRDB|MirMAP|Mirza-G|RepTar|RNA22|RNAhybrid|TargetRank
DSG1	Q02413		hsa-miR-484	0.428279	13	Very High	BCmicrO|CoMeTa|DIANA|ElMMo3|MBStar|MirAncesTar|miRDB|MirMAP|MirSNP|Mirza-G|RepTar|TargetRank|TargetSpy
HIC2	Q96JB3		hsa-miR-484	0.428264	11	Very High	BCmicrO|BiTargeting|CoMeTa|DIANA|ElMMo3|MBStar|MirAncesTar|miRDB|MirMAP|MultiMiTar|RepTar
MAP2K7	O14733		hsa-miR-484	0.427708	12	Very High	BCmicrO|BiTargeting|CoMeTa|DIANA|ElMMo3|MirAncesTar|miRDB|MirMAP|miRTar2GO|Mirza-G|MultiMiTar|RepTar
TSTD2	Q5T7W7		hsa-miR-484	0.427345	12	Very High	BCmicrO|BiTargeting|DIANA|ElMMo3|MirAncesTar|miRDB|MirMAP|MirSNP|miRTar2GO|Mirza-G|RepTar|TargetRank
NDOR1	Q9UHB4		hsa-miR-484	0.427244	12	Very High	BCmicrO|DIANA|ElMMo3|MirAncesTar|mirbase|miRDB|MirMAP|miRTar2GO|Mirza-G|RepTar|RNAhybrid|TargetRank
GDI1	P31150		hsa-miR-451a	0.42716	11	Very High	BCmicrO|CoMeTa|DIANA|ElMMo3|microrna.org|MirAncesTar|miRcode|miRDB|MirMAP|MirTar|RNAhybrid
RBPJ	Q06330		hsa-miR-484	0.426193	12	Very High	BCmicrO|Cupid|DIANA|ElMMo3|MBStar|MirAncesTar|MirMAP|miRTar2GO|Mirza-G|MultiMiTar|RepTar|RNAhybrid
ZIC3	O60481		hsa-miR-451a	0.426188	11	Very High	BCmicrO|CoMeTa|ElMMo3|MBStar|microrna.org|MirAncesTar|miRDB|MirTar|Mirza-G|RNAhybrid|TargetRank
GOSR2	O14653		hsa-miR-484	0.425914	12	Very High	BCmicrO|BiTargeting|DIANA|ElMMo3|MirAncesTar|MirMAP|miRTar2GO|Mirza-G|RepTar|RNAhybrid|TargetRank|TargetSpy
NUP54	Q7Z3B4		hsa-miR-484	0.42588	12	Very High	BCmicrO|CoMeTa|DIANA|ElMMo3|MirAncesTar|mirbase|miRDB|MirMAP|Mirza-G|RepTar|RNAhybrid|TargetRank
XIAP	P98170		hsa-miR-484	0.425516	12	Very High	BCmicrO|BiTargeting|DIANA|ElMMo3|MBStar|MirAncesTar|miRDB|MirMAP|MirSNP|MultiMiTar|RepTar|TargetRank
S100PBP	Q96BU1		hsa-miR-484	0.425017	13	Very High	BCmicrO|CoMeTa|DIANA|ElMMo3|MirAncesTar|miRDB|MirMAP|Mirza-G|RepTar|RNA22|RNAhybrid|TargetRank|TargetSpy
MLLT6	P55198		hsa-miR-484	0.423841	12	Very High	BCmicrO|BiTargeting|DIANA|ElMMo3|MBStar|MirAncesTar|MirMAP|miRTar2GO|MultiMiTar|RepTar|RNAhybrid|TargetRank
THRA	P10827		hsa-miR-484	0.423533	14	Very High	BCmicrO|BiTargeting|CoMeTa|DIANA|ElMMo3|MBStar|MirAncesTar|mirbase|miRDB|MirMAP|miRTar2GO|MultiMiTar|RepTar|RNAhybrid
TGFBR1	P36897		hsa-miR-484	0.42334	13	Very High	BCmicrO|CoMeTa|DIANA|ElMMo3|MBStar|MirAncesTar|miRDB|MirMAP|miRTar2GO|Mirza-G|MultiMiTar|RepTar|RNAhybrid
ONECUT2	O95948		hsa-miR-484	0.42315	11	Very High	BCmicrO|BiTargeting|DIANA|ElMMo3|MBStar|MirAncesTar|miRDB|MirMAP|miRTar2GO|MultiMiTar|RepTar
ARHGAP32	A7KAX9		hsa-miR-484	0.423116	12	Very High	BCmicrO|BiTargeting|CoMeTa|ElMMo3|MBStar|MirAncesTar|miRDB|MirMAP|MirTar|Mirza-G|RNAhybrid|TargetRank
PALM2	Q8IXS6		hsa-miR-484	0.423101	12	Very High	BCmicrO|DIANA|ElMMo3|MBStar|MirAncesTar|miRDB|MirMAP|Mirza-G|MultiMiTar|RepTar|RNAhybrid|TargetSpy
ASXL1	Q8IXJ9		hsa-miR-484	0.422957	12	Very High	BCmicrO|CoMeTa|DIANA|ElMMo3|MirAncesTar|miRDB|MirMAP|MirSNP|Mirza-G|RepTar|RNAhybrid|TargetRank
CREB3L2	Q70SY1		hsa-miR-484	0.422949	11	Very High	BCmicrO|DIANA|ElMMo3|MBStar|MirAncesTar|miRDB|MirMAP|miRTar2GO|MultiMiTar|PACCMIT|RNAhybrid
DKK2	Q9UBU2		hsa-miR-484	0.422808	11	Very High	BCmicrO|CoMeTa|DIANA|ElMMo3|MirAncesTar|miRDB|MirMAP|MirTar|RepTar|RNAhybrid|TargetRank
LPL	P06858		hsa-miR-484	0.422339	13	Very High	BCmicrO|BiTargeting|DIANA|ElMMo3|MirAncesTar|miRDB|MirMAP|MirSNP|miRTar2GO|Mirza-G|RNAhybrid|TargetRank|TargetSpy
DGCR2	P98153		hsa-miR-484	0.422251	12	Very High	BCmicrO|BiTargeting|DIANA|ElMMo3|MBStar|MirAncesTar|miRDB|MirMAP|miRTar2GO|PACCMIT|RepTar|TargetRank
SLC39A8	Q9C0K1		hsa-miR-484	0.42195	11	Very High	BCmicrO|CoMeTa|ElMMo3|MBStar|MirAncesTar|MirMAP|miRTar2GO|Mirza-G|RNAhybrid|TargetRank|TargetSpy
ATP8A1	Q9Y2Q0		hsa-miR-484	0.421931	14	Very High	BCmicrO|BiTargeting|CoMeTa|DIANA|ElMMo3|MBStar|MirAncesTar|mirbase|MirMAP|MirSNP|MultiMiTar|RepTar|RNAhybrid|TargetRank
NPEPPS	P55786		hsa-miR-451a	0.42172	10	Very High	BCmicrO|CoMeTa|DIANA|MBStar|MAMI|microrna.org|MirAncesTar|mirbase|miRTar2GO|RNAhybrid
SEMA4F	O95754		hsa-miR-484	0.421423	13	Very High	BCmicrO|BiTargeting|CoMeTa|DIANA|ElMMo3|MirAncesTar|miRDB|MirMAP|MirSNP|Mirza-G|MultiMiTar|RepTar|RNAhybrid
RASAL2	Q9UJF2		hsa-miR-484	0.421075	15	Very High	BCmicrO|BiTargeting|CoMeTa|DIANA|ElMMo3|MBStar|MirAncesTar|mirbase|miRDB|MirMAP|miRTar2GO|Mirza-G|RepTar|RNA22|RNAhybrid
SREK1	Q8WXA9		hsa-miR-451a	0.420957	8	Very High	BCmicrO|MBStar|microrna.org|MirAncesTar|miRcode|MirMAP|miRTar2GO|RNAhybrid
VAPB	O95292		hsa-miR-484	0.420502	14	Very High	BCmicrO|BiTargeting|DIANA|ElMMo3|MBStar|MirAncesTar|miRDB|MirMAP|MirSNP|miRTar2GO|Mirza-G|RepTar|RNAhybrid|TargetRank
TOR1AIP2	Q8NFQ8		hsa-miR-484	0.420398	12	Very High	BCmicrO|BiTargeting|DIANA|ElMMo3|MBStar|MirAncesTar|MirMAP|miRTar2GO|Mirza-G|RepTar|RNA22|TargetSpy
DFFA	O00273		hsa-miR-484	0.420342	14	Very High	BCmicrO|BiTargeting|DIANA|ElMMo3|MirAncesTar|miRDB|MirMAP|MirSNP|MultiMiTar|RepTar|RNA22|RNAhybrid|TargetRank|TargetSpy
AMOTL1	Q8IY63		hsa-miR-484	0.420145	13	Very High	BCmicrO|BiTargeting|DIANA|ElMMo3|MBStar|MirAncesTar|miRDB|MirMAP|MirTar|Mirza-G|RepTar|TargetRank|TargetSpy
CAVIN1	Q6NZI2		hsa-miR-484	0.420043	13	Very High	BCmicrO|BiTargeting|DIANA|ElMMo3|MBStar|MirAncesTar|miRDB|MirMAP|miRTar2GO|Mirza-G|RepTar|TargetRank|TargetSpy
ZMAT3	Q9HA38		hsa-miR-484	0.419849	14	Very High	BCmicrO|BiTargeting|DIANA|ElMMo3|MBStar|MirAncesTar|MirMAP|MirSNP|miRTar2GO|Mirza-G|MultiMiTar|RepTar|RNAhybrid|TargetSpy
MGAT4A	Q9UM21		hsa-miR-484	0.419541	13	Very High	BCmicrO|DIANA|ElMMo3|MBStar|MirAncesTar|miRDB|MirMAP|MirSNP|Mirza-G|MultiMiTar|RepTar|RNAhybrid|TargetSpy
NEDD9	Q14511		hsa-miR-451a	0.419397	12	Very High	BCmicrO|ElMMo3|MBStar|MAMI|microrna.org|MirAncesTar|miRcode|miRDB|MirMAP|MirSNP|RNAhybrid|TargetRank
C6orf106	Q9H6K1		hsa-miR-484	0.419393	12	Very High	BCmicrO|DIANA|ElMMo3|MBStar|MirAncesTar|MirMAP|miRTar2GO|Mirza-G|MultiMiTar|RepTar|RNAhybrid|TargetRank
FAM208B	Q5VWN6		hsa-miR-451a	0.41937	10	Very High	BCmicrO|CoMeTa|DIANA|ElMMo3|MAMI|microrna.org|MirAncesTar|mirbase|miRcode|MirMAP
NR5A2	O00482		hsa-miR-451a	0.41927	14	Very High	BCmicrO|CoMeTa|DIANA|ElMMo3|MBStar|microrna.org|MirAncesTar|miRcode|miRDB|MirMAP|MirSNP|Mirza-G|RNAhybrid|TargetRank
MEF2D	Q14814		hsa-miR-484	0.419173	13	Very High	BCmicrO|BiTargeting|CoMeTa|DIANA|ElMMo3|MirAncesTar|miRDB|MirMAP|miRTar2GO|MultiMiTar|RepTar|RNA22|RNAhybrid
E2F1	Q01094		hsa-miR-484	0.419125	13	Very High	BCmicrO|BiTargeting|CoMeTa|DIANA|ElMMo3|MirAncesTar|mirbase|miRDB|MirMAP|MirSNP|miRTar2GO|Mirza-G|MultiMiTar
LTBP2	Q14767		hsa-miR-484	0.419061	12	Very High	BCmicrO|CoMeTa|DIANA|ElMMo3|MirAncesTar|miRDB|MirMAP|MirTar|Mirza-G|RepTar|RNAhybrid|TargetRank
TMEM11	P17152		hsa-miR-484	0.418737	14	Very High	BCmicrO|BiTargeting|CoMeTa|DIANA|ElMMo3|MirAncesTar|mirbase|miRDB|MirMAP|Mirza-G|MultiMiTar|RepTar|RNAhybrid|TargetRank
WDFY2	Q96P53		hsa-miR-451a	0.418535	13	Very High	BCmicrO|BiTargeting|DIANA|ElMMo3|MBStar|microrna.org|MirAncesTar|mirbase|miRcode|miRDB|MirMAP|MirSNP|MirTar
ARF5	P84085		hsa-miR-484	0.418417	12	Very High	BCmicrO|CoMeTa|DIANA|ElMMo3|MirAncesTar|mirbase|miRDB|MirMAP|miRTar2GO|Mirza-G|PACCMIT|RepTar
WDR33	Q9C0J8		hsa-miR-484	0.418344	13	Very High	BCmicrO|BiTargeting|DIANA|ElMMo3|MBStar|MirAncesTar|MirMAP|miRTar2GO|Mirza-G|RepTar|RNAhybrid|TargetRank|TargetSpy
CIRBP	Q14011		hsa-miR-484	0.417656	12	Very High	BCmicrO|BiTargeting|CoMeTa|DIANA|ElMMo3|MirAncesTar|MirMAP|miRTar2GO|Mirza-G|MultiMiTar|RepTar|RNAhybrid
VEZF1	Q14119		hsa-miR-484	0.417596	11	Very High	BCmicrO|CoMeTa|DIANA|ElMMo3|MirAncesTar|miRDB|MirMAP|MultiMiTar|RNAhybrid|TargetRank|TargetSpy
IPO11	Q9UI26		hsa-miR-484	0.417525	12	Very High	BCmicrO|DIANA|ElMMo3|MBStar|MirAncesTar|miRDB|MirMAP|Mirza-G|MultiMiTar|PACCMIT|RNAhybrid|TargetRank
PRRX1	P54821		hsa-miR-484	0.41722	14	Very High	BCmicrO|BiTargeting|CoMeTa|DIANA|ElMMo3|MBStar|MirAncesTar|miRDB|MirMAP|Mirza-G|RepTar|RNA22|RNAhybrid|TargetRank
FKBP10	Q96AY3		hsa-miR-484	0.417092	10	Very High	BCmicrO|BiTargeting|ElMMo3|MAMI|MirAncesTar|mirbase|miRDB|MirMAP|RepTar|RNAhybrid
PICK1	Q9NRD5		hsa-miR-484	0.416726	13	Very High	BCmicrO|BiTargeting|CoMeTa|DIANA|ElMMo3|MBStar|MirAncesTar|mirbase|miRDB|MirMAP|MultiMiTar|RepTar|RNAhybrid
SF1	Q15637		hsa-miR-484	0.416561	11	Very High	BCmicrO|DIANA|ElMMo3|MirAncesTar|MirMAP|miRTar2GO|Mirza-G|MultiMiTar|RepTar|RNAhybrid|TargetRank
KIF24	Q5T7B8		hsa-miR-451a	0.416112	14	Very High	BCmicrO|DIANA|ElMMo3|microrna.org|MirAncesTar|mirbase|miRcode|miRDB|MirMAP|MirSNP|MirTar|Mirza-G|RNAhybrid|TargetRank
ALPK3	Q96L96		hsa-miR-484	0.415706	12	Very High	BCmicrO|CoMeTa|DIANA|ElMMo3|MBStar|MirAncesTar|miRDB|MirMAP|Mirza-G|RepTar|TargetRank|TargetSpy
CERK	Q8TCT0		hsa-miR-451a	0.415692	13	Very High	BCmicrO|BiTargeting|DIANA|ElMMo3|MAMI|microrna.org|MirAncesTar|miRcode|miRDB|MirMAP|Mirza-G|RNAhybrid|TargetRank
IGBP1	P78318		hsa-miR-484	0.415689	11	Very High	BCmicrO|CoMeTa|DIANA|ElMMo3|MirAncesTar|miRDB|MirMAP|MirTar|miRTar2GO|RNAhybrid|TargetSpy
AFF3	P51826		hsa-miR-484	0.415499	12	Very High	BCmicrO|CoMeTa|DIANA|ElMMo3|MirAncesTar|miRDB|MirMAP|Mirza-G|RepTar|RNAhybrid|TargetRank|TargetSpy
CEP85	Q6P2H3		hsa-miR-484	0.414838	15	Very High	BCmicrO|BiTargeting|DIANA|ElMMo3|MirAncesTar|mirbase|miRDB|MirMAP|MirSNP|miRTar2GO|Mirza-G|PACCMIT|RepTar|RNA22|RNAhybrid
BAHD1	Q8TBE0		hsa-miR-484	0.4148	11	Very High	BCmicrO|DIANA|ElMMo3|MirAncesTar|miRDB|MirMAP|MirSNP|Mirza-G|MultiMiTar|RepTar|TargetRank
ZNF25	P17030		hsa-miR-484	0.414071	11	Very High	BCmicrO|DIANA|ElMMo3|MBStar|MirAncesTar|miRDB|MirMAP|Mirza-G|RepTar|TargetRank|TargetSpy
ARHGAP19	Q14CB8		hsa-miR-484	0.414004	12	Very High	BCmicrO|BiTargeting|DIANA|ElMMo3|MBStar|MirAncesTar|MirMAP|miRTar2GO|Mirza-G|MultiMiTar|RepTar|RNAhybrid
UBN2	Q6ZU65		hsa-miR-484	0.413783	13	Very High	BCmicrO|DIANA|ElMMo3|MBStar|MirAncesTar|miRDB|MirMAP|Mirza-G|PACCMIT|RepTar|RNAhybrid|TargetRank|TargetSpy
PPARA	Q07869		hsa-miR-484	0.413516	13	Very High	BCmicrO|BiTargeting|DIANA|ElMMo3|MBStar|MirAncesTar|miRDB|MirMAP|miRTar2GO|RepTar|RNAhybrid|TargetRank|TargetSpy
DGCR8	Q8WYQ5		hsa-miR-484	0.413463	10	Very High	BCmicrO|DIANA|ElMMo3|MAMI|MirAncesTar|miRDB|MirMAP|MirSNP|RepTar|RNAhybrid
LRRC32	Q14392		hsa-miR-484	0.413346	14	Very High	BCmicrO|BiTargeting|CoMeTa|DIANA|ElMMo3|MBStar|MirAncesTar|miRDB|MirMAP|MirSNP|Mirza-G|RepTar|RNAhybrid|TargetSpy
ARHGAP5	Q13017		hsa-miR-484	0.413322	12	Very High	BCmicrO|DIANA|ElMMo3|MBStar|MirAncesTar|MirMAP|miRTar2GO|MultiMiTar|RepTar|RNAhybrid|TargetRank|TargetSpy
BRD9	Q9H8M2		hsa-miR-484	0.413236	12	Very High	BCmicrO|BiTargeting|DIANA|ElMMo3|MirAncesTar|miRDB|MirMAP|MirSNP|miRTar2GO|Mirza-G|PACCMIT|RNAhybrid
IRF2	P14316		hsa-miR-484	0.413206	13	Very High	BCmicrO|CoMeTa|DIANA|ElMMo3|MBStar|MirAncesTar|miRDB|MirMAP|miRTar2GO|Mirza-G|MultiMiTar|RNAhybrid|TargetSpy
GIGYF1	O75420		hsa-miR-484	0.41308	12	Very High	BCmicrO|BiTargeting|DIANA|ElMMo3|MirAncesTar|miRDB|MirMAP|miRTar2GO|Mirza-G|MultiMiTar|PACCMIT|RepTar
FAM102A	Q5T9C2		hsa-miR-484	0.412855	11	Very High	BCmicrO|BiTargeting|CoMeTa|DIANA|ElMMo3|MBStar|MirAncesTar|miRDB|MirMAP|miRTar2GO|MultiMiTar
CCDC93	Q567U6		hsa-miR-484	0.4127	12	Very High	BCmicrO|DIANA|ElMMo3|MirAncesTar|miRDB|MirMAP|miRTar2GO|Mirza-G|RepTar|RNAhybrid|TargetRank|TargetSpy
FAM46B	Q96A09		hsa-miR-484	0.412095	13	Very High	BCmicrO|BiTargeting|DIANA|ElMMo3|MirAncesTar|mirbase|miRDB|MirMAP|Mirza-G|RepTar|RNA22|RNAhybrid|TargetRank
RIMS4	Q9H426		hsa-miR-484	0.412059	13	Very High	BCmicrO|BiTargeting|DIANA|ElMMo3|MBStar|MirAncesTar|miRDB|MirMAP|MultiMiTar|RepTar|RNAhybrid|TargetRank|TargetSpy
TMEM237	Q96Q45		hsa-miR-484	0.412055	13	Very High	BCmicrO|BiTargeting|DIANA|ElMMo3|MBStar|MirAncesTar|miRDB|MirMAP|miRTar2GO|MultiMiTar|RepTar|RNAhybrid|TargetSpy
RFC5	P40937		hsa-miR-484	0.41178	12	Very High	BCmicrO|DIANA|ElMMo3|MBStar|MirAncesTar|miRDB|MirMAP|miRTar2GO|Mirza-G|RepTar|RNAhybrid|TargetRank
ZNF276	Q8N554		hsa-miR-484	0.4115	11	Very High	BCmicrO|DIANA|ElMMo3|MBStar|MirAncesTar|MirMAP|miRTar2GO|MultiMiTar|RepTar|RNAhybrid|TargetRank
FBXO11	Q86XK2		hsa-miR-484	0.411308	11	Very High	BCmicrO|CoMeTa|DIANA|ElMMo3|MBStar|MirMAP|miRTar2GO|Mirza-G|MultiMiTar|RepTar|RNAhybrid
RXRA	P19793		hsa-miR-484	0.410869	12	Very High	BCmicrO|DIANA|ElMMo3|MBStar|MirAncesTar|miRDB|MirMAP|MirSNP|miRTar2GO|Mirza-G|RepTar|TargetRank
WDR3	Q9UNX4		hsa-miR-484	0.410677	13	Very High	BCmicrO|DIANA|ElMMo3|MBStar|MirAncesTar|miRDB|MirMAP|miRTar2GO|Mirza-G|RepTar|RNA22|TargetRank|TargetSpy
NOL9	Q5SY16		hsa-miR-484	0.410446	12	Very High	BCmicrO|DIANA|ElMMo3|MBStar|MirAncesTar|miRDB|MirMAP|miRTar2GO|Mirza-G|RepTar|RNA22|TargetSpy
ATP2A3	Q93084		hsa-miR-484	0.410419	11	Very High	BCmicrO|BiTargeting|DIANA|ElMMo3|MBStar|MAMI|MirAncesTar|miRDB|MirMAP|RepTar|RNAhybrid
BMF	Q96LC9		hsa-miR-484	0.41039	12	Very High	BCmicrO|BiTargeting|DIANA|ElMMo3|MBStar|MirAncesTar|miRDB|MirMAP|MultiMiTar|RepTar|RNAhybrid|TargetRank
CLOCK	O15516		hsa-miR-484	0.410264	13	Very High	BCmicrO|DIANA|ElMMo3|MBStar|MirAncesTar|miRDB|MirMAP|miRTar2GO|Mirza-G|MultiMiTar|RepTar|RNAhybrid|TargetSpy
APLN	Q9ULZ1		hsa-miR-484	0.410251	13	Very High	BCmicrO|BiTargeting|DIANA|ElMMo3|MBStar|MirAncesTar|mirbase|miRDB|MirMAP|MirTar|Mirza-G|RepTar|TargetRank
CNTFR	P26992		hsa-miR-484	0.410203	13	Very High	BCmicrO|BiTargeting|CoMeTa|DIANA|ElMMo3|MirAncesTar|mirbase|miRDB|MirMAP|MultiMiTar|PACCMIT|RepTar|RNAhybrid
PCDHA9	Q9Y5H5		hsa-miR-484	0.410057	12	Very High	BCmicrO|DIANA|ElMMo3|MBStar|MirAncesTar|miRDB|MirMAP|MirSNP|MirTar|MultiMiTar|RepTar|TargetSpy
MAP3K3	Q99759		hsa-miR-484	0.410052	13	Very High	BCmicrO|BiTargeting|DIANA|ElMMo3|MBStar|MirAncesTar|miRDB|MirMAP|miRTar2GO|Mirza-G|MultiMiTar|RNAhybrid|TargetRank
ELMO2	Q96JJ3		hsa-miR-484	0.409847	12	Very High	BCmicrO|BiTargeting|CoMeTa|DIANA|ElMMo3|MirAncesTar|miRDB|MirMAP|Mirza-G|RepTar|RNAhybrid|TargetRank
PLCG1	P19174		hsa-miR-484	0.409828	11	Very High	BCmicrO|BiTargeting|CoMeTa|DIANA|ElMMo3|MirAncesTar|MirMAP|MultiMiTar|RepTar|RNAhybrid|TargetRank
BCL7B	Q9BQE9		hsa-miR-484	0.409804	12	Very High	BCmicrO|CoMeTa|DIANA|ElMMo3|MirAncesTar|miRDB|MirMAP|Mirza-G|MultiMiTar|PACCMIT|RNAhybrid|TargetSpy
NUP50	Q9UKX7		hsa-miR-484	0.409634	13	Very High	BCmicrO|DIANA|ElMMo3|MBStar|MirAncesTar|miRDB|MirMAP|miRTar2GO|Mirza-G|RepTar|RNAhybrid|TargetRank|TargetSpy
TRMT10B	Q6PF06		hsa-miR-484	0.409518	12	Very High	BCmicrO|DIANA|ElMMo3|MirAncesTar|miRDB|MirMAP|miRTar2GO|Mirza-G|RepTar|RNAhybrid|TargetRank|TargetSpy
EDC3	Q96F86		hsa-miR-484	0.409142	13	Very High	BCmicrO|BiTargeting|CoMeTa|DIANA|ElMMo3|MBStar|MirAncesTar|miRDB|MirMAP|miRTar2GO|MultiMiTar|RepTar|RNAhybrid
GNB1	P62873		hsa-miR-484	0.408842	11	Very High	BCmicrO|CoMeTa|ElMMo3|MirAncesTar|miRDB|MirMAP|miRTar2GO|Mirza-G|RNA22|RNAhybrid|TargetSpy
DDX6	P26196		hsa-miR-484	0.408128	13	Very High	BCmicrO|BiTargeting|DIANA|ElMMo3|MBStar|MirAncesTar|miRDB|MirMAP|MirSNP|Mirza-G|MultiMiTar|RepTar|RNAhybrid
MFSD14A	Q96MC6		hsa-miR-484	0.407998	12	Very High	BCmicrO|BiTargeting|Cupid|DIANA|ElMMo3|MBStar|MirAncesTar|miRDB|MirMAP|Mirza-G|MultiMiTar|RNAhybrid
RPL13	P26373		hsa-miR-451a	0.407968	13	Very High	BCmicrO|DIANA|ElMMo3|microrna.org|MirAncesTar|mirbase|miRcode|miRDB|MirMAP|MirSNP|miRTar2GO|Mirza-G|RNAhybrid
FGFR3	P22607		hsa-miR-484	0.407732	13	Very High	BCmicrO|BiTargeting|DIANA|ElMMo3|MBStar|MirAncesTar|miRDB|MirMAP|MirSNP|miRTar2GO|MultiMiTar|RepTar|RNAhybrid
BTBD9	Q96Q07		hsa-miR-451a	0.406792	12	Very High	BCmicrO|DIANA|ElMMo3|MBStar|MirAncesTar|mirbase|miRcode|miRDB|MirMAP|Mirza-G|RNAhybrid|TargetScan
SEMA3F	Q13275		hsa-miR-484	0.40651	10	Very High	BCmicrO|CoMeTa|DIANA|ElMMo3|MirAncesTar|miRDB|MirMAP|MultiMiTar|RNAhybrid|TargetRank
KLHL21	Q9UJP4		hsa-miR-484	0.406383	13	Very High	BCmicrO|BiTargeting|DIANA|ElMMo3|MirAncesTar|miRDB|MirMAP|MirTar|miRTar2GO|Mirza-G|RepTar|RNA22|RNAhybrid
RND2	P52198		hsa-miR-484	0.406114	11	Very High	BCmicrO|DIANA|ElMMo3|MBStar|MirAncesTar|miRDB|MirMAP|MultiMiTar|RepTar|TargetRank|TargetSpy
KHNYN	O15037		hsa-miR-484	0.405846	11	Very High	BCmicrO|CoMeTa|DIANA|ElMMo3|MBStar|MirAncesTar|MirMAP|miRTar2GO|MultiMiTar|RepTar|RNAhybrid
CXCL12	P48061		hsa-miR-484	0.4057	12	Very High	BCmicrO|BiTargeting|CoMeTa|DIANA|ElMMo3|MirAncesTar|miRDB|MirMAP|Mirza-G|RepTar|RNAhybrid|TargetRank
MEN1	O00255		hsa-miR-484	0.405678	13	Very High	BCmicrO|BiTargeting|DIANA|ElMMo3|MBStar|MirAncesTar|mirbase|miRDB|MirMAP|Mirza-G|RepTar|RNAhybrid|TargetRank
SV2B	Q7L1I2		hsa-miR-484	0.405585	12	Very High	BCmicrO|CoMeTa|DIANA|ElMMo3|MBStar|MirAncesTar|miRDB|MirMAP|RepTar|RNAhybrid|TargetRank|TargetSpy
NUBPL	Q8TB37		hsa-miR-484	0.40543	13	Very High	BCmicrO|CoMeTa|DIANA|ElMMo3|MBStar|MirAncesTar|miRDB|MirMAP|Mirza-G|RepTar|RNAhybrid|TargetRank|TargetSpy
ADGRL3	Q9HAR2		hsa-miR-451a	0.405348	12	Very High	BCmicrO|CoMeTa|DIANA|ElMMo3|microrna.org|MirAncesTar|miRcode|miRDB|MirMAP|miRTar2GO|Mirza-G|RNAhybrid
SDC3	O75056		hsa-miR-484	0.405327	9	Very High	BCmicrO|BiTargeting|DIANA|ElMMo3|MAMI|MirAncesTar|miRDB|MirMAP|RNA22
PLEKHG4	Q58EX7		hsa-miR-484	0.405301	14	Very High	BCmicrO|BiTargeting|DIANA|ElMMo3|MBStar|MirAncesTar|mirbase|miRDB|MirMAP|MirTar|Mirza-G|RepTar|RNAhybrid|TargetRank
NGRN	Q9NPE2		hsa-miR-484	0.404799	12	Very High	BCmicrO|BiTargeting|CoMeTa|DIANA|ElMMo3|MirAncesTar|mirbase|miRDB|MirMAP|miRTar2GO|Mirza-G|RNAhybrid
CGGBP1	Q9UFW8		hsa-miR-484	0.404335	10	Very High	BCmicrO|DIANA|ElMMo3|MBStar|MirMAP|miRTar2GO|Mirza-G|MultiMiTar|RNAhybrid|TargetRank
RHOBTB3	O94955		hsa-miR-484	0.404246	11	Very High	BCmicrO|CoMeTa|DIANA|ElMMo3|MirAncesTar|MirMAP|miRTar2GO|Mirza-G|MultiMiTar|RNAhybrid|TargetSpy
ST8SIA4	Q92187		hsa-miR-451a	0.404237	11	Very High	BCmicrO|ElMMo3|MBStar|microrna.org|MirAncesTar|miRcode|MirMAP|MirTar|Mirza-G|RNAhybrid|TargetRank
POU2AF1	Q16633		hsa-miR-484	0.404117	10	Very High	BCmicrO|DIANA|ElMMo3|MBStar|MirAncesTar|miRDB|MirMAP|MirTar|miRTar2GO|RepTar
ALG10B	Q5I7T1		hsa-miR-484	0.404013	12	Very High	BCmicrO|DIANA|ElMMo3|MBStar|MirAncesTar|MirMAP|miRTar2GO|Mirza-G|MultiMiTar|RepTar|RNAhybrid|TargetSpy
SMARCD2	Q92925		hsa-miR-484	0.403548	11	Very High	BCmicrO|CoMeTa|DIANA|ElMMo3|MirAncesTar|miRDB|MirMAP|miRTar2GO|Mirza-G|MultiMiTar|RNAhybrid
AMPD2	Q01433		hsa-miR-484	0.402954	14	Very High	BCmicrO|BiTargeting|DIANA|ElMMo3|MirAncesTar|mirbase|miRDB|MirMAP|MirSNP|Mirza-G|RepTar|RNA22|RNAhybrid|TargetRank
STX5	Q13190		hsa-miR-484	0.402629	12	Very High	BCmicrO|CoMeTa|DIANA|ElMMo3|MirAncesTar|mirbase|miRDB|MirMAP|MultiMiTar|PACCMIT|RepTar|RNAhybrid
TMEM260	Q9NX78		hsa-miR-484	0.402344	12	Very High	BCmicrO|CoMeTa|DIANA|ElMMo3|MirAncesTar|miRDB|MirMAP|Mirza-G|MultiMiTar|PACCMIT|RNAhybrid|TargetSpy
DSTYK	Q6XUX3		hsa-miR-484	0.402157	13	Very High	BCmicrO|BiTargeting|CoMeTa|DIANA|ElMMo3|MBStar|MirAncesTar|miRDB|MirMAP|RepTar|RNA22|RNAhybrid|TargetRank
PIK3CD	O00329		hsa-miR-484	0.402116	13	Very High	BCmicrO|CoMeTa|DIANA|ElMMo3|MirAncesTar|mirbase|miRDB|MirMAP|Mirza-G|PACCMIT|RepTar|RNA22|RNAhybrid
GRAMD1C	Q8IYS0		hsa-miR-484	0.402069	12	Very High	BCmicrO|DIANA|ElMMo3|MBStar|MirAncesTar|miRDB|MirMAP|MirTar|MultiMiTar|RepTar|RNAhybrid|TargetSpy
TMEM184A	Q6ZMB5		hsa-miR-484	0.401904	12	Very High	BCmicrO|BiTargeting|DIANA|ElMMo3|MirAncesTar|miRDB|MirMAP|Mirza-G|RepTar|RNAhybrid|TargetRank|TargetSpy
ADARB1	P78563		hsa-miR-451a	0.401748	12	Very High	BCmicrO|CoMeTa|DIANA|ElMMo3|microrna.org|MirAncesTar|miRcode|miRDB|MirMAP|miRTar2GO|Mirza-G|RNAhybrid
ETV6	P41212		hsa-miR-484	0.401349	14	Very High	BCmicrO|BiTargeting|CoMeTa|DIANA|ElMMo3|MBStar|MirAncesTar|miRDB|MirMAP|MirSNP|Mirza-G|RepTar|RNAhybrid|TargetRank
FLVCR2	Q9UPI3		hsa-miR-484	0.401116	14	Very High	BCmicrO|BiTargeting|DIANA|ElMMo3|MBStar|MirAncesTar|mirbase|miRDB|MirMAP|MirSNP|Mirza-G|RepTar|RNAhybrid|TargetRank
MINDY2	Q8NBR6		hsa-miR-451a	0.400926	13	Very High	BCmicrO|CoMeTa|DIANA|ElMMo3|MBStar|microrna.org|MirAncesTar|mirbase|miRcode|miRDB|MirMAP|Mirza-G|RNAhybrid
HSPG2	P98160		hsa-miR-484	0.400778	12	Very High	BCmicrO|CoMeTa|DIANA|ElMMo3|MirAncesTar|miRDB|MirMAP|miRTar2GO|PACCMIT|RepTar|RNA22|RNAhybrid
CHST10	O43529		hsa-miR-484	0.400522	9	Very High	BCmicrO|DIANA|ElMMo3|MAMI|MirAncesTar|miRDB|MirMAP|RepTar|RNAhybrid
CENPB	P07199		hsa-miR-484	0.400433	12	Very High	BCmicrO|BiTargeting|CoMeTa|DIANA|ElMMo3|MBStar|MirAncesTar|miRDB|MirMAP|MultiMiTar|PACCMIT|RepTar
NAGA	P17050		hsa-miR-484	0.40028	12	Very High	BCmicrO|BiTargeting|DIANA|ElMMo3|MirAncesTar|miRDB|MirMAP|miRTar2GO|Mirza-G|RepTar|RNAhybrid|TargetRank
DCAF5	Q96JK2		hsa-miR-451a	0.400162	11	Very High	BCmicrO|DIANA|ElMMo3|MBStar|microrna.org|MirAncesTar|miRcode|miRDB|MirMAP|RNAhybrid|TargetRank
FAM234A	Q9H0X4		hsa-miR-484	0.399858	12	Very High	BCmicrO|BiTargeting|DIANA|ElMMo3|MirAncesTar|mirbase|miRDB|MirMAP|MirSNP|RepTar|RNAhybrid|TargetRank
CCDC77	Q9BR77		hsa-miR-484	0.399345	13	Very High	BCmicrO|BiTargeting|DIANA|ElMMo3|MBStar|MirAncesTar|mirbase|miRDB|MirMAP|miRTar2GO|Mirza-G|RNAhybrid|TargetRank
FNDC5	Q8NAU1		hsa-miR-484	0.399178	12	Very High	BCmicrO|BiTargeting|DIANA|ElMMo3|MirAncesTar|miRDB|MirMAP|Mirza-G|MultiMiTar|RepTar|RNAhybrid|TargetRank
FCRL5	Q96RD9		hsa-miR-484	0.399133	13	Very High	BCmicrO|BiTargeting|DIANA|ElMMo3|MirAncesTar|miRDB|MirMAP|MirSNP|Mirza-G|RepTar|RNA22|TargetRank|TargetSpy
FBXO21	O94952		hsa-miR-484	0.399111	12	Very High	BCmicrO|DIANA|ElMMo3|MBStar|MirAncesTar|MirMAP|miRTar2GO|Mirza-G|MultiMiTar|RepTar|RNAhybrid|TargetRank
NAA40	Q86UY6		hsa-miR-484	0.398487	11	Very High	BCmicrO|DIANA|ElMMo3|MirAncesTar|MirMAP|miRTar2GO|Mirza-G|RepTar|RNAhybrid|TargetRank|TargetSpy
CHMP7	Q8WUX9		hsa-miR-484	0.398154	11	Very High	BCmicrO|CoMeTa|DIANA|ElMMo3|MirAncesTar|miRDB|MirMAP|miRTar2GO|MultiMiTar|RepTar|RNAhybrid
ZMYND8	Q9ULU4		hsa-miR-484	0.397897	12	Very High	BCmicrO|CoMeTa|DIANA|ElMMo3|MirAncesTar|miRDB|MirMAP|MirSNP|Mirza-G|RepTar|RNAhybrid|TargetRank
MTAP	Q13126		hsa-miR-484	0.397896	11	Very High	BCmicrO|BiTargeting|CoMeTa|ElMMo3|MBStar|MirAncesTar|miRDB|MirMAP|miRTar2GO|RepTar|RNAhybrid
CLK3	P49761		hsa-miR-484	0.397823	14	Very High	BCmicrO|BiTargeting|CoMeTa|DIANA|ElMMo3|MirAncesTar|mirbase|miRDB|MirMAP|MirSNP|MultiMiTar|PACCMIT|RepTar|RNAhybrid
COL12A1	Q99715		hsa-miR-484	0.397392	12	Very High	BCmicrO|BiTargeting|DIANA|ElMMo3|MBStar|MirAncesTar|miRDB|MirMAP|miRTar2GO|MultiMiTar|PACCMIT|RNAhybrid
GRSF1	Q12849		hsa-miR-484	0.397272	12	Very High	BCmicrO|DIANA|ElMMo3|MBStar|MirAncesTar|miRDB|MirMAP|Mirza-G|MultiMiTar|RepTar|RNAhybrid|TargetRank
TMEM189	A5PLL7		hsa-miR-484	0.397269	13	Very High	BCmicrO|BiTargeting|DIANA|ElMMo3|MBStar|MirAncesTar|miRDB|MirMAP|miRTar2GO|Mirza-G|RepTar|RNAhybrid|TargetRank
OGDH	Q02218		hsa-miR-484	0.397127	12	Very High	BCmicrO|DIANA|ElMMo3|MBStar|MirAncesTar|miRDB|MirMAP|MirTar|Mirza-G|RepTar|RNAhybrid|TargetRank
CDC25B	P30305		hsa-miR-484	0.396993	12	Very High	BCmicrO|DIANA|ElMMo3|MBStar|MirAncesTar|miRDB|MirMAP|miRTar2GO|Mirza-G|RepTar|RNAhybrid|TargetRank
PLXNA2	O75051		hsa-miR-484	0.396705	11	Very High	BCmicrO|CoMeTa|DIANA|ElMMo3|MBStar|MirAncesTar|MirMAP|MultiMiTar|RepTar|RNA22|TargetRank
ADGRB3	O60242		hsa-miR-484	0.396676	11	Very High	BCmicrO|CoMeTa|Cupid|DIANA|ElMMo3|MirAncesTar|MirMAP|Mirza-G|MultiMiTar|RepTar|RNAhybrid
ST5	P78524		hsa-miR-484	0.396671	10	Very High	BCmicrO|CoMeTa|DIANA|ElMMo3|MirAncesTar|miRDB|MirMAP|miRTar2GO|RNAhybrid|TargetRank
ZNF81	P51508		hsa-miR-484	0.396101	12	Very High	BCmicrO|CoMeTa|DIANA|ElMMo3|MirAncesTar|miRDB|MirMAP|Mirza-G|RepTar|RNAhybrid|TargetRank|TargetSpy
XKR9	Q5GH70		hsa-miR-484	0.396003	11	Very High	BCmicrO|DIANA|ElMMo3|MirAncesTar|miRDB|MirMAP|MirTar|Mirza-G|RepTar|RNAhybrid|TargetRank
TMEM86A	Q8N2M4		hsa-miR-484	0.395164	12	Very High	BCmicrO|BiTargeting|DIANA|ElMMo3|MirAncesTar|mirbase|miRDB|MirMAP|MirSNP|MultiMiTar|RepTar|TargetRank
NFIX	Q14938		hsa-miR-484	0.39506	12	Very High	BCmicrO|BiTargeting|CoMeTa|DIANA|ElMMo3|MirAncesTar|miRDB|MirMAP|miRTar2GO|MultiMiTar|RNAhybrid|TargetSpy
CPLX3	Q8WVH0		hsa-miR-484	0.394688	10	Very High	BCmicrO|DIANA|ElMMo3|MirAncesTar|miRDB|MirMAP|Mirza-G|RepTar|RNAhybrid|TargetRank
ADAM33	Q9BZ11		hsa-miR-484	0.394449	12	Very High	BCmicrO|BiTargeting|DIANA|ElMMo3|MirAncesTar|miRDB|MirMAP|MirSNP|Mirza-G|RepTar|RNAhybrid|TargetRank
ACADL	P28330		hsa-miR-451a	0.394446	13	Very High	BCmicrO|DIANA|ElMMo3|MBStar|microrna.org|MirAncesTar|mirbase|miRcode|miRDB|MirMAP|Mirza-G|RNAhybrid|TargetRank
BTBD7	Q9P203		hsa-miR-484	0.394362	12	Very High	BCmicrO|DIANA|ElMMo3|MBStar|MirAncesTar|miRDB|MirMAP|MirSNP|miRTar2GO|RepTar|RNAhybrid|TargetRank
PPP1R12B	O60237		hsa-miR-484	0.394316	10	Very High	BCmicrO|BiTargeting|MBStar|MirAncesTar|MirMAP|miRTar2GO|MultiMiTar|RNA22|RNAhybrid|TargetRank
CNNM4	Q6P4Q7		hsa-miR-484	0.394219	11	Very High	BCmicrO|BiTargeting|DIANA|ElMMo3|MirAncesTar|miRDB|MirMAP|MirSNP|miRTar2GO|RepTar|TargetRank
DIRAS1	O95057		hsa-miR-484	0.394146	12	Very High	BCmicrO|BiTargeting|CoMeTa|ElMMo3|MBStar|MirAncesTar|miRDB|MirMAP|MirSNP|miRTar2GO|Mirza-G|RNAhybrid
WASF2	Q9Y6W5		hsa-miR-484	0.39414	13	Very High	BCmicrO|BiTargeting|DIANA|ElMMo3|MirAncesTar|miRDB|MirMAP|Mirza-G|MultiMiTar|RepTar|RNA22|RNAhybrid|TargetRank
HCCS	P53701		hsa-miR-484	0.393985	12	Very High	BCmicrO|DIANA|ElMMo3|MBStar|MirAncesTar|MirMAP|miRTar2GO|Mirza-G|RepTar|RNAhybrid|TargetRank|TargetSpy
LIN54	Q6MZP7		hsa-miR-484	0.393892	12	Very High	BCmicrO|BiTargeting|DIANA|ElMMo3|MBStar|MirAncesTar|miRDB|MirMAP|miRTar2GO|RNAhybrid|TargetRank|TargetSpy
PDE11A	Q9HCR9		hsa-miR-484	0.393392	11	Very High	BCmicrO|CoMeTa|DIANA|ElMMo3|MBStar|MirAncesTar|miRDB|MirMAP|RepTar|RNAhybrid|TargetRank
TAGLN2	P37802		hsa-miR-484	0.392993	11	Very High	BCmicrO|CoMeTa|ElMMo3|MirAncesTar|miRDB|MirMAP|miRTar2GO|Mirza-G|MultiMiTar|RNA22|RNAhybrid
KMT2D	O14686		hsa-miR-484	0.392257	11	Very High	BCmicrO|CoMeTa|DIANA|ElMMo3|MirAncesTar|miRDB|MirMAP|miRTar2GO|MultiMiTar|RepTar|RNAhybrid
IBA57	Q5T440		hsa-miR-484	0.392121	11	Very High	BCmicrO|BiTargeting|DIANA|ElMMo3|MBStar|MirAncesTar|miRDB|MirMAP|miRTar2GO|RepTar|TargetRank
HPCAL1	P37235		hsa-miR-484	0.39203	13	Very High	BCmicrO|BiTargeting|CoMeTa|DIANA|ElMMo3|MBStar|MirAncesTar|miRDB|MirMAP|miRTar2GO|Mirza-G|RepTar|RNAhybrid
ETS1	P14921		hsa-miR-484	0.391917	12	Very High	BCmicrO|DIANA|ElMMo3|MBStar|MirAncesTar|MirMAP|miRTar2GO|Mirza-G|MultiMiTar|RepTar|RNAhybrid|TargetSpy
TNR	Q92752		hsa-miR-484	0.391571	13	Very High	BCmicrO|CoMeTa|DIANA|ElMMo3|MirAncesTar|miRDB|MirMAP|MirSNP|Mirza-G|PACCMIT|RepTar|RNA22|RNAhybrid
MBP	P02686		hsa-miR-451a	0.391311	12	Very High	BCmicrO|DIANA|ElMMo3|MBStar|microrna.org|MirAncesTar|miRcode|MirMAP|MirTar|miRTar2GO|Mirza-G|RNAhybrid
FGF7	P21781		hsa-miR-484	0.39118	12	Very High	BCmicrO|CoMeTa|DIANA|ElMMo3|MBStar|MirAncesTar|miRDB|MirMAP|RepTar|RNAhybrid|TargetRank|TargetSpy
PLCXD2	Q0VAA5		hsa-miR-484	0.391116	13	Very High	BCmicrO|BiTargeting|DIANA|ElMMo3|MBStar|MirAncesTar|mirbase|miRDB|MirMAP|Mirza-G|RepTar|RNAhybrid|TargetRank
PLEKHA7	Q6IQ23		hsa-miR-484	0.39106	11	Very High	BCmicrO|BiTargeting|DIANA|ElMMo3|MirAncesTar|MirMAP|Mirza-G|MultiMiTar|RepTar|RNAhybrid|TargetRank
CRTAP	O75718		hsa-miR-484	0.390907	14	Very High	BCmicrO|BiTargeting|DIANA|ElMMo3|MBStar|MirAncesTar|mirbase|miRDB|MirMAP|Mirza-G|RepTar|RNAhybrid|TargetRank|TargetSpy
PSTPIP2	Q9H939		hsa-miR-484	0.390402	13	Very High	BCmicrO|CoMeTa|DIANA|ElMMo3|MBStar|MirAncesTar|miRDB|MirMAP|Mirza-G|RepTar|RNAhybrid|TargetRank|TargetSpy
GJC1	P36383		hsa-miR-484	0.390311	11	Very High	BCmicrO|DIANA|ElMMo3|MBStar|miRDB|MirMAP|MirTar|Mirza-G|RepTar|RNAhybrid|TargetRank
BMP1	P13497		hsa-miR-484	0.390037	12	Very High	BCmicrO|BiTargeting|CoMeTa|DIANA|ElMMo3|MirAncesTar|mirbase|miRDB|MirMAP|MirSNP|PACCMIT|RNAhybrid
PKD2L1	Q9P0L9		hsa-miR-484	0.390025	13	Very High	BCmicrO|CoMeTa|DIANA|ElMMo3|MirAncesTar|mirbase|miRDB|MirMAP|MirTar|Mirza-G|RepTar|RNAhybrid|TargetSpy
FOXN3	O00409		hsa-miR-484	0.389985	9	Very High	BCmicrO|CoMeTa|DIANA|ElMMo3|MirAncesTar|MirMAP|miRTar2GO|MultiMiTar|RNAhybrid
SRGAP3	O43295		hsa-miR-484	0.389759	12	Very High	BCmicrO|BiTargeting|CoMeTa|DIANA|ElMMo3|MBStar|MirAncesTar|miRDB|MirMAP|RepTar|TargetRank|TargetSpy
SLC39A14	Q15043		hsa-miR-451a	0.389709	11	Very High	BCmicrO|CoMeTa|ElMMo3|microrna.org|MirAncesTar|miRcode|miRDB|MirMAP|MirSNP|Mirza-G|RNAhybrid
FSTL3	O95633		hsa-miR-484	0.389441	10	Very High	BCmicrO|BiTargeting|CoMeTa|DIANA|MirAncesTar|MirMAP|miRTar2GO|RepTar|RNAhybrid|TargetRank
C7orf43	Q8WVR3		hsa-miR-484	0.388792	12	Very High	BCmicrO|BiTargeting|CoMeTa|DIANA|ElMMo3|MirAncesTar|MirMAP|miRTar2GO|Mirza-G|MultiMiTar|RepTar|RNAhybrid
ABRAXAS2	Q15018		hsa-miR-484	0.388761	12	Very High	BCmicrO|CoMeTa|Cupid|DIANA|ElMMo3|MBStar|MirAncesTar|MirMAP|Mirza-G|MultiMiTar|RepTar|RNAhybrid
GPM6A	P51674		hsa-miR-484	0.388499	11	Very High	BCmicrO|Cupid|DIANA|ElMMo3|MBStar|MirAncesTar|MirMAP|Mirza-G|MultiMiTar|RepTar|RNAhybrid
FARP1	Q9Y4F1		hsa-miR-484	0.388428	12	Very High	BCmicrO|BiTargeting|DIANA|ElMMo3|MBStar|MirAncesTar|miRDB|MirMAP|miRTar2GO|Mirza-G|RNAhybrid|TargetRank
SREK1	Q8WXA9		hsa-miR-484	0.38819	13	Very High	BCmicrO|BiTargeting|Cupid|DIANA|ElMMo3|MBStar|MirAncesTar|MirMAP|Mirza-G|MultiMiTar|RepTar|RNAhybrid|TargetSpy
GTPBP10	A4D1E9		hsa-miR-484	0.3879	13	Very High	BCmicrO|DIANA|ElMMo3|MBStar|MirAncesTar|miRDB|MirMAP|MirSNP|Mirza-G|RepTar|RNAhybrid|TargetRank|TargetSpy
PPP3R2	Q96LZ3		hsa-miR-484	0.387899	12	Very High	BCmicrO|BiTargeting|DIANA|ElMMo3|MirAncesTar|miRDB|MirMAP|MirTar|Mirza-G|RNAhybrid|TargetRank|TargetSpy
CTDSPL	O15194		hsa-miR-484	0.387852	8	Very High	BCmicrO|ElMMo3|MAMI|MirAncesTar|miRDB|MirMAP|Mirza-G|RNAhybrid
SAP130	Q9H0E3		hsa-miR-484	0.38757	13	Very High	BCmicrO|BiTargeting|CoMeTa|DIANA|ElMMo3|MirAncesTar|mirbase|miRDB|MirMAP|Mirza-G|PACCMIT|RepTar|RNAhybrid
LNPK	Q9C0E8		hsa-miR-484	0.387537	12	Very High	BCmicrO|DIANA|ElMMo3|MBStar|MirAncesTar|miRDB|MirMAP|Mirza-G|RepTar|RNAhybrid|TargetRank|TargetSpy
SWAP70	Q9UH65		hsa-miR-451a	0.386926	13	Very High	BCmicrO|DIANA|ElMMo3|MBStar|microrna.org|MirAncesTar|miRcode|miRDB|MirMAP|MirSNP|miRTar2GO|Mirza-G|RNAhybrid
ABCB10	Q9NRK6		hsa-miR-484	0.386842	12	Very High	BCmicrO|DIANA|ElMMo3|MirAncesTar|MirMAP|Mirza-G|MultiMiTar|RepTar|RNA22|RNAhybrid|TargetRank|TargetSpy
TNFSF15	O95150		hsa-miR-451a	0.386802	13	Very High	BCmicrO|CoMeTa|DIANA|ElMMo3|MAMI|microrna.org|MirAncesTar|mirbase|miRcode|miRDB|MirMAP|Mirza-G|RNAhybrid
BCAP29	Q9UHQ4		hsa-miR-484	0.386706	12	Very High	BCmicrO|CoMeTa|DIANA|ElMMo3|MBStar|MirAncesTar|MirMAP|Mirza-G|RepTar|RNAhybrid|TargetRank|TargetSpy
ATRNL1	Q5VV63		hsa-miR-484	0.386305	12	Very High	BCmicrO|CoMeTa|DIANA|ElMMo3|MBStar|MirAncesTar|miRDB|MirMAP|Mirza-G|RepTar|RNAhybrid|TargetRank
CLUH	O75153		hsa-miR-484	0.385473	13	Very High	BCmicrO|BiTargeting|CoMeTa|DIANA|ElMMo3|MBStar|MirAncesTar|miRDB|MirMAP|Mirza-G|MultiMiTar|RepTar|RNAhybrid
SMAD3	P84022		hsa-miR-484	0.385436	12	Very High	BCmicrO|DIANA|ElMMo3|MBStar|MirAncesTar|MirMAP|miRTar2GO|Mirza-G|MultiMiTar|RepTar|RNAhybrid|TargetSpy
USP24	Q9UPU5		hsa-miR-484	0.385115	12	Very High	BCmicrO|DIANA|ElMMo3|MirAncesTar|miRDB|MirMAP|miRTar2GO|Mirza-G|RepTar|RNA22|RNAhybrid|TargetRank
SNTB2	Q13425		hsa-miR-484	0.385051	10	Very High	BCmicrO|CoMeTa|DIANA|MBStar|MirAncesTar|MirMAP|miRTar2GO|RepTar|RNAhybrid|TargetRank
2017-09-03	Q9UH03		hsa-miR-484	0.384969	12	Very High	BCmicrO|DIANA|ElMMo3|MirAncesTar|miRDB|MirMAP|MirTar|Mirza-G|MultiMiTar|RepTar|RNAhybrid|TargetRank
BBC3	Q96PG8		hsa-miR-484	0.384878	11	Very High	BCmicrO|BiTargeting|CoMeTa|DIANA|MBStar|MirAncesTar|mirbase|MirMAP|miRTar2GO|MultiMiTar|RNAhybrid
LASP1	Q14847		hsa-miR-484	0.384783	12	Very High	BCmicrO|BiTargeting|DIANA|ElMMo3|MBStar|MirAncesTar|miRDB|MirMAP|miRTar2GO|RepTar|RNAhybrid|TargetRank
CYB5A	P00167		hsa-miR-484	0.38475	13	Very High	BCmicrO|CoMeTa|DIANA|ElMMo3|MBStar|MirAncesTar|mirbase|miRDB|MirMAP|MirSNP|miRTar2GO|RNAhybrid|TargetSpy
TAF11	Q15544		hsa-miR-484	0.384731	11	Very High	BCmicrO|DIANA|ElMMo3|MirAncesTar|MirMAP|Mirza-G|MultiMiTar|RepTar|RNAhybrid|TargetRank|TargetSpy
NXF1	Q9UBU9		hsa-miR-484	0.384542	13	Very High	BCmicrO|CoMeTa|DIANA|ElMMo3|MirAncesTar|mirbase|miRDB|MirMAP|miRTar2GO|Mirza-G|RepTar|RNAhybrid|TargetSpy
KRT80	Q6KB66		hsa-miR-484	0.384373	11	Very High	BCmicrO|DIANA|ElMMo3|MirAncesTar|miRDB|MirMAP|miRTar2GO|Mirza-G|RepTar|TargetRank|TargetSpy
CBFA2T2	O43439		hsa-miR-484	0.384255	13	Very High	BCmicrO|CoMeTa|DIANA|ElMMo3|MBStar|MirAncesTar|miRDB|MirMAP|Mirza-G|RepTar|RNAhybrid|TargetRank|TargetSpy
PHC2	Q8IXK0		hsa-miR-484	0.384231	13	Very High	BCmicrO|CoMeTa|DIANA|ElMMo3|MBStar|MirAncesTar|miRDB|MirMAP|Mirza-G|MultiMiTar|PACCMIT|RNA22|RNAhybrid
EHF	Q9NZC4		hsa-miR-451a	0.38419	13	Very High	BCmicrO|CoMeTa|DIANA|ElMMo3|MAMI|microrna.org|MirAncesTar|miRcode|miRDB|MirMAP|MirSNP|Mirza-G|RNAhybrid
CHSY1	Q86X52		hsa-miR-484	0.384036	11	Very High	BCmicrO|DIANA|ElMMo3|MBStar|MirAncesTar|MirMAP|miRTar2GO|Mirza-G|MultiMiTar|RepTar|TargetSpy
STK4	Q13043		hsa-miR-451a	0.384027	12	Very High	BCmicrO|CoMeTa|DIANA|ElMMo3|microrna.org|MirAncesTar|miRcode|miRDB|MirMAP|miRTar2GO|Mirza-G|RNAhybrid
CLCN4	P51793		hsa-miR-484	0.383829	13	Very High	BCmicrO|BiTargeting|DIANA|ElMMo3|MBStar|MirAncesTar|miRDB|MirMAP|MirSNP|MirTar|Mirza-G|RNAhybrid|TargetRank
AHCY	P23526		hsa-miR-484	0.383616	12	Very High	BCmicrO|CoMeTa|DIANA|ElMMo3|MirAncesTar|miRDB|MirMAP|miRTar2GO|Mirza-G|RepTar|RNAhybrid|TargetSpy
VSX1	Q9NZR4		hsa-miR-451a	0.383448	12	Very High	BCmicrO|BiTargeting|CoMeTa|ElMMo3|microrna.org|MirAncesTar|mirbase|miRcode|MirMAP|MirSNP|Mirza-G|RNAhybrid
RNF40	O75150		hsa-miR-484	0.383439	12	Very High	BCmicrO|BiTargeting|CoMeTa|DIANA|ElMMo3|MirAncesTar|miRDB|MirMAP|miRTar2GO|Mirza-G|RepTar|RNAhybrid
DOLPP1	Q86YN1		hsa-miR-484	0.383406	12	Very High	BCmicrO|CoMeTa|DIANA|ElMMo3|MirAncesTar|miRDB|MirMAP|Mirza-G|MultiMiTar|PACCMIT|RNAhybrid|TargetSpy
TBC1D24	Q9ULP9		hsa-miR-484	0.38325	12	Very High	BCmicrO|BiTargeting|DIANA|ElMMo3|MirAncesTar|miRDB|MirMAP|Mirza-G|PACCMIT|RepTar|RNAhybrid|TargetRank
AGO1	Q9UL18		hsa-miR-484	0.383184	12	Very High	BCmicrO|CoMeTa|DIANA|ElMMo3|MBStar|MirAncesTar|MirMAP|Mirza-G|MultiMiTar|PACCMIT|RepTar|RNA22
TTPAL	Q9BTX7		hsa-miR-484	0.3831	11	Very High	BCmicrO|DIANA|ElMMo3|MirAncesTar|MirMAP|miRTar2GO|Mirza-G|RepTar|RNAhybrid|TargetRank|TargetSpy
TNRC6C	Q9HCJ0		hsa-miR-484	0.383006	12	Very High	BCmicrO|BiTargeting|DIANA|ElMMo3|MirAncesTar|miRDB|MirMAP|MirTar|miRTar2GO|Mirza-G|PACCMIT|RNAhybrid
GABRB2	P47870		hsa-miR-484	0.382834	11	Very High	BCmicrO|DIANA|ElMMo3|MBStar|MirAncesTar|MirMAP|Mirza-G|MultiMiTar|RepTar|RNAhybrid|TargetRank
CCKBR	P32239		hsa-miR-484	0.382786	12	Very High	BCmicrO|BiTargeting|CoMeTa|DIANA|ElMMo3|MirAncesTar|mirbase|miRDB|MirMAP|Mirza-G|RepTar|RNAhybrid
C21orf91	Q9NYK6		hsa-miR-451a	0.382657	12	Very High	BCmicrO|CoMeTa|ElMMo3|MBStar|microrna.org|MirAncesTar|miRcode|miRDB|MirMAP|Mirza-G|RNAhybrid|TargetRank
COL5A1	P20908		hsa-miR-484	0.382238	11	High	BCmicrO|BiTargeting|DIANA|ElMMo3|MirAncesTar|miRDB|MirMAP|miRTar2GO|Mirza-G|RepTar|TargetRank
TSPOAP1	O95153		hsa-miR-484	0.382128	13	High	BCmicrO|BiTargeting|CoMeTa|DIANA|ElMMo3|MBStar|MirAncesTar|mirbase|miRDB|MirMAP|MirSNP|PACCMIT|RNAhybrid
TNNI1	P19237		hsa-miR-484	0.381848	13	High	BCmicrO|BiTargeting|DIANA|ElMMo3|MBStar|MirAncesTar|miRDB|MirMAP|PACCMIT|RepTar|RNA22|RNAhybrid|TargetRank
TACC1	O75410		hsa-miR-484	0.381599	12	High	BCmicrO|BiTargeting|DIANA|ElMMo3|MBStar|MirAncesTar|miRDB|MirMAP|miRTar2GO|MultiMiTar|RNAhybrid|TargetSpy
POT1	Q9NUX5		hsa-miR-484	0.381451	12	High	BCmicrO|DIANA|ElMMo3|MBStar|MirAncesTar|miRDB|MirMAP|MirSNP|Mirza-G|RNAhybrid|TargetRank|TargetSpy
CCNG1	P51959		hsa-miR-484	0.381442	11	High	BCmicrO|DIANA|ElMMo3|MBStar|MirAncesTar|MirMAP|miRTar2GO|Mirza-G|RepTar|RNAhybrid|TargetRank
TNPO1	Q92973		hsa-miR-484	0.381414	12	High	BCmicrO|DIANA|ElMMo3|MBStar|MirAncesTar|miRDB|MirMAP|miRTar2GO|Mirza-G|RepTar|RNAhybrid|TargetRank
TSPAN14	Q8NG11		hsa-miR-484	0.381336	12	High	BCmicrO|BiTargeting|DIANA|ElMMo3|MirAncesTar|MirMAP|miRTar2GO|Mirza-G|MultiMiTar|RepTar|RNAhybrid|TargetSpy
ZSCAN22	P10073		hsa-miR-484	0.381243	11	High	BCmicrO|BiTargeting|DIANA|ElMMo3|MirAncesTar|miRDB|MirMAP|Mirza-G|RepTar|TargetRank|TargetSpy
ORAI2	Q96SN7		hsa-miR-484	0.381206	11	High	BCmicrO|BiTargeting|DIANA|ElMMo3|MBStar|MirAncesTar|miRDB|MirMAP|MirTar|RNAhybrid|TargetSpy
CBLN3	Q6UW01		hsa-miR-484	0.381165	12	High	BCmicrO|BiTargeting|DIANA|ElMMo3|MirAncesTar|miRDB|MirMAP|MirSNP|MultiMiTar|RepTar|RNAhybrid|TargetRank
BACH2	Q9BYV9		hsa-miR-484	0.380974	12	High	BCmicrO|DIANA|ElMMo3|MBStar|MirAncesTar|miRDB|MirMAP|Mirza-G|MultiMiTar|RNAhybrid|TargetRank|TargetSpy
VEGFA	P15692		hsa-miR-484	0.380938	10	High	BCmicrO|CoMeTa|ElMMo3|MirAncesTar|miRDB|MirMAP|MultiMiTar|PACCMIT|RepTar|RNAhybrid
MTURN	Q8N3F0		hsa-miR-484	0.380738	11	High	BCmicrO|DIANA|ElMMo3|MBStar|MirAncesTar|miRDB|MirMAP|miRTar2GO|RepTar|RNAhybrid|TargetRank
RHOF	Q9HBH0		hsa-miR-484	0.380647	11	High	BCmicrO|DIANA|ElMMo3|MBStar|MirAncesTar|MirMAP|miRTar2GO|RepTar|RNAhybrid|TargetRank|TargetSpy
RAB8B	Q92930		hsa-miR-484	0.380601	11	High	BCmicrO|CoMeTa|Cupid|DIANA|ElMMo3|MirAncesTar|miRDB|MirMAP|MultiMiTar|RNAhybrid|TargetSpy
FAM160A2	Q8N612		hsa-miR-484	0.38048	5	High	BCmicrO|DIANA|MAMI|MirAncesTar|RNAhybrid
CELF2	O95319		hsa-miR-451a	0.379739	10	High	BCmicrO|Cupid|DIANA|MBStar|microrna.org|MirAncesTar|miRcode|MirMAP|miRTar2GO|RNAhybrid
MLPH	Q9BV36		hsa-miR-484	0.379667	12	High	BCmicrO|DIANA|ElMMo3|MirAncesTar|miRDB|MirMAP|MirSNP|Mirza-G|RepTar|RNAhybrid|TargetRank|TargetSpy
TRAM2	Q15035		hsa-miR-484	0.379643	8	High	BCmicrO|DIANA|MBStar|MirAncesTar|MirMAP|miRTar2GO|MultiMiTar|TargetRank
DPP6	P42658		hsa-miR-484	0.379581	13	High	BCmicrO|BiTargeting|CoMeTa|DIANA|ElMMo3|MBStar|MirAncesTar|miRDB|MirMAP|Mirza-G|MultiMiTar|RepTar|RNAhybrid
ZIC1	Q15915		hsa-miR-484	0.379501	12	High	BCmicrO|CoMeTa|DIANA|ElMMo3|MBStar|MirAncesTar|miRDB|MirMAP|Mirza-G|MultiMiTar|RepTar|RNAhybrid
IL17RD	Q8NFM7		hsa-miR-484	0.379329	10	High	BCmicrO|BiTargeting|DIANA|ElMMo3|MirAncesTar|miRDB|MirMAP|PACCMIT|RepTar|TargetRank
SAPCD2	Q86UD0		hsa-miR-484	0.378813	10	High	BCmicrO|BiTargeting|DIANA|ElMMo3|MirAncesTar|miRDB|MirMAP|miRTar2GO|RepTar|TargetRank
DBX2	Q6ZNG2		hsa-miR-451a	0.378728	11	High	BCmicrO|DIANA|ElMMo3|MBStar|microrna.org|MirAncesTar|miRcode|miRDB|MirMAP|MirTar|Mirza-G
TRPC4AP	Q8TEL6		hsa-miR-484	0.378693	12	High	BCmicrO|CoMeTa|DIANA|ElMMo3|MirAncesTar|mirbase|miRDB|MirMAP|miRTar2GO|Mirza-G|RepTar|RNAhybrid
BLOC1S6	Q9UL45		hsa-miR-484	0.378553	10	High	BCmicrO|BiTargeting|ElMMo3|MirAncesTar|miRDB|MirMAP|Mirza-G|MultiMiTar|RNAhybrid|TargetRank
PCLAF	Q15004		hsa-miR-451a	0.378498	12	High	BCmicrO|DIANA|ElMMo3|microrna.org|MirAncesTar|mirbase|miRcode|miRDB|MirMAP|Mirza-G|RNAhybrid|TargetRank
FBLIM1	Q8WUP2		hsa-miR-484	0.378473	13	High	BCmicrO|BiTargeting|DIANA|ElMMo3|MirAncesTar|MirMAP|MirSNP|miRTar2GO|Mirza-G|RepTar|RNA22|RNAhybrid|TargetRank
ARHGEF19	Q8IW93		hsa-miR-484	0.378366	15	High	BCmicrO|BiTargeting|DIANA|ElMMo3|MirAncesTar|mirbase|miRDB|MirMAP|MirSNP|Mirza-G|RepTar|RNA22|RNAhybrid|TargetRank|TargetSpy
HIP1	O00291		hsa-miR-484	0.378327	12	High	BCmicrO|BiTargeting|DIANA|ElMMo3|MBStar|MirAncesTar|MirMAP|miRTar2GO|RepTar|RNAhybrid|TargetRank|TargetSpy
NKRF	O15226		hsa-miR-484	0.378293	11	High	BCmicrO|DIANA|ElMMo3|MBStar|MirMAP|miRTar2GO|Mirza-G|MultiMiTar|RepTar|RNAhybrid|TargetSpy
STK26	Q9P289		hsa-miR-451a	0.378288	11	High	BCmicrO|DIANA|ElMMo3|MBStar|microrna.org|MirAncesTar|miRDB|MirMAP|Mirza-G|RNAhybrid|TargetRank
PRM1	P04553		hsa-miR-484	0.378192	11	High	BCmicrO|CoMeTa|DIANA|ElMMo3|MBStar|MirAncesTar|miRDB|MirMAP|MultiMiTar|PACCMIT|RNAhybrid
ZNF202	O95125		hsa-miR-484	0.378038	12	High	BCmicrO|BiTargeting|DIANA|ElMMo3|MirAncesTar|mirbase|miRDB|MirMAP|Mirza-G|RepTar|RNAhybrid|TargetRank
ATP1A2	P50993		hsa-miR-484	0.377878	14	High	BCmicrO|BiTargeting|DIANA|ElMMo3|MirAncesTar|miRDB|MirMAP|MirSNP|MirTar|PACCMIT|RepTar|RNA22|RNAhybrid|TargetSpy
SGMS1	Q86VZ5		hsa-miR-484	0.377522	12	High	BCmicrO|CoMeTa|DIANA|ElMMo3|MBStar|MirAncesTar|miRDB|MirMAP|Mirza-G|RNAhybrid|TargetRank|TargetSpy
ZZEF1	O43149		hsa-miR-484	0.377344	11	High	BCmicrO|BiTargeting|DIANA|ElMMo3|MirAncesTar|MirMAP|Mirza-G|MultiMiTar|RepTar|RNAhybrid|TargetRank
VIPR2	P41587		hsa-miR-484	0.377304	11	High	BCmicrO|DIANA|ElMMo3|MirAncesTar|miRDB|MirMAP|MultiMiTar|RepTar|RNAhybrid|TargetRank|TargetSpy
POLA1	P09884		hsa-miR-484	0.377294	12	High	BCmicrO|DIANA|ElMMo3|MBStar|MirAncesTar|miRDB|MirMAP|miRTar2GO|Mirza-G|RepTar|RNAhybrid|TargetRank
MBNL3	Q9NUK0		hsa-miR-484	0.377277	12	High	BCmicrO|CoMeTa|DIANA|ElMMo3|MBStar|MirAncesTar|miRDB|MirMAP|MirTar|Mirza-G|RNAhybrid|TargetSpy
SSU72	Q9NP77		hsa-miR-451a	0.377185	13	High	BCmicrO|ElMMo3|MBStar|MAMI|microrna.org|MirAncesTar|mirbase|miRcode|miRDB|MirMAP|MirSNP|Mirza-G|RNAhybrid
CASKIN2	Q8WXE0		hsa-miR-484	0.377026	12	High	BCmicrO|BiTargeting|CoMeTa|DIANA|ElMMo3|MirAncesTar|mirbase|miRDB|MirMAP|RepTar|RNAhybrid|TargetRank
NXPH4	O95158		hsa-miR-484	0.376763	4	High	BCmicrO|DIANA|MAMI|RNAhybrid
KLC2	Q9H0B6		hsa-miR-484	0.376476	11	High	BCmicrO|BiTargeting|CoMeTa|DIANA|ElMMo3|MirAncesTar|MirMAP|miRTar2GO|Mirza-G|MultiMiTar|RNAhybrid
LYRM2	Q9NU23		hsa-miR-484	0.376363	13	High	BCmicrO|BiTargeting|DIANA|ElMMo3|MBStar|MirAncesTar|miRDB|MirMAP|Mirza-G|RepTar|RNAhybrid|TargetRank|TargetSpy
BET1	O15155		hsa-miR-484	0.375858	10	High	BCmicrO|CoMeTa|ElMMo3|MirAncesTar|MirMAP|MirTar|Mirza-G|RNAhybrid|TargetRank|TargetSpy
ING3	Q9NXR8		hsa-miR-451a	0.375821	8	High	BCmicrO|CoMeTa|Cupid|MAMI|microrna.org|MirAncesTar|mirbase|RNAhybrid
MAP1B	P46821		hsa-miR-484	0.375705	13	High	BCmicrO|DIANA|ElMMo3|MBStar|MirAncesTar|miRDB|MirMAP|MirSNP|miRTar2GO|Mirza-G|RepTar|RNAhybrid|TargetRank
BAK1	Q16611		hsa-miR-451a	0.375658	12	High	BCmicrO|DIANA|ElMMo3|microrna.org|MirAncesTar|mirbase|miRcode|miRDB|MirMAP|miRTar2GO|Mirza-G|RNAhybrid
SLC7A6OS	Q96CW6		hsa-miR-451a	0.375608	12	High	BCmicrO|DIANA|ElMMo3|MAMI|microrna.org|MirAncesTar|miRcode|miRDB|MirMAP|MirSNP|Mirza-G|RNAhybrid
SHTN1	A0MZ66		hsa-miR-484	0.375397	11	High	BCmicrO|DIANA|ElMMo3|MBStar|MirAncesTar|MirMAP|miRTar2GO|Mirza-G|RepTar|RNAhybrid|TargetRank
N4BP3	O15049		hsa-miR-484	0.375267	10	High	BCmicrO|BiTargeting|CoMeTa|DIANA|ElMMo3|MBStar|MirAncesTar|miRDB|MirMAP|RepTar
TNFRSF1B	P20333		hsa-miR-484	0.375161	9	High	BCmicrO|DIANA|ElMMo3|MirAncesTar|MirMAP|miRTar2GO|RepTar|RNA22|TargetRank
TCF21	O43680		hsa-miR-484	0.375154	11	High	BCmicrO|CoMeTa|DIANA|ElMMo3|MBStar|MirAncesTar|miRDB|MirMAP|Mirza-G|RepTar|TargetRank
EEA1	Q15075		hsa-miR-484	0.375066	10	High	BCmicrO|Cupid|ElMMo3|MirAncesTar|MirMAP|miRTar2GO|Mirza-G|MultiMiTar|RepTar|RNAhybrid
CACNA1I	Q9P0X4		hsa-miR-484	0.375034	14	High	BCmicrO|BiTargeting|CoMeTa|DIANA|ElMMo3|MBStar|MirAncesTar|miRDB|MirMAP|MirSNP|Mirza-G|MultiMiTar|RepTar|RNAhybrid
PRDM2	Q13029		hsa-miR-484	0.374728	12	High	BCmicrO|BiTargeting|CoMeTa|DIANA|ElMMo3|MirAncesTar|miRDB|MirMAP|miRTar2GO|RepTar|RNA22|RNAhybrid
MYB	P10242		hsa-miR-484	0.374297	12	High	BCmicrO|BiTargeting|CoMeTa|DIANA|ElMMo3|MBStar|MirAncesTar|MirMAP|Mirza-G|MultiMiTar|RepTar|RNAhybrid
ANGPT1	Q15389		hsa-miR-484	0.374188	12	High	BCmicrO|BiTargeting|DIANA|ElMMo3|MBStar|MirAncesTar|MirMAP|Mirza-G|MultiMiTar|RepTar|RNAhybrid|TargetRank
MNT	Q99583		hsa-miR-484	0.374103	10	High	BCmicrO|BiTargeting|DIANA|MBStar|MirAncesTar|MirMAP|miRTar2GO|MultiMiTar|RNAhybrid|TargetRank
ARF4	P18085		hsa-miR-484	0.373625	10	High	BCmicrO|DIANA|ElMMo3|MirAncesTar|MirMAP|miRTar2GO|Mirza-G|MultiMiTar|RepTar|RNAhybrid
ZFYVE21	Q9BQ24		hsa-miR-484	0.373545	14	High	BCmicrO|BiTargeting|DIANA|ElMMo3|MBStar|MirAncesTar|mirbase|miRDB|MirMAP|MirSNP|Mirza-G|MultiMiTar|RNAhybrid|TargetSpy
PPARGC1B	Q86YN6		hsa-miR-484	0.373481	11	High	BCmicrO|CoMeTa|DIANA|ElMMo3|MBStar|MirAncesTar|miRDB|MirMAP|miRTar2GO|PACCMIT|RNAhybrid
TUB	P50607		hsa-miR-484	0.373385	13	High	BCmicrO|BiTargeting|DIANA|ElMMo3|MBStar|MirAncesTar|miRDB|MirMAP|MirSNP|miRTar2GO|Mirza-G|RepTar|RNAhybrid
GLYR1	Q49A26		hsa-miR-484	0.373335	11	High	BCmicrO|BiTargeting|DIANA|ElMMo3|MirAncesTar|MirMAP|miRTar2GO|Mirza-G|MultiMiTar|RepTar|RNAhybrid
RTL10	Q7L3V2		hsa-miR-484	0.37323	11	High	BCmicrO|BiTargeting|DIANA|ElMMo3|MirAncesTar|miRDB|MirMAP|miRTar2GO|Mirza-G|RepTar|TargetRank
AGO4	Q9HCK5		hsa-miR-484	0.373219	11	High	BCmicrO|Cupid|DIANA|ElMMo3|MBStar|MirAncesTar|MirMAP|miRTar2GO|Mirza-G|MultiMiTar|RNA22
SYNPO	Q8N3V7		hsa-miR-484	0.373026	12	High	BCmicrO|BiTargeting|CoMeTa|DIANA|ElMMo3|MirAncesTar|mirbase|miRDB|MirMAP|Mirza-G|RepTar|TargetSpy
SETDB1	Q15047		hsa-miR-484	0.372984	13	High	BCmicrO|CoMeTa|DIANA|ElMMo3|MBStar|MirAncesTar|miRDB|MirMAP|miRTar2GO|Mirza-G|RNA22|RNAhybrid|TargetSpy
NUP43	Q8NFH3		hsa-miR-484	0.372959	12	High	BCmicrO|DIANA|ElMMo3|MBStar|MirAncesTar|miRDB|MirMAP|Mirza-G|RepTar|RNAhybrid|TargetRank|TargetSpy
MEOX2	P50222		hsa-miR-451a	0.372886	13	High	BCmicrO|CoMeTa|DIANA|ElMMo3|MBStar|microrna.org|MirAncesTar|mirbase|miRcode|miRDB|MirMAP|Mirza-G|RNAhybrid
SMYD4	Q8IYR2		hsa-miR-484	0.372816	12	High	BCmicrO|BiTargeting|DIANA|ElMMo3|MirAncesTar|miRDB|MirMAP|Mirza-G|MultiMiTar|RepTar|RNAhybrid|TargetRank
UAP1L1	Q3KQV9		hsa-miR-484	0.372571	11	High	BCmicrO|BiTargeting|DIANA|ElMMo3|MirAncesTar|miRDB|MirMAP|MirTar|RepTar|RNAhybrid|TargetRank
MGRN1	O60291		hsa-miR-484	0.372499	11	High	BCmicrO|BiTargeting|CoMeTa|DIANA|ElMMo3|MirAncesTar|miRDB|MirMAP|miRTar2GO|RepTar|RNAhybrid
EMC6	Q9BV81		hsa-miR-484	0.372231	11	High	BCmicrO|CoMeTa|DIANA|ElMMo3|MirAncesTar|mirbase|miRDB|MirMAP|MultiMiTar|PACCMIT|RNAhybrid
GPR63	Q9BZJ6		hsa-miR-484	0.371973	12	High	BCmicrO|DIANA|ElMMo3|MBStar|MirAncesTar|mirbase|miRDB|MirMAP|Mirza-G|MultiMiTar|RepTar|TargetSpy
WNT2B	Q93097		hsa-miR-484	0.371912	12	High	BCmicrO|CoMeTa|DIANA|ElMMo3|MirAncesTar|miRDB|MirMAP|Mirza-G|RepTar|RNA22|RNAhybrid|TargetRank
ESYT1	Q9BSJ8		hsa-miR-484	0.371903	12	High	BCmicrO|BiTargeting|CoMeTa|DIANA|ElMMo3|MirAncesTar|mirbase|miRDB|MirMAP|PACCMIT|RepTar|RNAhybrid
CPSF4	O95639		hsa-miR-484	0.37183	12	High	BCmicrO|BiTargeting|DIANA|ElMMo3|MirAncesTar|miRDB|MirMAP|miRTar2GO|Mirza-G|MultiMiTar|RepTar|RNAhybrid
ZBTB47	Q9UFB7		hsa-miR-484	0.371713	9	High	BCmicrO|DIANA|ElMMo3|MirAncesTar|miRDB|MirMAP|miRTar2GO|RepTar|RNAhybrid
COLQ	Q9Y215		hsa-miR-484	0.371592	11	High	BCmicrO|DIANA|ElMMo3|MirAncesTar|miRDB|MirMAP|MirTar|Mirza-G|RNAhybrid|TargetRank|TargetSpy
FAM76B	Q5HYJ3		hsa-miR-484	0.371508	12	High	BCmicrO|DIANA|ElMMo3|MBStar|MirAncesTar|MirMAP|Mirza-G|MultiMiTar|RepTar|RNAhybrid|TargetRank|TargetSpy
MACF1	Q9UPN3		hsa-miR-484	0.371187	13	High	BCmicrO|BiTargeting|CoMeTa|DIANA|ElMMo3|MirAncesTar|miRDB|MirMAP|Mirza-G|PACCMIT|RNA22|RNAhybrid|TargetSpy
IGLL1	P15814		hsa-miR-484	0.371177	13	High	BCmicrO|BiTargeting|CoMeTa|DIANA|ElMMo3|MirAncesTar|mirbase|miRDB|MirMAP|MirSNP|RepTar|RNAhybrid|TargetRank
TUFT1	Q9NNX1		hsa-miR-484	0.371173	12	High	BCmicrO|CoMeTa|DIANA|ElMMo3|MBStar|MirAncesTar|miRDB|MirMAP|Mirza-G|RepTar|RNAhybrid|TargetRank
JARID2	Q92833		hsa-miR-484	0.371167	9	High	BCmicrO|CoMeTa|MBStar|MirAncesTar|MirSNP|miRTar2GO|MultiMiTar|RepTar|RNAhybrid
MTG2	Q9H4K7		hsa-miR-484	0.371073	11	High	BCmicrO|BiTargeting|DIANA|ElMMo3|MBStar|MirAncesTar|MirMAP|Mirza-G|RepTar|TargetRank|TargetSpy
MED15	Q96RN5		hsa-miR-484	0.370954	11	High	BCmicrO|CoMeTa|DIANA|ElMMo3|MirAncesTar|miRDB|MirMAP|miRTar2GO|Mirza-G|RepTar|RNAhybrid
AGPAT5	Q9NUQ2		hsa-miR-484	0.370903	11	High	BCmicrO|DIANA|ElMMo3|MirAncesTar|miRDB|MirMAP|miRTar2GO|Mirza-G|RNAhybrid|TargetRank|TargetSpy
KALRN	O60229		hsa-miR-484	0.370859	12	High	BCmicrO|BiTargeting|CoMeTa|DIANA|ElMMo3|MBStar|MirAncesTar|MirMAP|Mirza-G|RepTar|RNAhybrid|TargetRank
GAB2	Q9UQC2		hsa-miR-484	0.370772	7	High	BCmicrO|BiTargeting|CoMeTa|DIANA|MirAncesTar|miRTar2GO|MultiMiTar
AKR1B1	P15121		hsa-miR-451a	0.370756	12	High	BCmicrO|CoMeTa|DIANA|ElMMo3|microrna.org|MirAncesTar|mirbase|miRcode|miRDB|MirMAP|Mirza-G|RNAhybrid
KSR2	Q6VAB6		hsa-miR-484	0.37066	11	High	BCmicrO|BiTargeting|DIANA|ElMMo3|MBStar|MirAncesTar|miRDB|MirMAP|MirSNP|RepTar|TargetRank
ADGRG6	Q86SQ4		hsa-miR-484	0.37041	12	High	BCmicrO|DIANA|ElMMo3|MBStar|MirAncesTar|miRDB|MirMAP|miRTar2GO|Mirza-G|RepTar|RNAhybrid|TargetRank
TGFBR3	Q03167		hsa-miR-484	0.370226	12	High	BCmicrO|DIANA|ElMMo3|MBStar|MirAncesTar|miRDB|MirMAP|MirTar|miRTar2GO|Mirza-G|RNA22|RNAhybrid
ZHX3	Q9H4I2		hsa-miR-484	0.370191	10	High	BCmicrO|DIANA|ElMMo3|MBStar|MirAncesTar|MirMAP|RepTar|RNAhybrid|TargetRank|TargetSpy
ARHGEF9	O43307		hsa-miR-484	0.37	12	High	BCmicrO|BiTargeting|CoMeTa|DIANA|ElMMo3|MirAncesTar|miRDB|MirMAP|Mirza-G|RepTar|RNAhybrid|TargetRank
STK4	Q13043		hsa-miR-484	0.369826	11	High	BCmicrO|BiTargeting|DIANA|ElMMo3|MirAncesTar|MirMAP|miRTar2GO|RepTar|RNAhybrid|TargetRank|TargetSpy
ZKSCAN1	P17029		hsa-miR-484	0.369812	8	High	BCmicrO|DIANA|MBStar|MirAncesTar|MirMAP|miRTar2GO|MultiMiTar|TargetRank
UBQLN2	Q9UHD9		hsa-miR-484	0.36968	11	High	BCmicrO|Cupid|DIANA|ElMMo3|MBStar|MirAncesTar|MirMAP|Mirza-G|MultiMiTar|RepTar|TargetSpy
ARL10	Q8N8L6		hsa-miR-484	0.369577	12	High	BCmicrO|BiTargeting|DIANA|ElMMo3|MBStar|MirAncesTar|MirMAP|MirSNP|miRTar2GO|Mirza-G|RepTar|RNAhybrid
LRTM2	Q8N967		hsa-miR-484	0.369361	10	High	BCmicrO|DIANA|ElMMo3|MirAncesTar|MirMAP|Mirza-G|MultiMiTar|RepTar|RNAhybrid|TargetRank
PDGFRA	P16234		hsa-miR-484	0.369019	12	High	BCmicrO|CoMeTa|DIANA|ElMMo3|MBStar|MirAncesTar|MirMAP|Mirza-G|RepTar|RNAhybrid|TargetRank|TargetSpy
STX16	O14662		hsa-miR-484	0.368893	12	High	BCmicrO|DIANA|ElMMo3|MBStar|MirAncesTar|miRDB|MirMAP|miRTar2GO|Mirza-G|PACCMIT|RepTar|RNAhybrid
ITPRIP	Q8IWB1		hsa-miR-484	0.368791	10	High	BCmicrO|DIANA|ElMMo3|MirAncesTar|miRDB|MirMAP|miRTar2GO|Mirza-G|RepTar|TargetRank
SH2D1B	O14796		hsa-miR-484	0.368766	10	High	BCmicrO|DIANA|ElMMo3|MirAncesTar|miRDB|MirMAP|Mirza-G|RepTar|TargetRank|TargetSpy
DSC3	Q14574		hsa-miR-484	0.368608	12	High	BCmicrO|CoMeTa|DIANA|ElMMo3|MBStar|MirAncesTar|miRDB|MirMAP|Mirza-G|RepTar|RNAhybrid|TargetRank
SPTBN1	Q01082		hsa-miR-484	0.368524	10	High	BCmicrO|BiTargeting|CoMeTa|ElMMo3|MBStar|MirAncesTar|miRTar2GO|Mirza-G|MultiMiTar|RNAhybrid
SIT1	Q9Y3P8		hsa-miR-484	0.368087	11	High	BCmicrO|BiTargeting|CoMeTa|DIANA|ElMMo3|MirAncesTar|mirbase|miRDB|MirMAP|Mirza-G|RepTar
CBLN4	Q9NTU7		hsa-miR-451a	0.368029	10	High	BCmicrO|DIANA|ElMMo3|microrna.org|MirAncesTar|miRcode|miRDB|MirMAP|Mirza-G|TargetRank
GOLGB1	Q14789		hsa-miR-484	0.367935	13	High	BCmicrO|BiTargeting|DIANA|ElMMo3|MBStar|MirAncesTar|mirbase|miRDB|MirMAP|Mirza-G|RepTar|RNAhybrid|TargetRank
IGLON5	A6NGN9		hsa-miR-484	0.367769	11	High	BCmicrO|DIANA|ElMMo3|MirAncesTar|miRDB|MirMAP|MirTar|Mirza-G|RepTar|RNAhybrid|TargetSpy
JPT2	Q9H910		hsa-miR-484	0.367714	11	High	BCmicrO|DIANA|ElMMo3|MirAncesTar|miRDB|MirMAP|miRTar2GO|Mirza-G|RepTar|RNAhybrid|TargetRank
DENR	O43583		hsa-miR-484	0.367627	12	High	BCmicrO|DIANA|ElMMo3|MBStar|MirAncesTar|miRDB|MirMAP|MirSNP|Mirza-G|RepTar|RNAhybrid|TargetRank
RARG	P13631		hsa-miR-484	0.367153	12	High	BCmicrO|BiTargeting|CoMeTa|DIANA|ElMMo3|MirAncesTar|mirbase|miRDB|MirMAP|PACCMIT|RepTar|RNAhybrid
LYPLA2	O95372		hsa-miR-484	0.36715	11	High	BCmicrO|CoMeTa|DIANA|ElMMo3|MirAncesTar|miRDB|MirMAP|miRTar2GO|PACCMIT|RNA22|RNAhybrid
APH1A	Q96BI3		hsa-miR-484	0.367027	11	High	BCmicrO|CoMeTa|DIANA|MBStar|MirAncesTar|mirbase|MirMAP|miRTar2GO|MultiMiTar|RepTar|RNAhybrid
RPRM	Q9NS64		hsa-miR-484	0.366967	11	High	BCmicrO|BiTargeting|CoMeTa|ElMMo3|MBStar|MirAncesTar|miRDB|MirMAP|Mirza-G|MultiMiTar|RepTar
PIK3AP1	Q6ZUJ8		hsa-miR-484	0.36692	11	High	BCmicrO|DIANA|ElMMo3|MBStar|MirAncesTar|MirMAP|Mirza-G|MultiMiTar|RepTar|RNAhybrid|TargetRank
NFAM1	Q8NET5		hsa-miR-484	0.366781	12	High	BCmicrO|BiTargeting|DIANA|ElMMo3|MBStar|MirAncesTar|miRDB|MirMAP|Mirza-G|RepTar|RNAhybrid|TargetRank
AK4	P27144		hsa-miR-484	0.36675	13	High	BCmicrO|BiTargeting|CoMeTa|DIANA|ElMMo3|MBStar|MirAncesTar|miRDB|MirMAP|Mirza-G|RepTar|RNA22|RNAhybrid
JAG1	P78504		hsa-miR-484	0.366579	9	High	BCmicrO|CoMeTa|ElMMo3|MirAncesTar|miRDB|MirMAP|miRTar2GO|MultiMiTar|RNAhybrid
ERC1	Q8IUD2		hsa-miR-484	0.366156	11	High	BCmicrO|BiTargeting|DIANA|ElMMo3|MirAncesTar|miRDB|MirMAP|miRTar2GO|RepTar|RNAhybrid|TargetRank
ASB6	Q9NWX5		hsa-miR-484	0.366142	11	High	BCmicrO|DIANA|ElMMo3|MirAncesTar|miRDB|MirMAP|miRTar2GO|Mirza-G|RepTar|RNAhybrid|TargetRank
ANKRD12	Q6UB98		hsa-miR-484	0.366089	11	High	BCmicrO|DIANA|ElMMo3|MBStar|MirAncesTar|miRDB|MirMAP|miRTar2GO|MultiMiTar|RNAhybrid|TargetSpy
THRB	P10828		hsa-miR-484	0.365815	11	High	BCmicrO|DIANA|ElMMo3|MBStar|MirAncesTar|miRDB|MirMAP|miRTar2GO|RepTar|RNAhybrid|TargetRank
ADAT2	Q7Z6V5		hsa-miR-484	0.365515	10	High	BCmicrO|BiTargeting|ElMMo3|MBStar|MirAncesTar|miRDB|miRTar2GO|Mirza-G|RepTar|TargetRank
ANKRD52	Q8NB46		hsa-miR-484	0.365357	11	High	BCmicrO|BiTargeting|DIANA|ElMMo3|MirAncesTar|miRDB|MirMAP|miRTar2GO|Mirza-G|MultiMiTar|RepTar
EDA	Q92838		hsa-miR-484	0.365327	13	High	BCmicrO|BiTargeting|CoMeTa|DIANA|ElMMo3|MBStar|MirAncesTar|miRDB|MirMAP|PACCMIT|RepTar|RNAhybrid|TargetSpy
DAPP1	Q9UN19		hsa-miR-484	0.364893	13	High	BCmicrO|DIANA|ElMMo3|MBStar|MirAncesTar|miRDB|MirMAP|MirTar|Mirza-G|RepTar|RNAhybrid|TargetRank|TargetSpy
TOR2A	Q5JU69		hsa-miR-484	0.364702	13	High	BCmicrO|BiTargeting|DIANA|ElMMo3|MBStar|MirAncesTar|miRDB|MirMAP|miRTar2GO|Mirza-G|MultiMiTar|RepTar|RNAhybrid
RBFOX2	O43251		hsa-miR-484	0.364489	11	High	BCmicrO|DIANA|ElMMo3|MirAncesTar|miRDB|MirMAP|miRTar2GO|Mirza-G|RepTar|RNAhybrid|TargetRank
PSMD11	O00231		hsa-miR-451a	0.364407	9	High	BCmicrO|DIANA|MBStar|MirAncesTar|miRcode|miRDB|MirMAP|RNAhybrid|TargetScan
PNRC1	Q12796		hsa-miR-484	0.36421	12	High	BCmicrO|BiTargeting|DIANA|ElMMo3|MirAncesTar|miRDB|MirMAP|MirSNP|Mirza-G|RepTar|RNAhybrid|TargetRank
SORBS1	Q9BX66		hsa-miR-484	0.36409	10	High	BCmicrO|DIANA|ElMMo3|MirAncesTar|miRDB|MirMAP|RepTar|RNAhybrid|TargetRank|TargetSpy
NAT8L	Q8N9F0		hsa-miR-484	0.363839	12	High	BCmicrO|BiTargeting|DIANA|ElMMo3|MBStar|MirAncesTar|miRDB|MirMAP|miRTar2GO|Mirza-G|MultiMiTar|RepTar
IL6R	P08887		hsa-miR-451a	0.363742	12	High	BCmicrO|CoMeTa|DIANA|ElMMo3|microrna.org|MirAncesTar|mirbase|miRcode|miRDB|MirMAP|Mirza-G|RNA22
NDST1	P52848		hsa-miR-484	0.363606	11	High	BCmicrO|CoMeTa|DIANA|ElMMo3|MirAncesTar|mirbase|miRDB|MirMAP|RepTar|RNAhybrid|TargetRank
WASF3	Q9UPY6		hsa-miR-484	0.363584	11	High	BCmicrO|BiTargeting|DIANA|ElMMo3|MBStar|MirAncesTar|miRDB|MirMAP|Mirza-G|RepTar|TargetRank
SOS1	Q07889		hsa-miR-451a	0.363429	10	High	BCmicrO|Cupid|DIANA|MBStar|MirAncesTar|miRcode|MirMAP|miRTar2GO|Mirza-G|RNAhybrid
PRKACB	P22694		hsa-miR-484	0.363322	11	High	BCmicrO|DIANA|ElMMo3|MBStar|MirAncesTar|MirMAP|Mirza-G|MultiMiTar|RepTar|RNAhybrid|TargetRank
PPP6R3	Q5H9R7		hsa-miR-484	0.363245	10	High	BCmicrO|Cupid|DIANA|ElMMo3|MBStar|MirAncesTar|MirMAP|MultiMiTar|RepTar|RNAhybrid
EXOC7	Q9UPT5		hsa-miR-484	0.363212	9	High	BCmicrO|BiTargeting|CoMeTa|DIANA|MirAncesTar|MirMAP|miRTar2GO|MultiMiTar|RNAhybrid
LRRC58	Q96CX6		hsa-miR-484	0.362719	12	High	BCmicrO|BiTargeting|DIANA|ElMMo3|MBStar|MirAncesTar|miRDB|MirMAP|MirTar|miRTar2GO|Mirza-G|RepTar
MSL3	Q8N5Y2		hsa-miR-451a	0.362677	11	High	BCmicrO|CoMeTa|ElMMo3|MBStar|microrna.org|MirAncesTar|mirbase|miRcode|MirMAP|Mirza-G|RNAhybrid
CCL11	P51671		hsa-miR-484	0.362612	10	High	BCmicrO|CoMeTa|DIANA|ElMMo3|MirAncesTar|miRDB|MirMAP|RepTar|RNAhybrid|TargetRank
WDR26	Q9H7D7		hsa-miR-484	0.36233	11	High	BCmicrO|Cupid|DIANA|ElMMo3|MBStar|MirAncesTar|MirMAP|Mirza-G|MultiMiTar|RNA22|RNAhybrid
OLR1	P78380		hsa-miR-484	0.362256	11	High	BCmicrO|BiTargeting|CoMeTa|DIANA|ElMMo3|MirAncesTar|MirMAP|Mirza-G|RepTar|RNAhybrid|TargetRank
FUT9	Q9Y231		hsa-miR-484	0.362076	8	High	BCmicrO|ElMMo3|MBStar|miRDB|MirTar|Mirza-G|RepTar|TargetRank
ALG3	Q92685		hsa-miR-484	0.361904	3	High	BCmicrO|MAMI|RNAhybrid
PRKCB	P05771		hsa-miR-484	0.361853	13	High	BCmicrO|CoMeTa|DIANA|ElMMo3|MBStar|MirAncesTar|mirbase|miRDB|MirMAP|MirSNP|MirTar|RepTar|RNAhybrid
PURB	Q96QR8		hsa-miR-484	0.361663	10	High	BCmicrO|DIANA|ElMMo3|MBStar|MirAncesTar|MirMAP|miRTar2GO|MultiMiTar|RepTar|TargetSpy
MAPKAPK3	Q16644		hsa-miR-484	0.361343	11	High	BCmicrO|BiTargeting|CoMeTa|DIANA|ElMMo3|MirAncesTar|miRDB|MirMAP|miRTar2GO|RepTar|RNAhybrid
PTAR1	Q7Z6K3		hsa-miR-484	0.361152	11	High	BCmicrO|DIANA|ElMMo3|MBStar|MirAncesTar|MirMAP|miRTar2GO|RepTar|RNAhybrid|TargetRank|TargetSpy
SLC29A2	Q14542		hsa-miR-484	0.361133	12	High	BCmicrO|BiTargeting|CoMeTa|DIANA|ElMMo3|MirAncesTar|MirMAP|MirSNP|miRTar2GO|Mirza-G|RepTar|RNAhybrid
RPL22L1	Q6P5R6		hsa-miR-484	0.361128	14	High	BCmicrO|BiTargeting|DIANA|ElMMo3|MBStar|MirAncesTar|miRDB|MirMAP|MirSNP|Mirza-G|RepTar|RNAhybrid|TargetRank|TargetSpy
C1QTNF7	Q9BXJ2		hsa-miR-484	0.360958	12	High	BCmicrO|DIANA|ElMMo3|MBStar|MirAncesTar|miRDB|MirMAP|Mirza-G|RepTar|RNAhybrid|TargetRank|TargetSpy
BRD4	O60885		hsa-miR-484	0.360844	11	High	BCmicrO|BiTargeting|CoMeTa|DIANA|ElMMo3|MirAncesTar|MirMAP|Mirza-G|MultiMiTar|RepTar|RNAhybrid
UCHL5	Q9Y5K5		hsa-miR-484	0.36059	13	High	BCmicrO|CoMeTa|ElMMo3|MBStar|MirAncesTar|miRDB|MirMAP|MirSNP|miRTar2GO|Mirza-G|MultiMiTar|RNA22|RNAhybrid
SARM1	Q6SZW1		hsa-miR-484	0.36029	11	High	BCmicrO|DIANA|ElMMo3|MBStar|MirAncesTar|MirMAP|miRTar2GO|Mirza-G|RepTar|RNAhybrid|TargetRank
EFNB1	P98172		hsa-miR-484	0.359999	10	High	BCmicrO|CoMeTa|DIANA|ElMMo3|MirAncesTar|miRDB|MirMAP|MultiMiTar|PACCMIT|RepTar
UNC80	Q8N2C7		hsa-miR-484	0.359964	12	High	BCmicrO|DIANA|ElMMo3|MBStar|MirAncesTar|MirMAP|Mirza-G|PACCMIT|RepTar|RNAhybrid|TargetRank|TargetSpy
RALGPS1	Q5JS13		hsa-miR-484	0.359928	11	High	BCmicrO|BiTargeting|CoMeTa|DIANA|ElMMo3|MirAncesTar|miRDB|MirMAP|RepTar|RNAhybrid|TargetRank
SEMA5A	Q13591		hsa-miR-484	0.359923	11	High	BCmicrO|DIANA|ElMMo3|MBStar|MirAncesTar|miRDB|MirMAP|PACCMIT|RepTar|TargetRank|TargetSpy
HELZ	P42694		hsa-miR-484	0.359865	12	High	BCmicrO|DIANA|ElMMo3|MirAncesTar|miRDB|MirMAP|MirTar|Mirza-G|PACCMIT|RepTar|RNAhybrid|TargetSpy
BTBD9	Q96Q07		hsa-miR-484	0.359743	12	High	BCmicrO|BiTargeting|CoMeTa|DIANA|ElMMo3|MBStar|MirAncesTar|miRDB|MirMAP|miRTar2GO|RepTar|RNAhybrid
RYBP	Q8N488		hsa-miR-484	0.35932	10	High	BCmicrO|DIANA|ElMMo3|MBStar|MirAncesTar|MirMAP|Mirza-G|MultiMiTar|RepTar|TargetRank
AP2B1	P63010		hsa-miR-484	0.35903	10	High	BCmicrO|ElMMo3|MBStar|MirAncesTar|miRDB|MirMAP|miRTar2GO|MultiMiTar|RNAhybrid|TargetSpy
UCK1	Q9HA47		hsa-miR-484	0.359012	13	High	BCmicrO|DIANA|ElMMo3|MBStar|MirAncesTar|mirbase|miRDB|MirMAP|MirSNP|miRTar2GO|Mirza-G|RepTar|RNAhybrid
GRAMD4	Q6IC98		hsa-miR-484	0.358847	10	High	BCmicrO|BiTargeting|DIANA|ElMMo3|MirAncesTar|MirMAP|Mirza-G|MultiMiTar|RepTar|TargetRank
RBM12	Q9NTZ6		hsa-miR-484	0.358785	11	High	BCmicrO|CoMeTa|DIANA|ElMMo3|MBStar|MirAncesTar|miRDB|MirMAP|miRTar2GO|Mirza-G|TargetSpy
CACHD1	Q5VU97		hsa-miR-484	0.358699	12	High	BCmicrO|DIANA|ElMMo3|MBStar|MirAncesTar|MirMAP|miRTar2GO|Mirza-G|MultiMiTar|RepTar|RNA22|RNAhybrid
RNF24	Q9Y225		hsa-miR-484	0.35866	11	High	BCmicrO|BiTargeting|DIANA|ElMMo3|MirAncesTar|mirbase|MirMAP|miRTar2GO|Mirza-G|MultiMiTar|RNAhybrid
ZNRF1	Q8ND25		hsa-miR-484	0.358562	11	High	BCmicrO|BiTargeting|DIANA|ElMMo3|MirAncesTar|miRDB|MirMAP|miRTar2GO|MultiMiTar|RepTar|RNAhybrid
FOXO4	P98177		hsa-miR-484	0.358552	13	High	BCmicrO|BiTargeting|CoMeTa|DIANA|ElMMo3|MBStar|MirAncesTar|miRDB|MirMAP|Mirza-G|MultiMiTar|RepTar|RNAhybrid
CAPZA2	P47755		hsa-miR-484	0.358316	10	High	BCmicrO|BiTargeting|CoMeTa|MBStar|MirAncesTar|MirMAP|miRTar2GO|MultiMiTar|RepTar|RNAhybrid
RCOR1	Q9UKL0		hsa-miR-484	0.3582	10	High	BCmicrO|BiTargeting|CoMeTa|DIANA|MBStar|MirAncesTar|MirMAP|miRTar2GO|RNAhybrid|TargetRank
OGG1	O15527		hsa-miR-484	0.358018	14	High	BCmicrO|BiTargeting|CoMeTa|DIANA|ElMMo3|MirAncesTar|mirbase|miRDB|MirMAP|MirSNP|Mirza-G|MultiMiTar|RNAhybrid|TargetSpy
TRIM67	Q6ZTA4		hsa-miR-484	0.357958	12	High	BCmicrO|BiTargeting|DIANA|ElMMo3|MBStar|MirAncesTar|miRDB|MirMAP|RepTar|RNA22|RNAhybrid|TargetRank
RAB14	P61106		hsa-miR-451a	0.357928	11	High	BCmicrO|DIANA|ElMMo3|MBStar|microrna.org|MirAncesTar|miRcode|miRDB|MirMAP|MirSNP|miRTar2GO
POLR1B	Q9H9Y6		hsa-miR-484	0.35779	9	High	BCmicrO|MBStar|MirAncesTar|MirMAP|miRTar2GO|RepTar|RNAhybrid|TargetRank|TargetSpy
DCHS1	Q96JQ0		hsa-miR-484	0.357255	11	High	BCmicrO|CoMeTa|DIANA|ElMMo3|MirAncesTar|mirbase|miRDB|MirMAP|MultiMiTar|RepTar|RNAhybrid
CA10	Q9NS85		hsa-miR-484	0.357074	10	High	BCmicrO|BiTargeting|Cupid|DIANA|ElMMo3|MirAncesTar|MirMAP|Mirza-G|MultiMiTar|RNAhybrid
UPF3A	Q9H1J1		hsa-miR-451a	0.356993	13	High	BCmicrO|DIANA|ElMMo3|MBStar|MAMI|microrna.org|MirAncesTar|mirbase|miRcode|miRDB|MirMAP|Mirza-G|RNAhybrid
SMCR8	Q8TEV9		hsa-miR-484	0.356926	9	High	BCmicrO|BiTargeting|ElMMo3|MirAncesTar|miRDB|miRTar2GO|Mirza-G|RepTar|TargetRank
PAX5	Q02548		hsa-miR-484	0.356875	13	High	BCmicrO|BiTargeting|DIANA|ElMMo3|MBStar|MirAncesTar|miRDB|MirMAP|MirTar|Mirza-G|RepTar|RNAhybrid|TargetRank
BFAR	Q9NZS9		hsa-miR-484	0.356483	12	High	BCmicrO|BiTargeting|DIANA|ElMMo3|MBStar|MirAncesTar|miRDB|MirMAP|RepTar|RNAhybrid|TargetRank|TargetSpy
PAIP2B	Q9ULR5		hsa-miR-484	0.356469	11	High	BCmicrO|DIANA|ElMMo3|MBStar|MirAncesTar|miRDB|MirMAP|Mirza-G|RepTar|TargetRank|TargetSpy
SVOP	Q8N4V2		hsa-miR-484	0.356442	10	High	BCmicrO|DIANA|ElMMo3|MirAncesTar|miRDB|MirMAP|Mirza-G|RepTar|RNAhybrid|TargetRank
NEUROD4	Q9HD90		hsa-miR-484	0.35644	11	High	BCmicrO|DIANA|ElMMo3|MBStar|MirAncesTar|miRDB|MirMAP|Mirza-G|RepTar|TargetRank|TargetSpy
C1orf21	Q9H246		hsa-miR-484	0.3561	11	High	BCmicrO|CoMeTa|DIANA|ElMMo3|MBStar|MirAncesTar|miRDB|MirMAP|RepTar|RNA22|TargetRank
SLC5A3	P53794		hsa-miR-484	0.355931	9	High	BCmicrO|DIANA|ElMMo3|MirAncesTar|miRDB|MirMAP|miRTar2GO|RepTar|TargetRank
MOB3C	Q70IA8		hsa-miR-484	0.355681	12	High	BCmicrO|BiTargeting|DIANA|ElMMo3|MBStar|MirAncesTar|miRDB|MirMAP|MultiMiTar|PACCMIT|RNA22|RNAhybrid
CCR9	P51686		hsa-miR-484	0.35565	12	High	BCmicrO|DIANA|ElMMo3|MBStar|MirAncesTar|miRDB|MirMAP|Mirza-G|RepTar|RNAhybrid|TargetRank|TargetSpy
UNC13A	Q9UPW8		hsa-miR-484	0.355606	11	High	BCmicrO|BiTargeting|DIANA|ElMMo3|MirAncesTar|miRDB|MirMAP|MirSNP|RepTar|RNAhybrid|TargetRank
SNX27	Q96L92		hsa-miR-484	0.355094	13	High	BCmicrO|BiTargeting|CoMeTa|DIANA|ElMMo3|MBStar|MirAncesTar|miRDB|MirMAP|Mirza-G|RepTar|RNA22|TargetRank
ZER1	Q7Z7L7		hsa-miR-484	0.355023	11	High	BCmicrO|BiTargeting|CoMeTa|DIANA|ElMMo3|MirAncesTar|miRDB|MirMAP|MultiMiTar|RepTar|RNAhybrid
CEP126	Q9P2H0		hsa-miR-484	0.354909	12	High	BCmicrO|DIANA|ElMMo3|MBStar|MirAncesTar|miRDB|MirMAP|Mirza-G|RepTar|RNAhybrid|TargetRank|TargetSpy
TPPP	O94811		hsa-miR-484	0.354597	10	High	BCmicrO|DIANA|ElMMo3|MirAncesTar|miRDB|MirMAP|MirSNP|Mirza-G|RepTar|TargetRank
NAT14	Q8WUY8		hsa-miR-484	0.354521	12	High	BCmicrO|BiTargeting|DIANA|ElMMo3|MirAncesTar|mirbase|miRDB|MirMAP|miRTar2GO|Mirza-G|RepTar|RNAhybrid
IDS	P22304		hsa-miR-484	0.354469	11	High	BCmicrO|DIANA|ElMMo3|MBStar|MirAncesTar|MirMAP|miRTar2GO|Mirza-G|RepTar|RNAhybrid|TargetRank
NET1	Q7Z628		hsa-miR-484	0.354164	11	High	BCmicrO|DIANA|ElMMo3|MBStar|MirAncesTar|MirMAP|miRTar2GO|Mirza-G|RepTar|RNAhybrid|TargetRank
NUP62	P37198		hsa-miR-484	0.354113	13	High	BCmicrO|DIANA|ElMMo3|MBStar|MirAncesTar|miRDB|MirMAP|MirSNP|miRTar2GO|Mirza-G|RepTar|RNAhybrid|TargetSpy
RBM3	P98179		hsa-miR-484	0.354098	11	High	BCmicrO|DIANA|ElMMo3|MBStar|MirAncesTar|MirMAP|miRTar2GO|RepTar|RNAhybrid|TargetRank|TargetSpy
ALDH5A1	P51649		hsa-miR-484	0.353896	11	High	BCmicrO|DIANA|ElMMo3|MirAncesTar|miRDB|MirMAP|Mirza-G|RepTar|RNAhybrid|TargetRank|TargetSpy
NEO1	Q92859		hsa-miR-484	0.353638	12	High	BCmicrO|BiTargeting|DIANA|ElMMo3|MBStar|MirAncesTar|miRDB|MirMAP|MultiMiTar|PACCMIT|RepTar|RNAhybrid
PACSIN1	Q9BY11		hsa-miR-484	0.353439	10	High	BCmicrO|BiTargeting|DIANA|ElMMo3|MBStar|MirAncesTar|miRDB|MirMAP|MultiMiTar|RepTar
RASGRP2	Q7LDG7		hsa-miR-484	0.353406	12	High	BCmicrO|BiTargeting|CoMeTa|DIANA|ElMMo3|MirAncesTar|mirbase|miRDB|MirMAP|Mirza-G|MultiMiTar|RNAhybrid
RTN2	O75298		hsa-miR-484	0.353294	10	High	BCmicrO|BiTargeting|CoMeTa|DIANA|MBStar|MirAncesTar|mirbase|MultiMiTar|RepTar|RNAhybrid
NUP58	Q9BVL2		hsa-miR-451a	0.352991	9	High	BCmicrO|BiTargeting|CoMeTa|MBStar|MAMI|MirAncesTar|mirbase|miRcode|RNAhybrid
GAB3	Q8WWW8		hsa-miR-484	0.352767	12	High	BCmicrO|BiTargeting|DIANA|ElMMo3|MBStar|MirAncesTar|miRDB|MirMAP|RepTar|RNAhybrid|TargetRank|TargetSpy
RC3H1	Q5TC82		hsa-miR-484	0.35272	13	High	BCmicrO|DIANA|ElMMo3|MBStar|MirAncesTar|miRDB|MirMAP|Mirza-G|MultiMiTar|RepTar|RNA22|RNAhybrid|TargetSpy
PPP1R16B	Q96T49		hsa-miR-484	0.352605	11	High	BCmicrO|BiTargeting|DIANA|ElMMo3|MBStar|MirAncesTar|miRDB|MirMAP|MultiMiTar|RepTar|TargetRank
RASL12	Q9NYN1		hsa-miR-484	0.352596	12	High	BCmicrO|BiTargeting|DIANA|ElMMo3|MBStar|MirAncesTar|mirbase|miRDB|MirMAP|RepTar|RNAhybrid|TargetRank
RGS6	P49758		hsa-miR-484	0.352457	11	High	BCmicrO|CoMeTa|DIANA|ElMMo3|MBStar|MirAncesTar|miRDB|MirMAP|MirSNP|RepTar|RNAhybrid
FBXL19	Q6PCT2		hsa-miR-484	0.352436	11	High	BCmicrO|BiTargeting|DIANA|ElMMo3|MirAncesTar|miRDB|MirMAP|miRTar2GO|PACCMIT|RepTar|RNAhybrid
MYRF	Q9Y2G1		hsa-miR-484	0.352281	8	High	BCmicrO|CoMeTa|DIANA|MirAncesTar|MirMAP|miRTar2GO|RNAhybrid|TargetRank
SEMA4D	Q92854		hsa-miR-484	0.352138	10	High	BCmicrO|DIANA|ElMMo3|MirAncesTar|MirMAP|miRTar2GO|Mirza-G|PACCMIT|RepTar|RNAhybrid
PAX1	P15863		hsa-miR-484	0.352075	12	High	BCmicrO|CoMeTa|DIANA|ElMMo3|MBStar|MirAncesTar|miRDB|MirMAP|Mirza-G|RepTar|RNAhybrid|TargetRank
FYCO1	Q9BQS8		hsa-miR-484	0.352021	11	High	BCmicrO|DIANA|ElMMo3|MBStar|MirAncesTar|miRDB|MirMAP|miRTar2GO|Mirza-G|RNAhybrid|TargetRank
BNC2	Q6ZN30		hsa-miR-484	0.351993	10	High	BCmicrO|DIANA|ElMMo3|MBStar|MirAncesTar|MirMAP|MultiMiTar|RepTar|RNAhybrid|TargetRank
UST	Q9Y2C2		hsa-miR-484	0.351948	10	High	BCmicrO|DIANA|ElMMo3|MBStar|MirAncesTar|miRDB|MirMAP|miRTar2GO|RepTar|TargetRank
VKORC1	Q9BQB6		hsa-miR-484	0.351715	10	High	BCmicrO|CoMeTa|DIANA|ElMMo3|MirAncesTar|miRDB|MirMAP|RepTar|RNAhybrid|TargetRank
BAZ2B	Q9UIF8		hsa-miR-451a	0.351286	8	High	BCmicrO|BiTargeting|microrna.org|MirAncesTar|mirbase|miRcode|miRTar2GO|RNAhybrid
ZNF512B	Q96KM6		hsa-miR-484	0.351178	11	High	BCmicrO|BiTargeting|DIANA|ElMMo3|MirAncesTar|miRDB|MirMAP|miRTar2GO|Mirza-G|RepTar|TargetRank
NAIP	Q13075		hsa-miR-451a	0.351119	12	High	BCmicrO|CoMeTa|DIANA|ElMMo3|MBStar|microrna.org|MirAncesTar|miRcode|miRDB|MirMAP|Mirza-G|RNAhybrid
ZNF3	P17036		hsa-miR-484	0.350749	11	High	BCmicrO|BiTargeting|CoMeTa|DIANA|ElMMo3|MBStar|MirAncesTar|miRDB|MirMAP|miRTar2GO|RNAhybrid
GPR155	Q7Z3F1		hsa-miR-484	0.350739	12	High	BCmicrO|BiTargeting|DIANA|ElMMo3|MBStar|MirAncesTar|miRDB|MirMAP|Mirza-G|RepTar|RNAhybrid|TargetRank
RETREG3	Q86VR2		hsa-miR-484	0.350645	11	High	BCmicrO|BiTargeting|DIANA|ElMMo3|MirAncesTar|miRDB|MirMAP|miRTar2GO|Mirza-G|MultiMiTar|RNAhybrid
ABR	Q12979		hsa-miR-484	0.35033	12	High	BCmicrO|BiTargeting|DIANA|ElMMo3|MirAncesTar|miRDB|MirMAP|MirSNP|Mirza-G|RepTar|RNAhybrid|TargetRank
PDE6G	P18545		hsa-miR-484	0.350313	7	High	BCmicrO|ElMMo3|MAMI|MirAncesTar|miRDB|MirMAP|RNAhybrid
GGA1	Q9UJY5		hsa-miR-484	0.350236	12	High	BCmicrO|BiTargeting|CoMeTa|DIANA|ElMMo3|MBStar|MirAncesTar|mirbase|MirMAP|MultiMiTar|RepTar|RNAhybrid
PHF6	Q8IWS0		hsa-miR-484	0.350044	11	High	BCmicrO|DIANA|ElMMo3|MBStar|MirAncesTar|MirMAP|miRTar2GO|Mirza-G|MultiMiTar|RepTar|RNAhybrid
EVL	Q9UI08		hsa-miR-451a	0.349891	11	High	BCmicrO|BiTargeting|ElMMo3|MBStar|MAMI|microrna.org|MirAncesTar|mirbase|miRcode|MirMAP|RNAhybrid
TTLL3	Q9Y4R7		hsa-miR-484	0.349846	11	High	BCmicrO|BiTargeting|DIANA|ElMMo3|MirAncesTar|miRDB|MirMAP|Mirza-G|RepTar|RNAhybrid|TargetRank
GADL1	Q6ZQY3		hsa-miR-451a	0.349802	11	High	BCmicrO|ElMMo3|microrna.org|MirAncesTar|mirbase|miRcode|miRDB|MirMAP|MirSNP|MirTar|Mirza-G
SGCD	Q92629		hsa-miR-484	0.349532	10	High	BCmicrO|DIANA|ElMMo3|MBStar|MirAncesTar|MirMAP|MultiMiTar|RepTar|RNAhybrid|TargetRank
GREM1	O60565		hsa-miR-484	0.349514	13	High	BCmicrO|BiTargeting|DIANA|ElMMo3|MBStar|MirAncesTar|miRDB|MirMAP|Mirza-G|MultiMiTar|RepTar|RNAhybrid|TargetSpy
PLXDC2	Q6UX71		hsa-miR-484	0.34947	9	High	BCmicrO|Cupid|DIANA|ElMMo3|MirAncesTar|miRDB|MirMAP|MultiMiTar|RepTar
KCNC1	P48547		hsa-miR-484	0.349252	10	High	BCmicrO|BiTargeting|CoMeTa|DIANA|ElMMo3|MirAncesTar|mirbase|miRDB|MirMAP|MirSNP
FMNL3	Q8IVF7		hsa-miR-484	0.349176	12	High	BCmicrO|BiTargeting|DIANA|ElMMo3|MBStar|MirAncesTar|miRDB|MirMAP|MirSNP|MultiMiTar|RepTar|RNAhybrid
RIN1	Q13671		hsa-miR-484	0.348939	11	High	BCmicrO|BiTargeting|CoMeTa|DIANA|ElMMo3|MirAncesTar|mirbase|miRDB|MirMAP|RepTar|RNAhybrid
POLR2J2	Q9GZM3		hsa-miR-484	0.348888	11	High	BCmicrO|BiTargeting|CoMeTa|DIANA|ElMMo3|MBStar|MirAncesTar|miRDB|MirMAP|RNAhybrid|TargetRank
PRKAA2	P54646		hsa-miR-484	0.348716	9	High	BCmicrO|DIANA|ElMMo3|MBStar|MirAncesTar|MirMAP|miRTar2GO|MultiMiTar|RNA22
OTUD7B	Q6GQQ9		hsa-miR-484	0.348531	11	High	BCmicrO|CoMeTa|DIANA|ElMMo3|MirAncesTar|miRDB|MirMAP|MirSNP|miRTar2GO|RNA22|TargetSpy
ARL15	Q9NXU5		hsa-miR-484	0.348351	11	High	BCmicrO|BiTargeting|CoMeTa|DIANA|ElMMo3|MBStar|MirAncesTar|MirMAP|Mirza-G|RNAhybrid|TargetRank
MYOZ3	Q8TDC0		hsa-miR-484	0.348228	12	High	BCmicrO|CoMeTa|DIANA|ElMMo3|MirAncesTar|miRDB|MirMAP|MirSNP|Mirza-G|RepTar|RNAhybrid|TargetSpy
HPS4	Q9NQG7		hsa-miR-484	0.347728	11	High	BCmicrO|DIANA|ElMMo3|MBStar|MirAncesTar|miRDB|MirMAP|Mirza-G|RepTar|RNAhybrid|TargetRank
RAB11FIP1	Q6WKZ4		hsa-miR-484	0.347649	12	High	BCmicrO|DIANA|ElMMo3|MBStar|MirAncesTar|miRDB|MirMAP|MirTar|RepTar|RNAhybrid|TargetRank|TargetSpy
PLCH2	O75038		hsa-miR-484	0.34761	9	High	BCmicrO|BiTargeting|DIANA|MAMI|MirAncesTar|mirbase|MirMAP|RNA22|RNAhybrid
ZFYVE16	Q7Z3T8		hsa-miR-484	0.347426	13	High	BCmicrO|BiTargeting|DIANA|ElMMo3|MBStar|MirAncesTar|MirMAP|miRTar2GO|Mirza-G|MultiMiTar|RepTar|RNAhybrid|TargetSpy
POFUT1	Q9H488		hsa-miR-484	0.347327	10	High	BCmicrO|BiTargeting|DIANA|MirAncesTar|MirMAP|miRTar2GO|RepTar|RNAhybrid|TargetRank|TargetSpy
CEACAM3	P40198		hsa-miR-484	0.347184	11	High	BCmicrO|BiTargeting|CoMeTa|DIANA|ElMMo3|MirAncesTar|mirbase|MirMAP|Mirza-G|RepTar|RNAhybrid
HOXB3	P14651		hsa-miR-484	0.346918	10	High	BCmicrO|BiTargeting|CoMeTa|DIANA|MirAncesTar|MirMAP|miRTar2GO|MultiMiTar|RepTar|RNAhybrid
KLHDC3	Q9BQ90		hsa-miR-484	0.346844	10	High	BCmicrO|CoMeTa|DIANA|ElMMo3|MirAncesTar|mirbase|miRDB|MirMAP|RepTar|RNAhybrid
TBCD	Q9BTW9		hsa-miR-484	0.346758	12	High	BCmicrO|BiTargeting|DIANA|ElMMo3|MirAncesTar|mirbase|miRDB|MirMAP|Mirza-G|RepTar|RNAhybrid|TargetRank
MTF1	Q14872		hsa-miR-484	0.346745	9	High	BCmicrO|CoMeTa|ElMMo3|MirAncesTar|miRTar2GO|Mirza-G|MultiMiTar|RepTar|RNA22
APTX	Q7Z2E3		hsa-miR-484	0.34671	12	High	BCmicrO|CoMeTa|DIANA|ElMMo3|MirAncesTar|mirbase|miRDB|MirMAP|Mirza-G|RepTar|RNAhybrid|TargetRank
CTDSP1	Q9GZU7		hsa-miR-451a	0.346334	11	High	BCmicrO|DIANA|ElMMo3|microrna.org|MirAncesTar|miRcode|miRDB|MirMAP|MirSNP|RNAhybrid|TargetRank
TOP2B	Q02880		hsa-miR-451a	0.346171	10	High	BCmicrO|CoMeTa|DIANA|ElMMo3|MBStar|microrna.org|MirAncesTar|mirbase|MirMAP|RNAhybrid
RAB11FIP4	Q86YS3		hsa-miR-484	0.346133	12	High	BCmicrO|BiTargeting|DIANA|ElMMo3|MBStar|MirAncesTar|miRDB|MirMAP|MirSNP|miRTar2GO|RepTar|RNAhybrid
FCHSD1	Q86WN1		hsa-miR-484	0.346123	11	High	BCmicrO|BiTargeting|DIANA|ElMMo3|MirAncesTar|MirMAP|Mirza-G|MultiMiTar|RepTar|RNAhybrid|TargetRank
EFR3B	Q9Y2G0		hsa-miR-484	0.345925	10	High	BCmicrO|BiTargeting|CoMeTa|DIANA|ElMMo3|MirAncesTar|miRDB|MirMAP|MirTar|RNAhybrid
DPYSL3	Q14195		hsa-miR-451a	0.345547	12	High	BCmicrO|CoMeTa|DIANA|ElMMo3|MBStar|microrna.org|MirAncesTar|miRcode|miRDB|MirMAP|Mirza-G|RNAhybrid
SEC23IP	Q9Y6Y8		hsa-miR-484	0.345416	12	High	BCmicrO|DIANA|ElMMo3|MBStar|MirAncesTar|miRDB|MirMAP|Mirza-G|RepTar|RNAhybrid|TargetRank|TargetSpy
FHL1	Q13642		hsa-miR-484	0.345396	11	High	BCmicrO|CoMeTa|DIANA|ElMMo3|MirAncesTar|miRDB|MirMAP|MirTar|Mirza-G|RNAhybrid|TargetSpy
GRPEL2	Q8TAA5		hsa-miR-484	0.345363	11	High	BCmicrO|DIANA|ElMMo3|MirAncesTar|miRDB|MirMAP|miRTar2GO|Mirza-G|RepTar|RNAhybrid|TargetSpy
ARFRP1	Q13795		hsa-miR-484	0.345314	13	High	BCmicrO|BiTargeting|DIANA|ElMMo3|MirAncesTar|mirbase|miRDB|MirMAP|MirSNP|miRTar2GO|Mirza-G|RepTar|RNAhybrid
PTPRS	Q13332		hsa-miR-484	0.345259	10	High	BCmicrO|DIANA|ElMMo3|MBStar|MirAncesTar|MirMAP|miRTar2GO|RepTar|RNAhybrid|TargetRank
DOK4	Q8TEW6		hsa-miR-484	0.345059	10	High	BCmicrO|CoMeTa|DIANA|ElMMo3|MirAncesTar|miRDB|MirMAP|MultiMiTar|RepTar|RNAhybrid
SLC35E3	Q7Z769		hsa-miR-484	0.344987	12	High	BCmicrO|BiTargeting|DIANA|ElMMo3|MBStar|MirAncesTar|miRDB|MirMAP|Mirza-G|RepTar|TargetRank|TargetSpy
PCCB	P05166		hsa-miR-451a	0.344883	7	High	BCmicrO|CoMeTa|DIANA|microrna.org|miRcode|MirMAP|RNAhybrid
STRN4	Q9NRL3		hsa-miR-484	0.344726	12	High	BCmicrO|BiTargeting|DIANA|ElMMo3|MirAncesTar|miRDB|MirMAP|MirSNP|miRTar2GO|PACCMIT|RepTar|RNAhybrid
LENG8	Q96PV6		hsa-miR-451a	0.344707	10	High	BCmicrO|ElMMo3|microrna.org|MirAncesTar|mirbase|miRcode|MirMAP|miRTar2GO|Mirza-G|RNAhybrid
IPCEF1	Q8WWN9		hsa-miR-484	0.344702	12	High	BCmicrO|DIANA|ElMMo3|MBStar|MirAncesTar|miRDB|MirMAP|Mirza-G|PACCMIT|RepTar|RNAhybrid|TargetRank
PPP2R1B	P30154		hsa-miR-484	0.344157	11	High	BCmicrO|DIANA|ElMMo3|MBStar|MirAncesTar|miRDB|MirMAP|Mirza-G|RepTar|RNAhybrid|TargetRank
TACR1	P25103		hsa-miR-484	0.344082	13	High	BCmicrO|DIANA|ElMMo3|MBStar|MirAncesTar|mirbase|miRDB|MirMAP|MirSNP|Mirza-G|RepTar|RNAhybrid|TargetSpy
TFEC	O14948		hsa-miR-484	0.343734	13	High	BCmicrO|BiTargeting|DIANA|ElMMo3|MBStar|MirAncesTar|miRDB|MirMAP|Mirza-G|RepTar|RNAhybrid|TargetRank|TargetSpy
CALN1	Q9BXU9		hsa-miR-484	0.343542	10	High	BCmicrO|DIANA|ElMMo3|MBStar|MirAncesTar|miRDB|MirMAP|RepTar|TargetRank|TargetSpy
PTEN	P60484		hsa-miR-484	0.343481	11	High	BCmicrO|DIANA|ElMMo3|MBStar|MirAncesTar|MirMAP|miRTar2GO|Mirza-G|MultiMiTar|RepTar|RNAhybrid
KIF4A	O95239		hsa-miR-484	0.343462	11	High	BCmicrO|CoMeTa|DIANA|ElMMo3|MirAncesTar|miRDB|MirMAP|miRTar2GO|Mirza-G|RepTar|RNAhybrid
STK38	Q15208		hsa-miR-484	0.343422	10	High	BCmicrO|CoMeTa|DIANA|ElMMo3|MirAncesTar|miRDB|MirMAP|MirSNP|miRTar2GO|Mirza-G
TET3	O43151		hsa-miR-484	0.343306	7	High	BiTargeting|MirAncesTar|miRDB|miRTar2GO|PACCMIT|RepTar|TargetRank
FOXK1	P85037		hsa-miR-484	0.343138	13	High	BCmicrO|BiTargeting|DIANA|ElMMo3|MBStar|MirAncesTar|miRDB|MirMAP|MirSNP|miRTar2GO|Mirza-G|RepTar|RNAhybrid
CPNE3	O75131		hsa-miR-451a	0.343107	9	High	BCmicrO|ElMMo3|microrna.org|MirAncesTar|miRcode|miRDB|MirMAP|Mirza-G|TargetRank
CCDC120	Q96HB5		hsa-miR-484	0.343065	12	High	BCmicrO|BiTargeting|DIANA|ElMMo3|MBStar|MirAncesTar|miRDB|MirMAP|Mirza-G|RepTar|RNAhybrid|TargetRank
PBXIP1	Q96AQ6		hsa-miR-484	0.343048	12	High	BCmicrO|BiTargeting|DIANA|ElMMo3|MirAncesTar|miRDB|MirMAP|miRTar2GO|Mirza-G|PACCMIT|RNA22|RNAhybrid
LZTS3	O60299		hsa-miR-484	0.342992	9	High	BCmicrO|ElMMo3|MirAncesTar|miRDB|MirSNP|Mirza-G|RepTar|RNAhybrid|TargetRank
ZNF580	Q9UK33		hsa-miR-484	0.342793	13	High	BCmicrO|DIANA|ElMMo3|MBStar|MirAncesTar|mirbase|miRDB|MirMAP|miRTar2GO|Mirza-G|RepTar|RNAhybrid|TargetSpy
ALS2CL	Q60I27		hsa-miR-484	0.342767	11	High	BCmicrO|BiTargeting|DIANA|ElMMo3|MirAncesTar|miRDB|MirMAP|Mirza-G|RepTar|RNAhybrid|TargetRank
SLC30A5	Q8TAD4		hsa-miR-451a	0.342645	6	High	BCmicrO|CoMeTa|microrna.org|MirAncesTar|miRcode|RNAhybrid
PAM	P19021		hsa-miR-484	0.342248	10	High	BCmicrO|CoMeTa|DIANA|ElMMo3|MBStar|MirAncesTar|MirMAP|miRTar2GO|MultiMiTar|RNAhybrid
CACNB1	Q02641		hsa-miR-484	0.342215	9	High	BCmicrO|CoMeTa|DIANA|MBStar|MirAncesTar|MirMAP|miRTar2GO|MultiMiTar|RNAhybrid
ZNF688	P0C7X2		hsa-miR-484	0.342208	11	High	BCmicrO|BiTargeting|DIANA|ElMMo3|MirAncesTar|mirbase|miRDB|MirMAP|RepTar|RNAhybrid|TargetRank
GABBR2	O75899		hsa-miR-484	0.342189	10	High	BCmicrO|CoMeTa|DIANA|ElMMo3|MBStar|MirAncesTar|miRDB|MirMAP|Mirza-G|MultiMiTar
FLOT1	O75955		hsa-miR-484	0.342057	12	High	BCmicrO|DIANA|ElMMo3|MBStar|MirAncesTar|mirbase|miRDB|MirMAP|Mirza-G|PACCMIT|RepTar|RNAhybrid
BMP6	P22004		hsa-miR-451a	0.341876	12	High	BCmicrO|DIANA|ElMMo3|MBStar|microrna.org|MirAncesTar|miRcode|miRDB|MirMAP|MirSNP|miRTar2GO|Mirza-G
PHACTR4	Q8IZ21		hsa-miR-484	0.34175	12	High	BCmicrO|DIANA|ElMMo3|MBStar|MirAncesTar|MirMAP|Mirza-G|MultiMiTar|RepTar|RNA22|RNAhybrid|TargetSpy
MLXIP	Q9HAP2		hsa-miR-484	0.341709	10	High	BCmicrO|BiTargeting|DIANA|ElMMo3|MirAncesTar|miRDB|MirMAP|MirSNP|MultiMiTar|RepTar
TECPR2	O15040		hsa-miR-484	0.341525	12	High	BCmicrO|BiTargeting|DIANA|ElMMo3|MBStar|MirAncesTar|miRDB|MirMAP|MirSNP|RepTar|RNAhybrid|TargetRank
SERBP1	Q8NC51		hsa-miR-484	0.341517	11	High	BCmicrO|DIANA|ElMMo3|MBStar|MirAncesTar|MirMAP|MultiMiTar|RepTar|RNA22|RNAhybrid|TargetRank
ADAM11	O75078		hsa-miR-484	0.341163	11	High	BCmicrO|DIANA|ElMMo3|MBStar|MirAncesTar|miRDB|MirMAP|MultiMiTar|RepTar|RNAhybrid|TargetRank
G3BP2	Q9UN86		hsa-miR-484	0.34112	10	High	BCmicrO|DIANA|ElMMo3|MirAncesTar|MirMAP|miRTar2GO|Mirza-G|RepTar|RNAhybrid|TargetRank
VNN2	O95498		hsa-miR-484	0.341046	13	High	BCmicrO|BiTargeting|CoMeTa|DIANA|ElMMo3|MirAncesTar|mirbase|miRDB|MirMAP|Mirza-G|RepTar|RNAhybrid|TargetSpy
FAF2	Q96CS3		hsa-miR-484	0.340912	10	High	BCmicrO|DIANA|ElMMo3|MBStar|MirAncesTar|miRDB|MirMAP|miRTar2GO|RepTar|TargetRank
ITIH4	Q14624		hsa-miR-484	0.340857	12	High	BCmicrO|BiTargeting|CoMeTa|DIANA|ElMMo3|MirAncesTar|miRDB|MirMAP|Mirza-G|RepTar|RNAhybrid|TargetSpy
PPME1	Q9Y570		hsa-miR-484	0.340833	11	High	BCmicrO|CoMeTa|ElMMo3|MirAncesTar|miRDB|MirMAP|MirSNP|Mirza-G|MultiMiTar|RepTar|RNAhybrid
HERC2	O95714		hsa-miR-484	0.340754	12	High	BCmicrO|BiTargeting|DIANA|ElMMo3|MirAncesTar|mirbase|miRDB|MirMAP|RepTar|RNAhybrid|TargetRank|TargetSpy
LPIN1	Q14693		hsa-miR-451a	0.340719	11	High	BCmicrO|CoMeTa|DIANA|ElMMo3|microrna.org|MirAncesTar|miRcode|miRDB|MirMAP|Mirza-G|RNAhybrid
RAP1GAP2	Q684P5		hsa-miR-484	0.3404	12	High	BCmicrO|BiTargeting|DIANA|ElMMo3|MBStar|MirAncesTar|miRDB|MirMAP|Mirza-G|RepTar|RNAhybrid|TargetRank
HS6ST2	Q96MM7		hsa-miR-484	0.339988	10	High	BCmicrO|ElMMo3|MBStar|MirAncesTar|MirMAP|miRTar2GO|Mirza-G|MultiMiTar|RepTar|RNAhybrid
DLX4	Q92988		hsa-miR-484	0.339961	13	High	BCmicrO|BiTargeting|CoMeTa|DIANA|ElMMo3|MirAncesTar|mirbase|miRDB|MirMAP|MirSNP|Mirza-G|RNAhybrid|TargetSpy
CRX	O43186		hsa-miR-484	0.339121	13	High	BCmicrO|BiTargeting|DIANA|ElMMo3|MBStar|MirAncesTar|miRDB|MirMAP|Mirza-G|RepTar|RNAhybrid|TargetRank|TargetSpy
GATD1	Q8NB37		hsa-miR-484	0.339063	10	High	BCmicrO|BiTargeting|DIANA|MBStar|MirAncesTar|MirMAP|miRTar2GO|RepTar|RNAhybrid|TargetRank
MYOG	P15173		hsa-miR-451a	0.33888	12	High	BCmicrO|CoMeTa|DIANA|ElMMo3|microrna.org|MirAncesTar|mirbase|miRcode|miRDB|MirMAP|MirSNP|Mirza-G
NADK	O95544		hsa-miR-484	0.33867	13	High	BCmicrO|BiTargeting|DIANA|ElMMo3|MirAncesTar|miRDB|MirMAP|Mirza-G|RepTar|RNA22|RNAhybrid|TargetRank|TargetSpy
PROSER2	Q86WR7		hsa-miR-484	0.33861	11	High	BCmicrO|DIANA|ElMMo3|MBStar|MirAncesTar|miRDB|MirMAP|Mirza-G|RepTar|RNAhybrid|TargetRank
TBX19	O60806		hsa-miR-484	0.33853	13	High	BCmicrO|CoMeTa|DIANA|ElMMo3|MirAncesTar|miRDB|MirMAP|MirSNP|Mirza-G|RepTar|RNA22|RNAhybrid|TargetSpy
CORO2A	Q92828		hsa-miR-484	0.338375	10	High	BCmicrO|DIANA|ElMMo3|MBStar|MirAncesTar|miRDB|MirMAP|MirSNP|miRTar2GO|RepTar
TSGA10	Q9BZW7		hsa-miR-484	0.338317	10	High	BCmicrO|DIANA|ElMMo3|MirAncesTar|miRDB|MirMAP|MirTar|Mirza-G|PACCMIT|RNAhybrid
NDUFA2	O43678		hsa-miR-484	0.337991	10	High	BCmicrO|CoMeTa|DIANA|ElMMo3|MirAncesTar|miRDB|MirMAP|miRTar2GO|Mirza-G|RNAhybrid
SAMD11	Q96NU1		hsa-miR-484	0.337948	13	High	BCmicrO|BiTargeting|DIANA|ElMMo3|MirAncesTar|mirbase|miRDB|MirMAP|miRTar2GO|Mirza-G|RepTar|RNA22|RNAhybrid
BCL2L2	Q92843		hsa-miR-484	0.33787	12	High	BCmicrO|BiTargeting|CoMeTa|DIANA|ElMMo3|MBStar|MirAncesTar|miRDB|MirMAP|miRTar2GO|RepTar|RNAhybrid
DDX31	Q9H8H2		hsa-miR-484	0.337781	11	High	BCmicrO|BiTargeting|DIANA|ElMMo3|MirAncesTar|mirbase|MirMAP|miRTar2GO|Mirza-G|RepTar|RNAhybrid
CRIM1	Q9NZV1		hsa-miR-484	0.33764	10	High	BCmicrO|CoMeTa|DIANA|ElMMo3|MirAncesTar|MirMAP|Mirza-G|MultiMiTar|RepTar|RNAhybrid
EPC2	Q52LR7		hsa-miR-451a	0.337475	7	High	BCmicrO|Cupid|MBStar|microrna.org|MirMAP|miRTar2GO|RNAhybrid
WDR37	Q9Y2I8		hsa-miR-484	0.337437	11	High	BCmicrO|CoMeTa|DIANA|ElMMo3|MBStar|MirAncesTar|miRDB|MirMAP|MultiMiTar|RepTar|RNAhybrid
PDE7A	Q13946		hsa-miR-484	0.337334	10	High	BCmicrO|BiTargeting|ElMMo3|MBStar|MirAncesTar|MirMAP|miRTar2GO|RepTar|RNAhybrid|TargetRank
EZH1	Q92800		hsa-miR-484	0.337195	11	High	BCmicrO|BiTargeting|DIANA|ElMMo3|MirAncesTar|miRDB|MirMAP|miRTar2GO|Mirza-G|RepTar|RNAhybrid
KREMEN1	Q96MU8		hsa-miR-484	0.336995	12	High	BCmicrO|BiTargeting|DIANA|ElMMo3|MBStar|MirAncesTar|miRDB|MirMAP|RepTar|RNAhybrid|TargetRank|TargetSpy
SIRPA	P78324		hsa-miR-484	0.336414	9	High	BCmicrO|BiTargeting|DIANA|ElMMo3|MirAncesTar|MirMAP|miRTar2GO|MultiMiTar|TargetSpy
OSR1	Q8TAX0		hsa-miR-484	0.335999	12	High	BCmicrO|BiTargeting|DIANA|ElMMo3|MBStar|MirAncesTar|mirbase|miRDB|MirMAP|MultiMiTar|RepTar|RNAhybrid
GALNT2	Q10471		hsa-miR-484	0.335938	10	High	BCmicrO|BiTargeting|ElMMo3|MirAncesTar|miRDB|MirMAP|miRTar2GO|MultiMiTar|RepTar|RNA22
FAM174B	Q3ZCQ3		hsa-miR-484	0.335832	12	High	BCmicrO|BiTargeting|DIANA|ElMMo3|MirAncesTar|miRDB|MirMAP|MirSNP|Mirza-G|RepTar|RNAhybrid|TargetRank
CDCA7L	Q96GN5		hsa-miR-484	0.335775	11	High	BCmicrO|DIANA|ElMMo3|MBStar|MirAncesTar|MirMAP|miRTar2GO|Mirza-G|MultiMiTar|RepTar|RNAhybrid
KCND1	Q9NSA2		hsa-miR-484	0.335455	11	High	BCmicrO|CoMeTa|DIANA|ElMMo3|MirAncesTar|miRDB|MirMAP|Mirza-G|MultiMiTar|RepTar|RNAhybrid
RFX3	P48380		hsa-miR-484	0.335288	11	High	BCmicrO|BiTargeting|Cupid|DIANA|ElMMo3|MirAncesTar|MirMAP|Mirza-G|MultiMiTar|RepTar|RNAhybrid
ZNF687	Q8N1G0		hsa-miR-484	0.335074	11	High	BCmicrO|BiTargeting|DIANA|ElMMo3|MirAncesTar|miRDB|MirMAP|miRTar2GO|PACCMIT|RNA22|RNAhybrid
KIAA0513	O60268		hsa-miR-484	0.335063	10	High	BCmicrO|DIANA|ElMMo3|MirAncesTar|miRDB|MirMAP|MirSNP|RepTar|RNAhybrid|TargetRank
FIZ1	Q96SL8		hsa-miR-484	0.33496	12	High	BCmicrO|BiTargeting|DIANA|ElMMo3|MBStar|MirAncesTar|mirbase|miRDB|MirMAP|RepTar|RNAhybrid|TargetRank
RANBP17	Q9H2T7		hsa-miR-484	0.334768	10	High	BCmicrO|BiTargeting|CoMeTa|DIANA|ElMMo3|MirAncesTar|miRDB|MirMAP|RepTar|RNAhybrid
TSPAN17	Q96FV3		hsa-miR-484	0.334748	12	High	BCmicrO|BiTargeting|DIANA|ElMMo3|MBStar|MirAncesTar|miRDB|MirMAP|MirTar|Mirza-G|RepTar|RNAhybrid
ARF3	P61204		hsa-miR-484	0.334453	10	High	BCmicrO|CoMeTa|DIANA|ElMMo3|MirAncesTar|miRDB|MirMAP|miRTar2GO|RepTar|RNAhybrid
SLC6A3	Q01959		hsa-miR-484	0.334371	11	High	BCmicrO|CoMeTa|DIANA|ElMMo3|MirAncesTar|miRDB|MirMAP|MirSNP|RepTar|RNAhybrid|TargetRank
AKAP1	Q92667		hsa-miR-484	0.334313	9	High	BCmicrO|BiTargeting|CoMeTa|DIANA|MirAncesTar|MirMAP|miRTar2GO|MultiMiTar|RNAhybrid
PLXDC1	Q8IUK5		hsa-miR-484	0.334302	11	High	BCmicrO|DIANA|ElMMo3|MBStar|MirAncesTar|miRDB|MirMAP|MirSNP|RepTar|RNAhybrid|TargetRank
RASGEF1A	Q8N9B8		hsa-miR-484	0.334279	10	High	BCmicrO|BiTargeting|DIANA|ElMMo3|MirAncesTar|mirbase|miRDB|MirMAP|RNAhybrid|TargetRank
RAB1B	Q9H0U4		hsa-miR-484	0.334204	12	High	BCmicrO|BiTargeting|CoMeTa|DIANA|ElMMo3|MirAncesTar|miRDB|MirMAP|Mirza-G|MultiMiTar|RepTar|RNAhybrid
UBE2Q1	Q7Z7E8		hsa-miR-484	0.334116	11	High	BCmicrO|CoMeTa|ElMMo3|MirAncesTar|miRDB|MirMAP|miRTar2GO|Mirza-G|RepTar|RNA22|RNAhybrid
NT5E	P21589		hsa-miR-484	0.334112	11	High	BCmicrO|BiTargeting|DIANA|ElMMo3|MBStar|MirAncesTar|miRDB|MirMAP|miRTar2GO|RepTar|RNAhybrid
PALD1	Q9ULE6		hsa-miR-484	0.33408	9	High	BCmicrO|DIANA|ElMMo3|MirAncesTar|miRDB|MirMAP|miRTar2GO|RNAhybrid|TargetRank
CNTN2	Q02246		hsa-miR-484	0.334045	11	High	BCmicrO|BiTargeting|DIANA|ElMMo3|MirAncesTar|miRDB|MirMAP|RepTar|RNA22|RNAhybrid|TargetRank
ENPP6	Q6UWR7		hsa-miR-484	0.333941	11	High	BCmicrO|BiTargeting|DIANA|ElMMo3|MBStar|MirAncesTar|miRDB|MirMAP|Mirza-G|RepTar|TargetRank
UBA6	A0AVT1		hsa-miR-451a	0.333723	11	High	BCmicrO|CoMeTa|DIANA|ElMMo3|microrna.org|MirAncesTar|miRcode|miRDB|MirMAP|Mirza-G|RNAhybrid
LRRC20	Q8TCA0		hsa-miR-484	0.333563	12	High	BCmicrO|BiTargeting|DIANA|ElMMo3|MBStar|MirAncesTar|miRDB|MirMAP|miRTar2GO|Mirza-G|RepTar|TargetSpy
HIP1	O00291		hsa-miR-451a	0.33346	12	High	BCmicrO|BiTargeting|DIANA|ElMMo3|MBStar|microrna.org|MirAncesTar|miRcode|miRDB|MirMAP|RNAhybrid|TargetRank
SLC26A2	P50443		hsa-miR-484	0.333413	10	High	BCmicrO|DIANA|ElMMo3|MirAncesTar|MirMAP|miRTar2GO|MultiMiTar|RepTar|RNAhybrid|TargetSpy
TIGAR	Q9NQ88		hsa-miR-451a	0.333374	12	High	BCmicrO|DIANA|ElMMo3|MBStar|MAMI|MirAncesTar|mirbase|miRcode|miRDB|MirMAP|MirSNP|Mirza-G
C2CD2L	O14523		hsa-miR-484	0.332916	11	High	BCmicrO|BiTargeting|CoMeTa|DIANA|ElMMo3|MirAncesTar|mirbase|MirMAP|Mirza-G|RepTar|RNAhybrid
MCFD2	Q8NI22		hsa-miR-484	0.332846	10	High	BCmicrO|DIANA|ElMMo3|MirAncesTar|miRDB|MirMAP|MirSNP|miRTar2GO|RNAhybrid|TargetSpy
LDB1	Q86U70		hsa-miR-484	0.332841	9	High	BCmicrO|BiTargeting|CoMeTa|MirAncesTar|mirbase|MirMAP|miRTar2GO|MultiMiTar|RNAhybrid
COG2	Q14746		hsa-miR-484	0.33253	13	High	BCmicrO|CoMeTa|DIANA|ElMMo3|MBStar|MirAncesTar|mirbase|miRDB|MirMAP|Mirza-G|RepTar|RNA22|RNAhybrid
ESS2			hsa-miR-484	0.332311	11	High	BCmicrO|BiTargeting|CoMeTa|DIANA|ElMMo3|MirAncesTar|miRDB|MirMAP|MultiMiTar|RNAhybrid|TargetSpy
IGF1R	P08069		hsa-miR-484	0.332302	10	High	BCmicrO|DIANA|ElMMo3|MirAncesTar|miRDB|MirMAP|MirSNP|MultiMiTar|RNAhybrid|TargetRank
PDE7B	Q9NP56		hsa-miR-484	0.332236	11	High	BCmicrO|CoMeTa|DIANA|ElMMo3|MBStar|MirAncesTar|MirMAP|MultiMiTar|RepTar|RNAhybrid|TargetSpy
DCP1A	Q9NPI6		hsa-miR-484	0.332226	11	High	BCmicrO|CoMeTa|ElMMo3|MBStar|MirAncesTar|miRDB|MirTar|Mirza-G|RepTar|RNAhybrid|TargetSpy
FAM160B2	Q86V87		hsa-miR-484	0.332041	9	High	BCmicrO|BiTargeting|CoMeTa|DIANA|ElMMo3|MirAncesTar|miRDB|MirMAP|miRTar2GO
FBXO28	Q9NVF7		hsa-miR-484	0.331853	11	High	BCmicrO|DIANA|ElMMo3|MBStar|MirAncesTar|miRDB|MirMAP|miRTar2GO|Mirza-G|MultiMiTar|RNAhybrid
SNX18	Q96RF0		hsa-miR-484	0.33169	11	High	BCmicrO|BiTargeting|DIANA|ElMMo3|MBStar|MirAncesTar|miRDB|MirMAP|miRTar2GO|Mirza-G|RepTar
TCTA	P57738		hsa-miR-484	0.331687	10	High	BCmicrO|DIANA|ElMMo3|MirAncesTar|MirMAP|miRTar2GO|Mirza-G|RepTar|RNAhybrid|TargetRank
ILF3	Q12906		hsa-miR-484	0.33148	10	High	BCmicrO|DIANA|ElMMo3|MBStar|MirAncesTar|MirMAP|miRTar2GO|MultiMiTar|RepTar|RNAhybrid
NR5A1	Q13285		hsa-miR-484	0.331369	11	High	BCmicrO|BiTargeting|CoMeTa|DIANA|ElMMo3|MirAncesTar|mirbase|MirMAP|Mirza-G|RepTar|RNAhybrid
MAP3K1	Q13233		hsa-miR-451a	0.331192	11	High	BCmicrO|DIANA|ElMMo3|microrna.org|MirAncesTar|miRcode|miRDB|MirMAP|MirSNP|miRTar2GO|Mirza-G
MKLN1	Q9UL63		hsa-miR-484	0.331174	11	High	BCmicrO|DIANA|ElMMo3|MBStar|MirAncesTar|MirMAP|miRTar2GO|Mirza-G|RepTar|RNAhybrid|TargetSpy
PITPNM2	Q9BZ72		hsa-miR-484	0.331113	10	High	BCmicrO|BiTargeting|DIANA|ElMMo3|MirAncesTar|miRDB|MirMAP|miRTar2GO|RNAhybrid|TargetRank
KLHDC10	Q6PID8		hsa-miR-484	0.331032	11	High	BCmicrO|DIANA|ElMMo3|MBStar|MirAncesTar|miRDB|MirMAP|Mirza-G|RepTar|TargetRank|TargetSpy
BACH2	Q9BYV9		hsa-miR-451a	0.331006	11	High	BCmicrO|BiTargeting|CoMeTa|ElMMo3|MBStar|microrna.org|MirAncesTar|miRcode|miRDB|MirMAP|RNAhybrid
OXCT1	P55809		hsa-miR-451a	0.330959	11	High	BCmicrO|DIANA|ElMMo3|microrna.org|MirAncesTar|miRcode|miRDB|MirMAP|miRTar2GO|Mirza-G|RNAhybrid
IST1	P53990		hsa-miR-451a	0.330945	12	High	BCmicrO|CoMeTa|DIANA|ElMMo3|MBStar|microrna.org|MirAncesTar|mirbase|miRcode|miRDB|MirMAP|RNAhybrid
TOR3A	Q9H497		hsa-miR-484	0.330733	12	High	BCmicrO|DIANA|ElMMo3|MirAncesTar|miRDB|MirMAP|MirSNP|Mirza-G|RepTar|RNA22|RNAhybrid|TargetRank
CARHSP1	Q9Y2V2		hsa-miR-484	0.330713	12	High	BCmicrO|BiTargeting|DIANA|ElMMo3|MBStar|MirAncesTar|miRDB|MirMAP|Mirza-G|RepTar|RNAhybrid|TargetRank
SOX11	P35716		hsa-miR-484	0.330637	8	High	BCmicrO|ElMMo3|MBStar|MirAncesTar|MirMAP|miRTar2GO|MultiMiTar|RepTar
MGAT3	Q09327		hsa-miR-484	0.330482	12	High	BCmicrO|BiTargeting|DIANA|ElMMo3|MBStar|MirAncesTar|mirbase|miRDB|MirMAP|miRTar2GO|Mirza-G|RepTar
BCAS3	Q9H6U6		hsa-miR-484	0.33042	11	High	BCmicrO|BiTargeting|CoMeTa|ElMMo3|MirAncesTar|mirbase|MirMAP|miRTar2GO|Mirza-G|RepTar|RNAhybrid
CCAR2	Q8N163		hsa-miR-484	0.330236	10	High	BCmicrO|CoMeTa|DIANA|ElMMo3|MirAncesTar|miRDB|MirMAP|miRTar2GO|RepTar|RNAhybrid
CCND3	P30281		hsa-miR-484	0.330129	10	High	BCmicrO|CoMeTa|DIANA|ElMMo3|MBStar|MirAncesTar|MirMAP|MultiMiTar|RepTar|RNAhybrid
ENPP4	Q9Y6X5		hsa-miR-484	0.330127	10	High	BCmicrO|DIANA|ElMMo3|MBStar|MirAncesTar|miRDB|MirMAP|Mirza-G|RepTar|TargetRank
SH2D2A	Q9NP31		hsa-miR-484	0.33009	11	High	BCmicrO|CoMeTa|DIANA|ElMMo3|MirAncesTar|mirbase|miRDB|MirMAP|MultiMiTar|RNA22|RNAhybrid
MRPS25	P82663		hsa-miR-484	0.329947	13	High	BCmicrO|BiTargeting|DIANA|ElMMo3|MBStar|MirAncesTar|miRDB|MirMAP|MirSNP|miRTar2GO|RepTar|RNAhybrid|TargetSpy
DEGS1	O15121		hsa-miR-484	0.329797	11	High	BCmicrO|DIANA|ElMMo3|MirAncesTar|MirMAP|Mirza-G|RepTar|RNA22|RNAhybrid|TargetRank|TargetSpy
SLC46A3	Q7Z3Q1		hsa-miR-484	0.329665	11	High	BCmicrO|DIANA|ElMMo3|MBStar|MirAncesTar|miRDB|MirMAP|MirTar|miRTar2GO|Mirza-G|RNAhybrid
USF3	Q68DE3		hsa-miR-484	0.329208	9	High	BCmicrO|DIANA|ElMMo3|MirAncesTar|miRDB|MirMAP|MultiMiTar|RepTar|RNAhybrid
AQP2	P41181		hsa-miR-484	0.328997	11	High	BCmicrO|BiTargeting|DIANA|ElMMo3|MirAncesTar|miRDB|MirMAP|Mirza-G|RepTar|RNAhybrid|TargetRank
PRX	Q9BXM0		hsa-miR-484	0.328957	9	High	BCmicrO|CoMeTa|DIANA|ElMMo3|MBStar|MirAncesTar|mirbase|MirMAP|MultiMiTar
SUSD2	Q9UGT4		hsa-miR-484	0.328947	10	High	BCmicrO|DIANA|ElMMo3|MirAncesTar|miRDB|MirMAP|Mirza-G|RepTar|RNAhybrid|TargetRank
CCL18	P55774		hsa-miR-484	0.328919	12	High	BCmicrO|BiTargeting|CoMeTa|DIANA|ElMMo3|MirAncesTar|mirbase|miRDB|MirMAP|MirSNP|RepTar|RNAhybrid
PEX16	Q9Y5Y5		hsa-miR-484	0.328679	10	High	BCmicrO|DIANA|ElMMo3|MirAncesTar|mirbase|miRDB|MirMAP|MirTar|RepTar|RNAhybrid
SGK1	O00141		hsa-miR-451a	0.32854	9	High	BCmicrO|Cupid|MBStar|microrna.org|MirAncesTar|miRcode|MirMAP|Mirza-G|RNAhybrid
NCR1	O76036		hsa-miR-484	0.328486	12	High	BCmicrO|CoMeTa|DIANA|ElMMo3|MBStar|MirAncesTar|mirbase|miRDB|MirMAP|Mirza-G|RepTar|RNAhybrid
PFKFB2	O60825		hsa-miR-484	0.328441	13	High	BCmicrO|DIANA|ElMMo3|MBStar|MirAncesTar|miRDB|MirMAP|MirSNP|miRTar2GO|Mirza-G|RepTar|RNA22|RNAhybrid
TRAF1	Q13077		hsa-miR-484	0.328357	10	High	BCmicrO|DIANA|ElMMo3|MirAncesTar|miRDB|MirMAP|Mirza-G|RepTar|TargetRank|TargetSpy
MPRIP	Q6WCQ1		hsa-miR-451a	0.328232	12	High	BCmicrO|CoMeTa|DIANA|ElMMo3|MBStar|microrna.org|MirAncesTar|miRcode|miRDB|MirMAP|Mirza-G|RNAhybrid
AGFG2	O95081		hsa-miR-484	0.32818	12	High	BCmicrO|BiTargeting|CoMeTa|DIANA|ElMMo3|MBStar|MirAncesTar|mirbase|miRDB|MirMAP|RepTar|RNAhybrid
NF2	P35240		hsa-miR-484	0.327776	9	High	BCmicrO|CoMeTa|DIANA|MBStar|MirAncesTar|MirMAP|miRTar2GO|MultiMiTar|RNAhybrid
CEP170B	Q9Y4F5		hsa-miR-484	0.327632	11	High	BCmicrO|DIANA|ElMMo3|MirAncesTar|miRDB|MirMAP|MirSNP|miRTar2GO|Mirza-G|RepTar|RNAhybrid
DRG2	P55039		hsa-miR-484	0.327554	12	High	BCmicrO|BiTargeting|DIANA|ElMMo3|MirAncesTar|mirbase|miRDB|MirMAP|miRTar2GO|Mirza-G|RepTar|RNAhybrid
CASP2	P42575		hsa-miR-484	0.327181	11	High	BCmicrO|DIANA|ElMMo3|MirAncesTar|miRDB|MirMAP|Mirza-G|RepTar|RNAhybrid|TargetRank|TargetSpy
RUNX3	Q13761		hsa-miR-484	0.327119	12	High	BCmicrO|BiTargeting|DIANA|ElMMo3|MirAncesTar|miRDB|MirMAP|Mirza-G|RNA22|RNAhybrid|TargetRank|TargetSpy
VHL	P40337		hsa-miR-484	0.327043	11	High	BCmicrO|DIANA|ElMMo3|MBStar|MirAncesTar|miRDB|MirMAP|miRTar2GO|Mirza-G|RepTar|TargetSpy
FRMD4A	Q9P2Q2		hsa-miR-484	0.326643	11	High	BCmicrO|DIANA|ElMMo3|MirAncesTar|miRDB|MirMAP|Mirza-G|RepTar|RNAhybrid|TargetRank|TargetSpy
TAF1L	Q8IZX4		hsa-miR-484	0.326535	11	High	BCmicrO|BiTargeting|DIANA|ElMMo3|MirAncesTar|miRDB|MirMAP|Mirza-G|MultiMiTar|RepTar|TargetSpy
YME1L1	Q96TA2		hsa-miR-484	0.32647	13	High	BCmicrO|BiTargeting|DIANA|ElMMo3|MBStar|MirAncesTar|miRDB|MirMAP|Mirza-G|RepTar|RNAhybrid|TargetRank|TargetSpy
FAM53C	Q9NYF3		hsa-miR-484	0.326445	11	High	BCmicrO|BiTargeting|CoMeTa|DIANA|ElMMo3|MirAncesTar|miRDB|MirMAP|MultiMiTar|RepTar|RNAhybrid
TRIM11	Q96F44		hsa-miR-484	0.3263	12	High	BCmicrO|BiTargeting|DIANA|ElMMo3|MirAncesTar|miRDB|MirMAP|miRTar2GO|Mirza-G|RepTar|RNA22|RNAhybrid
MDGA2	Q7Z553		hsa-miR-484	0.32627	11	High	BCmicrO|BiTargeting|DIANA|ElMMo3|MBStar|MirAncesTar|MirMAP|Mirza-G|MultiMiTar|RepTar|RNAhybrid
POU2F1	P14859		hsa-miR-484	0.326048	12	High	BCmicrO|DIANA|ElMMo3|MBStar|MirAncesTar|miRDB|MirMAP|MirTar|miRTar2GO|Mirza-G|RNA22|RNAhybrid
RYBP	Q8N488		hsa-miR-451a	0.32594	8	High	BCmicrO|Cupid|MirAncesTar|miRcode|MirMAP|MirSNP|miRTar2GO|Mirza-G
ZYG11B	Q9C0D3		hsa-miR-484	0.325927	13	High	BCmicrO|DIANA|ElMMo3|MBStar|MirAncesTar|miRDB|MirMAP|MirSNP|miRTar2GO|RepTar|RNA22|RNAhybrid|TargetSpy
CAND2	O75155		hsa-miR-451a	0.325743	11	High	BCmicrO|DIANA|ElMMo3|microrna.org|MirAncesTar|mirbase|miRcode|miRDB|MirMAP|Mirza-G|RNAhybrid
SLC41A3	Q96GZ6		hsa-miR-484	0.325637	11	High	BCmicrO|DIANA|ElMMo3|MBStar|MirAncesTar|miRDB|MirMAP|miRTar2GO|Mirza-G|RepTar|RNAhybrid
STK40	Q8N2I9		hsa-miR-484	0.325408	11	High	BCmicrO|BiTargeting|DIANA|ElMMo3|MirAncesTar|miRDB|MirMAP|MirSNP|miRTar2GO|RepTar|RNA22
HHLA2	Q9UM44		hsa-miR-484	0.3254	12	High	BCmicrO|DIANA|ElMMo3|MBStar|MirAncesTar|miRDB|MirMAP|Mirza-G|RepTar|RNAhybrid|TargetRank|TargetSpy
ZNF33B	Q06732		hsa-miR-484	0.325365	10	High	BCmicrO|CoMeTa|ElMMo3|MirAncesTar|MirMAP|MirSNP|miRTar2GO|Mirza-G|RNAhybrid|TargetSpy
KDM2A	Q9Y2K7		hsa-miR-484	0.325323	9	High	BCmicrO|CoMeTa|DIANA|ElMMo3|MirAncesTar|miRDB|MirMAP|miRTar2GO|RNAhybrid
DIAPH1	O60610		hsa-miR-484	0.32532	10	High	BCmicrO|CoMeTa|DIANA|ElMMo3|MBStar|MirAncesTar|MirMAP|MirSNP|MultiMiTar|RNAhybrid
FAM13A	O94988		hsa-miR-484	0.325164	12	High	BCmicrO|BiTargeting|DIANA|ElMMo3|MBStar|MirAncesTar|miRDB|MirMAP|Mirza-G|PACCMIT|RepTar|RNAhybrid
CCL3	P10147		hsa-miR-484	0.325047	12	High	BCmicrO|BiTargeting|CoMeTa|DIANA|ElMMo3|MirAncesTar|mirbase|miRDB|MirMAP|Mirza-G|RepTar|RNAhybrid
TIMP3	P35625		hsa-miR-484	0.324944	9	High	BCmicrO|CoMeTa|ElMMo3|MBStar|MirAncesTar|MirMAP|miRTar2GO|Mirza-G|RepTar
ZNF264	O43296		hsa-miR-484	0.324888	11	High	BCmicrO|DIANA|ElMMo3|MBStar|MirAncesTar|miRDB|MirMAP|miRTar2GO|RepTar|RNAhybrid|TargetSpy
EFHD2	Q96C19		hsa-miR-484	0.324691	13	High	BCmicrO|BiTargeting|DIANA|ElMMo3|MirAncesTar|mirbase|miRDB|MirMAP|miRTar2GO|Mirza-G|RepTar|RNA22|RNAhybrid
PRRT2	Q7Z6L0		hsa-miR-484	0.324395	10	High	BCmicrO|DIANA|ElMMo3|MirAncesTar|miRDB|MirMAP|MultiMiTar|PACCMIT|RepTar|RNAhybrid
SCAND1	P57086		hsa-miR-484	0.324371	10	High	BCmicrO|BiTargeting|CoMeTa|ElMMo3|MirAncesTar|mirbase|miRDB|MirMAP|RepTar|RNAhybrid
NECTIN3	Q9NQS3		hsa-miR-484	0.324311	9	High	DIANA|MBStar|MirAncesTar|miRDB|MirMAP|MirTar|miRTar2GO|PACCMIT|RNAhybrid
DCTN5	Q9BTE1		hsa-miR-484	0.324185	11	High	BCmicrO|BiTargeting|DIANA|ElMMo3|MBStar|MirAncesTar|miRDB|MirMAP|miRTar2GO|RepTar|RNAhybrid
FGFR4	P22455		hsa-miR-484	0.32415	11	High	BCmicrO|BiTargeting|DIANA|ElMMo3|MirAncesTar|mirbase|miRDB|MirMAP|RepTar|RNAhybrid|TargetRank
CD59	P13987		hsa-miR-484	0.323809	11	High	BCmicrO|ElMMo3|MBStar|MirAncesTar|miRDB|MirMAP|MirSNP|miRTar2GO|RepTar|RNAhybrid|TargetSpy
SNRNP48	Q6IEG0		hsa-miR-451a	0.323809	12	High	BCmicrO|DIANA|ElMMo3|MBStar|microrna.org|MirAncesTar|mirbase|miRcode|miRDB|MirMAP|Mirza-G|RNAhybrid
CCDC142	Q17RM4		hsa-miR-484	0.3238	12	High	BCmicrO|BiTargeting|DIANA|ElMMo3|MirAncesTar|miRDB|MirMAP|MirTar|Mirza-G|RepTar|RNAhybrid|TargetSpy
CNDP2	Q96KP4		hsa-miR-484	0.3237	12	High	BCmicrO|BiTargeting|DIANA|ElMMo3|MBStar|MirAncesTar|miRDB|MirMAP|miRTar2GO|RepTar|RNAhybrid|TargetSpy
HMGB3	O15347		hsa-miR-484	0.323411	12	High	BCmicrO|BiTargeting|DIANA|ElMMo3|MBStar|MirAncesTar|miRDB|MirMAP|miRTar2GO|Mirza-G|RepTar|RNAhybrid
ADCYAP1	P18509		hsa-miR-484	0.323239	12	High	BCmicrO|BiTargeting|DIANA|ElMMo3|MBStar|MirAncesTar|mirbase|miRDB|MirMAP|Mirza-G|RepTar|TargetRank
C21orf62	Q9NYP8		hsa-miR-484	0.323232	11	High	BCmicrO|DIANA|ElMMo3|MBStar|MirAncesTar|MirMAP|Mirza-G|RepTar|RNAhybrid|TargetRank|TargetSpy
TMEM130	Q8N3G9		hsa-miR-484	0.323122	11	High	BCmicrO|BiTargeting|DIANA|ElMMo3|MirAncesTar|miRDB|MirMAP|MirSNP|RepTar|RNAhybrid|TargetSpy
CNNM1	Q9NRU3		hsa-miR-484	0.322758	9	High	BCmicrO|CoMeTa|DIANA|ElMMo3|MirAncesTar|miRDB|MirMAP|Mirza-G|MultiMiTar
PRR14L	Q5THK1		hsa-miR-484	0.32269	10	High	BCmicrO|DIANA|ElMMo3|MirAncesTar|miRDB|MirMAP|MirSNP|miRTar2GO|PACCMIT|RNAhybrid
CCDC42	Q96M95		hsa-miR-484	0.32268	11	High	BCmicrO|DIANA|ElMMo3|MirAncesTar|mirbase|miRDB|MirMAP|Mirza-G|PACCMIT|RepTar|RNAhybrid
FAM84B	Q96KN1		hsa-miR-484	0.322591	8	High	BCmicrO|ElMMo3|MirAncesTar|miRDB|MirMAP|miRTar2GO|TargetRank|TargetSpy
NFYA	P23511		hsa-miR-484	0.322583	12	High	BCmicrO|DIANA|ElMMo3|MBStar|MirAncesTar|miRDB|MirMAP|miRTar2GO|Mirza-G|RepTar|RNAhybrid|TargetSpy
CTAGE1	Q96RT6		hsa-miR-484	0.322504	9	High	BCmicrO|CoMeTa|DIANA|ElMMo3|MirAncesTar|miRDB|MirMAP|MirTar|RNAhybrid
DMD	P11532		hsa-miR-484	0.322376	7	High	BCmicrO|CoMeTa|MBStar|MirAncesTar|miRTar2GO|MultiMiTar|RNAhybrid
C22orf23	Q9BZE7		hsa-miR-451a	0.322267	11	High	BCmicrO|DIANA|MAMI|microrna.org|MirAncesTar|mirbase|miRcode|miRDB|MirMAP|Mirza-G|RNAhybrid
KLF11	O14901		hsa-miR-451a	0.322165	11	High	BCmicrO|DIANA|ElMMo3|MBStar|microrna.org|MirAncesTar|mirbase|miRcode|miRDB|MirMAP|Mirza-G
EDA2R	Q9HAV5		hsa-miR-484	0.322164	9	High	BCmicrO|CoMeTa|ElMMo3|MBStar|MirAncesTar|miRDB|MirMAP|miRTar2GO|Mirza-G
ITCH	Q96J02		hsa-miR-484	0.321998	9	High	BCmicrO|DIANA|MBStar|MirAncesTar|MirMAP|miRTar2GO|MultiMiTar|RNAhybrid|TargetSpy
SRM	P19623		hsa-miR-484	0.321918	9	High	BCmicrO|CoMeTa|ElMMo3|MirAncesTar|mirbase|miRDB|MirMAP|miRTar2GO|RNAhybrid
PRTG	Q2VWP7		hsa-miR-484	0.321843	10	High	BCmicrO|DIANA|ElMMo3|MBStar|MirAncesTar|miRDB|MirMAP|miRTar2GO|Mirza-G|RNAhybrid
CREG1	O75629		hsa-miR-484	0.321832	13	High	BCmicrO|BiTargeting|DIANA|ElMMo3|MirAncesTar|mirbase|miRDB|MirMAP|MirSNP|miRTar2GO|Mirza-G|RepTar|RNA22
FBXO9	Q9UK97		hsa-miR-484	0.321668	11	High	BCmicrO|BiTargeting|DIANA|ElMMo3|MBStar|MirAncesTar|miRDB|MirMAP|RepTar|RNAhybrid|TargetRank
MRFAP1L1	Q96HT8		hsa-miR-484	0.321616	11	High	BCmicrO|CoMeTa|DIANA|ElMMo3|MBStar|MirAncesTar|miRDB|MirMAP|Mirza-G|RepTar|RNAhybrid
F11R	Q9Y624		hsa-miR-484	0.321536	11	High	BCmicrO|DIANA|ElMMo3|MBStar|MirAncesTar|miRDB|MirMAP|MultiMiTar|RepTar|RNAhybrid|TargetSpy
GOLGA7B	Q2TAP0		hsa-miR-484	0.321242	11	High	BCmicrO|BiTargeting|DIANA|ElMMo3|MBStar|MirAncesTar|mirbase|miRDB|MirMAP|RepTar|TargetRank
AHRR	A9YTQ3		hsa-miR-484	0.321011	12	High	BCmicrO|BiTargeting|DIANA|ElMMo3|MirAncesTar|miRDB|MirMAP|MirSNP|miRTar2GO|RepTar|RNAhybrid|TargetSpy
MED8	Q96G25		hsa-miR-484	0.320916	11	High	BCmicrO|DIANA|ElMMo3|MirAncesTar|miRDB|MirMAP|Mirza-G|RepTar|RNA22|RNAhybrid|TargetSpy
M6PR	P20645		hsa-miR-484	0.32088	11	High	BCmicrO|DIANA|ElMMo3|MirAncesTar|miRDB|MirMAP|MirTar|Mirza-G|PACCMIT|RepTar|RNAhybrid
SH3RF1	Q7Z6J0		hsa-miR-484	0.32088	12	High	BCmicrO|DIANA|ElMMo3|MBStar|MirAncesTar|miRDB|MirMAP|MirSNP|miRTar2GO|Mirza-G|RNAhybrid|TargetSpy
CD40LG	P29965		hsa-miR-484	0.320737	12	High	BCmicrO|CoMeTa|DIANA|ElMMo3|MBStar|MirAncesTar|mirbase|miRDB|MirMAP|Mirza-G|RepTar|RNAhybrid
UBR2	Q8IWV8		hsa-miR-484	0.320688	9	High	CoMeTa|DIANA|ElMMo3|MirAncesTar|miRDB|MirMAP|MirTar|Mirza-G|RNAhybrid
EFNA5	P52803		hsa-miR-484	0.320549	9	High	BCmicrO|DIANA|ElMMo3|MirAncesTar|MirMAP|miRTar2GO|Mirza-G|MultiMiTar|RepTar
BRWD1	Q9NSI6		hsa-miR-451a	0.320413	9	High	BCmicrO|MBStar|microrna.org|MirAncesTar|mirbase|miRcode|MirMAP|miRTar2GO|RNAhybrid
RGL1	Q9NZL6		hsa-miR-484	0.320223	10	High	BCmicrO|DIANA|ElMMo3|MBStar|MirAncesTar|MirMAP|miRTar2GO|MultiMiTar|RepTar|RNA22
SPDYA	Q5MJ70		hsa-miR-484	0.320212	8	High	BCmicrO|ElMMo3|MirAncesTar|MirTar|Mirza-G|RepTar|RNAhybrid|TargetRank
SLC25A44	Q96H78		hsa-miR-484	0.32009	9	High	BCmicrO|DIANA|ElMMo3|MirAncesTar|MirMAP|miRTar2GO|MultiMiTar|RepTar|RNA22
XRCC3	O43542		hsa-miR-484	0.320009	10	High	BCmicrO|BiTargeting|DIANA|ElMMo3|MirAncesTar|miRDB|MirMAP|miRTar2GO|RepTar|RNAhybrid
SAMD8	Q96LT4		hsa-miR-484	0.319885	10	High	BCmicrO|DIANA|ElMMo3|MBStar|MirAncesTar|miRDB|MirMAP|miRTar2GO|Mirza-G|RNAhybrid
YAP1	P46937		hsa-miR-451a	0.319867	7	High	BCmicrO|CoMeTa|MBStar|MAMI|MirAncesTar|miRTar2GO|RNAhybrid
AMMECR1	Q9Y4X0		hsa-miR-484	0.319518	8	High	BCmicrO|DIANA|ElMMo3|MirAncesTar|MirMAP|miRTar2GO|MultiMiTar|RepTar
UBE2E3	Q969T4		hsa-miR-484	0.319375	11	High	BCmicrO|CoMeTa|DIANA|ElMMo3|MirAncesTar|miRDB|MirMAP|Mirza-G|MultiMiTar|RepTar|RNAhybrid
PLK3	Q9H4B4		hsa-miR-484	0.319338	11	High	BCmicrO|Cupid|DIANA|ElMMo3|MirAncesTar|MirMAP|miRTar2GO|Mirza-G|RepTar|RNA22|RNAhybrid
EDARADD	Q8WWZ3		hsa-miR-484	0.319245	10	High	BCmicrO|DIANA|ElMMo3|MirAncesTar|MirMAP|miRTar2GO|MultiMiTar|RepTar|RNA22|RNAhybrid
ADD2	P35612		hsa-miR-484	0.318967	11	High	BCmicrO|CoMeTa|DIANA|ElMMo3|MBStar|MirAncesTar|miRDB|MirMAP|PACCMIT|RepTar|RNAhybrid
HLA-DOB	P13765		hsa-miR-484	0.318652	10	High	BCmicrO|CoMeTa|DIANA|ElMMo3|MBStar|MirAncesTar|miRDB|MirMAP|RepTar|RNAhybrid
NEURL1	O76050		hsa-miR-484	0.318652	9	High	BCmicrO|BiTargeting|DIANA|ElMMo3|MirAncesTar|miRDB|MirMAP|MirSNP|miRTar2GO
SYDE1	Q6ZW31		hsa-miR-484	0.318588	6	High	BCmicrO|CoMeTa|MirAncesTar|MirMAP|miRTar2GO|MultiMiTar
YWHAE	P62258		hsa-miR-451a	0.318566	7	High	BCmicrO|CoMeTa|MAMI|MirAncesTar|mirbase|miRTar2GO|RNAhybrid
BDNF	P23560		hsa-miR-484	0.318534	10	High	BCmicrO|DIANA|ElMMo3|MBStar|MirAncesTar|miRDB|MirMAP|Mirza-G|MultiMiTar|TargetRank
UCK1	Q9HA47		hsa-miR-451a	0.318412	13	High	BCmicrO|BiTargeting|DIANA|ElMMo3|microrna.org|MirAncesTar|mirbase|miRcode|miRDB|MirMAP|MirSNP|Mirza-G|RNAhybrid
SEMA4C	Q9C0C4		hsa-miR-484	0.318317	8	High	BCmicrO|BiTargeting|CoMeTa|DIANA|MirAncesTar|mirbase|miRTar2GO|RNAhybrid
SLC39A14	Q15043		hsa-miR-484	0.318244	11	High	BCmicrO|DIANA|ElMMo3|MBStar|MirAncesTar|miRDB|MirMAP|miRTar2GO|Mirza-G|RepTar|RNAhybrid
NUDT16	Q96DE0		hsa-miR-484	0.317747	11	High	BCmicrO|BiTargeting|DIANA|ElMMo3|MirAncesTar|miRDB|MirMAP|Mirza-G|RepTar|RNAhybrid|TargetRank
SSH2	Q76I76		hsa-miR-484	0.317718	10	High	BCmicrO|DIANA|ElMMo3|MBStar|MirAncesTar|MirMAP|miRTar2GO|MultiMiTar|RepTar|RNAhybrid
CACTIN	Q8WUQ7		hsa-miR-484	0.317643	10	High	BCmicrO|BiTargeting|DIANA|ElMMo3|MirAncesTar|miRDB|MirMAP|miRTar2GO|RepTar|RNAhybrid
CLIC6	Q96NY7		hsa-miR-484	0.317583	10	High	BCmicrO|DIANA|ElMMo3|MirAncesTar|MirMAP|MirTar|Mirza-G|RNAhybrid|TargetRank|TargetSpy
AQP4	P55087		hsa-miR-484	0.317579	12	High	BCmicrO|DIANA|ElMMo3|MBStar|MirAncesTar|miRDB|MirMAP|Mirza-G|RepTar|RNAhybrid|TargetRank|TargetSpy
GIT1	Q9Y2X7		hsa-miR-484	0.317567	11	High	BCmicrO|CoMeTa|DIANA|ElMMo3|MBStar|MirAncesTar|miRDB|MirMAP|Mirza-G|MultiMiTar|RNAhybrid
NLGN4X	Q8N0W4		hsa-miR-484	0.317514	10	High	BCmicrO|CoMeTa|DIANA|ElMMo3|MirAncesTar|MirMAP|Mirza-G|MultiMiTar|RepTar|RNAhybrid
CDYL	Q9Y232		hsa-miR-484	0.317509	10	High	BCmicrO|CoMeTa|DIANA|ElMMo3|MBStar|MirAncesTar|MirMAP|MultiMiTar|RepTar|RNAhybrid
BICD2	Q8TD16		hsa-miR-484	0.317419	9	High	BCmicrO|DIANA|ElMMo3|MBStar|MirAncesTar|MirMAP|miRTar2GO|MultiMiTar|RepTar
ZNF581	Q9P0T4		hsa-miR-484	0.317324	10	High	BCmicrO|DIANA|ElMMo3|MBStar|MirAncesTar|miRDB|MirMAP|RepTar|RNAhybrid|TargetRank
DLX2	Q07687		hsa-miR-484	0.317121	9	High	BCmicrO|DIANA|ElMMo3|MirAncesTar|miRDB|MirMAP|miRTar2GO|MultiMiTar|RNAhybrid
SUSD5	O60279		hsa-miR-484	0.31711	10	High	BCmicrO|DIANA|ElMMo3|MBStar|MirAncesTar|miRDB|MirMAP|Mirza-G|RepTar|TargetRank
METTL6	Q8TCB7		hsa-miR-484	0.316954	11	High	BCmicrO|DIANA|ElMMo3|MBStar|MirAncesTar|miRDB|MirMAP|Mirza-G|RepTar|RNAhybrid|TargetSpy
DIO3	P55073		hsa-miR-484	0.316772	11	High	BCmicrO|BiTargeting|DIANA|ElMMo3|MirAncesTar|miRDB|MirMAP|Mirza-G|RepTar|RNAhybrid|TargetRank
PDP2	Q9P2J9		hsa-miR-484	0.316448	9	High	BCmicrO|DIANA|ElMMo3|MirAncesTar|MirMAP|miRTar2GO|Mirza-G|RepTar|TargetSpy
NCMAP	Q5T1S8		hsa-miR-484	0.316432	12	High	BCmicrO|BiTargeting|DIANA|ElMMo3|MBStar|MirAncesTar|miRDB|MirMAP|Mirza-G|RepTar|RNA22|TargetRank
SERF1B	O75920		hsa-miR-484	0.316392	12	High	BCmicrO|CoMeTa|DIANA|ElMMo3|MBStar|MirAncesTar|miRDB|MirMAP|Mirza-G|RepTar|RNAhybrid|TargetSpy
SLC22A23	A1A5C7		hsa-miR-484	0.316349	12	High	BCmicrO|BiTargeting|DIANA|ElMMo3|MBStar|MirAncesTar|miRDB|MirMAP|MirSNP|miRTar2GO|RepTar|RNAhybrid
DBNL	Q9UJU6		hsa-miR-451a	0.316321	7	High	BCmicrO|MirAncesTar|miRcode|MirMAP|miRTar2GO|RNAhybrid|TargetScan
RPS6KA3	P51812		hsa-miR-484	0.316284	8	High	BCmicrO|BiTargeting|CoMeTa|MBStar|MirAncesTar|MirMAP|MirSNP|MultiMiTar
ABCB8	Q9NUT2		hsa-miR-484	0.316233	12	High	BCmicrO|BiTargeting|DIANA|ElMMo3|MBStar|MirAncesTar|mirbase|miRDB|MirMAP|miRTar2GO|RepTar|RNAhybrid
SLC1A4	P43007		hsa-miR-484	0.31575	11	High	BCmicrO|BiTargeting|DIANA|ElMMo3|MirAncesTar|miRDB|MirMAP|miRTar2GO|Mirza-G|RepTar|RNAhybrid
SYS1	Q8N2H4		hsa-miR-484	0.315743	10	High	BCmicrO|BiTargeting|DIANA|ElMMo3|MirAncesTar|miRDB|MirMAP|MultiMiTar|PACCMIT|RNAhybrid
PLSCR2	Q9NRY7		hsa-miR-451a	0.315731	11	High	BCmicrO|ElMMo3|microrna.org|MirAncesTar|mirbase|miRcode|miRDB|MirMAP|MirSNP|Mirza-G|RNAhybrid
FAM3A	P98173		hsa-miR-484	0.31561	12	High	BCmicrO|BiTargeting|DIANA|ElMMo3|MirAncesTar|miRDB|MirMAP|MirSNP|Mirza-G|RepTar|RNAhybrid|TargetRank
UNKL	Q9H9P5		hsa-miR-484	0.315605	12	High	BCmicrO|BiTargeting|DIANA|ElMMo3|MirAncesTar|mirbase|miRDB|MirMAP|miRTar2GO|Mirza-G|RepTar|RNAhybrid
LRPAP1	P30533		hsa-miR-484	0.315593	10	High	BCmicrO|DIANA|MBStar|MirAncesTar|miRDB|MirMAP|MirSNP|miRTar2GO|Mirza-G|RNAhybrid
ATG9B	Q674R7		hsa-miR-484	0.315574	9	High	BCmicrO|ElMMo3|MirAncesTar|miRDB|MirSNP|Mirza-G|RepTar|RNAhybrid|TargetRank
PSMD5	Q16401		hsa-miR-484	0.315025	12	High	BCmicrO|DIANA|ElMMo3|MBStar|MirAncesTar|miRDB|MirMAP|MirSNP|miRTar2GO|Mirza-G|RepTar|RNAhybrid
RALGPS2	Q86X27		hsa-miR-484	0.314826	13	High	BCmicrO|DIANA|ElMMo3|MBStar|MirAncesTar|miRDB|MirMAP|MirSNP|miRTar2GO|Mirza-G|RepTar|RNA22|RNAhybrid
LBH	Q53QV2		hsa-miR-484	0.314826	10	High	BCmicrO|CoMeTa|DIANA|ElMMo3|MirAncesTar|miRDB|MirMAP|MirSNP|PACCMIT|RNAhybrid
KIAA0930	Q6ICG6		hsa-miR-484	0.314752	9	High	BCmicrO|BiTargeting|CoMeTa|ElMMo3|MirAncesTar|MirMAP|PACCMIT|RepTar|RNAhybrid
MRC2	Q9UBG0		hsa-miR-484	0.314737	11	High	BCmicrO|BiTargeting|CoMeTa|ElMMo3|MirAncesTar|mirbase|miRDB|MirMAP|MirSNP|RepTar|RNAhybrid
APOBEC3F	Q8IUX4		hsa-miR-484	0.314348	10	High	BCmicrO|DIANA|ElMMo3|MirAncesTar|miRDB|MirMAP|Mirza-G|RepTar|RNAhybrid|TargetRank
LONRF2	Q1L5Z9		hsa-miR-484	0.314319	11	High	BCmicrO|BiTargeting|DIANA|ElMMo3|MBStar|MirAncesTar|MirMAP|miRTar2GO|Mirza-G|RepTar|RNAhybrid
TRIM2	Q9C040		hsa-miR-484	0.314283	11	High	BCmicrO|ElMMo3|MBStar|MirAncesTar|miRDB|MirMAP|Mirza-G|RepTar|RNAhybrid|TargetRank|TargetSpy
MEGF6	O75095		hsa-miR-451a	0.314208	9	High	BCmicrO|ElMMo3|microrna.org|MirAncesTar|miRDB|MirSNP|Mirza-G|RNAhybrid|TargetRank
SLC17A1	Q14916		hsa-miR-484	0.313972	10	High	BCmicrO|CoMeTa|DIANA|ElMMo3|MirAncesTar|mirbase|miRDB|MirMAP|RepTar|RNAhybrid
LPCAT1	Q8NF37		hsa-miR-484	0.313742	11	High	BCmicrO|DIANA|ElMMo3|MBStar|MirAncesTar|miRDB|MirMAP|MirSNP|miRTar2GO|Mirza-G|TargetSpy
ZFR2	Q9UPR6		hsa-miR-484	0.313709	9	High	BCmicrO|DIANA|ElMMo3|MirAncesTar|miRDB|MirMAP|RepTar|RNAhybrid|TargetRank
CHST15	Q7LFX5		hsa-miR-484	0.313703	11	High	BCmicrO|BiTargeting|CoMeTa|DIANA|ElMMo3|MBStar|MirAncesTar|miRDB|MirMAP|Mirza-G|RepTar
FECH	P22830		hsa-miR-484	0.313691	9	High	BCmicrO|ElMMo3|MBStar|MirAncesTar|miRDB|miRTar2GO|MultiMiTar|RNAhybrid|TargetSpy
TRIM41	Q8WV44		hsa-miR-484	0.313618	11	High	BCmicrO|ElMMo3|MirAncesTar|mirbase|miRDB|MirMAP|MirSNP|miRTar2GO|Mirza-G|RepTar|RNAhybrid
PIK3R3	Q92569		hsa-miR-484	0.313598	12	High	BCmicrO|BiTargeting|ElMMo3|MBStar|MirAncesTar|miRDB|MirMAP|MirSNP|miRTar2GO|Mirza-G|RNA22|TargetSpy
CAPN6	Q9Y6Q1		hsa-miR-484	0.313523	8	High	BCmicrO|CoMeTa|DIANA|ElMMo3|MirAncesTar|MirMAP|MultiMiTar|RepTar
B3GLCT	Q6Y288		hsa-miR-484	0.313458	11	High	BCmicrO|BiTargeting|DIANA|ElMMo3|MBStar|MirAncesTar|miRDB|MirMAP|Mirza-G|RepTar|TargetRank
PRR27	Q6MZM9		hsa-miR-484	0.313449	9	High	BCmicrO|DIANA|ElMMo3|MBStar|MirMAP|Mirza-G|MultiMiTar|RepTar|RNAhybrid
SH3GL1	Q99961		hsa-miR-484	0.313289	11	High	BCmicrO|BiTargeting|DIANA|ElMMo3|MirAncesTar|mirbase|miRDB|MirMAP|miRTar2GO|RepTar|RNAhybrid
PDXK	O00764		hsa-miR-484	0.31321	11	High	BCmicrO|BiTargeting|DIANA|ElMMo3|MirAncesTar|miRDB|MirMAP|MirSNP|Mirza-G|RepTar|RNAhybrid
PTCD3	Q96EY7		hsa-miR-484	0.313156	10	High	BCmicrO|DIANA|ElMMo3|MBStar|MirAncesTar|miRDB|MirMAP|miRTar2GO|RepTar|RNAhybrid
AGFG1	P52594		hsa-miR-484	0.313046	11	High	BCmicrO|BiTargeting|DIANA|ElMMo3|MBStar|MirAncesTar|miRDB|MirMAP|MultiMiTar|RNAhybrid|TargetSpy
STXBP1	P61764		hsa-miR-484	0.312865	11	High	BCmicrO|BiTargeting|CoMeTa|DIANA|ElMMo3|MirAncesTar|miRDB|MirMAP|Mirza-G|RNAhybrid|TargetSpy
UCK2	Q9BZX2		hsa-miR-484	0.312846	11	High	BCmicrO|ElMMo3|MBStar|MirAncesTar|miRDB|MirMAP|MirTar|miRTar2GO|Mirza-G|RNA22|RNAhybrid
LY6H	O94772		hsa-miR-484	0.312721	11	High	BCmicrO|BiTargeting|CoMeTa|DIANA|ElMMo3|MirAncesTar|mirbase|miRDB|MirMAP|RepTar|RNAhybrid
DBNL	Q9UJU6		hsa-miR-484	0.312697	11	High	BCmicrO|BiTargeting|DIANA|ElMMo3|MirAncesTar|miRDB|MirMAP|miRTar2GO|Mirza-G|RNAhybrid|TargetSpy
COL4A4	P53420		hsa-miR-484	0.312622	9	High	BCmicrO|CoMeTa|DIANA|ElMMo3|MBStar|MirAncesTar|miRDB|MirMAP|miRTar2GO
ASIC1	P78348		hsa-miR-484	0.312356	11	High	BCmicrO|BiTargeting|DIANA|ElMMo3|MirAncesTar|MirMAP|miRTar2GO|Mirza-G|MultiMiTar|RepTar|RNAhybrid
KIF5B	P33176		hsa-miR-451a	0.312339	8	High	BCmicrO|MBStar|microrna.org|MirAncesTar|miRcode|MirMAP|miRTar2GO|Mirza-G
POM121	Q96HA1		hsa-miR-484	0.312244	11	High	BCmicrO|BiTargeting|DIANA|ElMMo3|MBStar|MirAncesTar|miRDB|MirMAP|Mirza-G|MultiMiTar|RepTar
CELSR1	Q9NYQ6		hsa-miR-451a	0.312229	10	High	BCmicrO|DIANA|ElMMo3|microrna.org|MirAncesTar|miRcode|miRDB|MirMAP|RNAhybrid|TargetRank
CSDC2	Q9Y534		hsa-miR-484	0.31211	9	High	BCmicrO|BiTargeting|DIANA|ElMMo3|MirAncesTar|miRDB|MirMAP|miRTar2GO|TargetRank
ASTN2	O75129		hsa-miR-451a	0.311954	12	High	BCmicrO|CoMeTa|ElMMo3|MBStar|microrna.org|MirAncesTar|mirbase|miRcode|MirMAP|MirSNP|Mirza-G|RNAhybrid
MED22	Q15528		hsa-miR-484	0.31176	11	High	BCmicrO|BiTargeting|DIANA|ElMMo3|MBStar|MirAncesTar|miRDB|MirMAP|miRTar2GO|RepTar|RNAhybrid
SLC1A2	P43004		hsa-miR-484	0.311564	9	High	BCmicrO|DIANA|ElMMo3|MBStar|MirAncesTar|MirMAP|RepTar|RNAhybrid|TargetRank
ZNF652	Q9Y2D9		hsa-miR-484	0.311388	8	High	BCmicrO|ElMMo3|MBStar|MirAncesTar|miRDB|MirMAP|miRTar2GO|MultiMiTar
TRIM38	O00635		hsa-miR-484	0.311171	11	High	BCmicrO|BiTargeting|DIANA|ElMMo3|MBStar|MirAncesTar|miRDB|MirMAP|miRTar2GO|RepTar|TargetSpy
SBNO1	A3KN83		hsa-miR-484	0.311105	9	High	BiTargeting|DIANA|ElMMo3|MBStar|MirAncesTar|miRDB|MirMAP|miRTar2GO|Mirza-G
GAPVD1	Q14C86		hsa-miR-484	0.310918	11	High	BCmicrO|BiTargeting|DIANA|ElMMo3|MBStar|MirAncesTar|miRDB|MirMAP|Mirza-G|MultiMiTar|RNAhybrid
DCLK3	Q9C098		hsa-miR-484	0.31091	10	High	BCmicrO|DIANA|ElMMo3|MBStar|MirAncesTar|miRDB|MirMAP|Mirza-G|RepTar|TargetRank
GANAB	Q14697		hsa-miR-484	0.310891	9	High	BCmicrO|CoMeTa|DIANA|ElMMo3|MirAncesTar|MirMAP|Mirza-G|MultiMiTar|RNAhybrid
ADIPOQ	Q15848		hsa-miR-484	0.310885	11	High	BCmicrO|BiTargeting|CoMeTa|DIANA|ElMMo3|MBStar|MirAncesTar|miRDB|MirMAP|Mirza-G|RepTar
NAP1L1	P55209		hsa-miR-484	0.310861	11	High	BCmicrO|DIANA|ElMMo3|MBStar|MirAncesTar|MirMAP|miRTar2GO|Mirza-G|RepTar|RNAhybrid|TargetSpy
CABLES1	Q8TDN4		hsa-miR-484	0.310854	12	High	BCmicrO|BiTargeting|DIANA|ElMMo3|MBStar|MirAncesTar|miRDB|MirMAP|MirTar|Mirza-G|RNAhybrid|TargetSpy
CASP3	P42574		hsa-miR-484	0.310799	11	High	BCmicrO|BiTargeting|DIANA|ElMMo3|MirAncesTar|miRDB|MirMAP|Mirza-G|RepTar|RNAhybrid|TargetRank
EIF1	P41567		hsa-miR-484	0.310693	9	High	BCmicrO|DIANA|ElMMo3|MirAncesTar|MirMAP|miRTar2GO|MultiMiTar|RepTar|RNAhybrid
TBC1D2B	Q9UPU7		hsa-miR-484	0.310472	11	High	BCmicrO|BiTargeting|DIANA|ElMMo3|MirAncesTar|miRDB|MirMAP|Mirza-G|RNAhybrid|TargetRank|TargetSpy
FAM167A	Q96KS9		hsa-miR-484	0.310456	11	High	BCmicrO|DIANA|ElMMo3|MBStar|MirAncesTar|miRDB|MirMAP|Mirza-G|RepTar|RNAhybrid|TargetRank
PTPRT	O14522		hsa-miR-484	0.310429	11	High	BCmicrO|BiTargeting|CoMeTa|DIANA|ElMMo3|MBStar|MirAncesTar|miRDB|MirMAP|Mirza-G|RepTar
HDAC4	P56524		hsa-miR-484	0.310039	11	High	BCmicrO|BiTargeting|CoMeTa|DIANA|ElMMo3|MirAncesTar|miRDB|MirMAP|MirSNP|RepTar|RNAhybrid
MFSD12	Q6NUT3		hsa-miR-484	0.310031	10	High	BCmicrO|BiTargeting|ElMMo3|MirAncesTar|mirbase|miRDB|MirMAP|miRTar2GO|RepTar|RNAhybrid
RBM33	Q96EV2		hsa-miR-484	0.310004	8	High	BCmicrO|ElMMo3|MBStar|MirAncesTar|miRTar2GO|RepTar|RNAhybrid|TargetRank
GPR107	Q5VW38		hsa-miR-484	0.310003	9	High	BCmicrO|CoMeTa|DIANA|ElMMo3|MirAncesTar|MirMAP|miRTar2GO|RepTar|RNAhybrid
PLAGL2	Q9UPG8		hsa-miR-484	0.309996	8	High	BCmicrO|DIANA|ElMMo3|MirAncesTar|MirMAP|miRTar2GO|MultiMiTar|RepTar
DTX3L	Q8TDB6		hsa-miR-451a	0.309977	11	High	BCmicrO|DIANA|ElMMo3|MBStar|microrna.org|MirAncesTar|miRcode|miRDB|MirMAP|MirSNP|Mirza-G
HGH1	Q9BTY7		hsa-miR-484	0.309734	11	High	BCmicrO|BiTargeting|CoMeTa|DIANA|ElMMo3|MirAncesTar|miRDB|MirMAP|Mirza-G|RepTar|RNAhybrid
GABRA4	P48169		hsa-miR-484	0.309378	10	High	BCmicrO|ElMMo3|MBStar|MirAncesTar|miRDB|MirMAP|RepTar|RNAhybrid|TargetRank|TargetSpy
ADD1	P35611		hsa-miR-484	0.30937	10	High	BCmicrO|DIANA|ElMMo3|MirAncesTar|miRDB|MirMAP|Mirza-G|RepTar|RNAhybrid|TargetRank
SLC25A27	O95847		hsa-miR-484	0.309339	9	High	BCmicrO|DIANA|ElMMo3|MirAncesTar|MirMAP|Mirza-G|RepTar|RNAhybrid|TargetRank
NEK9	Q8TD19		hsa-miR-484	0.309265	10	High	BCmicrO|BiTargeting|CoMeTa|DIANA|ElMMo3|MirAncesTar|MirSNP|miRTar2GO|RepTar|RNAhybrid
SEC14L5	O43304		hsa-miR-484	0.309148	9	High	BCmicrO|BiTargeting|DIANA|ElMMo3|MirAncesTar|MirMAP|RepTar|TargetRank|TargetSpy
SYNJ2BP	P57105		hsa-miR-484	0.309059	9	High	BCmicrO|DIANA|ElMMo3|MBStar|MirAncesTar|MirMAP|miRTar2GO|RepTar|TargetSpy
GRIA3	P42263		hsa-miR-484	0.309028	11	High	BCmicrO|CoMeTa|DIANA|ElMMo3|MirAncesTar|miRDB|MirMAP|Mirza-G|MultiMiTar|RepTar|RNAhybrid
MGA	Q8IWI9		hsa-miR-484	0.308948	10	High	BCmicrO|CoMeTa|DIANA|ElMMo3|MirAncesTar|MirMAP|miRTar2GO|Mirza-G|RepTar|RNAhybrid
GALNT6	Q8NCL4		hsa-miR-484	0.308923	10	High	BCmicrO|DIANA|ElMMo3|MBStar|MirAncesTar|MirMAP|Mirza-G|RepTar|RNAhybrid|TargetRank
NTRK2	Q16620		hsa-miR-484	0.308883	9	High	BCmicrO|DIANA|ElMMo3|MBStar|MirAncesTar|MirMAP|MultiMiTar|RepTar|TargetSpy
CDK12	Q9NYV4		hsa-miR-484	0.308846	12	High	BCmicrO|DIANA|ElMMo3|MirAncesTar|miRDB|MirMAP|MirSNP|Mirza-G|MultiMiTar|RepTar|RNAhybrid|TargetSpy
MTR	Q99707		hsa-miR-484	0.308812	11	High	BCmicrO|DIANA|ElMMo3|MBStar|MirAncesTar|miRDB|MirMAP|Mirza-G|RepTar|RNA22|TargetSpy
GTF3C4	Q9UKN8		hsa-miR-484	0.308769	9	High	BCmicrO|DIANA|ElMMo3|MirAncesTar|miRDB|MirMAP|miRTar2GO|Mirza-G|RepTar
SMYD5	Q6GMV2		hsa-miR-484	0.308753	11	High	BCmicrO|BiTargeting|CoMeTa|DIANA|ElMMo3|MirAncesTar|mirbase|miRDB|MirMAP|RepTar|RNAhybrid
GIPC1	O14908		hsa-miR-484	0.308747	10	High	BCmicrO|CoMeTa|DIANA|ElMMo3|MBStar|MirAncesTar|miRDB|MirMAP|MultiMiTar|RNAhybrid
TSPAN15	O95858		hsa-miR-484	0.308667	12	High	BCmicrO|BiTargeting|DIANA|ElMMo3|MirAncesTar|mirbase|miRDB|MirMAP|MirSNP|Mirza-G|RepTar|RNAhybrid
NPAS3	Q8IXF0		hsa-miR-451a	0.308596	9	High	BCmicrO|Cupid|MBStar|microrna.org|MirAncesTar|miRcode|MirMAP|Mirza-G|RNAhybrid
CEP41	Q9BYV8		hsa-miR-484	0.308527	10	High	BCmicrO|BiTargeting|CoMeTa|ElMMo3|MBStar|MirAncesTar|miRDB|MirMAP|Mirza-G|MultiMiTar
FMNL1	O95466		hsa-miR-484	0.308483	10	High	BCmicrO|CoMeTa|DIANA|ElMMo3|MirAncesTar|mirbase|miRDB|MirMAP|PACCMIT|RNAhybrid
DYRK2	Q92630		hsa-miR-484	0.308427	10	High	BCmicrO|DIANA|ElMMo3|MBStar|MirAncesTar|miRDB|MirMAP|Mirza-G|MultiMiTar|RepTar
GID8	Q9NWU2		hsa-miR-484	0.308224	9	High	BCmicrO|DIANA|ElMMo3|MirAncesTar|miRDB|MirMAP|miRTar2GO|Mirza-G|RepTar
PKN2	Q16513		hsa-miR-484	0.308085	10	High	BCmicrO|BiTargeting|CoMeTa|DIANA|MBStar|MirAncesTar|mirbase|MirMAP|miRTar2GO|RNAhybrid
DDX3Y	O15523		hsa-miR-451a	0.308015	11	High	BCmicrO|CoMeTa|DIANA|ElMMo3|microrna.org|MirAncesTar|miRcode|miRDB|MirMAP|Mirza-G|RNAhybrid
CYB561D1	Q8N8Q1		hsa-miR-451a	0.307973	11	High	BCmicrO|BiTargeting|ElMMo3|MirAncesTar|miRcode|miRDB|MirMAP|Mirza-G|RNA22|RNAhybrid|TargetRank
SLC52A3	Q9NQ40		hsa-miR-484	0.307715	12	High	BCmicrO|BiTargeting|DIANA|ElMMo3|MirAncesTar|mirbase|miRDB|MirMAP|MirTar|Mirza-G|RepTar|RNAhybrid
BTAF1	O14981		hsa-miR-451a	0.307552	7	High	BCmicrO|CoMeTa|MBStar|MirAncesTar|mirbase|miRTar2GO|RNAhybrid
DCLK2	Q8N568		hsa-miR-484	0.307514	12	High	BCmicrO|BiTargeting|DIANA|ElMMo3|MBStar|MirAncesTar|miRDB|MirMAP|MirSNP|PACCMIT|RepTar|RNAhybrid
HIPK2	Q9H2X6		hsa-miR-484	0.307298	11	High	BCmicrO|BiTargeting|DIANA|ElMMo3|MBStar|MirAncesTar|miRDB|MirMAP|MirSNP|miRTar2GO|RNAhybrid
SSR1	P43307		hsa-miR-484	0.30722	12	High	BCmicrO|BiTargeting|DIANA|ElMMo3|MBStar|MirAncesTar|miRDB|MirMAP|MirSNP|miRTar2GO|RNAhybrid|TargetSpy
B3GNT9	Q6UX72		hsa-miR-484	0.307042	11	High	BCmicrO|DIANA|ElMMo3|MBStar|MirAncesTar|miRDB|MirMAP|Mirza-G|RepTar|RNAhybrid|TargetRank
XPR1	Q9UBH6		hsa-miR-484	0.306988	12	High	BCmicrO|BiTargeting|DIANA|ElMMo3|MBStar|MirAncesTar|miRDB|MirMAP|MirSNP|Mirza-G|RepTar|RNA22
PAGR1	Q9BTK6		hsa-miR-484	0.30695	9	High	BCmicrO|ElMMo3|MirAncesTar|mirbase|miRDB|MirMAP|miRTar2GO|Mirza-G|RepTar
ZC3H7B	Q9UGR2		hsa-miR-484	0.306669	10	High	BCmicrO|BiTargeting|CoMeTa|DIANA|ElMMo3|MirAncesTar|miRDB|MirMAP|MultiMiTar|RepTar
TOX2	Q96NM4		hsa-miR-484	0.306654	10	High	BCmicrO|BiTargeting|DIANA|ElMMo3|MirAncesTar|miRDB|MirMAP|RepTar|RNAhybrid|TargetRank
CD96	P40200		hsa-miR-484	0.306608	12	High	BCmicrO|BiTargeting|CoMeTa|DIANA|ElMMo3|MBStar|MirAncesTar|miRDB|MirMAP|RepTar|RNAhybrid|TargetSpy
SERTAD1	Q9UHV2		hsa-miR-484	0.30658	10	High	BCmicrO|BiTargeting|DIANA|ElMMo3|MirAncesTar|miRDB|MirMAP|Mirza-G|RepTar|RNAhybrid
ADAP2	Q9NPF8		hsa-miR-484	0.306515	11	High	BCmicrO|DIANA|ElMMo3|MBStar|MirAncesTar|miRDB|MirMAP|RepTar|RNAhybrid|TargetRank|TargetSpy
KHK	P50053		hsa-miR-484	0.306261	10	High	BCmicrO|DIANA|ElMMo3|MirAncesTar|miRDB|MirMAP|Mirza-G|RepTar|RNAhybrid|TargetRank
RASGRP3	Q8IV61		hsa-miR-451a	0.306149	7	High	BCmicrO|microrna.org|MirAncesTar|miRcode|MirMAP|RNAhybrid|TargetRank
SFXN5	Q8TD22		hsa-miR-484	0.305986	11	High	BCmicrO|BiTargeting|DIANA|ElMMo3|MBStar|MirAncesTar|miRDB|MirMAP|RepTar|RNAhybrid|TargetRank
CNTD2	Q9H8S5		hsa-miR-484	0.305921	9	High	BCmicrO|BiTargeting|CoMeTa|DIANA|MirAncesTar|MirMAP|PACCMIT|RepTar|RNAhybrid
CNOT6L	Q96LI5		hsa-miR-484	0.30589	11	High	BCmicrO|DIANA|ElMMo3|MBStar|MirAncesTar|MirMAP|Mirza-G|MultiMiTar|RepTar|RNAhybrid|TargetSpy
MRPS16	Q9Y3D3		hsa-miR-484	0.305887	11	High	BCmicrO|DIANA|ElMMo3|MBStar|MirAncesTar|MirMAP|Mirza-G|RepTar|RNAhybrid|TargetRank|TargetSpy
CORO6	Q6QEF8		hsa-miR-484	0.305675	14	High	BCmicrO|BiTargeting|DIANA|ElMMo3|MBStar|MirAncesTar|mirbase|miRDB|MirMAP|MirSNP|Mirza-G|RepTar|RNAhybrid|TargetSpy
CTSC	P53634		hsa-miR-484	0.305655	11	High	BCmicrO|DIANA|ElMMo3|MBStar|MirAncesTar|miRDB|MirMAP|Mirza-G|RNAhybrid|TargetRank|TargetSpy
AXIN2	Q9Y2T1		hsa-miR-484	0.305278	10	High	BCmicrO|DIANA|ElMMo3|MBStar|MirAncesTar|MirMAP|Mirza-G|MultiMiTar|RepTar|RNAhybrid
GAS7	O60861		hsa-miR-484	0.305234	9	High	BCmicrO|DIANA|ElMMo3|MBStar|MirAncesTar|MirMAP|RepTar|RNAhybrid|TargetRank
ZMAT4	Q9H898		hsa-miR-484	0.305216	11	High	BCmicrO|CoMeTa|DIANA|ElMMo3|MBStar|MirAncesTar|miRDB|MirMAP|Mirza-G|RNAhybrid|TargetSpy
THEM6	Q8WUY1		hsa-miR-484	0.305211	11	High	BCmicrO|BiTargeting|DIANA|ElMMo3|MirAncesTar|mirbase|miRDB|MirMAP|miRTar2GO|RepTar|RNAhybrid
RRP12	Q5JTH9		hsa-miR-484	0.305148	11	High	BCmicrO|DIANA|ElMMo3|MirAncesTar|mirbase|miRDB|MirMAP|miRTar2GO|Mirza-G|RepTar|RNAhybrid
PAFAH2	Q99487		hsa-miR-484	0.305053	11	High	BCmicrO|DIANA|ElMMo3|MirAncesTar|miRDB|MirMAP|miRTar2GO|RepTar|RNA22|RNAhybrid|TargetSpy
KLF16	Q9BXK1		hsa-miR-484	0.30498	11	High	BCmicrO|BiTargeting|ElMMo3|MBStar|MirAncesTar|mirbase|miRDB|MirMAP|miRTar2GO|RepTar|RNAhybrid
DCAF10	Q5QP82		hsa-miR-484	0.304785	10	High	BCmicrO|BiTargeting|DIANA|ElMMo3|MirAncesTar|miRDB|MirMAP|RepTar|RNAhybrid|TargetRank
SPTLC1	O15269		hsa-miR-484	0.304785	6	High	BCmicrO|CoMeTa|MirAncesTar|MirMAP|miRTar2GO|MultiMiTar
ERN2	Q76MJ5		hsa-miR-484	0.304722	12	High	BCmicrO|BiTargeting|DIANA|ElMMo3|MBStar|MirAncesTar|mirbase|miRDB|MirMAP|PACCMIT|RepTar|RNAhybrid
MYDGF	Q969H8		hsa-miR-484	0.30464	11	High	BCmicrO|DIANA|ElMMo3|MBStar|MirAncesTar|miRDB|MirMAP|miRTar2GO|Mirza-G|RepTar|RNAhybrid
AGPAT4	Q9NRZ5		hsa-miR-484	0.3046	10	High	BCmicrO|BiTargeting|DIANA|ElMMo3|MBStar|MirAncesTar|mirbase|MirMAP|RNAhybrid|TargetRank
MDM4	O15151		hsa-miR-484	0.304599	12	High	BCmicrO|BiTargeting|DIANA|ElMMo3|MirAncesTar|miRDB|MirMAP|MirSNP|miRTar2GO|Mirza-G|RNA22|RNAhybrid
NLGN3	Q9NZ94		hsa-miR-484	0.304545	11	High	BCmicrO|BiTargeting|CoMeTa|ElMMo3|MBStar|MirAncesTar|mirbase|miRDB|MirMAP|RepTar|RNAhybrid
CRTC1	Q6UUV9		hsa-miR-484	0.304419	12	High	BCmicrO|BiTargeting|DIANA|ElMMo3|MBStar|MirAncesTar|miRDB|MirMAP|MirSNP|MultiMiTar|RepTar|RNAhybrid
KIF3A	Q9Y496		hsa-miR-484	0.304233	8	High	BCmicrO|DIANA|MirAncesTar|MirMAP|miRTar2GO|RNAhybrid|TargetRank|TargetSpy
PKM	P14618		hsa-miR-484	0.304039	11	High	BCmicrO|BiTargeting|ElMMo3|MBStar|MirAncesTar|mirbase|miRDB|MirMAP|miRTar2GO|RepTar|RNAhybrid
C19orf44	Q9H6X5		hsa-miR-484	0.303868	11	High	BCmicrO|DIANA|ElMMo3|MirAncesTar|miRDB|MirMAP|MirSNP|Mirza-G|RepTar|RNAhybrid|TargetSpy
MASP1	P48740		hsa-miR-484	0.303757	11	High	BCmicrO|BiTargeting|CoMeTa|ElMMo3|MBStar|MirAncesTar|miRDB|MirMAP|Mirza-G|RNAhybrid|TargetSpy
POLH	Q9Y253		hsa-miR-484	0.303602	12	High	BCmicrO|CoMeTa|DIANA|ElMMo3|MBStar|MirAncesTar|miRDB|MirMAP|MirSNP|Mirza-G|RNAhybrid|TargetSpy
CHAC1	Q9BUX1		hsa-miR-484	0.303496	13	High	BCmicrO|BiTargeting|DIANA|ElMMo3|MBStar|MirAncesTar|mirbase|miRDB|MirMAP|miRTar2GO|Mirza-G|RepTar|RNAhybrid
NT5C2	P49902		hsa-miR-484	0.303241	10	High	BCmicrO|DIANA|ElMMo3|MirAncesTar|MirMAP|miRTar2GO|Mirza-G|MultiMiTar|RNAhybrid|TargetSpy
SFRP1	Q8N474		hsa-miR-484	0.302597	9	High	BCmicrO|DIANA|ElMMo3|MirAncesTar|miRDB|MirMAP|Mirza-G|RepTar|TargetRank
SLC52A2	Q9HAB3		hsa-miR-484	0.302548	9	High	BCmicrO|ElMMo3|MirAncesTar|mirbase|miRDB|MirMAP|miRTar2GO|RepTar|RNAhybrid
BATF	Q16520		hsa-miR-451a	0.302199	11	High	BCmicrO|DIANA|ElMMo3|microrna.org|MirAncesTar|mirbase|miRcode|miRDB|MirMAP|MirSNP|RNAhybrid
OSBPL8	Q9BZF1		hsa-miR-451a	0.302025	8	High	BCmicrO|CoMeTa|ElMMo3|MirAncesTar|miRcode|miRDB|MirMAP|RNAhybrid
PDE4D	Q08499		hsa-miR-484	0.301995	7	High	BCmicrO|BiTargeting|MBStar|MirAncesTar|miRTar2GO|MultiMiTar|RNAhybrid
PDK1	Q15118		hsa-miR-484	0.3019	12	High	BCmicrO|BiTargeting|DIANA|ElMMo3|MBStar|MirAncesTar|miRDB|MirMAP|Mirza-G|RepTar|RNAhybrid|TargetRank
SLC7A2	P52569		hsa-miR-484	0.301706	11	High	BCmicrO|DIANA|ElMMo3|MBStar|MirAncesTar|MirMAP|Mirza-G|RepTar|RNAhybrid|TargetRank|TargetSpy
FAM109B	Q6ICB4		hsa-miR-484	0.301635	9	High	BCmicrO|BiTargeting|DIANA|ElMMo3|MirAncesTar|miRDB|MirMAP|miRTar2GO|RepTar
WDR17	Q8IZU2		hsa-miR-484	0.301455	11	High	BCmicrO|DIANA|ElMMo3|MBStar|MirAncesTar|MirMAP|Mirza-G|RepTar|RNAhybrid|TargetRank|TargetSpy
ARHGEF40	Q8TER5		hsa-miR-484	0.30143	11	High	BCmicrO|BiTargeting|CoMeTa|DIANA|ElMMo3|MBStar|MirAncesTar|miRDB|MirMAP|RepTar|RNAhybrid
WDR82	Q6UXN9		hsa-miR-484	0.301318	8	High	BCmicrO|ElMMo3|MBStar|MirAncesTar|MirMAP|miRTar2GO|MultiMiTar|RepTar
DCAF8	Q5TAQ9		hsa-miR-484	0.301163	8	High	BCmicrO|BiTargeting|CoMeTa|MirAncesTar|miRTar2GO|MultiMiTar|RNA22|RNAhybrid
SNX17	Q15036		hsa-miR-484	0.300998	9	High	BCmicrO|DIANA|ElMMo3|MirAncesTar|MirMAP|miRTar2GO|MultiMiTar|RepTar|RNAhybrid
ST6GALNAC1	Q9NSC7		hsa-miR-484	0.300997	11	High	BCmicrO|DIANA|ElMMo3|MirAncesTar|miRDB|MirMAP|MirTar|Mirza-G|RepTar|RNAhybrid|TargetSpy
SLAIN2	Q9P270		hsa-miR-484	0.300979	10	High	BCmicrO|DIANA|ElMMo3|MBStar|MirAncesTar|MirMAP|Mirza-G|RepTar|RNAhybrid|TargetRank
GRIN1	Q05586		hsa-miR-484	0.300914	10	High	BCmicrO|BiTargeting|CoMeTa|DIANA|ElMMo3|MBStar|MirAncesTar|MirMAP|RepTar|RNAhybrid
PRPF4	O43172		hsa-miR-484	0.300767	11	High	BCmicrO|BiTargeting|DIANA|ElMMo3|MBStar|MirAncesTar|MirMAP|miRTar2GO|RepTar|RNAhybrid|TargetSpy
IP6K1	Q92551		hsa-miR-484	0.30071	9	High	BCmicrO|DIANA|MirAncesTar|MirMAP|miRTar2GO|MultiMiTar|RepTar|RNAhybrid|TargetSpy
CAPZB	P47756		hsa-miR-484	0.300256	11	High	BCmicrO|CoMeTa|DIANA|ElMMo3|MirAncesTar|miRDB|MirMAP|MirSNP|Mirza-G|RNA22|RNAhybrid
SMAD2	Q15796		hsa-miR-484	0.300171	10	High	BCmicrO|DIANA|ElMMo3|MBStar|MirAncesTar|MirMAP|miRTar2GO|RepTar|RNAhybrid|TargetSpy
DGKD	Q16760		hsa-miR-484	0.300137	9	High	BCmicrO|DIANA|MBStar|MirAncesTar|MirMAP|miRTar2GO|MultiMiTar|RepTar|RNAhybrid
BSN	Q9UPA5		hsa-miR-484	0.300132	8	High	BCmicrO|CoMeTa|DIANA|ElMMo3|MirAncesTar|miRDB|MirMAP|TargetSpy
PTTG1IP	P53801		hsa-miR-451a	0.299974	10	High	BCmicrO|DIANA|ElMMo3|microrna.org|MirAncesTar|miRcode|miRDB|MirMAP|MirTar|RNAhybrid
PKNOX2	Q96KN3		hsa-miR-484	0.299959	10	High	BCmicrO|BiTargeting|CoMeTa|DIANA|ElMMo3|MirAncesTar|miRDB|MirMAP|RepTar|RNAhybrid
HSPB8	Q9UJY1		hsa-miR-484	0.299865	11	High	BCmicrO|CoMeTa|DIANA|ElMMo3|MBStar|MirAncesTar|miRDB|MirMAP|MirSNP|Mirza-G|RNAhybrid
QTRT2	Q9H974		hsa-miR-484	0.299861	9	High	BCmicrO|DIANA|ElMMo3|MirAncesTar|miRDB|MirMAP|miRTar2GO|RepTar|RNAhybrid
RAB4B	P61018		hsa-miR-484	0.299781	10	High	BCmicrO|DIANA|ElMMo3|MirAncesTar|MirMAP|miRTar2GO|Mirza-G|MultiMiTar|RepTar|RNAhybrid
UBAP2L	Q14157		hsa-miR-484	0.299739	9	High	BCmicrO|CoMeTa|ElMMo3|MirAncesTar|MirMAP|Mirza-G|MultiMiTar|RNA22|RNAhybrid
BACE1	P56817		hsa-miR-484	0.299722	11	High	BCmicrO|DIANA|ElMMo3|MBStar|MirAncesTar|MirMAP|Mirza-G|MultiMiTar|RepTar|RNAhybrid|TargetSpy
NEDD4L	Q96PU5		hsa-miR-484	0.299681	11	High	BCmicrO|DIANA|ElMMo3|MBStar|MirAncesTar|miRDB|MirMAP|MirTar|miRTar2GO|Mirza-G|RNAhybrid
HECTD3	Q5T447		hsa-miR-484	0.299514	12	High	BCmicrO|DIANA|ElMMo3|MBStar|MirAncesTar|miRDB|MirMAP|miRTar2GO|Mirza-G|RepTar|RNA22|RNAhybrid
PARPBP	Q9NWS1		hsa-miR-484	0.299437	10	High	BCmicrO|CoMeTa|DIANA|ElMMo3|MirAncesTar|miRDB|MirMAP|Mirza-G|MultiMiTar|RNAhybrid
JRK	O75564		hsa-miR-484	0.29934	9	High	BCmicrO|BiTargeting|ElMMo3|MirAncesTar|miRDB|MirSNP|RepTar|RNAhybrid|TargetRank
BTN3A2	P78410		hsa-miR-484	0.299175	11	High	BCmicrO|BiTargeting|DIANA|ElMMo3|MBStar|MirAncesTar|MirMAP|miRTar2GO|Mirza-G|RepTar|RNAhybrid
FBXW2	Q9UKT8		hsa-miR-484	0.29914	8	High	BCmicrO|CoMeTa|DIANA|ElMMo3|MirAncesTar|mirbase|miRDB|RepTar
USP2	O75604		hsa-miR-484	0.299116	10	High	BCmicrO|CoMeTa|DIANA|ElMMo3|MirAncesTar|miRDB|MirMAP|Mirza-G|RepTar|RNAhybrid
ZNF33A	Q06730		hsa-miR-484	0.299106	11	High	BCmicrO|DIANA|ElMMo3|MirAncesTar|miRDB|MirMAP|MirSNP|miRTar2GO|Mirza-G|RNAhybrid|TargetSpy
PTPRJ	Q12913		hsa-miR-484	0.299071	11	High	BCmicrO|DIANA|ElMMo3|MBStar|MirAncesTar|MirMAP|miRTar2GO|Mirza-G|RepTar|RNAhybrid|TargetSpy
PAG1	Q9NWQ8		hsa-miR-484	0.299011	9	High	BCmicrO|DIANA|ElMMo3|MBStar|MirAncesTar|MirMAP|RepTar|TargetRank|TargetSpy
GATAD1	Q8WUU5		hsa-miR-484	0.298964	8	High	BCmicrO|DIANA|MBStar|MirAncesTar|MirMAP|miRTar2GO|RepTar|TargetRank
DNAJA2	O60884		hsa-miR-484	0.298956	9	High	BCmicrO|DIANA|ElMMo3|MirAncesTar|MirMAP|miRTar2GO|MultiMiTar|RepTar|RNAhybrid
TIGAR	Q9NQ88		hsa-miR-484	0.298855	8	High	BCmicrO|ElMMo3|MBStar|MirAncesTar|miRDB|RepTar|TargetRank|TargetSpy
CRELD2	Q6UXH1		hsa-miR-451a	0.298537	12	High	BCmicrO|DIANA|ElMMo3|microrna.org|MirAncesTar|mirbase|miRcode|miRDB|MirMAP|MirSNP|Mirza-G|RNAhybrid
POLR1A	O95602		hsa-miR-484	0.29836	10	High	BCmicrO|DIANA|ElMMo3|MirAncesTar|mirbase|miRDB|MirMAP|miRTar2GO|RepTar|RNAhybrid
SCARB1	Q8WTV0		hsa-miR-484	0.298312	11	High	BCmicrO|BiTargeting|DIANA|ElMMo3|MirAncesTar|miRDB|MirMAP|MirSNP|miRTar2GO|RepTar|RNAhybrid
DNAJC16	Q9Y2G8		hsa-miR-484	0.298188	11	High	BCmicrO|BiTargeting|DIANA|ElMMo3|MBStar|MirAncesTar|miRDB|MirMAP|MultiMiTar|RNA22|RNAhybrid
FAM168B	A1KXE4		hsa-miR-451a	0.297839	12	High	BCmicrO|DIANA|ElMMo3|MBStar|microrna.org|MirAncesTar|miRcode|miRDB|MirMAP|MirSNP|Mirza-G|RNAhybrid
FBXL18	Q96ME1		hsa-miR-484	0.29781	12	High	BCmicrO|BiTargeting|DIANA|ElMMo3|MBStar|MirAncesTar|miRDB|MirMAP|MirSNP|Mirza-G|RepTar|RNAhybrid
DUXA	A6NLW8		hsa-miR-484	0.297703	9	High	BCmicrO|ElMMo3|MirAncesTar|miRDB|MirMAP|RepTar|RNAhybrid|TargetRank|TargetSpy
DRG2	P55039		hsa-miR-451a	0.297691	10	High	BCmicrO|ElMMo3|MBStar|MAMI|microrna.org|MirAncesTar|mirbase|miRDB|MirSNP|RNAhybrid
TPD52	P55327		hsa-miR-484	0.297621	10	High	BCmicrO|DIANA|ElMMo3|MBStar|MirAncesTar|miRDB|MirMAP|miRTar2GO|RepTar|RNAhybrid
C17orf51	A8MQB3		hsa-miR-484	0.297587	11	High	BCmicrO|BiTargeting|DIANA|ElMMo3|MBStar|MirAncesTar|miRDB|MirMAP|miRTar2GO|Mirza-G|RNAhybrid
KRIT1	O00522		hsa-miR-484	0.297504	10	High	BCmicrO|DIANA|ElMMo3|MBStar|MirAncesTar|MirMAP|miRTar2GO|Mirza-G|RepTar|RNAhybrid
MXD1	Q05195		hsa-miR-484	0.297422	9	High	BCmicrO|DIANA|ElMMo3|MirAncesTar|MirMAP|Mirza-G|RepTar|RNAhybrid|TargetRank
DLL4	Q9NR61		hsa-miR-484	0.29734	9	High	BCmicrO|DIANA|ElMMo3|MirAncesTar|miRDB|MirMAP|MultiMiTar|PACCMIT|RepTar
PTPA	Q15257		hsa-miR-484	0.297095	11	High	BCmicrO|BiTargeting|DIANA|ElMMo3|MirAncesTar|miRDB|MirMAP|miRTar2GO|Mirza-G|RepTar|RNAhybrid
IRF5	Q13568		hsa-miR-484	0.297071	11	High	BCmicrO|BiTargeting|CoMeTa|DIANA|ElMMo3|MirAncesTar|miRDB|MirMAP|RepTar|RNAhybrid|TargetSpy
AP1G1	O43747		hsa-miR-451a	0.296974	8	High	BCmicrO|Cupid|DIANA|MirAncesTar|miRcode|MirMAP|Mirza-G|RNAhybrid
KCNIP2	Q9NS61		hsa-miR-484	0.296972	11	High	BCmicrO|BiTargeting|CoMeTa|DIANA|ElMMo3|MirAncesTar|miRDB|MirMAP|Mirza-G|RepTar|RNAhybrid
RPS23	P62266		hsa-miR-484	0.296885	10	High	BCmicrO|BiTargeting|DIANA|ElMMo3|MirAncesTar|miRDB|MirMAP|RepTar|RNAhybrid|TargetRank
CDK6	Q00534		hsa-miR-484	0.296816	7	High	BCmicrO|DIANA|MBStar|MirAncesTar|MirMAP|miRTar2GO|MultiMiTar
PRRX2	Q99811		hsa-miR-484	0.296682	11	High	BCmicrO|BiTargeting|DIANA|ElMMo3|MirAncesTar|mirbase|miRDB|MirMAP|Mirza-G|RNAhybrid|TargetRank
PHLDB2	Q86SQ0		hsa-miR-484	0.296504	10	High	BCmicrO|DIANA|ElMMo3|MBStar|MirAncesTar|MirMAP|miRTar2GO|Mirza-G|PACCMIT|RNAhybrid
TP53INP2	Q8IXH6		hsa-miR-484	0.296404	9	High	BCmicrO|BiTargeting|ElMMo3|MBStar|MirAncesTar|miRDB|MirMAP|MultiMiTar|RepTar
PRR34	Q9NV39		hsa-miR-484	0.29619	10	High	BCmicrO|DIANA|ElMMo3|MBStar|MirAncesTar|miRDB|MirMAP|Mirza-G|RepTar|TargetSpy
TNFRSF1A	P19438		hsa-miR-484	0.296187	11	High	BCmicrO|BiTargeting|DIANA|ElMMo3|MirAncesTar|miRDB|MirMAP|Mirza-G|RepTar|RNAhybrid|TargetRank
IL22RA1	Q8N6P7		hsa-miR-484	0.296175	12	High	BCmicrO|BiTargeting|DIANA|ElMMo3|MirAncesTar|mirbase|miRDB|MirMAP|MirTar|RepTar|RNA22|RNAhybrid
ZNF445	P59923		hsa-miR-484	0.29596	10	High	BCmicrO|DIANA|ElMMo3|MBStar|MirAncesTar|MirMAP|RepTar|RNAhybrid|TargetRank|TargetSpy
TLDC1	Q6P9B6		hsa-miR-484	0.295928	11	High	BCmicrO|BiTargeting|ElMMo3|MBStar|MirAncesTar|miRDB|MirMAP|MirSNP|miRTar2GO|RepTar|RNAhybrid
ZCCHC14	Q8WYQ9		hsa-miR-484	0.295909	7	High	BCmicrO|ElMMo3|MirAncesTar|miRDB|MirMAP|miRTar2GO|MultiMiTar
UVRAG	Q9P2Y5		hsa-miR-484	0.295753	10	High	BCmicrO|DIANA|ElMMo3|MBStar|MirAncesTar|miRDB|MirMAP|RepTar|RNAhybrid|TargetRank
TNRC6C	Q9HCJ0		hsa-miR-451a	0.295747	11	High	BCmicrO|DIANA|ElMMo3|microrna.org|MirAncesTar|miRcode|miRDB|MirMAP|miRTar2GO|Mirza-G|RNAhybrid
PRKCA	P17252		hsa-miR-484	0.295443	10	High	BCmicrO|DIANA|ElMMo3|MBStar|MirAncesTar|miRDB|MirMAP|miRTar2GO|RNAhybrid|TargetSpy
PSD3	Q9NYI0		hsa-miR-484	0.29534	9	High	BCmicrO|BiTargeting|DIANA|MBStar|MirAncesTar|MirMAP|miRTar2GO|RNAhybrid|TargetRank
DNAJC5G	Q8N7S2		hsa-miR-484	0.295153	9	High	BCmicrO|DIANA|ElMMo3|MirAncesTar|MirMAP|Mirza-G|RepTar|RNAhybrid|TargetRank
PRR5L	Q6MZQ0		hsa-miR-484	0.295133	9	High	BCmicrO|DIANA|ElMMo3|MirAncesTar|MirMAP|miRTar2GO|Mirza-G|RepTar|RNAhybrid
LAIR1	Q6GTX8		hsa-miR-484	0.295086	11	High	BCmicrO|BiTargeting|DIANA|ElMMo3|MirAncesTar|miRDB|MirMAP|Mirza-G|RepTar|RNAhybrid|TargetSpy
ZBTB4	Q9P1Z0		hsa-miR-484	0.295017	9	High	BCmicrO|DIANA|ElMMo3|MirAncesTar|MirMAP|miRTar2GO|Mirza-G|MultiMiTar|RepTar
PRRC2B	Q5JSZ5		hsa-miR-484	0.294832	10	High	BCmicrO|BiTargeting|DIANA|ElMMo3|MirAncesTar|miRDB|MirMAP|miRTar2GO|Mirza-G|PACCMIT
PPP1R18	Q6NYC8		hsa-miR-484	0.29471	12	High	BCmicrO|DIANA|ElMMo3|MBStar|MirAncesTar|miRDB|MirMAP|MirSNP|Mirza-G|PACCMIT|RepTar|RNAhybrid
ATP1B2	P14415		hsa-miR-484	0.294675	9	High	BCmicrO|DIANA|ElMMo3|MirAncesTar|MirMAP|Mirza-G|RepTar|RNAhybrid|TargetRank
ARHGEF7	Q14155		hsa-miR-484	0.294658	11	High	BCmicrO|BiTargeting|DIANA|ElMMo3|MBStar|MirAncesTar|MirMAP|MultiMiTar|RepTar|RNAhybrid|TargetSpy
PLEKHA6	Q9Y2H5		hsa-miR-484	0.294623	11	High	BCmicrO|BiTargeting|DIANA|ElMMo3|MirAncesTar|MirMAP|MirSNP|RepTar|RNA22|RNAhybrid|TargetRank
DRD2	P14416		hsa-miR-484	0.294471	11	High	BCmicrO|BiTargeting|DIANA|ElMMo3|MirAncesTar|miRDB|MirMAP|Mirza-G|RepTar|RNAhybrid|TargetRank
UXT	Q9UBK9		hsa-miR-484	0.294433	7	High	BCmicrO|CoMeTa|DIANA|ElMMo3|MirAncesTar|MirMAP|RepTar
ANGEL2	Q5VTE6		hsa-miR-484	0.294428	10	High	BCmicrO|CoMeTa|DIANA|ElMMo3|MirAncesTar|miRDB|MirMAP|Mirza-G|RNA22|TargetSpy
RASGRP3	Q8IV61		hsa-miR-484	0.294391	13	High	BCmicrO|BiTargeting|DIANA|ElMMo3|MBStar|MirAncesTar|mirbase|miRDB|MirMAP|MirSNP|Mirza-G|RepTar|RNAhybrid
CASP6	P55212		hsa-miR-484	0.294381	11	High	BCmicrO|DIANA|ElMMo3|MBStar|MirAncesTar|MirMAP|miRTar2GO|Mirza-G|RepTar|RNAhybrid|TargetSpy
AQP4	P55087		hsa-miR-451a	0.294319	11	High	BCmicrO|DIANA|ElMMo3|MBStar|MirAncesTar|mirbase|miRcode|miRDB|MirMAP|RNAhybrid|TargetRank
UCP3	P55916		hsa-miR-484	0.294262	11	High	BCmicrO|DIANA|ElMMo3|MirAncesTar|miRDB|MirMAP|MirSNP|MirTar|Mirza-G|RepTar|RNAhybrid
HNRNPUL2	Q1KMD3		hsa-miR-484	0.294214	8	High	BCmicrO|DIANA|MirAncesTar|mirbase|miRDB|MirMAP|miRTar2GO|Mirza-G
SCARA3	Q6AZY7		hsa-miR-484	0.294083	10	High	BCmicrO|DIANA|ElMMo3|MirAncesTar|mirbase|miRDB|MirMAP|miRTar2GO|RepTar|RNAhybrid
FAM129B	Q96TA1		hsa-miR-484	0.293945	12	High	BCmicrO|BiTargeting|DIANA|ElMMo3|MBStar|MirAncesTar|miRDB|MirMAP|miRTar2GO|Mirza-G|RepTar|RNAhybrid
TRDMT1	O14717		hsa-miR-484	0.293941	10	High	BCmicrO|BiTargeting|DIANA|ElMMo3|MBStar|MirAncesTar|miRDB|RepTar|RNAhybrid|TargetRank
GCSAM	Q8N6F7		hsa-miR-484	0.293683	11	High	BCmicrO|DIANA|ElMMo3|MBStar|MirAncesTar|miRDB|MirMAP|Mirza-G|RepTar|RNAhybrid|TargetSpy
CYP1A2	P05177		hsa-miR-484	0.293428	8	High	BCmicrO|DIANA|ElMMo3|MirAncesTar|miRDB|MirMAP|RepTar|TargetRank
RAD51B	O15315		hsa-miR-484	0.293312	9	High	BCmicrO|DIANA|ElMMo3|MirAncesTar|MirMAP|Mirza-G|RNAhybrid|TargetRank|TargetSpy
CECR6	Q9BXQ6		hsa-miR-484	0.293221	11	High	BCmicrO|BiTargeting|DIANA|ElMMo3|MirAncesTar|miRDB|MirMAP|MirSNP|Mirza-G|RepTar|TargetSpy
GPRIN3	Q6ZVF9		hsa-miR-484	0.293218	10	High	BCmicrO|DIANA|ElMMo3|MBStar|MirAncesTar|miRDB|MirMAP|Mirza-G|RepTar|TargetRank
AP4S1	Q9Y587		hsa-miR-484	0.293179	11	High	BCmicrO|BiTargeting|DIANA|ElMMo3|MBStar|MirAncesTar|MirMAP|MirSNP|Mirza-G|RNAhybrid|TargetSpy
MAP3K20	Q9NYL2		hsa-miR-484	0.29308	8	High	BCmicrO|ElMMo3|MBStar|MirAncesTar|Mirza-G|RepTar|TargetRank|TargetSpy
MYO3A	Q8NEV4		hsa-miR-484	0.293022	9	High	BCmicrO|CoMeTa|DIANA|ElMMo3|MirAncesTar|mirbase|miRDB|MirMAP|RNAhybrid
LCLAT1	Q6UWP7		hsa-miR-484	0.292917	9	High	BCmicrO|DIANA|ElMMo3|MBStar|MirAncesTar|miRDB|MirMAP|miRTar2GO|Mirza-G
WTAP	Q15007		hsa-miR-451a	0.292858	7	High	BCmicrO|CoMeTa|MBStar|MAMI|MirAncesTar|mirbase|RNAhybrid
FLYWCH1	Q4VC44		hsa-miR-484	0.292684	9	High	BCmicrO|DIANA|ElMMo3|MirAncesTar|miRDB|MirMAP|RepTar|RNAhybrid|TargetRank
NSDHL	Q15738		hsa-miR-484	0.292554	10	High	BCmicrO|DIANA|ElMMo3|MirAncesTar|miRDB|MirMAP|miRTar2GO|Mirza-G|RepTar|RNAhybrid
CHMP6	Q96FZ7		hsa-miR-484	0.29225	10	High	BCmicrO|BiTargeting|DIANA|ElMMo3|MirAncesTar|miRDB|MirMAP|miRTar2GO|RepTar|RNAhybrid
PHTF2	Q8N3S3		hsa-miR-451a	0.292222	6	High	BCmicrO|CoMeTa|MBStar|MAMI|MirAncesTar|RNAhybrid
CRIP2	P52943		hsa-miR-451a	0.292092	10	High	BCmicrO|DIANA|ElMMo3|microrna.org|MirAncesTar|mirbase|miRcode|miRDB|MirMAP|RNAhybrid
SDR42E1	Q8WUS8		hsa-miR-484	0.292073	10	High	BCmicrO|DIANA|ElMMo3|MBStar|MirAncesTar|miRDB|MirMAP|Mirza-G|TargetRank|TargetSpy
LYRM7	Q5U5X0		hsa-miR-484	0.292048	9	High	BCmicrO|DIANA|ElMMo3|MirAncesTar|MirMAP|RepTar|RNAhybrid|TargetRank|TargetSpy
SLC30A4	O14863		hsa-miR-484	0.291999	9	High	BCmicrO|DIANA|ElMMo3|MirAncesTar|MirMAP|Mirza-G|RepTar|TargetRank|TargetSpy
TNS3	Q68CZ2		hsa-miR-484	0.291867	11	High	BCmicrO|BiTargeting|DIANA|ElMMo3|MirAncesTar|miRDB|MirMAP|miRTar2GO|Mirza-G|RNAhybrid|TargetSpy
KIAA1147	A4D1U4		hsa-miR-484	0.291724	11	High	BCmicrO|DIANA|ElMMo3|MBStar|MirAncesTar|miRDB|MirMAP|miRTar2GO|RepTar|RNAhybrid|TargetSpy
COL9A2	Q14055		hsa-miR-484	0.291431	9	High	BCmicrO|BiTargeting|CoMeTa|ElMMo3|MirAncesTar|mirbase|MirMAP|RepTar|RNA22
RGS11	O94810		hsa-miR-484	0.291412	12	High	BCmicrO|BiTargeting|DIANA|ElMMo3|MirAncesTar|mirbase|miRDB|MirMAP|MirSNP|Mirza-G|RepTar|RNAhybrid
SYT7	O43581		hsa-miR-484	0.291384	10	High	BCmicrO|CoMeTa|ElMMo3|MBStar|MirAncesTar|miRDB|MirMAP|MirTar|RepTar|RNAhybrid
STC1	P52823		hsa-miR-451a	0.291302	10	High	BCmicrO|CoMeTa|ElMMo3|microrna.org|MirAncesTar|miRcode|miRDB|MirMAP|Mirza-G|RNAhybrid
DUSP9	Q99956		hsa-miR-484	0.291228	10	High	BCmicrO|BiTargeting|DIANA|ElMMo3|MirAncesTar|miRDB|MirMAP|Mirza-G|RNAhybrid|TargetRank
TRPM2	O94759		hsa-miR-484	0.291197	12	High	BCmicrO|BiTargeting|DIANA|ElMMo3|MBStar|MirAncesTar|mirbase|miRDB|MirMAP|MirSNP|RepTar|RNAhybrid
SEC16B	Q96JE7		hsa-miR-451a	0.291186	7	High	BCmicrO|ElMMo3|microrna.org|MirAncesTar|mirbase|miRcode|RNAhybrid
PMP22	Q01453		hsa-miR-451a	0.291173	8	High	BCmicrO|CoMeTa|MBStar|MAMI|MirAncesTar|mirbase|MirMAP|RNAhybrid
SPTB	P11277		hsa-miR-451a	0.290763	11	High	BCmicrO|DIANA|ElMMo3|MBStar|MirAncesTar|mirbase|miRcode|miRDB|MirMAP|PACCMIT|RNAhybrid
ZFHX3	Q15911		hsa-miR-451a	0.290539	5	High	BCmicrO|DIANA|MirAncesTar|miRcode|miRTar2GO
IRAK4	Q9NWZ3		hsa-miR-484	0.290526	13	High	BCmicrO|BiTargeting|DIANA|ElMMo3|MBStar|MirAncesTar|miRDB|MirMAP|MirSNP|MirTar|RepTar|RNAhybrid|TargetSpy
CDCA5	Q96FF9		hsa-miR-484	0.290522	9	High	BCmicrO|DIANA|ElMMo3|MirAncesTar|MirMAP|miRTar2GO|RepTar|RNAhybrid|TargetSpy
BRWD1	Q9NSI6		hsa-miR-484	0.290442	10	High	BCmicrO|DIANA|ElMMo3|MBStar|MirAncesTar|miRDB|MirMAP|miRTar2GO|RepTar|RNAhybrid
FAM98A	Q8NCA5		hsa-miR-484	0.290222	9	High	BCmicrO|DIANA|MBStar|MirAncesTar|MirMAP|miRTar2GO|MultiMiTar|RNAhybrid|TargetSpy
ASB13	Q8WXK3		hsa-miR-484	0.290212	10	High	BCmicrO|BiTargeting|DIANA|ElMMo3|MirAncesTar|miRDB|MirMAP|RepTar|RNAhybrid|TargetRank
RHEB	Q15382		hsa-miR-484	0.290092	9	High	BCmicrO|ElMMo3|MBStar|MirAncesTar|miRDB|MirMAP|miRTar2GO|MultiMiTar|RNAhybrid
SUCO	Q9UBS9		hsa-miR-484	0.290003	8	High	BCmicrO|CoMeTa|DIANA|MBStar|MirAncesTar|miRTar2GO|MultiMiTar|RNAhybrid
PANK1	Q8TE04		hsa-miR-484	0.289964	9	High	BCmicrO|DIANA|MBStar|MirAncesTar|miRDB|MirMAP|miRTar2GO|MultiMiTar|RNAhybrid
ANAPC16	Q96DE5		hsa-miR-484	0.289901	7	High	BCmicrO|ElMMo3|MirAncesTar|miRDB|RepTar|TargetRank|TargetSpy
EPN1	Q9Y6I3		hsa-miR-484	0.289456	8	High	BCmicrO|BiTargeting|CoMeTa|MBStar|MirAncesTar|mirbase|miRTar2GO|RNAhybrid
FAM89B	Q8N5H3		hsa-miR-484	0.289424	10	High	BCmicrO|DIANA|ElMMo3|MirAncesTar|miRDB|MirMAP|MirSNP|miRTar2GO|RepTar|RNAhybrid
CLN8	Q9UBY8		hsa-miR-484	0.289416	11	High	BCmicrO|BiTargeting|DIANA|ElMMo3|MirAncesTar|miRDB|MirMAP|Mirza-G|RepTar|RNAhybrid|TargetSpy
FLNA	P21333		hsa-miR-484	0.289407	8	High	BCmicrO|BiTargeting|DIANA|MirAncesTar|MirMAP|miRTar2GO|PACCMIT|RNAhybrid
TPRX1	Q8N7U7		hsa-miR-484	0.289315	10	High	BCmicrO|DIANA|ElMMo3|MirAncesTar|mirbase|miRDB|MirMAP|Mirza-G|RepTar|RNAhybrid
THSD4	Q6ZMP0		hsa-miR-484	0.289314	8	High	BCmicrO|DIANA|MBStar|MirAncesTar|MirMAP|miRTar2GO|RNAhybrid|TargetRank
ATAT1	Q5SQI0		hsa-miR-484	0.28931	10	High	BCmicrO|CoMeTa|DIANA|ElMMo3|MBStar|MirAncesTar|MirMAP|Mirza-G|RepTar|RNAhybrid
MX2	P20592		hsa-miR-484	0.289236	9	High	BCmicrO|CoMeTa|DIANA|ElMMo3|MirAncesTar|miRDB|MirMAP|Mirza-G|RepTar
B3GAT1	Q9P2W7		hsa-miR-484	0.289203	10	High	BCmicrO|BiTargeting|DIANA|ElMMo3|MirAncesTar|miRDB|MirMAP|RepTar|RNAhybrid|TargetRank
KIF3B	O15066		hsa-miR-484	0.289186	8	High	BCmicrO|DIANA|ElMMo3|MirAncesTar|MirMAP|MultiMiTar|TargetRank|TargetSpy
TMEM33	P57088		hsa-miR-451a	0.289099	7	High	BCmicrO|CoMeTa|MBStar|MAMI|MirAncesTar|mirbase|RNAhybrid
SLFN13	Q68D06		hsa-miR-484	0.288752	9	High	BCmicrO|DIANA|ElMMo3|MirAncesTar|MirMAP|RepTar|RNAhybrid|TargetRank|TargetSpy
SUSD6	Q92537		hsa-miR-484	0.288612	8	High	BCmicrO|BiTargeting|ElMMo3|MirAncesTar|miRDB|MirMAP|miRTar2GO|RepTar
UPF3A	Q9H1J1		hsa-miR-484	0.288611	11	High	BCmicrO|DIANA|ElMMo3|MBStar|MirAncesTar|miRDB|MirMAP|MirSNP|Mirza-G|RNAhybrid|TargetSpy
SLC35E2B	P0CK96		hsa-miR-484	0.288586	11	High	BCmicrO|BiTargeting|DIANA|ElMMo3|MBStar|MirAncesTar|miRDB|MirMAP|miRTar2GO|RNA22|TargetSpy
RAP2B	P61225		hsa-miR-484	0.288583	8	High	BCmicrO|BiTargeting|MBStar|MirAncesTar|MirMAP|miRTar2GO|MultiMiTar|RepTar
SLC31A1	O15431		hsa-miR-484	0.288529	8	High	BCmicrO|CoMeTa|DIANA|MBStar|MirAncesTar|MirMAP|miRTar2GO|RepTar
ZNF507	Q8TCN5		hsa-miR-484	0.288461	11	High	BCmicrO|BiTargeting|DIANA|ElMMo3|MBStar|MirAncesTar|miRDB|MirMAP|miRTar2GO|RepTar|RNAhybrid
KANK2	Q63ZY3		hsa-miR-484	0.288394	10	High	BCmicrO|BiTargeting|DIANA|ElMMo3|MirAncesTar|miRDB|MirMAP|miRTar2GO|RepTar|RNAhybrid
MOBP	Q13875		hsa-miR-451a	0.288267	6	High	BCmicrO|CoMeTa|microrna.org|miRcode|MirMAP|RNAhybrid
SLC7A1	P30825		hsa-miR-484	0.288245	9	High	BCmicrO|BiTargeting|DIANA|ElMMo3|MirAncesTar|MirMAP|miRTar2GO|RepTar|TargetSpy
PDPK1	O15530		hsa-miR-484	0.28821	11	High	BCmicrO|BiTargeting|DIANA|ElMMo3|MBStar|MirAncesTar|miRDB|MirMAP|miRTar2GO|RepTar|RNAhybrid
C6orf120	Q7Z4R8		hsa-miR-484	0.288202	9	High	BCmicrO|DIANA|ElMMo3|MirAncesTar|miRDB|MirMAP|miRTar2GO|Mirza-G|RepTar
CMBL	Q96DG6		hsa-miR-484	0.287791	10	High	BCmicrO|DIANA|ElMMo3|MirAncesTar|MirMAP|Mirza-G|RepTar|RNAhybrid|TargetRank|TargetSpy
COX19	Q49B96		hsa-miR-484	0.28778	9	High	BCmicrO|DIANA|ElMMo3|MirAncesTar|MirMAP|miRTar2GO|RNAhybrid|TargetRank|TargetSpy
HHIPL2	Q6UWX4		hsa-miR-484	0.287762	12	High	BCmicrO|DIANA|ElMMo3|MBStar|MirAncesTar|mirbase|miRDB|MirMAP|Mirza-G|RepTar|RNA22|RNAhybrid
ST3GAL4	Q11206		hsa-miR-484	0.287559	10	High	BCmicrO|BiTargeting|CoMeTa|DIANA|MBStar|MirAncesTar|mirbase|MirMAP|RepTar|RNAhybrid
ADM2	Q7Z4H4		hsa-miR-484	0.287553	11	High	BCmicrO|BiTargeting|DIANA|ElMMo3|MirAncesTar|miRDB|MirMAP|Mirza-G|RepTar|RNAhybrid|TargetRank
INSR	P06213		hsa-miR-484	0.287252	10	High	BCmicrO|BiTargeting|DIANA|ElMMo3|MBStar|MirAncesTar|miRDB|MirMAP|miRTar2GO|RepTar
SLC39A3	Q9BRY0		hsa-miR-484	0.287152	12	High	BCmicrO|BiTargeting|DIANA|ElMMo3|MBStar|MirAncesTar|miRDB|MirMAP|MirSNP|Mirza-G|RepTar|RNAhybrid
THAP6	Q8TBB0		hsa-miR-484	0.287096	10	High	BCmicrO|DIANA|ElMMo3|MBStar|MirAncesTar|MirMAP|RepTar|RNAhybrid|TargetRank|TargetSpy
AURKA	O14965		hsa-miR-484	0.287014	9	High	BCmicrO|DIANA|ElMMo3|MirAncesTar|miRDB|MirMAP|miRTar2GO|RepTar|RNAhybrid
GPR26	Q8NDV2		hsa-miR-484	0.286825	9	High	BCmicrO|BiTargeting|DIANA|ElMMo3|MirAncesTar|miRDB|MirMAP|Mirza-G|RepTar
OPA1	O60313		hsa-miR-484	0.28678	9	High	BCmicrO|DIANA|MBStar|MirAncesTar|MirMAP|miRTar2GO|MultiMiTar|RepTar|RNAhybrid
XPO7	Q9UIA9		hsa-miR-484	0.286768	9	High	BCmicrO|BiTargeting|CoMeTa|DIANA|MirAncesTar|mirbase|MirMAP|MultiMiTar|RNAhybrid
CLIC5	Q9NZA1		hsa-miR-484	0.286552	10	High	BCmicrO|DIANA|ElMMo3|MBStar|MirAncesTar|MirMAP|Mirza-G|RepTar|RNAhybrid|TargetRank
CPM	P14384		hsa-miR-484	0.286483	10	High	BCmicrO|DIANA|ElMMo3|MBStar|MirAncesTar|MirMAP|miRTar2GO|RepTar|RNAhybrid|TargetSpy
CLRN1	P58418		hsa-miR-484	0.286471	11	High	BCmicrO|BiTargeting|DIANA|ElMMo3|MirAncesTar|miRDB|MirMAP|PACCMIT|RepTar|RNAhybrid|TargetSpy
MAF	O75444		hsa-miR-484	0.28637	7	High	BCmicrO|CoMeTa|DIANA|MirAncesTar|MirMAP|MultiMiTar|RNAhybrid
TBC1D4	O60343		hsa-miR-484	0.286333	10	High	BCmicrO|BiTargeting|DIANA|ElMMo3|MBStar|MirAncesTar|miRDB|MirMAP|miRTar2GO|Mirza-G
ATP2B2	Q01814		hsa-miR-484	0.286041	9	High	BCmicrO|BiTargeting|DIANA|ElMMo3|MBStar|MirAncesTar|miRDB|MirMAP|RepTar
PRPS1	P60891		hsa-miR-484	0.28584	10	High	BCmicrO|DIANA|ElMMo3|MBStar|MirAncesTar|MirMAP|Mirza-G|MultiMiTar|RepTar|RNAhybrid
CAMK2G	Q13555		hsa-miR-484	0.285792	9	High	BCmicrO|DIANA|MBStar|MirAncesTar|MirMAP|miRTar2GO|MultiMiTar|RepTar|RNAhybrid
MPRIP	Q6WCQ1		hsa-miR-484	0.285791	11	High	BCmicrO|BiTargeting|DIANA|MBStar|MirAncesTar|miRDB|MirMAP|MirTar|Mirza-G|MultiMiTar|RNAhybrid
ZNF707	Q96C28		hsa-miR-484	0.285785	9	High	BCmicrO|DIANA|ElMMo3|MBStar|MirAncesTar|MirMAP|miRTar2GO|RepTar|RNAhybrid
PLEKHB2	Q96CS7		hsa-miR-484	0.285755	10	High	BCmicrO|DIANA|ElMMo3|MBStar|MirAncesTar|MirMAP|miRTar2GO|Mirza-G|RepTar|RNAhybrid
TRMT2B	Q96GJ1		hsa-miR-484	0.285753	9	High	BCmicrO|DIANA|ElMMo3|MirAncesTar|MirMAP|miRTar2GO|Mirza-G|RNAhybrid|TargetSpy
TOM1L2	Q6ZVM7		hsa-miR-484	0.285643	10	High	BCmicrO|DIANA|ElMMo3|MBStar|MirAncesTar|miRDB|MirMAP|miRTar2GO|RepTar|RNAhybrid
C2orf68	Q2NKX9		hsa-miR-484	0.285614	9	High	BCmicrO|BiTargeting|DIANA|ElMMo3|MirAncesTar|MirMAP|miRTar2GO|Mirza-G|RNAhybrid
ATP8B2	P98198		hsa-miR-484	0.285556	9	High	BCmicrO|DIANA|MirAncesTar|mirbase|MirMAP|miRTar2GO|MultiMiTar|RNA22|RNAhybrid
VAMP2	P63027		hsa-miR-484	0.285501	11	High	BCmicrO|BiTargeting|CoMeTa|DIANA|ElMMo3|MirAncesTar|miRDB|MirMAP|Mirza-G|RepTar|RNAhybrid
CENPH	Q9H3R5		hsa-miR-484	0.285491	10	High	BCmicrO|ElMMo3|MirAncesTar|miRDB|MirMAP|miRTar2GO|Mirza-G|RepTar|RNAhybrid|TargetSpy
GOSR1	O95249		hsa-miR-484	0.285471	9	High	BCmicrO|DIANA|ElMMo3|MirAncesTar|MirMAP|miRTar2GO|Mirza-G|RepTar|RNAhybrid
FNDC3A	Q9Y2H6		hsa-miR-484	0.285425	7	High	BCmicrO|CoMeTa|Cupid|MBStar|MirAncesTar|MultiMiTar|RNAhybrid
VSX2	P58304		hsa-miR-484	0.285403	9	High	BCmicrO|DIANA|ElMMo3|MirAncesTar|miRDB|MirMAP|MirSNP|RepTar|TargetRank
RSL1D1	O76021		hsa-miR-484	0.28539	9	High	BCmicrO|DIANA|ElMMo3|MirAncesTar|MirMAP|RepTar|RNAhybrid|TargetRank|TargetSpy
MTSS1L	Q765P7		hsa-miR-484	0.285353	11	High	BCmicrO|BiTargeting|DIANA|ElMMo3|MirAncesTar|mirbase|miRDB|MirMAP|MirSNP|Mirza-G|PACCMIT
SLC25A45	Q8N413		hsa-miR-484	0.285306	11	High	BCmicrO|BiTargeting|DIANA|ElMMo3|MirAncesTar|miRDB|MirMAP|MirTar|RepTar|RNAhybrid|TargetSpy
KPNA4	O00629		hsa-miR-484	0.285125	7	High	BCmicrO|DIANA|MBStar|MirAncesTar|MirMAP|miRTar2GO|MultiMiTar
SLC4A7	Q9Y6M7		hsa-miR-484	0.285055	8	High	BCmicrO|DIANA|MBStar|MirAncesTar|MirMAP|miRTar2GO|MultiMiTar|RNAhybrid
SH3TC2	Q8TF17		hsa-miR-484	0.28482	10	High	BCmicrO|BiTargeting|DIANA|ElMMo3|MBStar|MirAncesTar|miRDB|RepTar|RNAhybrid|TargetSpy
ORC3	Q9UBD5		hsa-miR-484	0.284558	10	High	BCmicrO|ElMMo3|MBStar|MirAncesTar|miRDB|MirMAP|MirSNP|miRTar2GO|Mirza-G|RNAhybrid
PDZD2	O15018		hsa-miR-484	0.284456	9	High	BCmicrO|DIANA|ElMMo3|MBStar|MirAncesTar|MirMAP|Mirza-G|MultiMiTar|RepTar
SF3B1	O75533		hsa-miR-484	0.284263	7	High	BCmicrO|BiTargeting|CoMeTa|DIANA|MirMAP|PACCMIT|RNAhybrid
RNF125	Q96EQ8		hsa-miR-484	0.284228	10	High	BCmicrO|DIANA|ElMMo3|MirAncesTar|miRDB|MirMAP|Mirza-G|RepTar|RNAhybrid|TargetRank
MED13L	Q71F56		hsa-miR-451a	0.284186	6	High	BCmicrO|MBStar|MirAncesTar|miRcode|miRTar2GO|RNAhybrid
CLEC6A	Q6EIG7		hsa-miR-484	0.284079	10	High	BCmicrO|DIANA|ElMMo3|MirAncesTar|miRDB|MirMAP|MirTar|Mirza-G|RNAhybrid|TargetSpy
SFXN4	Q6P4A7		hsa-miR-451a	0.284077	10	High	BCmicrO|ElMMo3|MirAncesTar|mirbase|miRcode|miRDB|MirMAP|MirSNP|miRTar2GO|RNAhybrid
SLC35F2	Q8IXU6		hsa-miR-484	0.28403	10	High	BCmicrO|CoMeTa|DIANA|ElMMo3|MBStar|MirAncesTar|miRDB|MirMAP|MirSNP|RNAhybrid
OPRL1	P41146		hsa-miR-484	0.283726	11	High	BCmicrO|BiTargeting|DIANA|ElMMo3|MBStar|MirAncesTar|mirbase|miRDB|MirMAP|RepTar|RNAhybrid
SYNM	O15061		hsa-miR-484	0.283719	8	High	BCmicrO|BiTargeting|CoMeTa|MBStar|MirAncesTar|MirMAP|miRTar2GO|RepTar
PISD	Q9UG56		hsa-miR-484	0.283714	10	High	BCmicrO|DIANA|ElMMo3|MBStar|MirAncesTar|miRDB|MirMAP|miRTar2GO|Mirza-G|RNAhybrid
KDM4C	Q9H3R0		hsa-miR-484	0.283589	9	High	BCmicrO|ElMMo3|MBStar|MirAncesTar|MirMAP|Mirza-G|MultiMiTar|RepTar|RNAhybrid
COQ2	Q96H96		hsa-miR-484	0.283486	9	High	BCmicrO|ElMMo3|MBStar|MirMAP|miRTar2GO|Mirza-G|RepTar|RNAhybrid|TargetSpy
DOT1L	Q8TEK3		hsa-miR-484	0.283477	10	High	BCmicrO|BiTargeting|DIANA|ElMMo3|MirAncesTar|MirMAP|MirSNP|miRTar2GO|Mirza-G|RNAhybrid
SDC2	P34741		hsa-miR-484	0.283475	9	High	BCmicrO|CoMeTa|ElMMo3|MirAncesTar|miRDB|MirMAP|Mirza-G|RNAhybrid|TargetSpy
ACHE	P22303		hsa-miR-484	0.28323	10	High	BCmicrO|BiTargeting|ElMMo3|MirAncesTar|miRDB|MirMAP|Mirza-G|PACCMIT|RepTar|RNAhybrid
DNM2	P50570		hsa-miR-484	0.283065	10	High	BCmicrO|DIANA|ElMMo3|MirAncesTar|miRDB|MirMAP|Mirza-G|RepTar|RNAhybrid|TargetRank
GPX3	P22352		hsa-miR-484	0.283014	10	High	BCmicrO|BiTargeting|CoMeTa|DIANA|ElMMo3|MirAncesTar|miRDB|MirMAP|RepTar|RNAhybrid
RAPGEF1	Q13905		hsa-miR-484	0.282946	8	High	BCmicrO|DIANA|ElMMo3|MirAncesTar|miRDB|MirMAP|miRTar2GO|RepTar
CCDC97	Q96F63		hsa-miR-484	0.282903	8	High	BCmicrO|DIANA|ElMMo3|MirAncesTar|MirMAP|miRTar2GO|MultiMiTar|RepTar
PHF19	Q5T6S3		hsa-miR-484	0.282889	8	High	BCmicrO|DIANA|ElMMo3|MirAncesTar|miRDB|MirMAP|Mirza-G|TargetRank
N4BP1	O75113		hsa-miR-484	0.282874	9	High	BCmicrO|DIANA|ElMMo3|MBStar|MirAncesTar|MirMAP|miRTar2GO|Mirza-G|RepTar
COPS8	Q99627		hsa-miR-484	0.282784	9	High	BCmicrO|CoMeTa|DIANA|ElMMo3|MirAncesTar|miRDB|MirMAP|Mirza-G|RNAhybrid
ZFP36L1	Q07352		hsa-miR-451a	0.282764	6	High	BCmicrO|CoMeTa|MBStar|MAMI|MirAncesTar|RNAhybrid
SHROOM2	Q13796		hsa-miR-484	0.282693	11	High	BCmicrO|BiTargeting|DIANA|ElMMo3|MBStar|MirAncesTar|miRDB|MirMAP|MirTar|Mirza-G|RepTar
GIGYF2	Q6Y7W6		hsa-miR-484	0.282609	7	High	BCmicrO|MBStar|MirAncesTar|MirMAP|miRTar2GO|MultiMiTar|RNAhybrid
TNRC6B	Q9UPQ9		hsa-miR-484	0.282608	10	High	BCmicrO|DIANA|ElMMo3|MBStar|MirAncesTar|MirMAP|miRTar2GO|Mirza-G|RepTar|RNAhybrid
CLEC2D	Q9UHP7		hsa-miR-451a	0.282604	11	High	BCmicrO|BiTargeting|CoMeTa|ElMMo3|MirAncesTar|mirbase|miRcode|miRDB|MirSNP|Mirza-G|RNAhybrid
FRMD8	Q9BZ67		hsa-miR-484	0.282537	10	High	BCmicrO|DIANA|ElMMo3|MBStar|MirAncesTar|miRDB|MirMAP|miRTar2GO|RNAhybrid|TargetSpy
FLRT2	O43155		hsa-miR-484	0.28245	7	High	BCmicrO|CoMeTa|DIANA|MirAncesTar|MultiMiTar|RepTar|RNAhybrid
EAF1	Q96JC9		hsa-miR-484	0.282437	10	High	BCmicrO|DIANA|ElMMo3|MirAncesTar|MirMAP|Mirza-G|RepTar|RNAhybrid|TargetRank|TargetSpy
MYO7A	Q13402		hsa-miR-484	0.282112	10	High	BCmicrO|CoMeTa|DIANA|ElMMo3|MirAncesTar|miRDB|MirMAP|Mirza-G|RNAhybrid|TargetSpy
TMEM30A	Q9NV96		hsa-miR-451a	0.282067	6	High	BCmicrO|CoMeTa|MBStar|MirAncesTar|miRTar2GO|RNAhybrid
ATP6V0C	P27449		hsa-miR-484	0.282063	9	High	BCmicrO|DIANA|ElMMo3|MirAncesTar|MirMAP|miRTar2GO|MultiMiTar|RepTar|RNAhybrid
MUC20	Q8N307		hsa-miR-484	0.282041	10	High	BCmicrO|DIANA|ElMMo3|MirAncesTar|MirMAP|MirSNP|PACCMIT|RepTar|RNAhybrid|TargetSpy
SOCS7	O14512		hsa-miR-484	0.281999	9	High	BCmicrO|BiTargeting|CoMeTa|DIANA|ElMMo3|MirAncesTar|miRDB|miRTar2GO|RNAhybrid
TRA2B	P62995		hsa-miR-484	0.281998	10	High	BCmicrO|BiTargeting|ElMMo3|MBStar|MirAncesTar|MirMAP|miRTar2GO|Mirza-G|MultiMiTar|RNAhybrid
ZMIZ2	Q8NF64		hsa-miR-484	0.281832	9	High	BCmicrO|BiTargeting|DIANA|MBStar|MirAncesTar|MirMAP|miRTar2GO|MultiMiTar|RNAhybrid
B3GALT5	Q9Y2C3		hsa-miR-484	0.281813	11	High	BCmicrO|BiTargeting|CoMeTa|DIANA|ElMMo3|MBStar|MirAncesTar|miRDB|MirMAP|Mirza-G|RNAhybrid
UBASH3B	Q8TF42		hsa-miR-484	0.281811	7	High	BCmicrO|ElMMo3|MBStar|MirAncesTar|MirMAP|miRTar2GO|MultiMiTar
ZNF696	Q9H7X3		hsa-miR-484	0.281663	8	High	BCmicrO|ElMMo3|MirAncesTar|miRDB|MirMAP|miRTar2GO|RNAhybrid|TargetSpy
TBX18	O95935		hsa-miR-451a	0.281643	11	High	BCmicrO|DIANA|ElMMo3|MBStar|microrna.org|MirAncesTar|miRcode|miRDB|MirMAP|Mirza-G|RNAhybrid
CD177	Q8N6Q3		hsa-miR-484	0.281596	11	High	BCmicrO|BiTargeting|CoMeTa|DIANA|ElMMo3|MBStar|MirAncesTar|miRDB|MirMAP|RepTar|RNAhybrid
SLC25A22	Q9H936		hsa-miR-484	0.28151	11	High	BCmicrO|BiTargeting|DIANA|ElMMo3|MirAncesTar|miRDB|MirMAP|MirSNP|miRTar2GO|Mirza-G|RNAhybrid
SLC17A9	Q9BYT1		hsa-miR-484	0.281508	10	High	BCmicrO|BiTargeting|DIANA|ElMMo3|MirAncesTar|mirbase|miRDB|MirMAP|RepTar|RNAhybrid
FZR1	Q9UM11		hsa-miR-484	0.281382	9	High	BCmicrO|BiTargeting|DIANA|MirAncesTar|mirbase|MirMAP|miRTar2GO|RepTar|RNAhybrid
VEGFB	P49765		hsa-miR-484	0.281332	10	High	BCmicrO|CoMeTa|DIANA|ElMMo3|MirAncesTar|miRDB|MirMAP|MirTar|RepTar|RNAhybrid
ZNF618	Q5T7W0		hsa-miR-484	0.281138	9	High	BCmicrO|BiTargeting|ElMMo3|MBStar|MirAncesTar|miRDB|MirMAP|RepTar|TargetRank
MYO3B	Q8WXR4		hsa-miR-484	0.281115	10	High	BCmicrO|DIANA|ElMMo3|MBStar|MirAncesTar|MirMAP|Mirza-G|MultiMiTar|RepTar|RNAhybrid
LSM14B	Q9BX40		hsa-miR-484	0.281052	9	High	BCmicrO|DIANA|ElMMo3|MirAncesTar|miRDB|MirMAP|miRTar2GO|RepTar|RNAhybrid
SOX12	O15370		hsa-miR-484	0.281036	7	High	BCmicrO|BiTargeting|CoMeTa|DIANA|MirAncesTar|MirMAP|miRTar2GO
FBXO27	Q8NI29		hsa-miR-484	0.280781	9	High	BCmicrO|DIANA|ElMMo3|MirAncesTar|MirMAP|RepTar|RNAhybrid|TargetRank|TargetSpy
MRVI1	Q9Y6F6		hsa-miR-484	0.280646	9	High	BCmicrO|DIANA|ElMMo3|MirAncesTar|MirMAP|Mirza-G|RepTar|RNAhybrid|TargetRank
THUMPD1	Q9NXG2		hsa-miR-484	0.28041	12	High	BCmicrO|BiTargeting|CoMeTa|DIANA|ElMMo3|MBStar|MirAncesTar|miRDB|MirMAP|Mirza-G|RNAhybrid|TargetSpy
KLF3	P57682		hsa-miR-484	0.280365	10	High	BCmicrO|DIANA|ElMMo3|MirAncesTar|miRDB|MirMAP|MirSNP|miRTar2GO|RepTar|RNAhybrid
OXTR	P30559		hsa-miR-451a	0.280294	11	High	BCmicrO|DIANA|ElMMo3|MBStar|microrna.org|MirAncesTar|mirbase|miRcode|miRDB|MirMAP|Mirza-G
KLHL28	Q9NXS3		hsa-miR-451a	0.28029	9	High	BCmicrO|CoMeTa|ElMMo3|MBStar|MirAncesTar|miRDB|miRTar2GO|Mirza-G|RNAhybrid
C15orf40	Q8WUR7		hsa-miR-451a	0.280284	11	High	BCmicrO|ElMMo3|MBStar|microrna.org|MirAncesTar|miRcode|miRDB|MirMAP|MirSNP|Mirza-G|RNAhybrid
DNAJC11	Q9NVH1		hsa-miR-484	0.280071	11	High	BCmicrO|BiTargeting|DIANA|ElMMo3|MirAncesTar|miRDB|MirMAP|miRTar2GO|RepTar|RNA22|RNAhybrid
MED1	Q15648		hsa-miR-484	0.280071	6	High	BCmicrO|MirAncesTar|MirMAP|miRTar2GO|MultiMiTar|RNAhybrid
DCX	O43602		hsa-miR-484	0.280056	7	High	BCmicrO|CoMeTa|MBStar|MirAncesTar|MirMAP|MultiMiTar|RNAhybrid
TNFRSF10D	Q9UBN6		hsa-miR-484	0.279948	9	High	BCmicrO|DIANA|ElMMo3|MirAncesTar|miRDB|MirMAP|miRTar2GO|Mirza-G|RepTar
SIN3A	Q96ST3		hsa-miR-484	0.279773	8	High	BCmicrO|DIANA|MBStar|MirAncesTar|MirMAP|miRTar2GO|MultiMiTar|RNAhybrid
CA12	O43570		hsa-miR-484	0.279764	10	High	BCmicrO|ElMMo3|MBStar|MirAncesTar|miRDB|MirMAP|miRTar2GO|Mirza-G|RNAhybrid|TargetSpy
KATNAL1	Q9BW62		hsa-miR-484	0.279742	10	High	BCmicrO|ElMMo3|MBStar|MirAncesTar|MirMAP|miRTar2GO|Mirza-G|RepTar|RNAhybrid|TargetSpy
FNBP1L	Q5T0N5		hsa-miR-484	0.27971	11	High	BCmicrO|DIANA|ElMMo3|MBStar|MirAncesTar|MirMAP|Mirza-G|MultiMiTar|RepTar|RNAhybrid|TargetSpy
CC2D1B	Q5T0F9		hsa-miR-484	0.279691	12	High	BCmicrO|BiTargeting|DIANA|ElMMo3|MirAncesTar|miRDB|MirMAP|MirSNP|miRTar2GO|Mirza-G|RNA22|RNAhybrid
GP6	Q9HCN6		hsa-miR-484	0.279422	11	High	BCmicrO|BiTargeting|DIANA|ElMMo3|MirAncesTar|miRDB|MirMAP|Mirza-G|RepTar|RNAhybrid|TargetRank
PRRC2C	Q9Y520		hsa-miR-451a	0.279342	9	High	BCmicrO|DIANA|MBStar|MirAncesTar|mirbase|miRcode|miRDB|miRTar2GO|RNAhybrid
C3orf38	Q5JPI3		hsa-miR-484	0.279327	10	High	BCmicrO|DIANA|ElMMo3|MirAncesTar|miRDB|MirMAP|MirTar|Mirza-G|RepTar|RNAhybrid
PDLIM7	Q9NR12		hsa-miR-484	0.279278	9	High	BCmicrO|ElMMo3|MirAncesTar|mirbase|miRDB|MirMAP|miRTar2GO|RepTar|RNAhybrid
CTTN	Q14247		hsa-miR-484	0.279271	8	High	BCmicrO|BiTargeting|MirAncesTar|mirbase|MirMAP|miRTar2GO|RepTar|RNAhybrid
TSPYL1	Q9H0U9		hsa-miR-484	0.279225	11	High	BCmicrO|CoMeTa|DIANA|ElMMo3|MBStar|MirAncesTar|miRDB|MirMAP|Mirza-G|RNAhybrid|TargetSpy
CHURC1	Q8WUH1		hsa-miR-484	0.279197	10	High	BCmicrO|DIANA|ElMMo3|MBStar|MirAncesTar|miRDB|MirMAP|Mirza-G|RepTar|RNAhybrid
SYT6	Q5T7P8		hsa-miR-484	0.279013	10	High	BCmicrO|DIANA|ElMMo3|MirAncesTar|MirMAP|Mirza-G|MultiMiTar|RepTar|RNA22|RNAhybrid
VAMP1	P23763		hsa-miR-484	0.278884	7	High	BCmicrO|MBStar|MirAncesTar|MirMAP|miRTar2GO|MultiMiTar|RNAhybrid
MGLL	Q99685		hsa-miR-484	0.278795	9	High	BCmicrO|BiTargeting|DIANA|ElMMo3|MirAncesTar|MirMAP|miRTar2GO|RepTar|RNAhybrid
EP300	Q09472		hsa-miR-451a	0.278758	6	High	BCmicrO|MirAncesTar|mirbase|miRcode|miRTar2GO|RNAhybrid
TIMP2	P16035		hsa-miR-484	0.278578	8	High	BCmicrO|BiTargeting|DIANA|MirAncesTar|MirMAP|miRTar2GO|MultiMiTar|RNAhybrid
NFATC2IP	Q8NCF5		hsa-miR-484	0.278455	9	High	BCmicrO|DIANA|ElMMo3|MirAncesTar|MirMAP|RepTar|RNAhybrid|TargetRank|TargetSpy
EME1	Q96AY2		hsa-miR-484	0.278448	11	High	BCmicrO|DIANA|ElMMo3|MBStar|MirAncesTar|mirbase|miRDB|MirMAP|RepTar|RNAhybrid|TargetSpy
TAOK2	Q9UL54		hsa-miR-484	0.278362	9	High	BCmicrO|DIANA|ElMMo3|MirAncesTar|mirbase|miRDB|MirMAP|miRTar2GO|RNAhybrid
NMNAT2	Q9BZQ4		hsa-miR-484	0.278294	9	High	BCmicrO|DIANA|ElMMo3|MBStar|MirAncesTar|miRDB|MirMAP|MultiMiTar|RNA22
ARPP19	P56211		hsa-miR-451a	0.27829	10	High	BCmicrO|DIANA|ElMMo3|MBStar|MirAncesTar|miRcode|MirMAP|miRTar2GO|Mirza-G|RNAhybrid
TLN2	Q9Y4G6		hsa-miR-484	0.278259	10	High	BCmicrO|CoMeTa|DIANA|ElMMo3|MBStar|MirAncesTar|miRDB|MirMAP|RepTar|RNAhybrid
KCTD10	Q9H3F6		hsa-miR-451a	0.278126	10	High	BCmicrO|DIANA|ElMMo3|microrna.org|MirAncesTar|miRcode|miRDB|MirMAP|Mirza-G|RNAhybrid
MRPL27	Q9P0M9		hsa-miR-484	0.278049	8	High	BCmicrO|DIANA|MirAncesTar|MirMAP|MultiMiTar|RepTar|RNAhybrid|TargetRank
SF3A1	Q15459		hsa-miR-484	0.278006	11	High	BCmicrO|BiTargeting|CoMeTa|DIANA|ElMMo3|MirAncesTar|miRDB|MirMAP|Mirza-G|RepTar|RNAhybrid
RBM4	Q9BWF3		hsa-miR-451a	0.277969	6	High	BCmicrO|microrna.org|MirAncesTar|mirbase|miRcode|RNAhybrid
EXOSC5	Q9NQT4		hsa-miR-484	0.277949	9	High	BCmicrO|DIANA|ElMMo3|MirAncesTar|mirbase|miRDB|MirMAP|RepTar|RNAhybrid
ZNF140	P52738		hsa-miR-451a	0.277924	12	High	BCmicrO|DIANA|ElMMo3|MBStar|microrna.org|MirAncesTar|mirbase|miRcode|miRDB|MirMAP|Mirza-G|RNAhybrid
FANCE	Q9HB96		hsa-miR-484	0.277909	11	High	BCmicrO|BiTargeting|DIANA|ElMMo3|MBStar|MirAncesTar|mirbase|miRDB|MirMAP|Mirza-G|RepTar
NR2C2	P49116		hsa-miR-484	0.277782	8	High	BCmicrO|BiTargeting|ElMMo3|MirAncesTar|miRDB|miRTar2GO|RNAhybrid|TargetSpy
MIGA1	Q8NAN2		hsa-miR-484	0.277773	9	High	BCmicrO|DIANA|ElMMo3|MirAncesTar|MirMAP|RepTar|RNA22|TargetRank|TargetSpy
PEG10	Q86TG7		hsa-miR-484	0.277646	7	High	BCmicrO|DIANA|MBStar|MirAncesTar|MirMAP|miRTar2GO|MultiMiTar
TTC23	Q5W5X9		hsa-miR-484	0.277605	9	High	BCmicrO|CoMeTa|DIANA|ElMMo3|MirAncesTar|miRDB|MirMAP|RepTar|RNAhybrid
TBC1D9B	Q66K14		hsa-miR-484	0.2776	10	High	BCmicrO|DIANA|ElMMo3|MirAncesTar|miRDB|MirMAP|miRTar2GO|Mirza-G|RepTar|RNAhybrid
MAP7	Q14244		hsa-miR-484	0.277553	8	High	BCmicrO|DIANA|MBStar|MirAncesTar|MirMAP|miRTar2GO|MultiMiTar|RNAhybrid
C2orf69	Q8N8R5		hsa-miR-484	0.277435	8	High	BCmicrO|DIANA|ElMMo3|MirMAP|miRTar2GO|Mirza-G|RepTar|TargetSpy
HIF1A	Q16665		hsa-miR-484	0.277379	7	High	BCmicrO|MBStar|MirAncesTar|MirMAP|miRTar2GO|MultiMiTar|RNAhybrid
ELOVL1	Q9BW60		hsa-miR-484	0.277338	9	High	BCmicrO|BiTargeting|CoMeTa|MBStar|MirAncesTar|mirbase|MirMAP|MultiMiTar|RNAhybrid
RABGAP1	Q9Y3P9		hsa-miR-484	0.277201	8	High	BCmicrO|BiTargeting|MirAncesTar|mirbase|MirMAP|miRTar2GO|MultiMiTar|RNAhybrid
HOXC8	P31273		hsa-miR-484	0.277132	9	High	BCmicrO|BiTargeting|CoMeTa|DIANA|ElMMo3|MirAncesTar|miRDB|MirMAP|TargetSpy
GFOD1	Q9NXC2		hsa-miR-484	0.277064	10	High	BCmicrO|DIANA|ElMMo3|MBStar|MirAncesTar|miRDB|MirMAP|miRTar2GO|Mirza-G|RNAhybrid
NUFIP2	Q7Z417		hsa-miR-484	0.276861	6	High	BCmicrO|DIANA|MirAncesTar|miRTar2GO|MultiMiTar|RNAhybrid
SCN3A	Q9NY46		hsa-miR-484	0.276829	11	High	BCmicrO|DIANA|ElMMo3|MBStar|MirAncesTar|MirMAP|Mirza-G|MultiMiTar|RepTar|RNAhybrid|TargetSpy
LDLRAD3	Q86YD5		hsa-miR-484	0.276705	10	High	BCmicrO|DIANA|ElMMo3|MirAncesTar|miRDB|MirMAP|MirSNP|Mirza-G|PACCMIT|RNAhybrid
SPATA2L	Q8IUW3		hsa-miR-484	0.276656	12	High	BCmicrO|BiTargeting|DIANA|ElMMo3|MirAncesTar|mirbase|miRDB|MirMAP|MirSNP|Mirza-G|RepTar|RNAhybrid
RNGTT	O60942		hsa-miR-484	0.276649	10	High	BCmicrO|DIANA|ElMMo3|MBStar|MirAncesTar|miRDB|MirMAP|MirSNP|MultiMiTar|TargetSpy
WIPI2	Q9Y4P8		hsa-miR-484	0.276529	10	High	BCmicrO|BiTargeting|CoMeTa|ElMMo3|MBStar|MirAncesTar|miRDB|MirMAP|RNAhybrid|TargetSpy
ARMC10	Q8N2F6		hsa-miR-484	0.276511	10	High	BCmicrO|DIANA|ElMMo3|MBStar|MirAncesTar|MirMAP|miRTar2GO|Mirza-G|RepTar|RNAhybrid
POLD3	Q15054		hsa-miR-484	0.276442	8	High	BCmicrO|DIANA|MBStar|MirAncesTar|MirMAP|miRTar2GO|MultiMiTar|RNAhybrid
PLEKHJ1	Q9NW61		hsa-miR-484	0.276406	10	High	BCmicrO|DIANA|ElMMo3|MirAncesTar|mirbase|MirMAP|miRTar2GO|Mirza-G|RNAhybrid|TargetSpy
FOXO3	O43524		hsa-miR-484	0.276377	9	High	BCmicrO|ElMMo3|MBStar|MirAncesTar|MirMAP|RepTar|RNAhybrid|TargetRank|TargetSpy
MAVS	Q7Z434		hsa-miR-484	0.276139	9	High	BCmicrO|DIANA|ElMMo3|MBStar|MirAncesTar|MirMAP|miRTar2GO|RepTar|TargetSpy
SAE1	Q9UBE0		hsa-miR-484	0.276109	11	High	BCmicrO|BiTargeting|ElMMo3|MBStar|MirAncesTar|miRDB|MirMAP|miRTar2GO|Mirza-G|RepTar|RNAhybrid
PAK3	O75914		hsa-miR-484	0.27606	9	High	BCmicrO|DIANA|ElMMo3|MirAncesTar|MirMAP|Mirza-G|MultiMiTar|RepTar|RNAhybrid
RASGEF1A	Q8N9B8		hsa-miR-451a	0.276037	11	High	BCmicrO|DIANA|ElMMo3|MBStar|microrna.org|MirAncesTar|miRcode|miRDB|MirMAP|Mirza-G|RNAhybrid
PSME3	P61289		hsa-miR-484	0.276027	8	High	BCmicrO|BiTargeting|CoMeTa|DIANA|MirAncesTar|MirMAP|MultiMiTar|RNAhybrid
DBT	P11182		hsa-miR-451a	0.275802	7	High	BCmicrO|CoMeTa|MBStar|MAMI|MirAncesTar|mirbase|RNAhybrid
TBC1D3	Q8IZP1		hsa-miR-484	0.275756	11	High	BCmicrO|CoMeTa|DIANA|ElMMo3|MirAncesTar|mirbase|miRDB|MirMAP|Mirza-G|RepTar|RNAhybrid
PPP1R9B	Q96SB3		hsa-miR-484	0.275714	7	High	BCmicrO|BiTargeting|MirAncesTar|mirbase|miRTar2GO|MultiMiTar|RNAhybrid
C21orf58	P58505		hsa-miR-484	0.275561	9	High	BCmicrO|DIANA|ElMMo3|MirAncesTar|MirMAP|miRTar2GO|RepTar|RNAhybrid|TargetSpy
SGMS2	Q8NHU3		hsa-miR-484	0.275542	11	High	BCmicrO|BiTargeting|DIANA|ElMMo3|MBStar|MirAncesTar|miRDB|MirMAP|Mirza-G|MultiMiTar|RNAhybrid
ABI2	Q9NYB9		hsa-miR-484	0.275514	8	High	BCmicrO|MBStar|MirAncesTar|mirbase|MirMAP|miRTar2GO|MultiMiTar|RNAhybrid
REV1	Q9UBZ9		hsa-miR-484	0.275408	8	High	BCmicrO|CoMeTa|DIANA|ElMMo3|MirAncesTar|mirbase|RNAhybrid|TargetRank
SARS	P49591		hsa-miR-484	0.275252	11	High	BCmicrO|CoMeTa|DIANA|ElMMo3|MirAncesTar|mirbase|miRDB|MirMAP|Mirza-G|RNA22|RNAhybrid
NGFR	P08138		hsa-miR-484	0.275226	9	High	BCmicrO|BiTargeting|CoMeTa|DIANA|MBStar|MirAncesTar|MultiMiTar|RepTar|RNAhybrid
GSE1	Q14687		hsa-miR-484	0.275205	8	High	BCmicrO|DIANA|MBStar|MirAncesTar|MirMAP|miRTar2GO|MultiMiTar|RNAhybrid
KIRREL1			hsa-miR-484	0.275111	9	High	BCmicrO|CoMeTa|DIANA|ElMMo3|MirAncesTar|MirMAP|RepTar|RNA22|RNAhybrid
RNF213	Q63HN8		hsa-miR-484	0.275079	11	High	BCmicrO|BiTargeting|DIANA|ElMMo3|MBStar|MirAncesTar|miRDB|MirMAP|Mirza-G|RepTar|RNAhybrid
FAM168B	A1KXE4		hsa-miR-484	0.275018	10	High	BCmicrO|BiTargeting|ElMMo3|MirAncesTar|miRDB|MirMAP|MirSNP|miRTar2GO|Mirza-G|RNAhybrid
C17orf53	Q8N3J3		hsa-miR-484	0.274999	7	High	BCmicrO|BiTargeting|CoMeTa|MirAncesTar|mirbase|miRTar2GO|RNAhybrid
ZAP70	P43403		hsa-miR-484	0.274991	9	High	BCmicrO|BiTargeting|CoMeTa|DIANA|ElMMo3|MirAncesTar|mirbase|MirMAP|RNAhybrid
ANKS1A	Q92625		hsa-miR-484	0.274877	7	High	BCmicrO|BiTargeting|CoMeTa|MirAncesTar|MirMAP|miRTar2GO|RepTar
BRCA1	P38398		hsa-miR-484	0.274871	10	High	BCmicrO|DIANA|ElMMo3|MBStar|MirAncesTar|MirMAP|miRTar2GO|Mirza-G|RNAhybrid|TargetSpy
PLSCR4	Q9NRQ2		hsa-miR-484	0.274751	10	High	BCmicrO|DIANA|ElMMo3|MBStar|MirAncesTar|MirMAP|miRTar2GO|Mirza-G|RepTar|RNAhybrid
SLC7A11	Q9UPY5		hsa-miR-451a	0.274743	8	High	BCmicrO|CoMeTa|ElMMo3|MBStar|MirAncesTar|miRcode|MirMAP|RNAhybrid
MGAT5	Q09328		hsa-miR-484	0.274721	7	High	BCmicrO|BiTargeting|DIANA|MirAncesTar|miRDB|MirMAP|MirTar
PADI2	Q9Y2J8		hsa-miR-484	0.274608	11	High	BCmicrO|CoMeTa|DIANA|ElMMo3|MirAncesTar|miRDB|MirMAP|Mirza-G|RNA22|RNAhybrid|TargetSpy
TFF3	Q07654		hsa-miR-484	0.274539	11	High	BCmicrO|BiTargeting|DIANA|ElMMo3|MirAncesTar|mirbase|miRDB|MirMAP|Mirza-G|RepTar|RNAhybrid
ARPP21	Q9UBL0		hsa-miR-484	0.274412	9	High	BCmicrO|CoMeTa|DIANA|ElMMo3|MirAncesTar|miRDB|MirMAP|Mirza-G|RNAhybrid
CCDC6	Q16204		hsa-miR-484	0.274325	9	High	BCmicrO|CoMeTa|DIANA|ElMMo3|MirAncesTar|miRDB|MirMAP|Mirza-G|TargetSpy
GRIPAP1	Q4V328		hsa-miR-484	0.274076	10	High	BCmicrO|DIANA|ElMMo3|MirAncesTar|miRDB|MirMAP|Mirza-G|MultiMiTar|RepTar|RNAhybrid
SGIP1	Q9BQI5		hsa-miR-451a	0.274034	9	High	BCmicrO|DIANA|MBStar|microrna.org|MirAncesTar|mirbase|miRcode|MirMAP|RNAhybrid
LPGAT1	Q92604		hsa-miR-484	0.273983	11	High	BCmicrO|DIANA|ElMMo3|MBStar|MirAncesTar|MirMAP|Mirza-G|RepTar|RNA22|RNAhybrid|TargetSpy
TOLLIP	Q9H0E2		hsa-miR-484	0.273969	10	High	BCmicrO|BiTargeting|DIANA|ElMMo3|MirAncesTar|miRDB|MirMAP|miRTar2GO|RepTar|RNAhybrid
RUBCN	Q92622		hsa-miR-484	0.273948	9	High	BCmicrO|BiTargeting|DIANA|MBStar|MirAncesTar|MirMAP|miRTar2GO|PACCMIT|RNAhybrid
MXI1	P50539		hsa-miR-484	0.27374	8	High	BCmicrO|DIANA|MBStar|MirAncesTar|MirMAP|miRTar2GO|MultiMiTar|RNAhybrid
CCL3L1	P16619		hsa-miR-484	0.273719	12	High	BCmicrO|BiTargeting|DIANA|ElMMo3|MBStar|MirAncesTar|mirbase|miRDB|MirMAP|Mirza-G|RepTar|RNAhybrid
ZKSCAN5	Q9Y2L8		hsa-miR-484	0.273701	12	High	BCmicrO|BiTargeting|DIANA|ElMMo3|MBStar|MirAncesTar|miRDB|MirMAP|Mirza-G|RepTar|RNAhybrid|TargetSpy
MED9	Q9NWA0		hsa-miR-484	0.273686	9	High	BCmicrO|ElMMo3|MirAncesTar|miRDB|MirMAP|miRTar2GO|Mirza-G|RepTar|RNAhybrid
EIF4G1	Q04637		hsa-miR-484	0.273603	6	High	BCmicrO|CoMeTa|DIANA|MirAncesTar|miRTar2GO|RNAhybrid
COBLL1	Q53SF7		hsa-miR-484	0.273571	10	High	BCmicrO|CoMeTa|DIANA|ElMMo3|MBStar|MirAncesTar|miRDB|MirMAP|Mirza-G|RNAhybrid
MLEC	Q14165		hsa-miR-484	0.273489	6	High	BCmicrO|MirAncesTar|MirMAP|miRTar2GO|MultiMiTar|RNAhybrid
GGA2	Q9UJY4		hsa-miR-484	0.273461	11	High	BCmicrO|BiTargeting|ElMMo3|MBStar|MirAncesTar|miRDB|MirMAP|MirSNP|miRTar2GO|RepTar|RNAhybrid
KIAA0319L	Q8IZA0		hsa-miR-484	0.273294	10	High	BCmicrO|DIANA|ElMMo3|MirAncesTar|MirMAP|miRTar2GO|RepTar|RNA22|RNAhybrid|TargetSpy
INPP5K	Q9BT40		hsa-miR-484	0.273254	11	High	BCmicrO|BiTargeting|DIANA|ElMMo3|MirAncesTar|miRDB|MirMAP|Mirza-G|MultiMiTar|RepTar|RNAhybrid
ZNF784	Q8NCA9		hsa-miR-484	0.273133	9	High	BCmicrO|DIANA|ElMMo3|MirAncesTar|miRDB|MirMAP|miRTar2GO|RepTar|RNAhybrid
RBPJ	Q06330		hsa-miR-451a	0.273033	7	High	BCmicrO|MBStar|microrna.org|MirAncesTar|miRcode|miRTar2GO|RNAhybrid
APPBP2	Q92624		hsa-miR-484	0.272877	9	High	BCmicrO|DIANA|ElMMo3|MirAncesTar|MirMAP|Mirza-G|MultiMiTar|RepTar|RNAhybrid
LMX1B	O60663		hsa-miR-484	0.272853	11	High	BCmicrO|BiTargeting|DIANA|ElMMo3|MBStar|MirAncesTar|mirbase|miRDB|MirMAP|MirTar|RNAhybrid
PMEPA1	Q969W9		hsa-miR-484	0.272836	10	High	BCmicrO|BiTargeting|DIANA|ElMMo3|MBStar|MirAncesTar|miRDB|MirMAP|MultiMiTar|RNAhybrid
KHSRP	Q92945		hsa-miR-484	0.272795	9	High	BCmicrO|DIANA|ElMMo3|MirAncesTar|MirMAP|Mirza-G|MultiMiTar|RepTar|RNAhybrid
ITGA11	Q9UKX5		hsa-miR-484	0.272555	10	High	BCmicrO|DIANA|ElMMo3|MBStar|MirAncesTar|miRDB|MirMAP|MirSNP|miRTar2GO|RNAhybrid
KBTBD11	O94819		hsa-miR-484	0.272454	11	High	BCmicrO|BiTargeting|DIANA|ElMMo3|MBStar|MirAncesTar|miRDB|MirMAP|Mirza-G|RepTar|TargetSpy
TGFBRAP1	Q8WUH2		hsa-miR-484	0.272452	9	High	BCmicrO|DIANA|ElMMo3|MirAncesTar|mirbase|miRDB|MirMAP|RepTar|RNAhybrid
NOL6	Q9H6R4		hsa-miR-484	0.272437	10	High	BCmicrO|DIANA|ElMMo3|MBStar|MirAncesTar|MirMAP|miRTar2GO|Mirza-G|RepTar|RNAhybrid
CD1D	P15813		hsa-miR-451a	0.272254	9	High	BCmicrO|CoMeTa|ElMMo3|MBStar|microrna.org|MirAncesTar|miRDB|Mirza-G|RNAhybrid
P2RY1	P47900		hsa-miR-484	0.272227	8	High	BCmicrO|DIANA|ElMMo3|MirAncesTar|MirMAP|Mirza-G|RepTar|TargetRank
RAB11FIP5	Q9BXF6		hsa-miR-484	0.272163	7	High	BCmicrO|MBStar|MirAncesTar|MirMAP|miRTar2GO|MultiMiTar|RepTar
DERL1	Q9BUN8		hsa-miR-484	0.272132	6	High	BCmicrO|CoMeTa|MirAncesTar|miRTar2GO|MultiMiTar|RNAhybrid
PAX8	Q06710		hsa-miR-484	0.272129	10	High	BCmicrO|BiTargeting|DIANA|ElMMo3|MBStar|MirAncesTar|miRDB|MirMAP|MultiMiTar|RNAhybrid
ZDHHC9	Q9Y397		hsa-miR-484	0.272068	10	High	BCmicrO|DIANA|ElMMo3|MBStar|MirAncesTar|MirMAP|miRTar2GO|RepTar|RNAhybrid|TargetSpy
RALB	P11234		hsa-miR-484	0.272011	9	High	BCmicrO|ElMMo3|MirAncesTar|miRDB|MirMAP|miRTar2GO|Mirza-G|RepTar|RNAhybrid
CYB561A3	Q8NBI2		hsa-miR-484	0.271958	9	High	BCmicrO|DIANA|ElMMo3|MirAncesTar|miRDB|MirMAP|miRTar2GO|RepTar|RNAhybrid
TXLNA	P40222		hsa-miR-484	0.271904	8	High	BCmicrO|DIANA|ElMMo3|MirAncesTar|MirMAP|miRTar2GO|MultiMiTar|RNA22
COL11A2	P13942		hsa-miR-484	0.271862	8	High	BCmicrO|CoMeTa|DIANA|ElMMo3|MirAncesTar|miRDB|MirMAP|RNAhybrid
ANKRD16	Q6P6B7		hsa-miR-484	0.27183	10	High	BCmicrO|DIANA|ElMMo3|MirAncesTar|miRDB|MirMAP|MirSNP|MultiMiTar|RNAhybrid|TargetSpy
SOX21	Q9Y651		hsa-miR-484	0.271823	9	High	BCmicrO|CoMeTa|DIANA|ElMMo3|MirAncesTar|MirMAP|MultiMiTar|RepTar|RNAhybrid
MAN1B1	Q9UKM7		hsa-miR-484	0.271749	10	High	BCmicrO|BiTargeting|DIANA|ElMMo3|MirAncesTar|MirMAP|miRTar2GO|Mirza-G|RepTar|RNAhybrid
TINF2	Q9BSI4		hsa-miR-484	0.271737	10	High	BCmicrO|BiTargeting|CoMeTa|DIANA|ElMMo3|MirAncesTar|MirMAP|MirSNP|Mirza-G|RNAhybrid
CLEC5A	Q9NY25		hsa-miR-484	0.271673	9	High	BCmicrO|CoMeTa|DIANA|ElMMo3|MirAncesTar|miRDB|MirMAP|RepTar|RNAhybrid
TBC1D16	Q8TBP0		hsa-miR-484	0.271617	10	High	BCmicrO|BiTargeting|DIANA|ElMMo3|MirAncesTar|miRDB|MirMAP|miRTar2GO|Mirza-G|RNAhybrid
GJD4	Q96KN9		hsa-miR-484	0.271597	10	High	BCmicrO|BiTargeting|DIANA|ElMMo3|MirAncesTar|mirbase|miRDB|MirMAP|Mirza-G|RepTar
C16orf72	Q14CZ0		hsa-miR-451a	0.271544	10	High	BCmicrO|BiTargeting|ElMMo3|microrna.org|MirAncesTar|miRcode|miRDB|MirMAP|MirSNP|Mirza-G
ACBD5	Q5T8D3		hsa-miR-484	0.271528	10	High	BCmicrO|DIANA|ElMMo3|MBStar|MirAncesTar|miRDB|MirMAP|Mirza-G|RepTar|RNAhybrid
SPRED2	Q7Z698		hsa-miR-484	0.271462	8	High	BCmicrO|DIANA|MBStar|MirAncesTar|MirMAP|miRTar2GO|MultiMiTar|RNAhybrid
CNIH1	O95406		hsa-miR-484	0.271372	7	High	BCmicrO|CoMeTa|MirAncesTar|MirMAP|miRTar2GO|MultiMiTar|RNAhybrid
ANKRD27	Q96NW4		hsa-miR-451a	0.271362	6	High	BCmicrO|CoMeTa|MAMI|MirAncesTar|mirbase|RNAhybrid
ABHD15	Q6UXT9		hsa-miR-484	0.271326	10	High	BCmicrO|BiTargeting|DIANA|ElMMo3|MirAncesTar|miRDB|MirMAP|MirSNP|miRTar2GO|Mirza-G
ZNF627	Q7L945		hsa-miR-484	0.271288	9	High	BCmicrO|DIANA|ElMMo3|MirAncesTar|MirMAP|miRTar2GO|Mirza-G|RepTar|RNAhybrid
CLDN18	P56856		hsa-miR-484	0.271209	9	High	BCmicrO|DIANA|ElMMo3|MirAncesTar|miRDB|MirMAP|MirSNP|Mirza-G|RepTar
UPF1	Q92900		hsa-miR-484	0.271187	10	High	BCmicrO|BiTargeting|ElMMo3|MirAncesTar|miRDB|MirMAP|MirSNP|miRTar2GO|RepTar|RNAhybrid
BEST1	O76090		hsa-miR-484	0.271149	9	High	BCmicrO|DIANA|ElMMo3|MirAncesTar|MirMAP|Mirza-G|RepTar|RNAhybrid|TargetRank
ALG11	Q2TAA5		hsa-miR-484	0.271059	10	High	BCmicrO|DIANA|ElMMo3|MBStar|MirAncesTar|miRDB|MirMAP|MultiMiTar|RepTar|RNAhybrid
TPT1	P13693		hsa-miR-484	0.271047	9	High	BCmicrO|BiTargeting|DIANA|MirAncesTar|mirbase|miRDB|MirMAP|PACCMIT|RNAhybrid
IPO4	Q8TEX9		hsa-miR-484	0.271028	10	High	BCmicrO|BiTargeting|CoMeTa|DIANA|ElMMo3|MirAncesTar|mirbase|miRDB|MirMAP|RNAhybrid
C9orf139	Q6ZV77		hsa-miR-484	0.271019	9	High	BCmicrO|DIANA|ElMMo3|MirAncesTar|mirbase|miRDB|MirMAP|MirSNP|RepTar
OGFOD3	Q6PK18		hsa-miR-484	0.271018	10	High	BCmicrO|BiTargeting|DIANA|ElMMo3|MBStar|MirAncesTar|miRDB|MirMAP|miRTar2GO|RNAhybrid
SPHK2	Q9NRA0		hsa-miR-484	0.270917	11	High	BCmicrO|BiTargeting|DIANA|ElMMo3|MBStar|MirAncesTar|mirbase|MirMAP|Mirza-G|RepTar|RNAhybrid
CDS1	Q92903		hsa-miR-484	0.27071	10	High	BCmicrO|BiTargeting|DIANA|ElMMo3|MirAncesTar|miRDB|MirMAP|miRTar2GO|Mirza-G|RNAhybrid
HDHD5	Q9BXW7		hsa-miR-484	0.270664	10	High	BCmicrO|BiTargeting|DIANA|ElMMo3|MirAncesTar|mirbase|miRDB|MirMAP|MirSNP|RepTar
C3orf62	Q6ZUJ4		hsa-miR-484	0.270618	10	High	BCmicrO|BiTargeting|DIANA|ElMMo3|MirAncesTar|miRDB|MirMAP|RepTar|RNAhybrid|TargetSpy
DUS1L	Q6P1R4		hsa-miR-484	0.270554	9	High	BCmicrO|DIANA|ElMMo3|MirAncesTar|miRDB|MirMAP|miRTar2GO|RepTar|RNAhybrid
CRTAP	O75718		hsa-miR-451a	0.270506	11	High	BCmicrO|DIANA|ElMMo3|MBStar|MirAncesTar|miRcode|miRDB|MirMAP|miRTar2GO|Mirza-G|RNAhybrid
LIN7C	Q9NUP9		hsa-miR-451a	0.270446	5	High	BCmicrO|CoMeTa|MBStar|MirAncesTar|miRTar2GO
YIPF5	Q969M3		hsa-miR-451a	0.270395	6	High	BCmicrO|CoMeTa|MBStar|MirAncesTar|miRTar2GO|RNAhybrid
BCAR1	P56945		hsa-miR-484	0.270383	12	High	BCmicrO|BiTargeting|DIANA|ElMMo3|MBStar|MirAncesTar|mirbase|miRDB|MirMAP|MirSNP|RepTar|RNAhybrid
IDH3A	P50213		hsa-miR-484	0.270347	10	High	BCmicrO|BiTargeting|ElMMo3|MBStar|MirAncesTar|MirMAP|miRTar2GO|Mirza-G|RepTar|RNAhybrid
ARGFX	A6NJG6		hsa-miR-484	0.270255	8	High	BCmicrO|ElMMo3|MBStar|MirAncesTar|miRDB|Mirza-G|RepTar|TargetRank
FXYD5	Q96DB9		hsa-miR-484	0.270083	8	High	BCmicrO|CoMeTa|ElMMo3|MirAncesTar|miRDB|MirMAP|RepTar|RNAhybrid
EVL	Q9UI08		hsa-miR-484	0.270042	9	High	BCmicrO|BiTargeting|CoMeTa|DIANA|ElMMo3|MirAncesTar|MirMAP|RepTar|RNAhybrid
ZBTB5	O15062		hsa-miR-484	0.270002	9	High	BCmicrO|BiTargeting|DIANA|ElMMo3|MBStar|MirAncesTar|miRDB|MirMAP|miRTar2GO
SFPQ	P23246		hsa-miR-451a	0.269927	6	High	BCmicrO|CoMeTa|MBStar|MirAncesTar|miRTar2GO|RNAhybrid
CSNK1E	P49674		hsa-miR-484	0.269874	10	High	BCmicrO|DIANA|ElMMo3|MirAncesTar|miRDB|MirMAP|MirSNP|miRTar2GO|Mirza-G|RNAhybrid
PGGHG	Q32M88		hsa-miR-484	0.269871	11	High	BCmicrO|BiTargeting|DIANA|ElMMo3|MirAncesTar|mirbase|miRDB|MirMAP|MirSNP|RepTar|RNAhybrid
RAD18	Q9NS91		hsa-miR-451a	0.269861	9	High	BCmicrO|MBStar|microrna.org|MirAncesTar|miRcode|MirMAP|miRTar2GO|Mirza-G|RNAhybrid
MECR	Q9BV79		hsa-miR-484	0.269819	13	High	BCmicrO|BiTargeting|DIANA|ElMMo3|MBStar|MirAncesTar|miRDB|MirMAP|MirSNP|Mirza-G|RepTar|RNA22|RNAhybrid
USP40	Q9NVE5		hsa-miR-484	0.269647	9	High	BCmicrO|DIANA|ElMMo3|MirAncesTar|miRDB|MirMAP|miRTar2GO|RepTar|RNAhybrid
LINGO1	Q96FE5		hsa-miR-484	0.269577	10	High	BCmicrO|BiTargeting|ElMMo3|MirAncesTar|mirbase|miRDB|MirMAP|MirSNP|RepTar|RNAhybrid
FAM84A	Q96KN4		hsa-miR-484	0.269501	9	High	BCmicrO|ElMMo3|MBStar|MirAncesTar|miRDB|MirMAP|Mirza-G|MultiMiTar|RepTar
CD209	Q9NNX6		hsa-miR-484	0.269285	9	High	BCmicrO|DIANA|ElMMo3|MBStar|MirMAP|Mirza-G|MultiMiTar|RepTar|RNAhybrid
ADAMTS6	Q9UKP5		hsa-miR-484	0.269217	7	High	BCmicrO|BiTargeting|DIANA|MBStar|MirAncesTar|MirMAP|MultiMiTar
REEP5	Q00765		hsa-miR-484	0.269104	11	High	BCmicrO|DIANA|ElMMo3|MBStar|MirAncesTar|miRDB|MirMAP|Mirza-G|RepTar|RNAhybrid|TargetSpy
KMT2B	Q9UMN6		hsa-miR-484	0.269096	8	High	BCmicrO|CoMeTa|DIANA|MirAncesTar|MirMAP|miRTar2GO|RepTar|RNAhybrid
POMT2	Q9UKY4		hsa-miR-484	0.269026	9	High	BCmicrO|BiTargeting|CoMeTa|DIANA|MirAncesTar|MirMAP|MultiMiTar|RepTar|RNAhybrid
EIF2S1	P05198		hsa-miR-484	0.268956	9	High	BCmicrO|ElMMo3|MirAncesTar|miRDB|MirMAP|MultiMiTar|RepTar|RNAhybrid|TargetSpy
PKHD1	P08F94		hsa-miR-484	0.268952	10	High	BCmicrO|DIANA|ElMMo3|MBStar|MirAncesTar|MirMAP|MirSNP|Mirza-G|RepTar|RNAhybrid
GPI	P06744		hsa-miR-484	0.268884	7	High	BCmicrO|CoMeTa|DIANA|MBStar|MirAncesTar|miRTar2GO|RNAhybrid
IFFO2	Q5TF58		hsa-miR-484	0.268824	11	High	BCmicrO|BiTargeting|DIANA|ElMMo3|MBStar|MirAncesTar|miRDB|MirMAP|miRTar2GO|RNA22|RNAhybrid
SEL1L	Q9UBV2		hsa-miR-484	0.268823	9	High	BCmicrO|DIANA|MBStar|MirAncesTar|MirMAP|miRTar2GO|RepTar|RNAhybrid|TargetSpy
BMP8A	Q7Z5Y6		hsa-miR-484	0.268816	9	High	BCmicrO|ElMMo3|MBStar|MirAncesTar|miRDB|MultiMiTar|RepTar|RNA22|RNAhybrid
KEAP1	Q14145		hsa-miR-484	0.268806	7	High	BCmicrO|BiTargeting|CoMeTa|MirAncesTar|MirMAP|miRTar2GO|RNAhybrid
LNPEP	Q9UIQ6		hsa-miR-484	0.268709	7	High	BCmicrO|DIANA|MBStar|MirAncesTar|MirMAP|miRTar2GO|MultiMiTar
SLC39A13	Q96H72		hsa-miR-484	0.268675	8	High	BCmicrO|BiTargeting|DIANA|MirAncesTar|MirMAP|miRTar2GO|MultiMiTar|RNAhybrid
DNM3	Q9UQ16		hsa-miR-484	0.268626	9	High	BCmicrO|DIANA|MBStar|MirAncesTar|MirMAP|miRTar2GO|MultiMiTar|RNA22|RNAhybrid
SNAPC1	Q16533		hsa-miR-484	0.268569	7	High	BCmicrO|CoMeTa|ElMMo3|MirAncesTar|MirMAP|RepTar|TargetRank
CRKL	P46109		hsa-miR-484	0.268355	7	High	BCmicrO|CoMeTa|DIANA|MirAncesTar|miRTar2GO|RepTar|RNAhybrid
APOL3	O95236		hsa-miR-484	0.268342	10	High	BCmicrO|BiTargeting|CoMeTa|DIANA|ElMMo3|MirAncesTar|miRDB|MirMAP|Mirza-G|RNAhybrid
CD86	P42081		hsa-miR-484	0.26829	10	High	BCmicrO|CoMeTa|DIANA|ElMMo3|MBStar|MirAncesTar|miRDB|MirMAP|Mirza-G|RNAhybrid
BAG1	Q99933		hsa-miR-484	0.268276	9	High	BCmicrO|CoMeTa|ElMMo3|MBStar|MirAncesTar|miRDB|MirMAP|RNAhybrid|TargetSpy
LETM1	O95202		hsa-miR-484	0.268216	9	High	BCmicrO|BiTargeting|DIANA|ElMMo3|MirAncesTar|miRDB|MirMAP|miRTar2GO|Mirza-G
FAM213A	Q9BRX8		hsa-miR-484	0.268189	10	High	BCmicrO|BiTargeting|DIANA|ElMMo3|MirAncesTar|MirMAP|miRTar2GO|RepTar|RNAhybrid|TargetSpy
NPY2R	P49146		hsa-miR-484	0.268157	10	High	BCmicrO|BiTargeting|ElMMo3|MBStar|MirAncesTar|miRDB|MirMAP|Mirza-G|RNAhybrid|TargetRank
DBT	P11182		hsa-miR-484	0.268127	10	High	BCmicrO|DIANA|MBStar|MirAncesTar|MirMAP|RepTar|RNA22|RNAhybrid|TargetRank|TargetSpy
C5orf42	Q9H799		hsa-miR-451a	0.26805	5	High	BCmicrO|microrna.org|miRcode|miRTar2GO|RNAhybrid
BCL2	P10415		hsa-miR-484	0.267825	8	High	BCmicrO|BiTargeting|DIANA|MBStar|MirAncesTar|MirMAP|miRTar2GO|MultiMiTar
SLC23A2	Q9UGH3		hsa-miR-484	0.267703	8	High	BCmicrO|DIANA|ElMMo3|MBStar|MirAncesTar|MirMAP|miRTar2GO|RepTar
NRXN3	Q9HDB5		hsa-miR-484	0.267618	10	High	BCmicrO|DIANA|ElMMo3|MBStar|MirAncesTar|MirMAP|Mirza-G|MultiMiTar|RepTar|RNAhybrid
NPC1	O15118		hsa-miR-484	0.267497	7	High	BCmicrO|Cupid|MBStar|MirAncesTar|MirMAP|MultiMiTar|RNAhybrid
UBE2L3	P68036		hsa-miR-451a	0.267431	11	High	BCmicrO|DIANA|ElMMo3|MBStar|microrna.org|MirAncesTar|miRcode|miRDB|MirMAP|MirSNP|Mirza-G
G3BP1	Q13283		hsa-miR-484	0.267429	8	High	BCmicrO|BiTargeting|DIANA|MBStar|MirMAP|miRTar2GO|MultiMiTar|RNAhybrid
KIF1C	O43896		hsa-miR-484	0.267367	10	High	BCmicrO|BiTargeting|DIANA|ElMMo3|MBStar|MirAncesTar|miRDB|MirMAP|MirSNP|miRTar2GO
KLF6	Q99612		hsa-miR-484	0.267144	10	High	BCmicrO|DIANA|ElMMo3|MBStar|MirAncesTar|miRDB|MirMAP|MirSNP|miRTar2GO|RNAhybrid
SLC44A1	Q8WWI5		hsa-miR-451a	0.267106	6	High	BCmicrO|Cupid|microrna.org|MirAncesTar|miRcode|RNAhybrid
INCENP	Q9NQS7		hsa-miR-484	0.267089	8	High	BCmicrO|DIANA|MirAncesTar|MirMAP|miRTar2GO|MultiMiTar|RepTar|RNAhybrid
TMEM236	Q5W0B7		hsa-miR-484	0.267089	9	High	BCmicrO|DIANA|ElMMo3|MBStar|MirAncesTar|MirMAP|Mirza-G|RepTar|TargetRank
DNMT3A	Q9Y6K1		hsa-miR-484	0.267054	10	High	BCmicrO|DIANA|ElMMo3|MBStar|MirAncesTar|MirMAP|Mirza-G|MultiMiTar|RepTar|RNAhybrid
ACADSB	P45954		hsa-miR-451a	0.267034	11	High	BCmicrO|DIANA|ElMMo3|MBStar|microrna.org|MirAncesTar|miRcode|miRDB|MirMAP|MirTar|RNAhybrid
GRM1	Q13255		hsa-miR-484	0.266991	8	High	BCmicrO|CoMeTa|DIANA|ElMMo3|MirAncesTar|mirbase|MirMAP|RNAhybrid
PNPO	Q9NVS9		hsa-miR-484	0.266947	8	High	BCmicrO|ElMMo3|MirAncesTar|miRDB|miRTar2GO|Mirza-G|RepTar|RNAhybrid
KIAA1644	Q3SXP7		hsa-miR-484	0.266866	6	High	BCmicrO|CoMeTa|MBStar|MirAncesTar|MirMAP|miRTar2GO
CLEC3A	O75596		hsa-miR-484	0.266628	9	High	BCmicrO|DIANA|ElMMo3|MBStar|MirAncesTar|MirMAP|MultiMiTar|RepTar|RNAhybrid
GPX1	P07203		hsa-miR-484	0.266619	10	High	BCmicrO|CoMeTa|DIANA|ElMMo3|MirAncesTar|miRDB|MirMAP|Mirza-G|RepTar|RNAhybrid
TMEM222	Q9H0R3		hsa-miR-484	0.266525	7	High	BCmicrO|BiTargeting|CoMeTa|DIANA|MirAncesTar|miRTar2GO|RNAhybrid
PTPRE	P23469		hsa-miR-451a	0.266499	8	High	BCmicrO|DIANA|ElMMo3|MBStar|microrna.org|MirAncesTar|miRcode|MirMAP
C10orf91	Q5T1B1		hsa-miR-484	0.266488	9	High	BCmicrO|DIANA|ElMMo3|MirAncesTar|mirbase|miRDB|MirMAP|MirSNP|RepTar
ATXN7L3	Q14CW9		hsa-miR-484	0.266409	11	High	BCmicrO|BiTargeting|DIANA|ElMMo3|MBStar|MirAncesTar|mirbase|miRDB|MirMAP|Mirza-G|RepTar
CSK	P41240		hsa-miR-484	0.266387	12	High	BCmicrO|BiTargeting|DIANA|ElMMo3|MBStar|MirAncesTar|mirbase|miRDB|MirMAP|Mirza-G|RepTar|RNAhybrid
BNIPL	Q7Z465		hsa-miR-484	0.266367	12	High	BCmicrO|DIANA|ElMMo3|MBStar|MirAncesTar|miRDB|MirMAP|MirSNP|Mirza-G|RepTar|RNA22|RNAhybrid
EPB41L2	O43491		hsa-miR-484	0.266345	10	High	BCmicrO|DIANA|ElMMo3|MBStar|MirAncesTar|MirMAP|MultiMiTar|RepTar|RNAhybrid|TargetSpy
POLK	Q9UBT6		hsa-miR-484	0.266275	9	High	BCmicrO|ElMMo3|MirAncesTar|MirMAP|miRTar2GO|Mirza-G|RepTar|RNAhybrid|TargetSpy
ASB2	Q96Q27		hsa-miR-484	0.266258	12	High	BCmicrO|BiTargeting|DIANA|ElMMo3|MBStar|MirAncesTar|mirbase|miRDB|MirMAP|Mirza-G|RepTar|RNAhybrid
PPM1A	P35813		hsa-miR-484	0.266181	9	High	BCmicrO|BiTargeting|CoMeTa|DIANA|MBStar|MirAncesTar|MirMAP|MultiMiTar|RNAhybrid
SHISA5	Q8N114		hsa-miR-484	0.26612	9	High	BCmicrO|DIANA|ElMMo3|MirAncesTar|miRDB|MirMAP|miRTar2GO|Mirza-G|RNAhybrid
MINDY2	Q8NBR6		hsa-miR-484	0.266119	8	High	BCmicrO|CoMeTa|MBStar|MirAncesTar|MirMAP|miRTar2GO|RepTar|RNAhybrid
FAM169A	Q9Y6X4		hsa-miR-484	0.266064	10	High	BCmicrO|DIANA|ElMMo3|MBStar|MirAncesTar|miRDB|MirMAP|Mirza-G|RepTar|TargetSpy
TRPM7	Q96QT4		hsa-miR-484	0.266044	12	High	BCmicrO|BiTargeting|DIANA|ElMMo3|MBStar|MirAncesTar|miRDB|MirMAP|Mirza-G|RepTar|RNAhybrid|TargetSpy
SIKE1	Q9BRV8		hsa-miR-484	0.266022	10	High	BCmicrO|DIANA|ElMMo3|MBStar|MirAncesTar|MirMAP|MultiMiTar|RepTar|RNA22|TargetSpy
DIDO1	Q9BTC0		hsa-miR-484	0.26599	8	High	BCmicrO|DIANA|MBStar|MirAncesTar|MirMAP|miRTar2GO|MultiMiTar|RNAhybrid
RPH3A	Q9Y2J0		hsa-miR-484	0.26596	9	High	BCmicrO|DIANA|ElMMo3|MirAncesTar|miRDB|MirMAP|Mirza-G|RepTar|RNAhybrid
CA6	P23280		hsa-miR-484	0.265921	8	High	BCmicrO|DIANA|ElMMo3|MirMAP|Mirza-G|RepTar|RNAhybrid|TargetRank
MAB21L3	Q8N8X9		hsa-miR-484	0.26592	11	High	BCmicrO|BiTargeting|DIANA|ElMMo3|MirAncesTar|miRDB|MirMAP|Mirza-G|RepTar|RNA22|RNAhybrid
KLHDC7A	Q5VTJ3		hsa-miR-484	0.265873	10	High	BCmicrO|BiTargeting|ElMMo3|MirAncesTar|miRDB|MirMAP|MirSNP|PACCMIT|RepTar|RNA22
LIG3	P49916		hsa-miR-484	0.26584	10	High	BCmicrO|BiTargeting|DIANA|ElMMo3|MirAncesTar|MirMAP|miRTar2GO|Mirza-G|RepTar|RNAhybrid
NOTCH3	Q9UM47		hsa-miR-484	0.265835	7	High	BCmicrO|CoMeTa|DIANA|MirAncesTar|mirbase|MultiMiTar|RNAhybrid
LENG8	Q96PV6		hsa-miR-484	0.265784	8	High	BCmicrO|BiTargeting|DIANA|MirAncesTar|MirMAP|miRTar2GO|MultiMiTar|RNAhybrid
PTPN9	P43378		hsa-miR-484	0.265745	7	High	BCmicrO|BiTargeting|CoMeTa|MirAncesTar|MirMAP|MultiMiTar|RNAhybrid
ADCY3	O60266		hsa-miR-484	0.265712	7	High	BCmicrO|CoMeTa|ElMMo3|MirAncesTar|miRTar2GO|RepTar|RNAhybrid
ZNF362	Q5T0B9		hsa-miR-484	0.26571	9	High	BCmicrO|BiTargeting|CoMeTa|DIANA|MirAncesTar|MultiMiTar|RepTar|RNA22|RNAhybrid
ATPAF2	Q8N5M1		hsa-miR-484	0.265705	8	High	BCmicrO|ElMMo3|MirAncesTar|MirMAP|miRTar2GO|RepTar|RNAhybrid|TargetSpy
CALML4	Q96GE6		hsa-miR-484	0.265696	11	High	BCmicrO|DIANA|ElMMo3|MBStar|MirAncesTar|mirbase|miRDB|MirMAP|Mirza-G|RepTar|RNAhybrid
KY	Q8NBH2		hsa-miR-484	0.265556	9	High	BCmicrO|BiTargeting|ElMMo3|MBStar|MirAncesTar|miRDB|MultiMiTar|RepTar|RNAhybrid
RETREG2	Q8NC44		hsa-miR-484	0.265418	9	High	BCmicrO|BiTargeting|DIANA|MBStar|MirAncesTar|MirMAP|miRTar2GO|MultiMiTar|RNAhybrid
MAP4K2	Q12851		hsa-miR-484	0.265417	12	High	BCmicrO|BiTargeting|DIANA|ElMMo3|MirAncesTar|mirbase|miRDB|MirMAP|MirSNP|Mirza-G|RepTar|RNAhybrid
MRPL10	Q7Z7H8		hsa-miR-484	0.265414	10	High	BCmicrO|BiTargeting|DIANA|ElMMo3|MirAncesTar|miRDB|MirMAP|miRTar2GO|RepTar|RNAhybrid
KCTD17	Q8N5Z5		hsa-miR-484	0.265351	7	High	BCmicrO|BiTargeting|CoMeTa|MirAncesTar|mirbase|miRTar2GO|RNAhybrid
BCL11B	Q9C0K0		hsa-miR-484	0.265196	10	High	BCmicrO|DIANA|ElMMo3|MBStar|MirAncesTar|MirMAP|Mirza-G|MultiMiTar|RepTar|RNAhybrid
AKT2	P31751		hsa-miR-484	0.265178	8	High	BCmicrO|BiTargeting|DIANA|MirAncesTar|MirMAP|miRTar2GO|MultiMiTar|RNAhybrid
MPIG6B	O95866		hsa-miR-484	0.265165	11	High	BCmicrO|CoMeTa|DIANA|ElMMo3|MBStar|MirAncesTar|mirbase|miRDB|MirMAP|RNAhybrid|TargetSpy
ERG	P11308		hsa-miR-484	0.265023	12	High	BCmicrO|DIANA|ElMMo3|MBStar|MirAncesTar|miRDB|MirMAP|MirSNP|Mirza-G|MultiMiTar|RepTar|RNAhybrid
SH3PXD2B	A1X283		hsa-miR-484	0.264958	9	High	BCmicrO|DIANA|ElMMo3|MBStar|MirAncesTar|MirMAP|miRTar2GO|RepTar|RNAhybrid
OPA3	Q9H6K4		hsa-miR-484	0.264675	8	High	BCmicrO|DIANA|ElMMo3|MirAncesTar|MirMAP|miRTar2GO|RepTar|RNAhybrid
TUSC2	O75896		hsa-miR-484	0.264672	9	High	BCmicrO|DIANA|ElMMo3|MirAncesTar|MirMAP|miRTar2GO|Mirza-G|RepTar|RNAhybrid
BCL2L11	O43521		hsa-miR-484	0.264662	7	High	BCmicrO|MBStar|MirAncesTar|MirMAP|miRTar2GO|MultiMiTar|RNAhybrid
CCPG1	Q9ULG6		hsa-miR-484	0.264608	8	High	BCmicrO|ElMMo3|MBStar|MirAncesTar|MirMAP|MultiMiTar|RepTar|RNAhybrid
IER5L	Q5T953		hsa-miR-484	0.264579	10	High	BCmicrO|DIANA|ElMMo3|MirAncesTar|miRDB|MirMAP|Mirza-G|MultiMiTar|RepTar|RNAhybrid
UBN2	Q6ZU65		hsa-miR-451a	0.264451	8	High	BCmicrO|MBStar|microrna.org|MirAncesTar|miRcode|MirMAP|miRTar2GO|RNAhybrid
USP22	Q9UPT9		hsa-miR-484	0.264449	9	High	BCmicrO|BiTargeting|ElMMo3|MirAncesTar|miRDB|MirMAP|miRTar2GO|Mirza-G|RNAhybrid
PTPN5	P54829		hsa-miR-484	0.264338	9	High	BCmicrO|BiTargeting|DIANA|ElMMo3|MirAncesTar|MirMAP|MultiMiTar|RepTar|RNAhybrid
HES2	Q9Y543		hsa-miR-484	0.264338	11	High	BCmicrO|BiTargeting|DIANA|ElMMo3|MirAncesTar|miRDB|MirMAP|MirSNP|RepTar|RNA22|RNAhybrid
ERGIC2	Q96RQ1		hsa-miR-484	0.264334	9	High	BCmicrO|DIANA|ElMMo3|MBStar|MirAncesTar|MirMAP|miRTar2GO|Mirza-G|RNAhybrid
EBF1	Q9UH73		hsa-miR-484	0.264325	8	High	BCmicrO|DIANA|MBStar|MirAncesTar|MirMAP|miRTar2GO|MultiMiTar|RNAhybrid
TRPC5	Q9UL62		hsa-miR-484	0.264148	8	High	BCmicrO|DIANA|ElMMo3|MirAncesTar|MirMAP|Mirza-G|RepTar|TargetRank
DNAJC5	Q9H3Z4		hsa-miR-484	0.264082	8	High	BCmicrO|BiTargeting|ElMMo3|MBStar|MirAncesTar|MirMAP|miRTar2GO|RepTar
ZNF583	Q96ND8		hsa-miR-451a	0.264033	6	High	BCmicrO|MBStar|MAMI|MirAncesTar|mirbase|miRTar2GO
PITPNB	P48739		hsa-miR-451a	0.263954	7	High	BCmicrO|CoMeTa|ElMMo3|MAMI|MirAncesTar|MirMAP|RNAhybrid
KLF6	Q99612		hsa-miR-451a	0.263889	7	High	BCmicrO|BiTargeting|CoMeTa|MAMI|MirAncesTar|mirbase|RNAhybrid
CDX2	Q99626		hsa-miR-484	0.263866	10	High	BCmicrO|DIANA|ElMMo3|MirAncesTar|miRDB|MirMAP|Mirza-G|MultiMiTar|RepTar|RNAhybrid
PLEKHO2	Q8TD55		hsa-miR-484	0.263857	9	High	BCmicrO|BiTargeting|DIANA|ElMMo3|MBStar|MirAncesTar|miRDB|MirMAP|miRTar2GO
UNC5A	Q6ZN44		hsa-miR-484	0.263812	9	High	BCmicrO|ElMMo3|MirAncesTar|miRDB|MirMAP|MultiMiTar|PACCMIT|RepTar|RNAhybrid
NUCB1	Q02818		hsa-miR-484	0.263799	11	High	BCmicrO|BiTargeting|DIANA|ElMMo3|MirAncesTar|mirbase|miRDB|MirMAP|Mirza-G|RepTar|RNAhybrid
SERF1A	O75920		hsa-miR-484	0.263787	11	High	BCmicrO|DIANA|ElMMo3|MBStar|MirAncesTar|miRDB|MirMAP|Mirza-G|RepTar|RNAhybrid|TargetSpy
C10orf113	Q5VZT2		hsa-miR-484	0.263763	7	High	BCmicrO|DIANA|ElMMo3|MirAncesTar|mirbase|MirMAP|RNAhybrid
ZNF831	Q5JPB2		hsa-miR-484	0.263688	8	High	BCmicrO|DIANA|ElMMo3|MirAncesTar|miRDB|MirMAP|RepTar|TargetRank
SSC4D	Q8WTU2		hsa-miR-484	0.263633	10	High	BCmicrO|DIANA|ElMMo3|MBStar|MirAncesTar|miRDB|MirMAP|Mirza-G|MultiMiTar|RepTar
GBA	P04062		hsa-miR-484	0.263617	8	High	BCmicrO|BiTargeting|CoMeTa|MirAncesTar|MirMAP|MultiMiTar|RNA22|RNAhybrid
NCAN	O14594		hsa-miR-484	0.263614	9	High	BCmicrO|BiTargeting|DIANA|ElMMo3|MirAncesTar|miRDB|MirMAP|RepTar|TargetSpy
BNIP3L	O60238		hsa-miR-484	0.263513	10	High	BCmicrO|DIANA|ElMMo3|MBStar|MirAncesTar|MirMAP|Mirza-G|MultiMiTar|RepTar|RNAhybrid
TOMM5	Q8N4H5		hsa-miR-484	0.263509	11	High	BCmicrO|BiTargeting|DIANA|ElMMo3|MBStar|MirAncesTar|miRDB|MirMAP|RepTar|RNAhybrid|TargetSpy
CEACAM4	O75871		hsa-miR-484	0.263391	11	High	BCmicrO|DIANA|ElMMo3|MirAncesTar|mirbase|miRDB|MirMAP|MirSNP|Mirza-G|RepTar|RNAhybrid
TRAF5	O00463		hsa-miR-484	0.263335	10	High	BCmicrO|DIANA|ElMMo3|MBStar|MirAncesTar|MirMAP|miRTar2GO|Mirza-G|RepTar|RNAhybrid
TEAD2	Q15562		hsa-miR-451a	0.263292	7	High	BCmicrO|ElMMo3|MBStar|MAMI|MirMAP|miRTar2GO|RNAhybrid
MAPKBP1	O60336		hsa-miR-484	0.26323	10	High	BCmicrO|BiTargeting|DIANA|ElMMo3|MBStar|MirAncesTar|MirMAP|RepTar|RNAhybrid|TargetRank
TMC7	Q7Z402		hsa-miR-484	0.263209	9	High	BCmicrO|DIANA|ElMMo3|MBStar|MirAncesTar|MirMAP|miRTar2GO|RepTar|RNAhybrid
2017-03-03	Q86UD3		hsa-miR-484	0.263051	10	High	BCmicrO|DIANA|ElMMo3|MBStar|MirAncesTar|MirMAP|Mirza-G|MultiMiTar|RepTar|RNAhybrid
PRICKLE2	Q7Z3G6		hsa-miR-484	0.262989	10	High	BCmicrO|BiTargeting|DIANA|ElMMo3|MBStar|MirAncesTar|MirMAP|MultiMiTar|RepTar|RNAhybrid
SELENOI	Q9C0D9		hsa-miR-484	0.262973	9	High	BCmicrO|DIANA|ElMMo3|MBStar|MirAncesTar|miRDB|MirMAP|RepTar|TargetSpy
TMEM248	Q9NWD8		hsa-miR-484	0.262946	6	High	BCmicrO|MirAncesTar|MirMAP|miRTar2GO|MultiMiTar|RepTar
CD3EAP	O15446		hsa-miR-484	0.262921	9	High	BCmicrO|CoMeTa|DIANA|ElMMo3|MirAncesTar|miRDB|MirMAP|MultiMiTar|RNAhybrid
ZNF558	Q96NG5		hsa-miR-484	0.262869	9	High	BCmicrO|DIANA|ElMMo3|MirAncesTar|MirMAP|miRTar2GO|Mirza-G|RepTar|TargetSpy
DPYSL5	Q9BPU6		hsa-miR-484	0.262849	10	High	BCmicrO|BiTargeting|DIANA|MBStar|MirAncesTar|MirMAP|miRTar2GO|RepTar|RNAhybrid|TargetSpy
MAFK	O60675		hsa-miR-484	0.262843	9	High	BCmicrO|BiTargeting|ElMMo3|MirAncesTar|miRDB|MirMAP|miRTar2GO|RepTar|RNAhybrid
ACTR1B	P42025		hsa-miR-451a	0.262707	5	High	BCmicrO|microrna.org|MirAncesTar|miRcode|MirMAP
HECTD2	Q5U5R9		hsa-miR-484	0.262696	10	High	BCmicrO|Cupid|DIANA|ElMMo3|MBStar|MirAncesTar|MirMAP|Mirza-G|RepTar|RNAhybrid
BOK	Q9UMX3		hsa-miR-484	0.262643	10	High	BCmicrO|BiTargeting|DIANA|ElMMo3|MirAncesTar|mirbase|miRDB|MirMAP|RepTar|RNAhybrid
BTBD3	Q9Y2F9		hsa-miR-484	0.262505	8	High	BCmicrO|DIANA|ElMMo3|MirAncesTar|MirMAP|RepTar|RNAhybrid|TargetRank
EIF4EBP2	Q13542		hsa-miR-484	0.26238	10	High	BCmicrO|BiTargeting|DIANA|ElMMo3|MBStar|MirAncesTar|miRDB|MirMAP|miRTar2GO|RepTar
DCLK1	O15075		hsa-miR-484	0.262376	12	High	BCmicrO|BiTargeting|DIANA|ElMMo3|MBStar|MirAncesTar|miRDB|MirMAP|MirSNP|RepTar|RNAhybrid|TargetSpy
CLPB	Q9H078		hsa-miR-484	0.262343	9	High	BCmicrO|DIANA|ElMMo3|MirAncesTar|miRDB|MirMAP|miRTar2GO|RepTar|RNAhybrid
SLFN11	Q7Z7L1		hsa-miR-484	0.26228	10	High	BCmicrO|DIANA|ElMMo3|MBStar|MirAncesTar|MirMAP|miRTar2GO|Mirza-G|RepTar|RNAhybrid
KLHL18	O94889		hsa-miR-484	0.262255	10	High	BCmicrO|BiTargeting|CoMeTa|DIANA|ElMMo3|MBStar|MirAncesTar|miRDB|MirMAP|RepTar
CDK19	Q9BWU1		hsa-miR-484	0.262159	10	High	BCmicrO|DIANA|ElMMo3|MBStar|MirAncesTar|MirMAP|MultiMiTar|RepTar|RNAhybrid|TargetSpy
TTC7B	Q86TV6		hsa-miR-484	0.262037	10	High	BCmicrO|BiTargeting|DIANA|ElMMo3|MirAncesTar|MirMAP|Mirza-G|MultiMiTar|RepTar|RNAhybrid
STAT5B	P51692		hsa-miR-484	0.261867	10	High	BCmicrO|BiTargeting|CoMeTa|DIANA|ElMMo3|MBStar|MirAncesTar|miRDB|MirMAP|RepTar
NXPH1	P58417		hsa-miR-484	0.26164	8	High	BCmicrO|DIANA|ElMMo3|MirAncesTar|MirMAP|MultiMiTar|RepTar|RNAhybrid
PFKL	P17858		hsa-miR-484	0.261631	10	High	BCmicrO|BiTargeting|DIANA|ElMMo3|MBStar|MirAncesTar|miRDB|MirMAP|miRTar2GO|RNAhybrid
MEX3A	A1L020		hsa-miR-484	0.26156	8	High	BCmicrO|ElMMo3|MirAncesTar|miRDB|miRTar2GO|Mirza-G|RepTar|RNA22
KLKB1	P03952		hsa-miR-484	0.261506	11	High	BCmicrO|DIANA|ElMMo3|MirAncesTar|mirbase|miRDB|MirMAP|Mirza-G|RepTar|RNAhybrid|TargetSpy
VANGL1	Q8TAA9		hsa-miR-484	0.261391	10	High	BCmicrO|ElMMo3|MBStar|MirAncesTar|miRDB|MirMAP|miRTar2GO|RepTar|RNA22|RNAhybrid
IGSF9B	Q9UPX0		hsa-miR-484	0.261327	9	High	BCmicrO|DIANA|ElMMo3|MirAncesTar|MirMAP|Mirza-G|RepTar|RNAhybrid|TargetRank
HEYL	Q9NQ87		hsa-miR-484	0.261292	10	High	BCmicrO|BiTargeting|DIANA|ElMMo3|MirAncesTar|miRDB|MirMAP|RepTar|RNA22|TargetSpy
CDH16	O75309		hsa-miR-484	0.261278	10	High	BCmicrO|BiTargeting|DIANA|ElMMo3|MirAncesTar|mirbase|miRDB|MirMAP|RepTar|RNAhybrid
P2RY14	Q15391		hsa-miR-484	0.261121	11	High	BCmicrO|DIANA|ElMMo3|MBStar|MirAncesTar|miRDB|MirMAP|Mirza-G|RepTar|RNAhybrid|TargetSpy
ADGRL1	O94910		hsa-miR-484	0.260974	7	High	BCmicrO|CoMeTa|ElMMo3|MirAncesTar|miRDB|MultiMiTar|RNAhybrid
SLC6A8	P48029		hsa-miR-484	0.260973	6	High	BCmicrO|BiTargeting|CoMeTa|MirAncesTar|miRTar2GO|RNAhybrid
RPL13	P26373		hsa-miR-484	0.260857	8	High	BCmicrO|BiTargeting|MirAncesTar|MirMAP|miRTar2GO|MultiMiTar|RepTar|RNAhybrid
ALDH3A2	P51648		hsa-miR-484	0.26082	11	High	BCmicrO|BiTargeting|DIANA|ElMMo3|MBStar|MirAncesTar|miRDB|MirMAP|Mirza-G|RepTar|RNAhybrid
CCND2	P30279		hsa-miR-484	0.260802	7	High	BCmicrO|MBStar|MirAncesTar|MirMAP|miRTar2GO|MultiMiTar|RNAhybrid
RAB34	P0DI83		hsa-miR-484	0.260798	8	High	BCmicrO|DIANA|MBStar|MirAncesTar|MirMAP|miRTar2GO|MultiMiTar|RNAhybrid
DMWD	Q09019		hsa-miR-484	0.260768	8	High	BCmicrO|DIANA|MBStar|MirAncesTar|MirMAP|miRTar2GO|MultiMiTar|RNAhybrid
PDGFD	Q9GZP0		hsa-miR-484	0.260673	8	High	BCmicrO|DIANA|ElMMo3|MBStar|MirAncesTar|MirMAP|MultiMiTar|RepTar
SECISBP2	Q96T21		hsa-miR-484	0.260652	10	High	BCmicrO|DIANA|ElMMo3|MBStar|MirAncesTar|miRDB|MirMAP|miRTar2GO|Mirza-G|RNAhybrid
NUP58	Q9BVL2		hsa-miR-484	0.260622	9	High	BCmicrO|ElMMo3|MBStar|MirAncesTar|MirMAP|miRTar2GO|RepTar|RNAhybrid|TargetSpy
MTMR9	Q96QG7		hsa-miR-484	0.260603	9	High	BCmicrO|BiTargeting|ElMMo3|MirAncesTar|MirMAP|miRTar2GO|RepTar|RNAhybrid|TargetSpy
CXCL13	O43927		hsa-miR-484	0.260559	11	High	BCmicrO|BiTargeting|DIANA|ElMMo3|MirAncesTar|mirbase|miRDB|MirMAP|Mirza-G|RepTar|RNAhybrid
RTL6	Q6ICC9		hsa-miR-484	0.260496	8	High	BCmicrO|BiTargeting|DIANA|ElMMo3|MBStar|MirMAP|miRTar2GO|RepTar
FAT2	Q9NYQ8		hsa-miR-484	0.260485	11	High	BCmicrO|DIANA|ElMMo3|MBStar|MirAncesTar|mirbase|miRDB|MirMAP|MirSNP|RepTar|RNAhybrid
CPD	O75976		hsa-miR-484	0.260425	7	High	BCmicrO|CoMeTa|DIANA|MBStar|MirAncesTar|miRTar2GO|RNAhybrid
LHFPL4	Q7Z7J7		hsa-miR-484	0.260413	9	High	BCmicrO|BiTargeting|DIANA|ElMMo3|MirAncesTar|miRDB|MirMAP|Mirza-G|PACCMIT
MTPAP	Q9NVV4		hsa-miR-484	0.260312	10	High	BCmicrO|DIANA|ElMMo3|MBStar|MirAncesTar|MirMAP|MirSNP|miRTar2GO|Mirza-G|TargetSpy
LUZP2	Q86TE4		hsa-miR-451a	0.260291	10	High	BCmicrO|DIANA|ElMMo3|microrna.org|MirAncesTar|miRcode|miRDB|MirMAP|MirSNP|Mirza-G
ADARB1	P78563		hsa-miR-484	0.26027	6	High	BCmicrO|CoMeTa|MBStar|MirAncesTar|miRTar2GO|RNAhybrid
RNF125	Q96EQ8		hsa-miR-451a	0.260253	8	High	BCmicrO|CoMeTa|MBStar|MAMI|MirAncesTar|mirbase|MirMAP|RNAhybrid
EDEM1	Q92611		hsa-miR-484	0.260247	10	High	BCmicrO|BiTargeting|ElMMo3|MirAncesTar|miRDB|MirMAP|miRTar2GO|Mirza-G|RepTar|RNAhybrid
CST9	Q5W186		hsa-miR-484	0.260214	10	High	BCmicrO|DIANA|ElMMo3|MirAncesTar|miRDB|MirMAP|MirTar|Mirza-G|RepTar|RNAhybrid
BIRC5	O15392		hsa-miR-484	0.260049	9	High	BCmicrO|DIANA|ElMMo3|MirAncesTar|miRDB|MirMAP|miRTar2GO|Mirza-G|RNAhybrid
OLFML2A	Q68BL7		hsa-miR-484	0.259961	8	High	BCmicrO|DIANA|ElMMo3|MBStar|MirAncesTar|MirMAP|RepTar|TargetRank
BCAT1	P54687		hsa-miR-484	0.259729	9	High	BCmicrO|DIANA|ElMMo3|MBStar|MirAncesTar|MirMAP|miRTar2GO|Mirza-G|RNAhybrid
ARL4C	P56559		hsa-miR-484	0.259675	7	High	BCmicrO|DIANA|MBStar|MirAncesTar|MirMAP|miRTar2GO|MultiMiTar
NR5A2	O00482		hsa-miR-484	0.259628	10	High	BCmicrO|DIANA|ElMMo3|MBStar|MirAncesTar|MirMAP|MultiMiTar|RepTar|RNA22|RNAhybrid
SERPINF2	P08697		hsa-miR-484	0.259501	10	High	BCmicrO|DIANA|ElMMo3|MirAncesTar|mirbase|miRDB|MirMAP|MirSNP|RepTar|RNAhybrid
RALGAPB	Q86X10		hsa-miR-484	0.259479	10	High	BCmicrO|DIANA|ElMMo3|MBStar|MirAncesTar|MirMAP|Mirza-G|MultiMiTar|RepTar|RNAhybrid
POLR3A	O14802		hsa-miR-484	0.259371	10	High	BCmicrO|DIANA|ElMMo3|MBStar|MirAncesTar|miRDB|MirMAP|MirTar|Mirza-G|RNAhybrid
MACC1	Q6ZN28		hsa-miR-484	0.259027	10	High	BCmicrO|BiTargeting|ElMMo3|MBStar|MirAncesTar|MirMAP|miRTar2GO|Mirza-G|RepTar|RNAhybrid
PPARA	Q07869		hsa-miR-451a	0.25902	9	High	BCmicrO|DIANA|ElMMo3|MBStar|MirAncesTar|miRcode|miRDB|MirMAP|TargetRank
DTX4	Q9Y2E6		hsa-miR-484	0.258919	8	High	BCmicrO|CoMeTa|DIANA|ElMMo3|MirAncesTar|miRDB|MirMAP|RepTar
RBM43	Q6ZSC3		hsa-miR-484	0.258907	12	High	BCmicrO|BiTargeting|DIANA|ElMMo3|MBStar|MirAncesTar|miRDB|MirMAP|Mirza-G|RepTar|RNAhybrid|TargetSpy
ATL2	Q8NHH9		hsa-miR-451a	0.25887	7	High	BCmicrO|CoMeTa|MBStar|MirAncesTar|mirbase|miRTar2GO|RNAhybrid
ZNF517	Q6ZMY9		hsa-miR-484	0.258831	11	High	BCmicrO|BiTargeting|DIANA|ElMMo3|MBStar|MirAncesTar|mirbase|MirMAP|Mirza-G|RepTar|RNAhybrid
DCAF4L1	Q3SXM0		hsa-miR-484	0.25879	10	High	BCmicrO|DIANA|ElMMo3|MBStar|MirAncesTar|miRDB|MirMAP|MirTar|Mirza-G|TargetSpy
PRRC2C	Q9Y520		hsa-miR-484	0.258786	9	High	BCmicrO|DIANA|ElMMo3|MirAncesTar|MirMAP|miRTar2GO|RepTar|RNA22|RNAhybrid
POU2F2	P09086		hsa-miR-484	0.258737	8	High	BCmicrO|BiTargeting|CoMeTa|MirAncesTar|miRDB|MirMAP|MultiMiTar|RNAhybrid
CDKN1C	P49918		hsa-miR-484	0.258675	6	High	BCmicrO|CoMeTa|MirAncesTar|mirbase|miRTar2GO|RNAhybrid
HDLBP	Q00341		hsa-miR-484	0.258649	9	High	BCmicrO|DIANA|ElMMo3|MirAncesTar|miRDB|MirMAP|MultiMiTar|RepTar|RNAhybrid
NRG2	O14511		hsa-miR-484	0.258622	8	High	BCmicrO|DIANA|ElMMo3|MirAncesTar|miRDB|MirMAP|PACCMIT|RNAhybrid
LDLRAD2	Q5SZI1		hsa-miR-484	0.258558	11	High	BCmicrO|BiTargeting|DIANA|ElMMo3|MirAncesTar|miRDB|MirMAP|MultiMiTar|RepTar|RNA22|RNAhybrid
BRD3	Q15059		hsa-miR-484	0.25851	10	High	BCmicrO|BiTargeting|DIANA|ElMMo3|MirAncesTar|miRDB|MirMAP|MirSNP|miRTar2GO|RNAhybrid
SLC4A8	Q2Y0W8		hsa-miR-484	0.258498	8	High	BCmicrO|BiTargeting|ElMMo3|MirAncesTar|MirMAP|RepTar|RNAhybrid|TargetRank
ZBTB8A	Q96BR9		hsa-miR-484	0.258483	9	High	BCmicrO|ElMMo3|MBStar|MirAncesTar|miRTar2GO|RepTar|RNA22|RNAhybrid|TargetSpy
CSDE1	O75534		hsa-miR-484	0.258466	8	High	BCmicrO|DIANA|MBStar|MirAncesTar|MirMAP|miRTar2GO|MultiMiTar|RNAhybrid
HTATIP2	Q9BUP3		hsa-miR-484	0.258421	11	High	BCmicrO|DIANA|ElMMo3|MirAncesTar|mirbase|miRDB|MirMAP|Mirza-G|RepTar|RNAhybrid|TargetSpy
PSAPL1	Q6NUJ1		hsa-miR-484	0.258355	10	High	BCmicrO|BiTargeting|DIANA|ElMMo3|MirAncesTar|miRDB|MirMAP|MirSNP|Mirza-G|RepTar
THUMPD2	Q9BTF0		hsa-miR-484	0.258278	10	High	BCmicrO|BiTargeting|ElMMo3|MirAncesTar|miRDB|MirMAP|MirTar|Mirza-G|RepTar|RNAhybrid
ZNF621	Q6ZSS3		hsa-miR-484	0.258273	8	High	BCmicrO|ElMMo3|MirAncesTar|MirMAP|RepTar|RNAhybrid|TargetRank|TargetSpy
KIF1A	Q12756		hsa-miR-484	0.258264	8	High	BCmicrO|DIANA|ElMMo3|MirAncesTar|MirMAP|miRTar2GO|MultiMiTar|RepTar
CALM3	P0DP25		hsa-miR-484	0.25826	8	High	BCmicrO|DIANA|MirAncesTar|MirMAP|miRTar2GO|Mirza-G|MultiMiTar|RNAhybrid
MAP2K4	P45985		hsa-miR-484	0.258237	10	High	BCmicrO|BiTargeting|DIANA|ElMMo3|MBStar|MirAncesTar|MirMAP|MultiMiTar|RepTar|RNAhybrid
CD83	Q01151		hsa-miR-484	0.258204	7	High	BCmicrO|CoMeTa|MBStar|MirAncesTar|MirMAP|miRTar2GO|RNAhybrid
P3H4	Q92791		hsa-miR-484	0.258121	8	High	BCmicrO|DIANA|MirAncesTar|mirbase|MirMAP|RepTar|RNAhybrid|TargetRank
VPS37B	Q9H9H4		hsa-miR-484	0.258059	8	High	BCmicrO|DIANA|ElMMo3|MirAncesTar|MirMAP|miRTar2GO|Mirza-G|RepTar
MID1IP1	Q9NPA3		hsa-miR-484	0.257998	7	High	BCmicrO|MBStar|MirAncesTar|MirMAP|miRTar2GO|MultiMiTar|RNAhybrid
LSS	P48449		hsa-miR-451a	0.257979	10	High	BCmicrO|DIANA|ElMMo3|microrna.org|MirAncesTar|miRcode|miRDB|MirMAP|Mirza-G|RNAhybrid
GPT2	Q8TD30		hsa-miR-484	0.257929	8	High	BCmicrO|BiTargeting|ElMMo3|MirAncesTar|miRDB|MirMAP|PACCMIT|RepTar
PCDH7	O60245		hsa-miR-451a	0.257898	8	High	BCmicrO|ElMMo3|microrna.org|MirAncesTar|miRDB|miRTar2GO|Mirza-G|RNAhybrid
ITGB5	P18084		hsa-miR-484	0.257891	11	High	BCmicrO|BiTargeting|DIANA|ElMMo3|MBStar|MirAncesTar|mirbase|miRDB|MirMAP|RepTar|RNAhybrid
URM1	Q9BTM9		hsa-miR-484	0.257875	9	High	BCmicrO|DIANA|MBStar|MirAncesTar|miRDB|MirMAP|miRTar2GO|RepTar|RNAhybrid
SPIRE1	Q08AE8		hsa-miR-484	0.257726	9	High	BCmicrO|DIANA|MBStar|MirAncesTar|MirMAP|MirSNP|miRTar2GO|RNAhybrid|TargetSpy
MAML3	Q96JK9		hsa-miR-484	0.257687	7	High	BCmicrO|ElMMo3|MirAncesTar|mirbase|miRDB|miRTar2GO|RepTar
ACTR1A	P61163		hsa-miR-484	0.257685	8	High	BCmicrO|BiTargeting|DIANA|MirAncesTar|MirMAP|miRTar2GO|MultiMiTar|RNAhybrid
PGM2L1	Q6PCE3		hsa-miR-484	0.257648	7	High	BCmicrO|ElMMo3|MBStar|MirAncesTar|MirMAP|RepTar|TargetRank
ATG5	Q9H1Y0		hsa-miR-484	0.257608	8	High	BCmicrO|DIANA|MBStar|MirAncesTar|MirMAP|miRTar2GO|MultiMiTar|RNAhybrid
EBF3	Q9H4W6		hsa-miR-484	0.257533	9	High	BCmicrO|DIANA|ElMMo3|MirAncesTar|MirMAP|Mirza-G|MultiMiTar|RepTar|RNAhybrid
SMG1	Q96Q15		hsa-miR-484	0.25752	7	High	BCmicrO|DIANA|MBStar|MirAncesTar|MirMAP|MultiMiTar|RNAhybrid
SIRT1	Q96EB6		hsa-miR-484	0.257497	7	High	BCmicrO|DIANA|MirAncesTar|MirMAP|miRTar2GO|MultiMiTar|RNAhybrid
PROM2	Q8N271		hsa-miR-484	0.257488	8	High	BCmicrO|BiTargeting|DIANA|ElMMo3|MirAncesTar|miRDB|MirMAP|RNAhybrid
RUNX1	Q01196		hsa-miR-484	0.257473	7	High	BCmicrO|ElMMo3|MirAncesTar|MirMAP|miRTar2GO|MultiMiTar|RNAhybrid
SFT2D2	O95562		hsa-miR-484	0.257428	8	High	BCmicrO|CoMeTa|DIANA|MirAncesTar|MirMAP|PACCMIT|RepTar|RNAhybrid
ZBTB8B	Q8NAP8		hsa-miR-484	0.257424	9	High	BiTargeting|DIANA|ElMMo3|MirAncesTar|miRDB|MirMAP|MirTar|Mirza-G|RNA22
GYG1	P46976		hsa-miR-484	0.25729	12	High	BCmicrO|DIANA|ElMMo3|MBStar|MirAncesTar|miRDB|MirMAP|MirSNP|Mirza-G|RepTar|RNAhybrid|TargetSpy
PAFAH1B2	P68402		hsa-miR-484	0.257244	8	High	BCmicrO|DIANA|ElMMo3|MirAncesTar|MirMAP|miRTar2GO|Mirza-G|RNAhybrid
EPM2A	B3EWF7		hsa-miR-484	0.257185	10	High	BCmicrO|DIANA|ElMMo3|MirAncesTar|miRDB|MirMAP|Mirza-G|RepTar|RNAhybrid|TargetSpy
ZDHHC23	Q8IYP9		hsa-miR-451a	0.257168	11	High	BCmicrO|DIANA|ElMMo3|MBStar|microrna.org|MirAncesTar|miRcode|miRDB|MirMAP|Mirza-G|RNAhybrid
PPFIA1	Q13136		hsa-miR-451a	0.257161	6	High	BCmicrO|CoMeTa|MBStar|MirAncesTar|miRcode|RNAhybrid
CCNL1	Q9UK58		hsa-miR-484	0.257152	8	High	BCmicrO|CoMeTa|DIANA|ElMMo3|MirAncesTar|mirbase|RepTar|RNAhybrid
PDS5B	Q9NTI5		hsa-miR-484	0.257152	7	High	BCmicrO|MBStar|MirAncesTar|miRTar2GO|MultiMiTar|RepTar|RNAhybrid
MYCN	P04198		hsa-miR-484	0.257134	10	High	BCmicrO|DIANA|ElMMo3|MBStar|MirAncesTar|miRDB|MirMAP|Mirza-G|MultiMiTar|RNAhybrid
OPN4	Q9UHM6		hsa-miR-484	0.257098	10	High	BCmicrO|BiTargeting|DIANA|ElMMo3|MirAncesTar|miRDB|MirMAP|RepTar|RNAhybrid|TargetSpy
C19orf12	Q9NSK7		hsa-miR-484	0.257068	8	High	BCmicrO|ElMMo3|MBStar|MirAncesTar|MirMAP|miRTar2GO|RepTar|RNAhybrid
CMTM4	Q8IZR5		hsa-miR-484	0.257043	8	High	BCmicrO|DIANA|ElMMo3|MBStar|MirAncesTar|miRTar2GO|RepTar|RNAhybrid
RABL6	Q3YEC7		hsa-miR-484	0.256961	9	High	BCmicrO|ElMMo3|MBStar|MirAncesTar|mirbase|miRDB|MirMAP|miRTar2GO|RNAhybrid
WDR55	Q9H6Y2		hsa-miR-484	0.25696	7	High	BCmicrO|BiTargeting|CoMeTa|MBStar|MirMAP|miRTar2GO|RNAhybrid
TNFAIP3	P21580		hsa-miR-484	0.256935	7	High	BCmicrO|BiTargeting|CoMeTa|MBStar|MirAncesTar|miRTar2GO|RNAhybrid
OBP2B	Q9NPH6		hsa-miR-484	0.256889	11	High	BCmicrO|BiTargeting|DIANA|ElMMo3|MirAncesTar|mirbase|miRDB|MirMAP|MirSNP|RepTar|RNAhybrid
LIPG	Q9Y5X9		hsa-miR-451a	0.25684	10	High	BCmicrO|CoMeTa|ElMMo3|MBStar|MirAncesTar|miRcode|miRDB|MirMAP|Mirza-G|RNAhybrid
RAC3	P60763		hsa-miR-484	0.256729	9	High	BCmicrO|ElMMo3|MirAncesTar|mirbase|miRDB|MirMAP|miRTar2GO|RepTar|RNAhybrid
VIPR1	P32241		hsa-miR-484	0.256601	9	High	BCmicrO|DIANA|ElMMo3|MirAncesTar|miRDB|MirMAP|Mirza-G|RNAhybrid|TargetSpy
KDM5B	Q9UGL1		hsa-miR-484	0.256579	8	High	BCmicrO|DIANA|MirAncesTar|MirMAP|miRTar2GO|MultiMiTar|RNA22|RNAhybrid
NMT2	O60551		hsa-miR-484	0.256559	10	High	BCmicrO|DIANA|ElMMo3|MirAncesTar|miRDB|MirMAP|MirSNP|Mirza-G|RepTar|RNAhybrid
GRIN2A	Q12879		hsa-miR-484	0.256517	9	High	BCmicrO|DIANA|ElMMo3|MBStar|MirAncesTar|MirMAP|MirSNP|RNAhybrid|TargetSpy
FOXJ2	Q9P0K8		hsa-miR-484	0.256369	11	High	BCmicrO|DIANA|ElMMo3|MBStar|MirAncesTar|miRDB|MirMAP|MirSNP|Mirza-G|RepTar|RNAhybrid
OPCML	Q14982		hsa-miR-484	0.256303	10	High	BCmicrO|CoMeTa|DIANA|ElMMo3|MBStar|MirAncesTar|miRDB|MirMAP|MirSNP|RNAhybrid
LIN7C	Q9NUP9		hsa-miR-484	0.256252	8	High	BCmicrO|ElMMo3|MBStar|MirAncesTar|MirMAP|miRTar2GO|RepTar|TargetSpy
MBP	P02686		hsa-miR-484	0.256227	9	High	BCmicrO|ElMMo3|MirAncesTar|miRDB|MirMAP|miRTar2GO|Mirza-G|RepTar|RNAhybrid
ABCE1	P61221		hsa-miR-484	0.25621	9	High	BCmicrO|BiTargeting|ElMMo3|MirAncesTar|miRDB|MirMAP|miRTar2GO|Mirza-G|RNAhybrid
ADRA1B	P35368		hsa-miR-484	0.256189	7	High	BCmicrO|CoMeTa|ElMMo3|MirAncesTar|PACCMIT|RepTar|RNAhybrid
UBR3	Q6ZT12		hsa-miR-484	0.256176	7	High	BCmicrO|DIANA|MirAncesTar|MirMAP|miRTar2GO|MultiMiTar|RNAhybrid
ACP1	P24666		hsa-miR-484	0.25615	9	High	BCmicrO|DIANA|ElMMo3|MBStar|MirAncesTar|MirMAP|miRTar2GO|RepTar|RNAhybrid
DNAJB9	Q9UBS3		hsa-miR-451a	0.255979	8	High	BCmicrO|BiTargeting|MBStar|microrna.org|MirAncesTar|mirbase|miRTar2GO|RNAhybrid
SPECC1L	Q69YQ0		hsa-miR-484	0.255961	9	High	BCmicrO|DIANA|ElMMo3|MBStar|MirAncesTar|MirMAP|miRTar2GO|RepTar|RNAhybrid
PPP1R11	O60927		hsa-miR-451a	0.255948	6	High	BCmicrO|CoMeTa|microrna.org|MirAncesTar|miRcode|RNAhybrid
PBRM1	Q86U86		hsa-miR-484	0.255919	7	High	BCmicrO|DIANA|MirAncesTar|MirMAP|miRTar2GO|MultiMiTar|RNAhybrid
ALAD	P13716		hsa-miR-484	0.255891	9	High	BCmicrO|BiTargeting|DIANA|MBStar|MirAncesTar|MirMAP|miRTar2GO|RepTar|RNAhybrid
CEP135	Q66GS9		hsa-miR-484	0.255771	10	High	BCmicrO|BiTargeting|ElMMo3|MirAncesTar|MirMAP|Mirza-G|MultiMiTar|RepTar|RNAhybrid|TargetSpy
TTL	Q8NG68		hsa-miR-484	0.255554	8	High	BCmicrO|DIANA|ElMMo3|MirAncesTar|miRDB|MirMAP|miRTar2GO|TargetSpy
CDK18	Q07002		hsa-miR-484	0.255538	12	High	BCmicrO|BiTargeting|ElMMo3|MBStar|MirAncesTar|mirbase|miRDB|MirMAP|MirSNP|Mirza-G|RNA22|RNAhybrid
DIO2	Q92813		hsa-miR-484	0.255349	7	High	BCmicrO|MBStar|MirAncesTar|MirMAP|miRTar2GO|MultiMiTar|RNAhybrid
TFAP2B	Q92481		hsa-miR-484	0.255249	6	High	BCmicrO|CoMeTa|MirAncesTar|MirMAP|MultiMiTar|RepTar
SOHLH1	Q5JUK2		hsa-miR-484	0.255214	10	High	BCmicrO|DIANA|ElMMo3|MirAncesTar|mirbase|miRDB|MirMAP|MirSNP|Mirza-G|RepTar
HDHD5	Q9BXW7		hsa-miR-451a	0.25519	9	High	BCmicrO|ElMMo3|microrna.org|MirAncesTar|mirbase|miRcode|miRDB|MirMAP|Mirza-G
DAGLA	Q9Y4D2		hsa-miR-484	0.255137	9	High	BCmicrO|BiTargeting|DIANA|ElMMo3|MirAncesTar|miRDB|MirMAP|Mirza-G|RepTar
GNAI2	P04899		hsa-miR-484	0.255128	6	High	BCmicrO|MirAncesTar|MirMAP|miRTar2GO|MultiMiTar|RNAhybrid
CAP1	Q01518		hsa-miR-451a	0.255126	9	High	BCmicrO|DIANA|MBStar|MAMI|microrna.org|MirAncesTar|mirbase|MirMAP|RNAhybrid
MYO3A	Q8NEV4		hsa-miR-451a	0.255035	7	High	BCmicrO|MAMI|microrna.org|MirAncesTar|mirbase|miRcode|RNAhybrid
EIF5A	P63241		hsa-miR-484	0.255011	9	High	BCmicrO|ElMMo3|MBStar|MirAncesTar|miRDB|MirMAP|miRTar2GO|RepTar|RNAhybrid
QSOX1	O00391		hsa-miR-484	0.254975	12	High	BCmicrO|BiTargeting|DIANA|ElMMo3|MirAncesTar|miRDB|MirMAP|MirSNP|Mirza-G|RepTar|RNA22|RNAhybrid
SMARCC1	Q92922		hsa-miR-484	0.254914	6	High	BCmicrO|MirAncesTar|MirMAP|miRTar2GO|MultiMiTar|RepTar
PIP5K1C	O60331		hsa-miR-484	0.254863	8	High	BCmicrO|DIANA|ElMMo3|MirAncesTar|miRDB|MirMAP|RNAhybrid|TargetRank
ADAM19	Q9H013		hsa-miR-484	0.254858	9	High	BCmicrO|DIANA|ElMMo3|MBStar|MirAncesTar|miRDB|MirMAP|miRTar2GO|RNAhybrid
MLH3	Q9UHC1		hsa-miR-484	0.254824	9	High	BCmicrO|DIANA|ElMMo3|MirAncesTar|MirMAP|Mirza-G|RepTar|RNAhybrid|TargetRank
SLC8A3	P57103		hsa-miR-484	0.254801	11	High	BCmicrO|BiTargeting|ElMMo3|MBStar|MirAncesTar|miRDB|MirMAP|Mirza-G|RepTar|RNAhybrid|TargetSpy
SCUBE1	Q8IWY4		hsa-miR-484	0.254776	9	High	BCmicrO|BiTargeting|DIANA|ElMMo3|MirAncesTar|mirbase|miRDB|MirMAP|RNAhybrid
TMPPE	Q6ZT21		hsa-miR-484	0.254664	9	High	BCmicrO|DIANA|ElMMo3|MBStar|MirAncesTar|MirMAP|miRTar2GO|Mirza-G|RepTar
CCND1	P24385		hsa-miR-451a	0.254494	8	High	BCmicrO|BiTargeting|ElMMo3|MAMI|MirAncesTar|MirMAP|miRTar2GO|RNAhybrid
LENG9	Q96B70		hsa-miR-484	0.254374	9	High	BCmicrO|DIANA|ElMMo3|MirAncesTar|MirMAP|MultiMiTar|RepTar|RNAhybrid|TargetSpy
GHR	P10912		hsa-miR-484	0.254371	10	High	BCmicrO|DIANA|ElMMo3|MBStar|MirAncesTar|MirMAP|Mirza-G|MultiMiTar|RepTar|RNAhybrid
CHD6	Q8TD26		hsa-miR-484	0.254295	9	High	BCmicrO|DIANA|ElMMo3|MirAncesTar|miRDB|MirMAP|miRTar2GO|Mirza-G|RNAhybrid
TAL1	P17542		hsa-miR-484	0.254285	9	High	BCmicrO|DIANA|ElMMo3|MirAncesTar|MirMAP|Mirza-G|MultiMiTar|RepTar|RNA22
PPP1R3F	Q6ZSY5		hsa-miR-484	0.254156	10	High	BCmicrO|DIANA|ElMMo3|MBStar|MirAncesTar|miRDB|MirMAP|Mirza-G|MultiMiTar|RNAhybrid
FOXP3	Q9BZS1		hsa-miR-484	0.254062	9	High	BCmicrO|DIANA|ElMMo3|MBStar|MirAncesTar|miRDB|MirMAP|MirTar|RNAhybrid
WISP1	O95388		hsa-miR-484	0.254016	11	High	BCmicrO|DIANA|ElMMo3|MBStar|MirAncesTar|miRDB|MirMAP|Mirza-G|RepTar|RNAhybrid|TargetSpy
UBFD1	O14562		hsa-miR-484	0.254011	7	High	BCmicrO|MBStar|MirAncesTar|MirMAP|miRTar2GO|MultiMiTar|RNAhybrid
HEMK1	Q9Y5R4		hsa-miR-484	0.253957	10	High	BCmicrO|BiTargeting|DIANA|ElMMo3|MirAncesTar|MirMAP|MirSNP|RepTar|RNAhybrid|TargetRank
MAN2B2	Q9Y2E5		hsa-miR-484	0.253885	11	High	BCmicrO|BiTargeting|CoMeTa|DIANA|ElMMo3|MBStar|MirAncesTar|MirMAP|Mirza-G|RepTar|RNAhybrid
NSD1	Q96L73		hsa-miR-484	0.253877	9	High	BCmicrO|DIANA|ElMMo3|MirAncesTar|miRDB|MirMAP|miRTar2GO|Mirza-G|RNAhybrid
RABEP1	Q15276		hsa-miR-484	0.25387	6	High	BCmicrO|MirAncesTar|MirMAP|miRTar2GO|MultiMiTar|RNAhybrid
GFI1	Q99684		hsa-miR-451a	0.253848	11	High	BCmicrO|DIANA|ElMMo3|microrna.org|MirAncesTar|mirbase|miRcode|miRDB|MirMAP|Mirza-G|RNAhybrid
CREBRF	Q8IUR6		hsa-miR-484	0.253817	7	High	BCmicrO|MBStar|MirAncesTar|MirMAP|miRTar2GO|MultiMiTar|RNAhybrid
ATP2C1	P98194		hsa-miR-451a	0.253814	6	High	BCmicrO|CoMeTa|MBStar|MirAncesTar|miRcode|RNAhybrid
DNAJC8	O75937		hsa-miR-484	0.253721	8	High	BCmicrO|DIANA|MirAncesTar|MirMAP|miRTar2GO|MultiMiTar|RNA22|RNAhybrid
NCOA1	Q15788		hsa-miR-484	0.25367	8	High	BCmicrO|DIANA|MBStar|MirAncesTar|MirMAP|MultiMiTar|RepTar|RNAhybrid
TTLL4	Q14679		hsa-miR-484	0.25362	7	High	BCmicrO|MirAncesTar|MirMAP|miRTar2GO|MultiMiTar|RepTar|RNAhybrid
NAF1	Q96HR8		hsa-miR-484	0.253598	9	High	BCmicrO|DIANA|ElMMo3|MirAncesTar|miRDB|MirMAP|Mirza-G|RNAhybrid|TargetSpy
GFOD2	Q3B7J2		hsa-miR-484	0.253545	10	High	BCmicrO|BiTargeting|DIANA|ElMMo3|MirAncesTar|miRDB|MirMAP|miRTar2GO|RepTar|RNAhybrid
LETM2	Q2VYF4		hsa-miR-451a	0.253527	7	High	BCmicrO|microrna.org|MirAncesTar|miRcode|miRDB|MirMAP|RNAhybrid
TRIM66	O15016		hsa-miR-484	0.253526	10	High	BCmicrO|BiTargeting|DIANA|ElMMo3|MBStar|MirAncesTar|miRDB|MirMAP|MirSNP|Mirza-G
ZCCHC10	Q8TBK6		hsa-miR-484	0.253504	9	High	BCmicrO|CoMeTa|DIANA|ElMMo3|MirAncesTar|MirMAP|MirSNP|Mirza-G|RNAhybrid
MLX	Q9UH92		hsa-miR-484	0.253468	10	High	BCmicrO|DIANA|ElMMo3|MBStar|MirAncesTar|MirMAP|MultiMiTar|RepTar|RNAhybrid|TargetSpy
EIF1AX	P47813		hsa-miR-484	0.253463	6	High	BCmicrO|MBStar|MirAncesTar|MirMAP|miRTar2GO|MultiMiTar
TCHP	Q9BT92		hsa-miR-484	0.253451	9	High	BCmicrO|BiTargeting|DIANA|ElMMo3|MirAncesTar|miRDB|MirMAP|RepTar|RNAhybrid
TMCO5A	Q8N6Q1		hsa-miR-484	0.25333	9	High	BCmicrO|BiTargeting|DIANA|ElMMo3|MirAncesTar|mirbase|miRDB|MirMAP|RNAhybrid
CHFR	Q96EP1		hsa-miR-484	0.253305	11	High	BCmicrO|DIANA|ElMMo3|MBStar|MirAncesTar|miRDB|MirMAP|MirSNP|Mirza-G|RepTar|RNAhybrid
CCDC88C	Q9P219		hsa-miR-484	0.253278	9	High	BCmicrO|BiTargeting|DIANA|MBStar|MirAncesTar|MirMAP|miRTar2GO|PACCMIT|RNAhybrid
PDXK	O00764		hsa-miR-451a	0.253206	10	High	BCmicrO|BiTargeting|ElMMo3|MAMI|MirAncesTar|miRcode|miRDB|MirMAP|Mirza-G|RNAhybrid
USH1G	Q495M9		hsa-miR-484	0.253203	11	High	BCmicrO|BiTargeting|DIANA|ElMMo3|MirAncesTar|miRDB|MirMAP|MirSNP|Mirza-G|RepTar|RNAhybrid
SATB2	Q9UPW6		hsa-miR-484	0.253119	8	High	BCmicrO|DIANA|MBStar|MirAncesTar|MirMAP|miRTar2GO|MultiMiTar|RNAhybrid
TSPAN9	O75954		hsa-miR-484	0.253091	9	High	BCmicrO|BiTargeting|ElMMo3|MirAncesTar|miRDB|MirMAP|MirSNP|miRTar2GO|RNAhybrid
NECTIN4	Q96NY8		hsa-miR-484	0.253067	11	High	BCmicrO|BiTargeting|DIANA|ElMMo3|MirAncesTar|miRDB|MirMAP|MirTar|Mirza-G|RNA22|RNAhybrid
RAPGEF3	O95398		hsa-miR-484	0.252953	9	High	BCmicrO|BiTargeting|DIANA|ElMMo3|MBStar|MirAncesTar|miRDB|MirMAP|RNAhybrid
PPARGC1A	Q9UBK2		hsa-miR-484	0.252932	8	High	BCmicrO|ElMMo3|MirAncesTar|MirMAP|Mirza-G|MultiMiTar|RepTar|RNAhybrid
SLC16A1	P53985		hsa-miR-484	0.252891	9	High	BCmicrO|DIANA|ElMMo3|MBStar|MirAncesTar|MirMAP|miRTar2GO|Mirza-G|RNA22
B3GALT6	Q96L58		hsa-miR-484	0.252874	10	High	BCmicrO|DIANA|ElMMo3|MirAncesTar|miRDB|MirMAP|miRTar2GO|RepTar|RNA22|RNAhybrid
CDC42SE1	Q9NRR8		hsa-miR-484	0.252851	9	High	BCmicrO|ElMMo3|MBStar|MirAncesTar|MirMAP|miRTar2GO|Mirza-G|RepTar|RNA22
FBXO33	Q7Z6M2		hsa-miR-484	0.252825	8	High	BCmicrO|BiTargeting|MBStar|MirAncesTar|MirMAP|miRTar2GO|MultiMiTar|RNAhybrid
AP3S2	P59780		hsa-miR-484	0.252811	10	High	BCmicrO|BiTargeting|DIANA|ElMMo3|MBStar|MirAncesTar|MirMAP|miRTar2GO|Mirza-G|RNAhybrid
STAM2	O75886		hsa-miR-484	0.252741	9	High	BCmicrO|DIANA|ElMMo3|MBStar|MirAncesTar|miRDB|MirMAP|miRTar2GO|Mirza-G
SCN2B	O60939		hsa-miR-484	0.252664	8	High	BCmicrO|ElMMo3|MBStar|MirAncesTar|MirMAP|MirSNP|MultiMiTar|RepTar
NOL4L	Q96MY1		hsa-miR-484	0.252659	10	High	BCmicrO|BiTargeting|DIANA|ElMMo3|MirAncesTar|miRDB|MirMAP|miRTar2GO|Mirza-G|RNAhybrid
PCYOX1L	Q8NBM8		hsa-miR-484	0.252649	9	High	BCmicrO|BiTargeting|CoMeTa|DIANA|ElMMo3|MirAncesTar|MirMAP|RepTar|RNAhybrid
PAIP2	Q9BPZ3		hsa-miR-484	0.252605	5	High	BCmicrO|Cupid|MirAncesTar|miRTar2GO|RNAhybrid
KIF5B	P33176		hsa-miR-484	0.252279	9	High	BCmicrO|DIANA|ElMMo3|MBStar|MirAncesTar|miRDB|MirMAP|miRTar2GO|Mirza-G
DYRK1A	Q13627		hsa-miR-484	0.25227	8	High	BCmicrO|BiTargeting|MBStar|MirAncesTar|MirMAP|miRTar2GO|MultiMiTar|RNAhybrid
KLHL1	Q9NR64		hsa-miR-451a	0.252255	7	High	BCmicrO|CoMeTa|MBStar|MAMI|MirAncesTar|mirbase|RNAhybrid
TRIM44	Q96DX7		hsa-miR-484	0.252067	9	High	BCmicrO|CoMeTa|DIANA|ElMMo3|MBStar|MirAncesTar|miRDB|MirMAP|TargetSpy
MTMR12	Q9C0I1		hsa-miR-484	0.251989	9	High	BCmicrO|BiTargeting|ElMMo3|MBStar|MirAncesTar|miRDB|MirMAP|miRTar2GO|RNAhybrid
AK4P3		Yes	hsa-miR-484	0.251977	1	High	MAMI
RAB1C	Q92928	Yes	hsa-miR-484	0.251977	1	High	MAMI
GPCPD1	Q9NPB8		hsa-miR-484	0.251798	9	High	BCmicrO|DIANA|ElMMo3|MirAncesTar|MirMAP|miRTar2GO|Mirza-G|RepTar|RNAhybrid
PLEKHM3	Q6ZWE6		hsa-miR-484	0.251768	8	High	BCmicrO|ElMMo3|MirAncesTar|miRDB|MirSNP|miRTar2GO|Mirza-G|RNAhybrid
MOB4	Q9Y3A3		hsa-miR-484	0.251658	9	High	BCmicrO|DIANA|MBStar|MirAncesTar|miRDB|MirMAP|Mirza-G|MultiMiTar|RNAhybrid
ITGB8	P26012		hsa-miR-484	0.25165	6	High	BCmicrO|CoMeTa|MBStar|MirAncesTar|miRTar2GO|RNAhybrid
NRBP1	Q9UHY1		hsa-miR-484	0.251648	8	High	BCmicrO|DIANA|MirAncesTar|MirMAP|miRTar2GO|MultiMiTar|RepTar|RNAhybrid
ANAPC11	Q9NYG5		hsa-miR-484	0.251563	10	High	BCmicrO|ElMMo3|MirAncesTar|mirbase|miRDB|MirMAP|MirSNP|Mirza-G|RepTar|RNAhybrid
[truncated: 1,777 more rows]

## Sheet: DavidKEGGPathwayGroupB
Category	Term	Count	%	PValue	Genes	List Total	Pop Hits	Pop Total	Fold Enrichment	Bonferroni	Benjamini	FDR
KEGG_PATHWAY	hsa04014:Ras signaling pathway	36	2.99003	1.76409e-06	FGFR4, FGF7, FGFR3, GRB2, PDGFA, CSF1, ELK1, BCL2L1, FOXO4, RGL1, RASAL2, IGF1R, RASGRP3, GAB2, SOS1, RASGRP2, ANGPT1, PRKACB, FGF1, PIK3R3, PLD1, GRIN1, PIK3CD, STK4, PRKCB, LAT, KSR2, PLCG1, ETS1, GNB1, VEGFA, RAB5A, PDGFRA, RIN1, EFNA5, CALM1	460	226	6910	2.39284	0.000449741	0.000449741	0.00229883
KEGG_PATHWAY	hsa05200:Pathways in cancer	46	3.8206	0.000189407	E2F1, TRAF1, F2RL3, ADCY1, FGFR3, FGF7, XIAP, GRB2, PDGFA, ADCY6, EGLN3, BCL2L1, PTEN, CXCL12, TPM3, MAX, IGF1R, CASP3, LAMB3, RASGRP3, CDKN2B, SOS1, RASGRP2, SLC2A1, PRKACB, AXIN2, PIK3R3, FGF1, COL4A4, PTGER4, VHL, TGFBR1, RXRA, PIK3CD, CBL, SMAD3, SMAD2, FZD4, STK4, PRKCB, WNT2B, PLCG1, GNB1, VEGFA, PDGFRA, WNT11	460	393	6910	1.75827	0.0471554	0.0238624	0.246543
KEGG_PATHWAY	hsa04010:MAPK signaling pathway	33	2.74086	0.000330863	FGFR4, FGFR3, FGF7, GRB2, PDGFA, CACNB1, MAPKAPK3, PPP3R2, ELK1, MAPKAPK2, ATF2, MAX, CASP3, BDNF, RASGRP3, MAP3K3, MAP3K1, SOS1, RASGRP2, PRKACB, FGF1, MAP2K7, TGFBR1, CACNA1I, FLNB, STK4, PRKCB, CDC25B, RPS6KA3, NTRK2, PDGFRA, CACNA1C, MAP3K11	460	255	6910	1.94399	0.0809218	0.0277361	0.430305
KEGG_PATHWAY	hsa05166:HTLV-I infection	33	2.74086	0.00035525	E2F1, CRTC3, CRTC2, ADCY1, XIAP, PDGFA, CRTC1, ADCY6, ELK1, PPP3R2, BCL2L1, ATF2, MAP3K3, CDKN2B, MAP3K1, SLC2A1, NFATC4, PRKACB, MYB, PIK3R3, HLA-DOB, TGFBR1, PIK3CD, SMAD3, SMAD2, FZD4, WNT2B, POLD4, CCND3, ETS1, PDGFRA, WNT11, ANAPC7	460	256	6910	1.9364	0.0866215	0.0223966	0.461954
KEGG_PATHWAY	hsa04151:PI3K-Akt signaling pathway	39	3.2392	0.00126135	CRTC2, FGFR4, YWHAZ, FGFR3, FGF7, GRB2, PDGFA, CSF1, BCL2L1, PTEN, ATF2, IGF1R, LAMB3, TNR, SOS1, CREB3L2, PIK3AP1, ANGPT1, CREB3L3, PRKAA2, MYB, FGF1, PIK3R3, PPP2R1B, COL4A4, SGK1, RXRA, PIK3CD, PKN2, IL6R, YWHAE, COL5A1, IFNAR1, CCND3, TSC1, GNB1, VEGFA, PDGFRA, EFNA5	460	345	6910	1.69811	0.275191	0.0623414	1.6313
KEGG_PATHWAY	hsa05214:Glioma	12	0.996678	0.00334608	E2F1, IGF1R, PLCG1, PDGFA, GRB2, SOS1, PIK3CD, PDGFRA, PIK3R3, PTEN, PRKCB, CALM1	460	65	6910	2.77324	0.574581	0.132766	4.27371
KEGG_PATHWAY	hsa05031:Amphetamine addiction	12	0.996678	0.0037819	SLC6A3, GRIN1, CREB3L2, PPP3R2, GRIA3, PRKACB, CREB3L3, CACNA1C, PPP1CB, PRKCB, ATF2, CALM1	460	66	6910	2.73123	0.619478	0.128928	4.81777
KEGG_PATHWAY	hsa04144:Endocytosis	29	2.40864	0.00656276	FGFR4, CAV1, FGFR3, LDLR, CAPZA2, CHMP7, EEA1, VPS37C, ARF5, CAPZB, IGF1R, AP2B1, ZFYVE16, ITCH, GIT1, PLD1, KIF5B, TGFBR1, CBL, SMAD3, SMAD2, RAB11FIP4, ZFYVE27, ARF3, IST1, RAB5A, PDGFRA, RAB11FIP1, SH3GL1	460	258	6910	1.68849	0.813443	0.189316	8.22259
KEGG_PATHWAY	hsa04912:GnRH signaling pathway	14	1.16279	0.00673835	ADCY1, PLD1, GRB2, ADCY6, ELK1, MMP14, PRKCB, MAP3K3, MAP3K1, SOS1, PRKACB, CACNA1C, MAP2K7, CALM1	460	91	6910	2.31104	0.821665	0.174335	8.43375
KEGG_PATHWAY	hsa04911:Insulin secretion	13	1.07973	0.00993639	KCNMA1, ADCY1, ADCY6, ATP1A2, RIMS2, ADCYAP1, ATF2, PRKCB, SLC2A1, CREB3L2, PRKACB, CREB3L3, CACNA1C	460	85	6910	2.29744	0.921641	0.224808	12.2021
KEGG_PATHWAY	hsa04015:Rap1 signaling pathway	24	1.99336	0.0118048	F2RL3, FGFR4, ADCY1, FGF7, FGFR3, MAGI1, PDGFA, CSF1, ADCY6, GRIN1, PIK3CD, PRKCB, IGF1R, LAT, PLCG1, RASGRP3, RASGRP2, VEGFA, PDGFRA, ANGPT1, EFNA5, FGF1, PIK3R3, CALM1	460	210	6910	1.71677	0.951594	0.240644	14.3369
KEGG_PATHWAY	hsa05161:Hepatitis B	18	1.49502	0.0153148	E2F1, EGR3, YWHAZ, GRB2, TGFBR1, PIK3CD, HSPG2, ELK1, PTEN, PRKCB, ATF2, IFNAR1, CASP3, MAP3K1, CREB3L2, NFATC4, CREB3L3, PIK3R3	460	145	6910	1.86477	0.980464	0.279606	18.2183
KEGG_PATHWAY	hsa05032:Morphine addiction	13	1.07973	0.0166478	ADCY1, GABRA4, GABRB2, ADCY6, PDE11A, PDE4D, GABBR2, ADORA1, PRKCB, PDE7B, GNB1, PDE7A, PRKACB	460	91	6910	2.14596	0.98617	0.280574	19.6494
KEGG_PATHWAY	hsa04510:Focal adhesion	23	1.9103	0.0178314	COL4A4, CAV1, XIAP, DIAPH1, GRB2, PDGFA, PPP1R12B, PIK3CD, ELK1, FLNB, PPP1CB, PTEN, COL5A1, PRKCB, IGF1R, LAMB3, ARHGAP5, CCND3, SOS1, TNR, VEGFA, PDGFRA, PIK3R3	460	206	6910	1.67718	0.989827	0.279433	20.9006
KEGG_PATHWAY	hsa04360:Axon guidance	16	1.3289	0.0206484	ABLIM2, PLXNA2, EFNB1, PPP3R2, DPYSL2, CXCL12, SEMA5A, SEMA4G, SEMA4F, SEMA3F, CFL1, SEMA4C, SRGAP3, NFATC4, EFNA5, SEMA4D	460	127	6910	1.8925	0.99511	0.298615	23.8066
KEGG_PATHWAY	hsa04390:Hippo signaling pathway	18	1.49502	0.0220507	PPP2R1B, YWHAZ, NF2, TGFBR1, SMAD3, SMAD2, PPP1CB, YWHAE, FZD4, WNT2B, CCND3, BBC3, WNT11, YAP1, AXIN2, FGF1, DLG2, BMP6	460	151	6910	1.79067	0.996606	0.299083	25.2161
KEGG_PATHWAY	hsa04550:Signaling pathways regulating pluripotency of stem cells	17	1.41196	0.0227972	SETDB1, FGFR4, HNF1A, FGFR3, JARID2, GRB2, PIK3CD, SMAD3, SMAD2, FZD4, ZIC3, WNT2B, ACVR1B, IGF1R, WNT11, AXIN2, PIK3R3	460	140	6910	1.82407	0.997207	0.292428	25.9566
KEGG_PATHWAY	hsa05205:Proteoglycans in cancer	22	1.82724	0.0240862	CAV1, GRB2, PPP1R12B, CBL, PIK3CD, HSPG2, ELK1, FLNB, PPP1CB, FZD4, TIMP3, PRKCB, WNT2B, IGF1R, CASP3, ANK1, PLCG1, SOS1, VEGFA, WNT11, PRKACB, PIK3R3	460	200	6910	1.65239	0.998005	0.292061	27.2193
KEGG_PATHWAY	hsa05222:Small cell lung cancer	12	0.996678	0.0242624	COL4A4, TRAF1, E2F1, MAX, LAMB3, CDKN2B, XIAP, RXRA, PIK3CD, BCL2L1, PIK3R3, PTEN	460	85	6910	2.12072	0.998095	0.280819	27.3904
KEGG_PATHWAY	hsa04924:Renin secretion	10	0.830565	0.0245185	KCNMA1, PTGER4, ADCY6, PPP3R2, PRKACB, KCNJ2, CACNA1C, ADORA1, CALM1, ADCYAP1	460	64	6910	2.34715	0.998218	0.27131	27.6383
KEGG_PATHWAY	hsa05230:Central carbon metabolism in cancer	10	0.830565	0.0245185	PKM, PDK1, FGFR3, PIK3CD, SLC2A1, PDGFRA, HK2, PIK3R3, PTEN, TIGAR	460	64	6910	2.34715	0.998218	0.27131	27.6383
KEGG_PATHWAY	hsa04962:Vasopressin-regulated water reabsorption	8	0.664452	0.0245553	ADCY6, RAB5A, CREB3L2, AQP4, DCTN5, PRKACB, CREB3L3, AQP2	460	44	6910	2.73123	0.998235	0.260583	27.6739
KEGG_PATHWAY	hsa04931:Insulin resistance	14	1.16279	0.0260812	CRTC2, PPARA, RPS6KA3, PTPRF, SLC2A1, PIK3CD, CREB3L2, MLXIP, CREB3L3, PRKAA2, PIK3R3, PTEN, PPP1CB, PPARGC1B	460	108	6910	1.94726	0.998816	0.263846	29.1344
KEGG_PATHWAY	hsa04066:HIF-1 signaling pathway	13	1.07973	0.0282608	PDK1, IGF1R, PLCG1, VHL, PIK3CD, VEGFA, SLC2A1, EGLN3, HK2, ANGPT1, IL6R, PIK3R3, PRKCB	460	98	6910	1.99268	0.999331	0.27228	31.1736
KEGG_PATHWAY	hsa05223:Non-small cell lung cancer	9	0.747508	0.0303685	E2F1, PLCG1, GRB2, RXRA, SOS1, PIK3CD, PIK3R3, STK4, PRKCB	460	56	6910	2.41421	0.999616	0.279397	33.0938
KEGG_PATHWAY	hsa04068:FoxO signaling pathway	16	1.3289	0.0317277	SGK1, GRB2, TGFBR1, PIK3CD, SMAD3, SMAD2, FOXO4, STK4, PTEN, IGF1R, PLK3, CDKN2B, CDKN2D, SOS1, PRKAA2, PIK3R3	460	134	6910	1.79364	0.999731	0.280262	34.3057
KEGG_PATHWAY	hsa04115:p53 signaling pathway	10	0.830565	0.0319856	STEAP3, CASP3, CCND3, BBC3, ZMAT3, RPRM, MDM4, CCNG1, SESN2, PTEN	460	67	6910	2.24205	0.999749	0.273002	34.5333
KEGG_PATHWAY	hsa04910:Insulin signaling pathway	16	1.3289	0.0397448	EXOC7, PTPRF, GRB2, CBL, PIK3CD, FLOT1, HK2, ELK1, PPP1CB, TSC1, SORBS1, SOS1, PRKAA2, PRKACB, PIK3R3, CALM1	460	138	6910	1.74165	0.999968	0.318208	41.0514
KEGG_PATHWAY	hsa04925:Aldosterone synthesis and secretion	11	0.913621	0.0409847	ADCY1, LDLR, ADCY6, CACNA1I, CREB3L2, PRKACB, CREB3L3, CACNA1C, PRKCB, ATF2, CALM1	460	81	6910	2.03999	0.999977	0.316903	42.0357
KEGG_PATHWAY	hsa00510:N-Glycan biosynthesis	8	0.664452	0.0415032	MGAT4A, ST6GAL1, MGAT3, GANAB, MAN1A2, ALG10B, ALG3, DOLPP1	460	49	6910	2.45253	0.99998	0.311149	42.4427
KEGG_PATHWAY	hsa04370:VEGF signaling pathway	9	0.747508	0.0473119	SH2D2A, PLCG1, PIK3CD, VEGFA, MAPKAPK3, PPP3R2, MAPKAPK2, PIK3R3, PRKCB	460	61	6910	2.21632	0.999996	0.337659	46.8261
KEGG_PATHWAY	hsa05414:Dilated cardiomyopathy	11	0.913621	0.0505936	ADCY1, DMD, ADCY6, DAG1, CACNB1, LMNA, SGCD, PRKACB, TTN, CACNA1C, TPM3	460	84	6910	1.96713	0.999998	0.347582	49.1642
KEGG_PATHWAY	hsa04722:Neurotrophin signaling pathway	14	1.16279	0.0543228	GRB2, PIK3CD, MAPKAPK2, YWHAE, RPS6KA3, BDNF, MAP3K3, PLCG1, MAP3K1, SOS1, NTRK2, PIK3R3, MAP2K7, CALM1	460	120	6910	1.75254	0.999999	0.359231	51.7057
KEGG_PATHWAY	hsa04071:Sphingolipid signaling pathway	14	1.16279	0.0543228	PPP2R1B, PLD1, SPTLC1, SPTLC2, PIK3CD, SGMS1, PTEN, ADORA1, PRKCB, S1PR2, GAB2, PIK3R3, NSMAF, DEGS1	460	120	6910	1.75254	0.999999	0.359231	51.7057
KEGG_PATHWAY	hsa04114:Oocyte meiosis	13	1.07973	0.0568965	PPP2R1B, YWHAZ, ADCY1, ADCY6, PPP3R2, PPP1CB, YWHAE, SPDYA, IGF1R, RPS6KA3, PRKACB, ANAPC7, CALM1	460	109	6910	1.79158	1	0.364064	53.3907
KEGG_PATHWAY	hsa00051:Fructose and mannose metabolism	6	0.498339	0.0576974	KHK, PFKFB2, AKR1B1, HK2, PMM2, TIGAR	460	32	6910	2.81658	1	0.359634	53.9039
KEGG_PATHWAY	hsa04921:Oxytocin signaling pathway	17	1.41196	0.0592512	ADCY1, PPP1R12B, ADCY6, PIK3CD, CACNB1, ELK1, PPP3R2, KCNJ2, PPP1CB, KCNJ14, PRKCB, NFATC4, PRKAA2, PRKACB, PIK3R3, CACNA1C, CALM1	460	158	6910	1.61626	1	0.359179	54.8846
KEGG_PATHWAY	hsa04915:Estrogen signaling pathway	12	0.996678	0.0629919	ADCY1, GRB2, SOS1, PIK3CD, ADCY6, CREB3L2, PRKACB, GABBR2, CREB3L3, PIK3R3, ATF2, CALM1	460	99	6910	1.82082	1	0.369263	57.1673
KEGG_PATHWAY	hsa05215:Prostate cancer	11	0.913621	0.0655882	E2F1, IGF1R, PDGFA, GRB2, SOS1, PIK3CD, PDGFRA, CREB3L2, CREB3L3, PIK3R3, PTEN	460	88	6910	1.87772	1	0.373454	58.6884
KEGG_PATHWAY	hsa04024:cAMP signaling pathway	20	1.66113	0.066252	PPARA, PLD1, ADCY1, ADCY6, GRIN1, PIK3CD, GRIA3, PDE4D, GABBR2, ATP1A2, PPP1CB, VIPR2, ADORA1, BDNF, CREB3L2, CREB3L3, PRKACB, CACNA1C, PIK3R3, CALM1	460	198	6910	1.51735	1	0.368715	59.0692
KEGG_PATHWAY	hsa04720:Long-term potentiation	9	0.747508	0.0694728	ADCY1, RPS6KA3, GRIN1, PPP3R2, PRKACB, CACNA1C, PPP1CB, PRKCB, CALM1	460	66	6910	2.04842	1	0.375494	60.8713
KEGG_PATHWAY	hsa04120:Ubiquitin mediated proteolysis	15	1.24585	0.0700024	UBE2Z, XIAP, VHL, CBL, UBA6, HERC3, HERC2, UBE2Q1, UBE2R2, UBE2E3, MGRN1, MAP3K1, RHOBTB1, ITCH, ANAPC7	460	137	6910	1.64472	1	0.37039	61.1605
KEGG_PATHWAY	hsa05231:Choline metabolism in cancer	12	0.996678	0.0706836	PLD1, WASF3, TSC1, PLCG1, PDGFA, GRB2, SOS1, PIK3CD, WASF2, PDGFRA, PIK3R3, PRKCB	460	101	6910	1.78476	1	0.36614	61.5296
KEGG_PATHWAY	hsa04310:Wnt signaling pathway	15	1.24585	0.0734186	PPP3R2, FZD4, PRKCB, WNT2B, CTNNBIP1, DKK2, CHD8, CCND3, SFRP1, PRICKLE2, NFATC4, WNT11, PRKACB, TBL1X, AXIN2	460	138	6910	1.6328	1	0.370586	62.9792
KEGG_PATHWAY	hsa03320:PPAR signaling pathway	9	0.747508	0.0745558	PPARA, LPL, OLR1, SORBS1, RXRA, GK, ACADL, SCP2, ADIPOQ	460	67	6910	2.01785	1	0.36839	63.5669
KEGG_PATHWAY	hsa04919:Thyroid hormone signaling pathway	13	1.07973	0.074759	THRA, NCOA2, THRB, PLCG1, DIO3, PFKFB2, RXRA, SLC2A1, PIK3CD, PRKACB, ATP1A2, PIK3R3, PRKCB	460	114	6910	1.71301	1	0.362571	63.671
KEGG_PATHWAY	hsa00230:Purine metabolism	18	1.49502	0.0755502	NUDT16, ADCY1, ENPP4, ADCY6, POLA1, PDE11A, PDE4D, AK4, POLR1B, AMPD2, POLR2J2, PDE6G, PKM, POLD4, PDE7B, PDE7A, NT5C2, NT5E	460	176	6910	1.53631	1	0.359274	64.0738
KEGG_PATHWAY	hsa04664:Fc epsilon RI signaling pathway	9	0.747508	0.0798577	LAT, GAB2, PLCG1, GRB2, SOS1, PIK3CD, PIK3R3, MAP2K7, PRKCB	460	68	6910	1.98817	1	0.369579	66.1952
KEGG_PATHWAY	hsa05416:Viral myocarditis	8	0.664452	0.0816624	EIF4G2, CAV1, CASP3, CD40LG, DMD, DAG1, SGCD, HLA-DOB	460	57	6910	2.10831	1	0.370105	67.049
KEGG_PATHWAY	hsa04728:Dopaminergic synapse	14	1.16279	0.0818565	PPP2R1B, KIF5B, SLC6A3, GRIA3, PPP1CB, PRKCB, ATF2, GNB1, CREB3L2, PRKACB, CREB3L3, CACNA1C, CLOCK, CALM1	460	128	6910	1.643	1	0.364724	67.1397
KEGG_PATHWAY	hsa04022:cGMP-PKG signaling pathway	17	1.41196	0.0841285	KCNMA1, ADCY1, ADCY6, PIK3CD, PPP3R2, ATP1A2, PPP1CB, ADORA1, ATF2, MEF2D, ATP2A3, CREB3L2, NFATC4, CREB3L3, PIK3R3, CACNA1C, CALM1	460	166	6910	1.53837	1	0.367029	68.1837
KEGG_PATHWAY	hsa04150:mTOR signaling pathway	8	0.664452	0.0878548	RPS6KA3, TSC1, PIK3CD, CAB39, PRKAA2, PIK3R3, PTEN, PRKCB	460	58	6910	2.07196	1	0.374357	69.8299
KEGG_PATHWAY	hsa04668:TNF signaling pathway	12	0.996678	0.0924497	TRAF1, TNFRSF1B, CASP3, CSF1, PIK3CD, CREB3L2, CREB3L3, ITCH, MMP14, PIK3R3, MAP2K7, ATF2	460	106	6910	1.70057	1	0.384322	71.7515
KEGG_PATHWAY	hsa04520:Adherens junction	9	0.747508	0.0970738	IGF1R, WASF3, PTPRF, SORBS1, TGFBR1, WASF2, SMAD3, SMAD2, NECTIN3	460	71	6910	1.90416	1	0.393926	73.5707
KEGG_PATHWAY	hsa05218:Melanoma	9	0.747508	0.0970738	E2F1, IGF1R, FGF7, PDGFA, PIK3CD, PDGFRA, FGF1, PIK3R3, PTEN	460	71	6910	1.90416	1	0.393926	73.5707
KEGG_PATHWAY	hsa04713:Circadian entrainment	11	0.913621	0.0980787	ADCY1, GNB1, ADCY6, GRIN1, CACNA1I, PER1, GRIA3, PRKACB, CACNA1C, PRKCB, CALM1	460	95	6910	1.73936	1	0.391442	73.9514

## Sheet: DavidFunctionalClutersingGroupB
Annotation Cluster 1	Enrichment Score: 5.788395576708739
Category	Term	Count	%	PValue	Genes	List Total	Pop Hits	Pop Total	Fold Enrichment	Bonferroni	Benjamini	FDR
GOTERM_BP_DIRECT	GO:0098609~cell-cell adhesion	43	3.57143	1.369e-07	YWHAZ, PPME1, SHTN1, VAPA, STK38, VAPB, CALD1, WASF2, GIPC1, KLC2, TAGLN2, CAPZB, MMP24, PKM, EFHD2, MACF1, F11R, DBNL, STX5, KIF5B, SWAP70, FSCN1, CBL, ARFIP2, PKN2, OLA1, LYPLA2, TRIM25, YWHAE, FLNB, ELMO2, MPRIP, DDX6, EIF4G2, GAPVD1, LASP1, SERBP1, IST1, SPTBN1, ERC1, ADGRL3, ADD1, SH3GL1	1095	271	16792	2.43325	0.000513517	0.000256791	0.000252651
GOTERM_CC_DIRECT	GO:0005913~cell-cell adherens junction	44	3.65449	2.16353e-06	YWHAZ, PPME1, SHTN1, VAPA, STK38, VAPB, CALD1, WASF2, DAG1, GIPC1, KLC2, TAGLN2, CAPZB, PKM, EFHD2, MACF1, SORBS1, F11R, DBNL, STX5, KIF5B, SWAP70, FSCN1, FLOT1, CBL, ARFIP2, PKN2, OLA1, LYPLA2, TRIM25, NECTIN3, YWHAE, FLNB, MPRIP, DDX6, EIF4G2, GAPVD1, LASP1, SERBP1, IST1, SPTBN1, ERC1, ADD1, SH3GL1	1139	323	18224	2.17957	0.00127783	0.000255697	0.00318871
GOTERM_MF_DIRECT	GO:0098641~cadherin binding involved in cell-cell adhesion	40	3.32226	1.45629e-05	YWHAZ, PPME1, SHTN1, VAPA, STK38, VAPB, CALD1, WASF2, GIPC1, KLC2, TAGLN2, CAPZB, PKM, EFHD2, MACF1, F11R, DBNL, STX5, KIF5B, SWAP70, FSCN1, CBL, ARFIP2, PKN2, OLA1, LYPLA2, TRIM25, YWHAE, FLNB, MPRIP, DDX6, EIF4G2, GAPVD1, LASP1, SERBP1, IST1, SPTBN1, ERC1, ADD1, SH3GL1	1106	290	16881	2.10526	0.0158486	0.00795597	0.0232778
Annotation Cluster 2	Enrichment Score: 5.27236278335823
Category	Term	Count	%	PValue	Genes	List Total	Pop Hits	Pop Total	Fold Enrichment	Bonferroni	Benjamini	FDR
UP_KEYWORDS	Nucleus	408	33.887	1.73382e-11	XRCC3, FSTL3, MED22, WDR82, EPC2, CLK3, MAP2K7, CCAR2, ZNF644, RXRA, RCOR1, BTBD7, MECP2, ZHX3, TOX4, TOX2, ZNF37A, DCAF8, MED15, CRTC3, CRTC2, KIF4A, CRTC1, BCL2L1, SLC29A2, VEZF1, TIGAR, RANBP17, KLF12, ASXL1, KLF11, KLF16, NXF1, USF3, UPF3A, TRPS1, TSGA10, RGS6, TNK2, PLCXD2, HNF1A, BACH2, EZH1, NAP1L1, PHF23, PKM, MGRN1, PBXIP1, ZNF148, BRD4, MYB, FGF1, WDR33, TAF1L, CSDC2, ZC3H7B, ZNF687, ZN…	1204	5244	20581	1.32996	7.49012e-09	1.87253e-09	2.44542e-08
UP_KEYWORDS	Transcription regulation	198	16.4452	4.09754e-08	FSTL3, MED22, EPC2, CREB3L2, CREB3L3, FIZ1, CCAR2, RARG, ZNF644, RCOR1, RXRA, MECP2, ZHX3, PPARGC1B, TOX2, ZNF37A, MTF1, MED15, RFC1, MNT, CDCA7L, PRDM2, CRTC3, CRTC2, CRTC1, HOXA11, TCF21, AHRR, VEZF1, NAT14, HIP1, PLAGL2, NKRF, AEBP2, ZBTB47, KLF12, MAML1, ASXL1, KLF11, RYBP, KLF16, SMAD3, SMAD2, SAP130, ETS1, CSRNP2, CSRNP1, TRPS1, RBPJ, PPARA, HNF1A, BACH2, EZH1, HIF1AN, ZNF148, BRD4, MYB, SE…	1204	2332	20581	1.45136	1.77012e-05	2.95022e-06	5.77925e-05
UP_KEYWORDS	Transcription	202	16.7774	4.93821e-08	FSTL3, MED22, EPC2, CREB3L2, CREB3L3, FIZ1, CCAR2, RARG, ZNF644, RCOR1, RXRA, MECP2, ZHX3, PPARGC1B, TOX2, ZNF37A, MTF1, MED15, RFC1, MNT, CDCA7L, PRDM2, CRTC3, CRTC2, CRTC1, HOXA11, TCF21, AHRR, VEZF1, NAT14, HIP1, PLAGL2, NKRF, AEBP2, ZBTB47, KLF12, MAML1, ASXL1, KLF11, RYBP, KLF16, SMAD3, SMAD2, SAP130, ETS1, CSRNP2, CSRNP1, TRPS1, RBPJ, PPARA, HNF1A, BACH2, EZH1, HIF1AN, ZNF148, BRD4, MYB, SE…	1204	2398	20581	1.43993	2.13328e-05	3.04758e-06	6.96495e-05
UP_KEYWORDS	DNA-binding	167	13.8704	7.15106e-06	ZNF581, XRCC3, THRA, THRB, ZNF580, FOXO4, ZIC1, ZIC3, BATF, CGGBP1, CREB3L2, CREB3L3, RARG, ZNF644, EMX1, POLH, RXRA, MECP2, ZHX3, TOPBP1, TOX4, TOX2, AHR, ZNF3, FOXN3, ZNF37A, KDM2A, RFC1, TRIM33, MTF1, MTF2, MNT, MGA, PRDM2, SMARCA2, KIF4A, HMGB3, AGFG1, HOXA11, ONECUT2, SOX5, ELK1, ATF2, TCF21, ZNF322, DBX2, AHRR, HOXA5, TFEC, DDX3Y, VEZF1, RUNX3, NAT14, PLAGL2, MAFG, NKRF, AEBP2, ZBTB47, KLF1…	1204	2050	20581	1.39252	0.0030845	0.00020593	0.0100855
GOTERM_MF_DIRECT	GO:0003677~DNA binding	135	11.2126	0.00754849	ZNF581, XRCC3, THRB, ZNF580, FOXO4, TCEANC2, FBXO21, POU2AF1, RARG, ZNF644, EMX1, RXRA, RCOR1, MECP2, ZHX3, TOPBP1, TOX4, POLR2J2, TOX2, AHR, ZNF3, ZNF37A, RFC5, KDM2A, RFC1, TRIM33, MTF1, MTF2, MGA, PRDM2, KIF4A, HMGB3, AGFG1, SSH2, SOX5, LIN28B, ZNF322, AHRR, HOXA5, TFEC, DDX3Y, OTUD7B, VEZF1, RUNX3, NAT14, NKRF, SETDB1, ZBTB47, KLF12, ASXL1, RYBP, SMAD3, SMAD2, USF3, MSL3, HOXB3, TET3, ETS1, Z…	1106	1674	16881	1.2309	0.999754	0.340059	11.408
GOTERM_BP_DIRECT	GO:0006355~regulation of transcription, DNA-templated	122	10.1329	0.0080103	ZNF581, THRA, THRB, ZNF580, FOXO4, FIZ1, CCAR2, SAMD4B, POU2AF1, EMX1, ZNF644, TOX2, PPARGC1B, ZNF3, AHR, ZNF37A, KDM2A, MGA, PRDM2, CDCA7L, ERC1, SMARCA2, HMGB3, HOXA11, SOX5, ZMYND8, LIN28B, ATF2, DBX2, ZNF322, AHRR, CNOT6L, TFEC, DMD, AXIN2, RUNX3, HIP1, ZBTB47, TGFBR1, ASXL1, SMAD3, CELSR2, GAS7, MSL3, HOXB3, TULP4, SAP130, PNRC1, DLX4, HIVEP2, RFX3, PHF6, E2F1, ZNF81, PRRX1, PAX5, ZKSCAN1, C…	1095	1504	16792	1.24394	1	0.577752	13.7937
GOTERM_BP_DIRECT	GO:0006351~transcription, DNA-templated	154	12.7907	0.00817494	ZNF581, THRA, THRB, ZNF580, FSTL3, MED22, EPC2, SMARCD2, CGGBP1, TCEANC2, FIZ1, CCAR2, SAMD4B, RARG, ZNF644, RXRA, RCOR1, MECP2, ZHX3, POLR2J2, TOX2, AHR, FOXN3, ZNF3, ZNF37A, KDM2A, RFC1, TRIM33, MGA, CDCA7L, PRDM2, SMARCA2, CRTC3, CRTC2, HMGB3, CRTC1, HOXA11, ZNF322, AHRR, CNOT6L, TFEC, HIP1, SETDB1, MAFG, NKRF, AEBP2, ZBTB47, KLF12, ASXL1, KLF16, RYBP, SMAD3, SMAD2, MSL3, PAGR1, HOXB3, HDAC4, …	1095	1955	16792	1.20799	1	0.574935	14.0573
Annotation Cluster 3	Enrichment Score: 5.146749961770395
Category	Term	Count	%	PValue	Genes	List Total	Pop Hits	Pop Total	Fold Enrichment	Bonferroni	Benjamini	FDR
INTERPRO	IPR013083:Zinc finger, RING/FYVE/PHD-type	56	4.65116	1.88907e-06	SH3RF1, MLPH, PHF23, ZNRF1, ZFYVE21, FBXL19, JADE2, TRIM2, TRIM3, MGRN1, ZFYVE16, LONRF2, RC3H1, ZFYVE1, KDM7A, DTX3L, TRIM41, TRIM38, KDM2A, ZFYVE27, TRIM33, MTF2, ZMIZ1, RNF24, PYGO2, MDM4, ANKFY1, NEURL1, KMT2D, ING3, KMT2A, FHL1, EEA1, RIMS2, TRIM71, ZMYND8, MYCBP2, TRIM11, TRIM66, TRIM67, MAP3K1, PIKFYVE, BAZ2B, PHF20L1, MLLT6, FYCO1, WDFY2, CBL, TRIM25, RNF8, BFAR, MEX3C, KDM4A, PHF8, RNF40…	1164	453	18559	1.97102	0.00334936	0.00167609	0.0032028
UP_KEYWORDS	Metal-binding	275	22.8405	2.21124e-06	HCCS, ADCY1, PDP2, MASP1, ADCY6, RNF216, ZNRF1, OGDH, BAK1, MTG2, NT5C2, FIZ1, MAP2K7, NUDT16, RARG, POLH, ZNF644, RXRA, OLA1, ZHX3, UBR2, ZNF37A, PITPNM2, MTF1, MTF2, LNPK, NEK9, PRDM2, YME1L1, UNC13B, UNC13A, ENPP4, RIMS2, CALU, LPCAT1, MACF1, DMD, VEZF1, PLAGL2, GPD2, GIT1, MGAT4A, AEBP2, ZBTB47, HPCAL1, BMP1, KLF12, TGFBR1, KLF11, ASXL1, KLF16, RYBP, SMAD3, SMYD4, SMAD2, TNNI1, NUBPL, RNF8, B…	1204	3640	20581	1.29143	0.000954802	8.68379e-05	0.00311874
UP_KEYWORDS	Zinc-finger	151	12.5415	2.58514e-06	ZNF581, THRA, THRB, ZNF580, RNF216, ZNRF1, ZIC1, ZIC3, LONRF2, FIZ1, RC3H1, RARG, ZNF644, DTX3L, RXRA, TRIM41, ZHX3, UBR2, ZNF3, ZNF37A, TRIM38, KDM2A, TRIM33, MTF1, MTF2, RNF24, LNPK, PYGO2, PRDM2, UNC13B, ANKFY1, UNC13A, NEURL1, FBXO11, AGFG1, AGFG2, RIMS2, ZMYND8, TRIM71, LIN28B, ATF2, ZNF322, TRIM66, TRIM67, DMD, OTUD7B, MBNL3, VEZF1, UNKL, PLAGL2, GIT1, AEBP2, ZBTB47, KLF12, ASXL1, KLF11, KL…	1204	1781	20581	1.44928	0.00111616	9.30609e-05	0.00364607
UP_KEYWORDS	Zinc	188	15.6146	5.085e-06	ZNF581, THRA, THRB, ZNF580, RNF216, ZNRF1, ZIC1, APOBEC3F, ZIC3, BAK1, LONRF2, FIZ1, RC3H1, PDXK, RARG, ZNF644, KCND1, DTX3L, RXRA, PICK1, TRIM41, ZHX3, UBR2, NPEPPS, ZNF3, NEBL, ZNF37A, TRIM38, KDM2A, MTF1, TRIM33, MTF2, RNF24, LNPK, PYGO2, PRDM2, YME1L1, CPD, UNC13B, ANKFY1, UNC13A, NEURL1, FBXO11, PAM, AGFG1, AGFG2, ENPP4, RIMS2, LIN28B, TIMP3, ZMYND8, TRIM71, ATF2, ZNF322, TRIM66, TRIM67, DMD…	1204	2348	20581	1.36867	0.00219432	0.000168965	0.00717175
GOTERM_MF_DIRECT	GO:0008270~zinc ion binding	107	8.88704	0.000336195	THRA, THRB, CNDP2, ZNRF1, APOBEC3F, LONRF2, RC3H1, RARG, PDXK, RXRA, DTX3L, TRIM41, UBR2, NPEPPS, ZNF3, NEBL, TRIM38, KDM2A, TRIM33, MTF2, PYGO2, RNF24, PRDM2, CPD, FBXO11, NEURL1, TRAF1, PAM, ZMYND8, TRIM71, LIN28B, TRIM66, TRIM67, DMD, OTUD7B, ADAM33, SLC30A5, UNKL, SETDB1, BMP1, RYBP, SMAD3, RNF8, BFAR, HDAC4, TET3, LASP1, TRPS1, MTR, PRICKLE2, PHF8, PHF6, PPARA, SH3RF1, ZCCHC24, ZMAT4, ZMAT3,…	1106	1169	16881	1.39705	0.308483	0.0880927	0.536093
Annotation Cluster 4	Enrichment Score: 4.490216466222595
Category	Term	Count	%	PValue	Genes	List Total	Pop Hits	Pop Total	Fold Enrichment	Bonferroni	Benjamini	FDR
INTERPRO	IPR011011:Zinc finger, FYVE/PHD-type	29	2.40864	4.40253e-08	KMT2D, ING3, KMT2A, MLPH, PHF23, EEA1, RIMS2, ZFYVE21, ZMYND8, FBXL19, TRIM66, JADE2, ZFYVE16, PIKFYVE, BAZ2B, PHF20L1, MLLT6, FYCO1, ZFYVE1, KDM7A, WDFY2, KDM2A, TRIM33, ZFYVE27, MTF2, PYGO2, KDM4A, PHF8, ANKFY1	1164	141	18559	3.27929	7.81859e-05	7.81859e-05	7.46436e-05
INTERPRO	IPR001965:Zinc finger, PHD-type	18	1.49502	3.25381e-05	KMT2D, KDM7A, ING3, KMT2A, PHF23, ZMYND8, FBXL19, JADE2, TRIM66, KDM2A, TRIM33, MTF2, PYGO2, KDM4A, BAZ2B, MLLT6, PHF8, PHF6	1164	89	18559	3.22466	0.0561506	0.0190785	0.0551531
UP_SEQ_FEATURE	zinc finger region:PHD-type	13	1.07973	4.43153e-05	KDM7A, ING3, PHF23, ZMYND8, FBXL19, JADE2, TRIM66, TRIM33, KDM2A, PYGO2, BAZ2B, PHF20L1, PHF8	1202	52	20063	4.17284	0.142081	0.0375868	0.0810287
INTERPRO	IPR019787:Zinc finger, PHD-finger	16	1.3289	0.000100157	KMT2D, KDM7A, ING3, KMT2A, PHF23, ZMYND8, FBXL19, JADE2, TRIM66, KDM2A, TRIM33, MTF2, PYGO2, BAZ2B, MLLT6, PHF8	1164	79	18559	3.2292	0.162963	0.0434974	0.169677
SMART	SM00249:PHD	18	1.49502	0.00021429	KMT2D, KDM7A, ING3, KMT2A, PHF23, ZMYND8, FBXL19, JADE2, TRIM66, KDM2A, TRIM33, MTF2, PYGO2, KDM4A, BAZ2B, MLLT6, PHF8, PHF6	738	89	10057	2.7561	0.0807755	0.0807755	0.297713
INTERPRO	IPR019786:Zinc finger, PHD-type, conserved site	13	1.07973	0.000840177	KDM7A, ING3, ZMYND8, FBXL19, JADE2, TRIM66, TRIM33, KDM2A, MTF2, PYGO2, MLLT6, PHF20L1, PHF8	1164	67	18559	3.09364	0.775254	0.152839	1.41499
Annotation Cluster 5	Enrichment Score: 4.196635867301759
Category	Term	Count	%	PValue	Genes	List Total	Pop Hits	Pop Total	Fold Enrichment	Bonferroni	Benjamini	FDR
UP_KEYWORDS	Cell junction	68	5.64784	1.53703e-05	PRX, LZTS3, VAPA, GABRB2, DSTYK, GABBR2, ZNRF1, AMOTL1, ZFYVE21, PACSIN1, PRRT2, SNTB2, SV2B, SV2A, DLG2, DISC1, DBNL, F11R, SVOP, SH3PXD2A, MAGI1, PICK1, PKN2, MINK1, FBLIM1, NECTIN3, FARP1, CBLN3, CBLN4, ARHGAP32, COLQ, PLXDC1, TBCD, SEMA4C, UNC13B, UNC13A, GAP43, SH3GL1, NEURL1, CPLX3, DAG1, NEDD9, BCL2L1, RIMS2, RIMS4, GJC1, RIMS3, SORBS1, SORBS2, DMD, RASGRP2, SYNPO, GABRA4, TGFBR1, GRIN1, M…	1204	675	20581	1.72205	0.00661802	0.000368822	0.0216764
UP_KEYWORDS	Synapse	42	3.48837	2.86319e-05	CPLX3, LZTS3, GABRB2, DAG1, GABBR2, BCL2L1, ZNRF1, RIMS2, RIMS4, RIMS3, PACSIN1, PRRT2, DMD, RASGRP2, SV2B, SV2A, DLG2, DISC1, SYNPO, DBNL, SVOP, GABRA4, GRIN1, PICK1, MAP1B, MINK1, GRIA3, NECTIN3, NLGN3, FARP1, CBLN3, CBLN4, ARHGAP32, SARM1, COLQ, NLGN4X, SEMA4C, UNC13B, GAP43, UNC13A, KCTD12, NEURL1	1204	357	20581	2.01104	0.012293	0.000588834	0.0403754
GOTERM_CC_DIRECT	GO:0030054~cell junction	48	3.98671	0.000584198	PRX, CPLX3, NAMPT, LZTS3, GABRB2, DSTYK, GABBR2, BCL2L1, ZNRF1, RIMS2, AMOTL1, RIMS4, RIMS3, PACSIN1, PRRT2, RASGRP2, SV2B, DLG2, DISC1, F11R, SVOP, SH3PXD2A, GABRA4, MAGI1, GRIN1, PICK1, MAP1B, PKN2, MINK1, GRIA3, NLGN3, GID8, FARP1, CBLN3, CBLN4, ARHGAP32, SARM1, COLQ, PLEKHA7, NLGN4X, SEMA4C, CPNE3, UNC13B, NFIA, GAP43, UNC13A, KCTD12, NEURL1	1139	459	18224	1.6732	0.292036	0.0339466	0.857585
Annotation Cluster 6	Enrichment Score: 2.9282560194873195
Category	Term	Count	%	PValue	Genes	List Total	Pop Hits	Pop Total	Fold Enrichment	Bonferroni	Benjamini	FDR
UP_KEYWORDS	Synapse	42	3.48837	2.86319e-05	CPLX3, LZTS3, GABRB2, DAG1, GABBR2, BCL2L1, ZNRF1, RIMS2, RIMS4, RIMS3, PACSIN1, PRRT2, DMD, RASGRP2, SV2B, SV2A, DLG2, DISC1, SYNPO, DBNL, SVOP, GABRA4, GRIN1, PICK1, MAP1B, MINK1, GRIA3, NECTIN3, NLGN3, FARP1, CBLN3, CBLN4, ARHGAP32, SARM1, COLQ, NLGN4X, SEMA4C, UNC13B, GAP43, UNC13A, KCTD12, NEURL1	1204	357	20581	2.01104	0.012293	0.000588834	0.0403754
GOTERM_CC_DIRECT	GO:0045211~postsynaptic membrane	25	2.07641	0.00327638	LZTS3, GABRB2, DAG1, STRN, GABBR2, ADORA1, PTEN, ANK1, DMD, DISC1, DLG2, SYNPO, GABRA4, PICK1, GRIN1, MINK1, NECTIN3, GRIA3, ARHGAP32, SEMA4F, NTRK2, NLGN4X, SEMA4C, KCTD12, NEURL1	1139	211	18224	1.89573	0.856227	0.129369	4.72177
UP_KEYWORDS	Postsynaptic cell membrane	19	1.57807	0.017498	LZTS3, GABRA4, GABRB2, GRIN1, PICK1, DAG1, MINK1, NECTIN3, GRIA3, GABBR2, ARHGAP32, DMD, NLGN4X, SEMA4C, DISC1, DLG2, KCTD12, NEURL1, SYNPO	1204	179	20581	1.81443	0.999512	0.134015	22.0404
Annotation Cluster 7	Enrichment Score: 2.828861746056977
Category	Term	Count	%	PValue	Genes	List Total	Pop Hits	Pop Total	Fold Enrichment	Bonferroni	Benjamini	FDR
INTERPRO	IPR017455:Zinc finger, FYVE-related	10	0.830565	0.000181703	WDFY2, ZFYVE27, ZFYVE16, PIKFYVE, EEA1, RIMS2, ZFYVE21, ANKFY1, FYCO1, ZFYVE1	1164	34	18559	4.68946	0.275833	0.0523679	0.307625
INTERPRO	IPR000306:Zinc finger, FYVE-type	9	0.747508	0.000304587	WDFY2, ZFYVE27, ZFYVE16, PIKFYVE, EEA1, ZFYVE21, ANKFY1, FYCO1, ZFYVE1	1164	29	18559	4.94819	0.417851	0.0653925	0.515165
UP_SEQ_FEATURE	zinc finger region:FYVE-type	10	0.830565	0.000396305	WDFY2, ZFYVE27, MLPH, ZFYVE16, PIKFYVE, EEA1, RIMS2, ZFYVE21, ANKFY1, FYCO1	1202	39	20063	4.27983	0.746069	0.157462	0.722427
SMART	SM00064:FYVE	9	0.747508	0.000860326	WDFY2, ZFYVE27, ZFYVE16, PIKFYVE, EEA1, ZFYVE21, ANKFY1, FYCO1, ZFYVE1	738	29	10057	4.22918	0.286985	0.155598	1.19028
GOTERM_MF_DIRECT	GO:0005545~1-phosphatidylinositol binding	3	0.249169	0.380124	ZFYVE16, EEA1, ZFYVE1	1106	20	16881	2.28947	1	0.976419	99.9522
Annotation Cluster 8	Enrichment Score: 2.8062461976917357
Category	Term	Count	%	PValue	Genes	List Total	Pop Hits	Pop Total	Fold Enrichment	Bonferroni	Benjamini	FDR
INTERPRO	IPR001849:Pleckstrin homology domain	34	2.82392	0.000196325	TRIOBP, RALGPS2, RALGPS1, PLEKHG4, RASAL2, DAPP1, GAB2, GAB3, SOS1, PLCH2, FAM109B, ARHGEF40, SNTB2, IPCEF1, NET1, ARHGEF3, PLD1, TBC1D2B, ABR, OSBPL8, SWAP70, ARHGEF19, ARHGEF9, ELMO2, FARP1, MPRIP, GRB10, ADAP2, KIF1B, PLCG1, DOK4, PLEKHA7, SPTBN1, KALRN	1164	271	18559	2.00037	0.294401	0.048595	0.332343
UP_SEQ_FEATURE	domain:PH	29	2.40864	0.000783259	TRIOBP, RALGPS2, RALGPS1, PLEKHG4, RASAL2, GAB2, DAPP1, GAB3, PLCH2, SOS1, FAM109B, IPCEF1, ARHGEF40, NET1, ARHGEF3, PLD1, TBC1D2B, ABR, OSBPL8, SWAP70, ARHGEF19, ARHGEF9, ELMO2, GRB10, KIF1B, DOK4, PLEKHA7, SPTBN1, PLCXD2	1202	245	20063	1.97571	0.933435	0.20212	1.42304
SMART	SM00233:PH	33	2.74086	0.00326655	TRIOBP, RALGPS2, RALGPS1, PLEKHG4, RASAL2, DAPP1, GAB2, GAB3, PLCH2, SOS1, FAM109B, ARHGEF40, SNTB2, IPCEF1, NET1, ARHGEF3, PLD1, TBC1D2B, ABR, OSBPL8, SWAP70, ARHGEF19, ARHGEF9, FARP1, MPRIP, GRB10, ADAP2, KIF1B, PLCG1, DOK4, PLEKHA7, SPTBN1, KALRN	738	264	10057	1.70342	0.723586	0.274913	4.44988
INTERPRO	IPR011993:Pleckstrin homology-like domain	40	3.32226	0.0118589	TRIOBP, RALGPS2, RALGPS1, PLEKHG4, RASAL2, DAPP1, GAB2, GAB3, SOS1, PLCH2, FAM109B, NUP50, ARHGEF40, SNTB2, IPCEF1, NSMAF, NET1, ARHGEF3, PLD1, TBC1D2B, ABR, NF2, OSBPL8, SWAP70, ARHGEF19, EVL, ARHGEF9, ELMO2, FARP1, MPRIP, GRB10, ADAP2, KIF1B, PLCG1, DOK4, PLEKHA7, FRMD4A, DCP1A, SPTBN1, KALRN	1164	427	18559	1.4936	1	0.571512	18.3122
Annotation Cluster 9	Enrichment Score: 2.3988556094170166
Category	Term	Count	%	PValue	Genes	List Total	Pop Hits	Pop Total	Fold Enrichment	Bonferroni	Benjamini	FDR
UP_KEYWORDS	SH3 domain	27	2.24252	0.00035558	SH3RF1, TSPOAP1, SNX18, GRB2, CACNB1, NEDD9, PACSIN1, MACF1, SORBS1, SORBS2, DLG2, CASKIN2, DBNL, SH3PXD2A, ARHGEF19, ARHGEF9, GAS7, NEBL, ARHGAP32, PLCG1, LASP1, SRGAP3, FCHSD1, TNK2, MAP3K11, KALRN, SH3GL1	1204	215	20581	2.14667	0.142417	0.00567413	0.50035
INTERPRO	IPR001452:Src homology-3 domain	26	2.15947	0.00256041	SNX18, TSPOAP1, SH3RF1, DBNL, CASKIN2, SH3PXD2A, GRB2, ARHGEF19, CACNB1, NEDD9, ARHGEF9, GAS7, NEBL, PACSIN1, ARHGAP32, PLCG1, SORBS1, LASP1, SORBS2, SRGAP3, FCHSD1, TNK2, DLG2, SH3GL1, KALRN, MAP3K11	1164	218	18559	1.9016	0.989466	0.295481	4.25355
SMART	SM00326:SH3	25	2.07641	0.0158248	SNX18, TSPOAP1, SH3RF1, DBNL, CASKIN2, SH3PXD2A, GRB2, ARHGEF19, NEDD9, ARHGEF9, GAS7, NEBL, PACSIN1, ARHGAP32, PLCG1, SORBS1, LASP1, SORBS2, SRGAP3, FCHSD1, TNK2, DLG2, SH3GL1, KALRN, MAP3K11	738	206	10057	1.65381	0.998106	0.543246	19.9019
UP_SEQ_FEATURE	domain:SH3	19	1.57807	0.0176195	DBNL, CASKIN2, SNX18, ARHGEF19, CACNB1, NEDD9, ARHGEF9, GAS7, NEBL, PACSIN1, ARHGAP32, MACF1, PLCG1, LASP1, SRGAP3, TNK2, DLG2, SH3GL1, MAP3K11	1202	175	20063	1.8122	1	0.752681	27.7589
Annotation Cluster 10	Enrichment Score: 2.2259931814195215
Category	Term	Count	%	PValue	Genes	List Total	Pop Hits	Pop Total	Fold Enrichment	Bonferroni	Benjamini	FDR
UP_KEYWORDS	Kinase	74	6.14618	6.19889e-06	PRPF4B, STK38, DSTYK, SGMS1, TTN, PKM, ACVR1B, PACSIN1, CLK3, CDKN2B, CDKN2D, CDK12, PRKACB, IP6K1, MAP2K7, SGK1, PDXK, CSNK1G1, NOL9, PIK3CD, STK26, PKN2, MINK1, PIM3, STK4, PRKCB, MAP4K5, KSR2, HIPK1, HIPK2, PDGFRA, NEK9, ERN2, NRK, AKAP1, EIF2AK3, MAP3K11, KALRN, YWHAZ, FGFR4, FGFR3, PFKFB2, MAPKAPK3, HK2, MAPKAPK2, TK2, CMPK1, GALK2, IGF1R, MAP3K3, STK40, MAP3K1, PIKFYVE, DCLK3, DCLK2, UCK1, …	1204	735	20581	1.72101	0.00267434	0.000191262	0.00874268
UP_KEYWORDS	Serine/threonine-protein kinase	41	3.40532	0.000469664	PRPF4B, STK38, MAPKAPK3, DSTYK, MAPKAPK2, TTN, ACVR1B, STK40, CLK3, MAP3K3, MAP3K1, CDK12, DCLK3, DCLK2, DYRK2, PRKACB, PRKAA2, MAP2K7, SGK1, CSNK1G1, ALPK3, TGFBR1, STK26, PKN2, MINK1, PIM3, STK4, PRKCB, RPS6KA3, MAP4K5, KSR2, PLK3, HIPK1, HIPK2, ERN2, NEK9, NRK, TNK2, EIF2AK3, KALRN, MAP3K11	1204	393	20581	1.78333	0.183675	0.00697359	0.660389
UP_SEQ_FEATURE	nucleotide phosphate-binding region:ATP	86	7.14286	0.000543232	XRCC3, KIF24, PRPF4B, STK38, DSTYK, HELZ, TTN, ACVR1B, TOR3A, CLK3, CDK12, ABCB10, PRKACB, TOP2B, MAP2K7, KIF2A, SGK1, PDXK, CSNK1G1, MAGI1, KIF5B, STK26, PKN2, OLA1, MINK1, PIM3, STK4, PRKCB, TOR2A, RFC5, MAP4K5, KIF1B, HIPK1, RFC1, SNRNP200, HIPK2, PDGFRA, NEK9, DDX31, ERN2, NRK, YME1L1, EIF2AK3, SMARCA2, MAP3K11, KALRN, BTAF1, FGFR4, KIF4A, FGFR3, PFKFB2, MAPKAPK3, UBA6, MAPKAPK2, CMPK1, GALK2…	1202	994	20063	1.44412	0.847258	0.188425	0.989006
UP_KEYWORDS	ATP-binding	109	9.05316	0.00138012	ADCY1, XRCC3, PRPF4B, STK38, ADCY6, DSTYK, TTN, CLK3, ABCB10, PRKACB, MAP2K7, PDXK, CSNK1G1, KIF5B, MAGI1, STK26, PIK3CD, OLA1, PIM3, STK4, RFC5, MAP4K5, RFC1, PDGFRA, DDX31, NEK9, YME1L1, PCCB, EIF2AK3, SMARCA2, KALRN, FGFR4, KIF4A, FGFR3, PFKFB2, MAPKAPK3, UBA6, MAPKAPK2, CMPK1, TK2, DDX3Y, DYRK2, RHOBTB3, ABCB8, KIF3A, TGFBR1, AK4, DDX6, NUBPL, UBE2E3, PLK3, VCP, ATP2A3, NTRK2, TNK2, GK, CLCN4…	1204	1391	20581	1.33949	0.449332	0.0169019	1.92904
GOTERM_MF_DIRECT	GO:0004674~protein serine/threonine kinase activity	41	3.40532	0.00167578	PRPF4B, STK38, MAPKAPK3, DSTYK, MAPKAPK2, TTN, ACVR1B, STK40, OSR1, CLK3, MAP3K1, DCLK3, DCLK2, CAB39, DYRK2, PRKACB, PRKAA2, TAF1L, SGK1, CSNK1G1, ALPK3, TGFBR1, PKN2, MINK1, PIM3, STK4, PRKCB, RPS6KA3, MAP4K5, KSR2, PLK3, HIPK1, HIPK2, NEK9, ERN2, CPNE3, NRK, TNK2, EIF2AK3, KALRN, MAP3K11	1106	376	16881	1.66433	0.841162	0.205453	2.64553
UP_SEQ_FEATURE	binding site:ATP	52	4.31894	0.00174197	PRPF4B, STK38, DSTYK, TTN, ACVR1B, CLK3, CDK12, PRKACB, MAP2K7, SGK1, CSNK1G1, STK26, PKN2, MINK1, PIM3, STK4, PRKCB, MAP4K5, HIPK1, HIPK2, PDGFRA, ERN2, NEK9, NRK, EIF2AK3, KALRN, MAP3K11, FGFR4, FGFR3, HK2, MAPKAPK3, MAPKAPK2, IGF1R, STK40, MAP3K3, MAP3K1, DCLK3, DCLK2, UCK1, DYRK2, UCK2, PRKAA2, PDK1, MAT2A, TGFBR1, KHK, RPS6KA3, PLK3, ATP2A3, NTRK2, TNK2, GK	1202	558	20063	1.55547	0.997592	0.37109	3.1388
INTERPRO	IPR008271:Serine/threonine-protein kinase, active site	34	2.82392	0.00228453	PRPF4B, STK38, MAPKAPK3, DSTYK, MAPKAPK2, ACVR1B, STK40, CLK3, MAP3K1, DCLK3, CDK12, DCLK2, DYRK2, PRKACB, PRKAA2, MAP2K7, SGK1, CSNK1G1, TGFBR1, PKN2, MINK1, PIM3, PRKCB, RPS6KA3, PLK3, KSR2, HIPK1, HIPK2, NEK9, ERN2, NRK, EIF2AK3, KALRN, MAP3K11	1164	312	18559	1.7375	0.982785	0.287159	3.80355
UP_SEQ_FEATURE	domain:Protein kinase	44	3.65449	0.00503475	FGFR4, PRPF4B, FGFR3, STK38, MAPKAPK3, DSTYK, MAPKAPK2, TTN, IGF1R, ACVR1B, STK40, CLK3, MAP3K3, MAP3K1, CDK12, DCLK3, DCLK2, DYRK2, PRKACB, PRKAA2, MAP2K7, SGK1, CSNK1G1, TGFBR1, STK26, PKN2, MINK1, PIM3, STK4, PRKCB, MAP4K5, KSR2, PLK3, HIPK1, HIPK2, NTRK2, PDGFRA, ERN2, NEK9, NRK, TNK2, EIF2AK3, MAP3K11, KALRN	1202	478	20063	1.53644	1	0.564451	8.81923
UP_KEYWORDS	Nucleotide-binding	131	10.8804	0.00539474	XRCC3, ADCY1, PRPF4B, STK38, ADCY6, DSTYK, RAB1B, TTN, DIRAS1, ARL10, CLK3, ARL15, MTG2, NT5C2, ABCB10, PRKACB, MAP2K7, NUDT16, PDXK, CSNK1G1, KIF5B, MAGI1, PIK3CD, STK26, OLA1, PIM3, STK4, RFC5, RND2, MAP4K5, RFC1, PDGFRA, RAB14, NEK9, DDX31, YME1L1, PCCB, EIF2AK3, SMARCA2, KALRN, KIF4A, FGFR4, FGFR3, PFKFB2, ARFRP1, MAPKAPK3, UBA6, MAPKAPK2, ARF5, CMPK1, TK2, DDX3Y, RHOBTB1, DYRK2, RHOBTB3, RAB…	1204	1788	20581	1.2524	0.903367	0.0506044	7.34566
INTERPRO	IPR017441:Protein kinase, ATP binding site	37	3.07309	0.00922277	FGFR4, FGFR3, STK38, MAPKAPK3, DSTYK, MAPKAPK2, IGF1R, ACVR1B, CLK3, MAP3K1, CDK12, DCLK3, DCLK2, DYRK2, PRKACB, PRKAA2, SGK1, CSNK1G1, TGFBR1, STK26, PKN2, MINK1, PIM3, STK4, PRKCB, RPS6KA3, MAP4K5, PLK3, HIPK1, HIPK2, NTRK2, PDGFRA, NRK, TNK2, EIF2AK3, KALRN, MAP3K11	1164	381	18559	1.54838	1	0.579406	14.5377
INTERPRO	IPR000719:Protein kinase, catalytic domain	45	3.73754	0.00931659	FGFR4, PRPF4B, FGFR3, STK38, MAPKAPK3, DSTYK, MAPKAPK2, TTN, ACVR1B, IGF1R, STK40, CLK3, MAP3K3, MAP3K1, CDK12, DCLK3, DCLK2, DYRK2, PRKACB, PRKAA2, MAP2K7, SGK1, CSNK1G1, TGFBR1, STK26, PKN2, MINK1, PIM3, STK4, PRKCB, RPS6KA3, MAP4K5, KSR2, PLK3, HIPK1, HIPK2, NTRK2, PDGFRA, ERN2, NEK9, NRK, TNK2, EIF2AK3, MAP3K11, KALRN	1164	487	18559	1.47328	1	0.56447	14.6748
SMART	SM00220:S_TKc	39	3.2392	0.0135761	PRPF4B, STK38, MAPKAPK3, DSTYK, MAPKAPK2, ACVR1B, STK40, CLK3, MAP3K3, MAP3K1, CDK12, DCLK3, DCLK2, DYRK2, PRKACB, PRKAA2, MAP2K7, SGK1, CSNK1G1, TGFBR1, STK26, PKN2, MINK1, PIM3, STK4, PRKCB, RPS6KA3, MAP4K5, KSR2, PLK3, HIPK1, HIPK2, PDGFRA, ERN2, NEK9, NRK, EIF2AK3, KALRN, MAP3K11	738	359	10057	1.48041	0.995355	0.535792	17.3179
GOTERM_BP_DIRECT	GO:0006468~protein phosphorylation	43	3.57143	0.0147856	PRPF4B, STK38, MAPKAPK2, ACVR1B, STK40, CLK3, MAP3K1, DYRK2, PRKACB, PRKAA2, RUNX3, TAF1L, PDK1, SGK1, ADAM10, ALPK3, MAML1, TGFBR1, PICK1, PIK3CD, STK26, PKN2, MINK1, ILF3, SMAD2, PIM3, STK4, PRKCB, CDC25B, CCL11, RPS6KA3, MAP4K5, KSR2, PLK3, HIPK1, HIPK2, ERN2, NEK9, WNT11, CPNE3, EIF2AK3, MAP3K11, KALRN	1095	456	16792	1.44608	1	0.665755	24.0359
INTERPRO	IPR011009:Protein kinase-like domain	47	3.90365	0.01623	FGFR4, PRPF4B, FGFR3, STK38, MAPKAPK3, DSTYK, MAPKAPK2, TTN, ACVR1B, IGF1R, STK40, CLK3, MAP3K3, MAP3K1, CDK12, DCLK3, DCLK2, DYRK2, PRKACB, PRKAA2, MAP2K7, SGK1, CSNK1G1, ALPK3, TGFBR1, PIK3CD, STK26, PKN2, MINK1, PIM3, STK4, PRKCB, RPS6KA3, MAP4K5, KSR2, PLK3, HIPK1, HIPK2, NTRK2, PDGFRA, ERN2, NEK9, NRK, TNK2, EIF2AK3, MAP3K11, KALRN	1164	531	18559	1.41125	1	0.608374	24.2273
GOTERM_MF_DIRECT	GO:0004672~protein kinase activity	33	2.74086	0.0470493	CCL3, PRPF4B, MAPKAPK3, MAPKAPK2, TTN, CLK3, MAP3K3, MAP3K1, CDK12, PRKAA2, MAP2K7, PDK1, CSNK1G1, TGFBR1, STK26, PKN2, MINK1, PIM3, STK4, PRKCB, RPS6KA3, MAP4K5, KSR2, HIPK1, HIPK2, PDGFRA, NEK9, ERN2, NRK, TNK2, EIF2AK3, KALRN, MAP3K11	1106	359	16881	1.40302	1	0.645343	53.7174
GOTERM_BP_DIRECT	GO:0018105~peptidyl-serine phosphorylation	14	1.16279	0.0635937	SGK1, STK38, CSNK1G1, TGFBR1, PKN2, MAPKAPK3, MAPKAPK2, STK4, PRKCB, HIPK2, DCLK3, DCLK2, CAB39, EIF2AK3	1095	125	16792	1.71754	1	0.904429	70.2581
GOTERM_MF_DIRECT	GO:0005524~ATP binding	113	9.38538	0.0697802	ADCY1, XRCC3, PRPF4B, STK38, ADCY6, DSTYK, TTN, CLK3, ABCB10, PRKACB, MAP2K7, PDXK, CSNK1G1, KIF5B, MAGI1, PIK3CD, STK26, OLA1, PIM3, STK4, RFC5, MAP4K5, RFC1, PDGFRA, NEK9, DDX31, YME1L1, PCCB, EIF2AK3, SMARCA2, KALRN, FGFR4, KIF4A, FGFR3, PFKFB2, MAPKAPK3, UBA6, MAPKAPK2, CMPK1, TK2, DDX3Y, DYRK2, RUNX3, RHOBTB3, ABCB8, KIF3A, TGFBR1, AK4, DDX6, NUBPL, UBE2E3, PLK3, VCP, ATP2A3, NTRK2, TNK2, GK…	1106	1495	16881	1.15367	1	0.721921	68.5366
GOTERM_BP_DIRECT	GO:0046777~protein autophosphorylation	17	1.41196	0.0955502	FGFR4, FGFR3, STK26, MAPKAPK3, MINK1, PIM3, MAPKAPK2, STK4, ACVR1B, IGF1R, MAP3K3, CLK3, NTRK2, PDGFRA, CDK12, EIF2AK3, MAP3K11	1095	172	16792	1.51568	1	0.943663	84.33
UP_SEQ_FEATURE	active site:Proton acceptor	46	3.8206	0.23022	FGFR4, PRPF4B, FGFR3, STK38, CNDP2, MAPKAPK3, DSTYK, MAPKAPK2, TTN, ACVR1B, IGF1R, STK40, CLK3, MAP3K3, MAP3K1, CDK12, DCLK3, DCLK2, DYRK2, PRKACB, PRKAA2, MAP2K7, SGK1, CSNK1G1, ALDH5A1, TGFBR1, STK26, PKN2, MINK1, PIM3, STK4, PRKCB, RPS6KA3, MAP4K5, PLK3, HIPK1, HIPK2, NTRK2, PDGFRA, ERN2, NEK9, NRK, TNK2, EIF2AK3, MAP3K11, KALRN	1202	672	20063	1.14256	1	0.998889	99.1654
Annotation Cluster 11	Enrichment Score: 2.2006084777548396
Category	Term	Count	%	PValue	Genes	List Total	Pop Hits	Pop Total	Fold Enrichment	Bonferroni	Benjamini	FDR
UP_KEYWORDS	Bromodomain	10	0.830565	0.000332592	TRIM66, BRWD1, TRIM33, KMT2A, BRD4, BAZ2B, SMARCA2, ZMYND8, BRD9, TAF1L	1204	39	20581	4.38304	0.133856	0.00573166	0.468074
INTERPRO	IPR001487:Bromodomain	10	0.830565	0.00117457	TRIM66, BRWD1, TRIM33, KMT2A, BRD4, BAZ2B, SMARCA2, ZMYND8, BRD9, TAF1L	1164	43	18559	3.70794	0.875973	0.188382	1.97289
SMART	SM00297:BROMO	10	0.830565	0.00287931	TRIM66, BRWD1, TRIM33, KMT2A, BRD4, BAZ2B, SMARCA2, ZMYND8, BRD9, TAF1L	738	42	10057	3.24461	0.677999	0.314587	3.93214
GOTERM_MF_DIRECT	GO:0070577~lysine-acetylated histone binding	5	0.415282	0.0267053	KMT2A, BRD4, ZMYND8, BRD9, TAF1L	1106	18	16881	4.23975	1	0.506878	35.1256
UP_SEQ_FEATURE	domain:Bromo	6	0.498339	0.027265	TRIM66, TRIM33, BAZ2B, SMARCA2, ZMYND8, BRD9	1202	29	20063	3.45338	1	0.818589	39.6884
INTERPRO	IPR018359:Bromodomain, conserved site	5	0.415282	0.0763957	BRWD1, BRD4, BAZ2B, SMARCA2, TAF1L	1164	26	18559	3.06618	1	0.885983	74.0089
Annotation Cluster 12	Enrichment Score: 2.164866187479763
Category	Term	Count	%	PValue	Genes	List Total	Pop Hits	Pop Total	Fold Enrichment	Bonferroni	Benjamini	FDR
INTERPRO	IPR002165:Plexin	9	0.747508	0.000131185	SEMA4G, ATRNL1, SEMA4F, PLXNA2, PLXDC1, PLXDC2, ATRN, SEMA4C, SEMA4D	1164	26	18559	5.51913	0.207846	0.0455308	0.222187
INTERPRO	IPR016201:Plexin-like fold	10	0.830565	0.00139575	SEMA5A, SEMA4G, ATRNL1, SEMA4F, PLXNA2, SEMA3F, PLXDC2, ATRN, SEMA4C, SEMA4D	1164	44	18559	3.62367	0.916305	0.201889	2.34028
GOTERM_MF_DIRECT	GO:0038191~neuropilin binding	6	0.498339	0.00205586	SEMA4G, SEMA4F, SEMA3F, VEGFA, SEMA4C, SEMA4D	1106	15	16881	6.10524	0.895398	0.20209	3.23637
SMART	SM00423:PSI	10	0.830565	0.00287931	SEMA5A, SEMA4G, ATRNL1, SEMA4F, PLXNA2, SEMA3F, PLXDC2, ATRN, SEMA4C, SEMA4D	738	42	10057	3.24461	0.677999	0.314587	3.93214
UP_SEQ_FEATURE	domain:PSI	5	0.415282	0.00429017	SEMA4G, SEMA4F, PLXDC2, SEMA4C, SEMA4D	1202	12	20063	6.95473	1	0.52449	7.56301
GOTERM_BP_DIRECT	GO:0050919~negative chemotaxis	8	0.664452	0.00556393	SEMA5A, SEMA4G, SEMA4F, PDGFA, SEMA3F, SEMA4C, EFNA5, SEMA4D	1095	34	16792	3.60827	1	0.502324	9.7846
INTERPRO	IPR027231:Semaphorin	6	0.498339	0.00673158	SEMA5A, SEMA4G, SEMA4F, SEMA3F, SEMA4C, SEMA4D	1164	20	18559	4.78325	0.999994	0.527506	10.8204
GOTERM_MF_DIRECT	GO:0045499~chemorepellent activity	7	0.581395	0.00699118	SEMA5A, SEMA4G, SEMA4F, SEMA3F, SEMA4C, EFNA5, SEMA4D	1106	27	16881	3.9571	0.999545	0.333067	10.6094
GOTERM_BP_DIRECT	GO:0001755~neural crest cell migration	9	0.747508	0.00788558	SEMA5A, SEMA4G, PHACTR4, SEMA4F, EFNB1, SEMA3F, SEMA4C, TBX1, SEMA4D	1095	45	16792	3.06703	1	0.593479	13.5934
UP_SEQ_FEATURE	domain:Sema	7	0.581395	0.00920198	SEMA5A, SEMA4G, SEMA4F, PLXNA2, SEMA3F, SEMA4C, SEMA4D	1202	31	20063	3.76901	1	0.643428	15.5574
INTERPRO	IPR001627:Semaphorin/CD100 antigen	7	0.581395	0.0113904	SEMA5A, SEMA4G, SEMA4F, PLXNA2, SEMA3F, SEMA4C, SEMA4D	1164	31	18559	3.60029	1	0.571611	17.653
GOTERM_MF_DIRECT	GO:0030215~semaphorin receptor binding	6	0.498339	0.0148935	SEMA5A, SEMA4G, SEMA4F, SEMA3F, SEMA4C, SEMA4D	1106	23	16881	3.98168	1	0.433128	21.3277
GOTERM_BP_DIRECT	GO:0071526~semaphorin-plexin signaling pathway	7	0.581395	0.0183496	SEMA5A, SEMA4G, SEMA4F, PLXNA2, SEMA3F, SEMA4C, SEMA4D	1095	33	16792	3.25291	1	0.692029	28.9503
KEGG_PATHWAY	hsa04360:Axon guidance	16	1.3289	0.0206484	ABLIM2, PLXNA2, EFNB1, PPP3R2, DPYSL2, CXCL12, SEMA5A, SEMA4G, SEMA4F, SEMA3F, CFL1, SEMA4C, SRGAP3, NFATC4, EFNA5, SEMA4D	460	127	6910	1.8925	0.99511	0.298615	23.8066
SMART	SM00630:Sema	7	0.581395	0.023038	SEMA5A, SEMA4G, SEMA4F, PLXNA2, SEMA3F, SEMA4C, SEMA4D	738	31	10057	3.07715	0.999895	0.565133	27.6937
GOTERM_BP_DIRECT	GO:0048843~negative regulation of axon extension involved in axon guidance	6	0.498339	0.0243208	SEMA5A, SEMA4G, SEMA4F, SEMA3F, SEMA4C, SEMA4D	1095	26	16792	3.53888	1	0.74296	36.5166
UP_SEQ_FEATURE	domain:Ig-like C2-type	12	0.996678	0.0494987	CD96, IL18BP, SEMA4G, SEMA4F, SEMA3F, SEMA4C, NPTN, PTPRT, CNTFR, SEMA4D, IL6R, KALRN	1202	105	20063	1.90758	1	0.909714	60.4889
Annotation Cluster 13	Enrichment Score: 2.0683660314696244
Category	Term	Count	%	PValue	Genes	List Total	Pop Hits	Pop Total	Fold Enrichment	Bonferroni	Benjamini	FDR
UP_SEQ_FEATURE	DNA-binding region:Basic motif	22	1.82724	0.000747042	MAFG, BACH2, FOSL2, MYCL, AHR, USF3, ATF2, BATF, TCF21, MAX, AHRR, NPAS3, NCOA2, TFEC, MNT, CREB3L2, MGA, MLXIP, MYOG, NEUROD4, CREB3L3, CLOCK	1202	163	20063	2.25282	0.924546	0.209374	1.35767
GOTERM_MF_DIRECT	GO:0046983~protein dimerization activity	20	1.66113	0.00427432	E2F1, HNF1A, HPS4, TBX1, CELSR1, STK4, POLR2J2, MYCL, AHR, USF3, TCF21, AHRR, NPAS3, NCOA2, TFEC, MNT, MGA, MLXIP, NEUROD4, CLOCK	1106	150	16881	2.03508	0.990895	0.241498	6.61842
UP_SEQ_FEATURE	domain:Helix-loop-helix motif	15	1.24585	0.00878313	MYCL, AHR, USF3, MAX, TCF21, AHRR, NPAS3, NCOA2, TFEC, MNT, MGA, MLXIP, NEUROD4, MYOG, CLOCK	1202	115	20063	2.17713	1	0.663618	14.9021
INTERPRO	IPR011598:Myc-type, basic helix-loop-helix (bHLH) domain	15	1.24585	0.0136977	MYCL, AHR, USF3, MAX, TCF21, AHRR, NPAS3, NCOA2, TFEC, MNT, MGA, MLXIP, NEUROD4, MYOG, CLOCK	1164	116	18559	2.06174	1	0.583068	20.8516
INTERPRO	IPR013767:PAS fold	5	0.415282	0.0279157	AHRR, NPAS3, NCOA2, AHR, CLOCK	1164	19	18559	4.19583	1	0.733731	38.1237
SMART	SM00353:HLH	15	1.24585	0.0362616	MYCL, AHR, USF3, MAX, TCF21, AHRR, NPAS3, NCOA2, TFEC, MNT, MGA, MLXIP, NEUROD4, MYOG, CLOCK	738	113	10057	1.80894	1	0.620047	40.1814
Annotation Cluster 14	Enrichment Score: 1.8785332676773423
Category	Term	Count	%	PValue	Genes	List Total	Pop Hits	Pop Total	Fold Enrichment	Bonferroni	Benjamini	FDR
UP_SEQ_FEATURE	domain:SH3 1	8	0.664452	0.00771335	SH3RF1, TSPOAP1, SH3PXD2A, SORBS1, SORBS2, GRB2, FCHSD1, KALRN	1202	39	20063	3.42387	1	0.657351	13.2063
UP_SEQ_FEATURE	domain:SH3 2	8	0.664452	0.00887762	SH3RF1, TSPOAP1, SH3PXD2A, SORBS1, SORBS2, GRB2, FCHSD1, KALRN	1202	40	20063	3.33827	1	0.654688	15.0503
UP_SEQ_FEATURE	domain:SH3 3	5	0.415282	0.0337956	SH3RF1, TSPOAP1, SH3PXD2A, SORBS1, SORBS2	1202	21	20063	3.97413	1	0.848485	46.6802
Annotation Cluster 15	Enrichment Score: 1.8750414666513544
Category	Term	Count	%	PValue	Genes	List Total	Pop Hits	Pop Total	Fold Enrichment	Bonferroni	Benjamini	FDR
UP_KEYWORDS	Guanine-nucleotide releasing factor	20	1.66113	0.00111969	ARHGEF3, DENND5A, RALGPS2, ABR, RALGPS1, HPS4, ARHGEF19, RASGEF1A, ARHGEF9, FARP1, RGL1, PLEKHG4, GAPVD1, RASGRP3, SOS1, RASGRP2, ARHGEF40, ST5, NET1, KALRN	1204	149	20581	2.29448	0.383672	0.0141337	1.56769
UP_SEQ_FEATURE	domain:Ras-GEF	7	0.581395	0.00657276	RALGPS2, RALGPS1, RASGRP3, SOS1, RASGRP2, RASGEF1A, RGL1	1202	29	20063	4.02895	1	0.628966	11.3632
INTERPRO	IPR001895:Guanine-nucleotide dissociation stimulator CDC25	7	0.581395	0.00968766	RALGPS2, RALGPS1, RASGRP3, SOS1, RASGRP2, RASGEF1A, RGL1	1164	30	18559	3.7203	1	0.561017	15.215
INTERPRO	IPR023578:Ras guanine nucleotide exchange factor, domain	7	0.581395	0.00968766	RALGPS2, RALGPS1, RASGRP3, SOS1, RASGRP2, RASGEF1A, RGL1	1164	30	18559	3.7203	1	0.561017	15.215
GOTERM_MF_DIRECT	GO:0005085~guanyl-nucleotide exchange factor activity	16	1.3289	0.0100786	ARHGEF3, RALGPS2, ABR, RALGPS1, LAMTOR1, HPS4, RASGEF1A, ARHGEF9, HERC2, PREB, GAPVD1, RASGRP3, SOS1, RASGRP2, KALRN, NET1	1106	118	16881	2.06957	0.999985	0.370616	14.9503
SMART	SM00147:RasGEF	7	0.581395	0.0197664	RALGPS2, RALGPS1, RASGRP3, SOS1, RASGRP2, RASGEF1A, RGL1	738	30	10057	3.17972	0.999609	0.581792	24.2513
UP_SEQ_FEATURE	domain:N-terminal Ras-GEF	5	0.415282	0.0394087	RASGRP3, SOS1, RASGRP2, RASGEF1A, RGL1	1202	22	20063	3.79349	1	0.882224	52.0704
INTERPRO	IPR000651:Ras-like guanine nucleotide exchange factor, N-terminal	5	0.415282	0.0454413	RASGRP3, SOS1, RASGRP2, RASGEF1A, RGL1	1164	22	18559	3.62367	1	0.821064	54.5473
SMART	SM00229:RasGEFN	5	0.415282	0.0540723	RASGRP3, SOS1, RASGRP2, RASGEF1A, RGL1	738	20	10057	3.40684	1	0.683305	53.8544
Annotation Cluster 16	Enrichment Score: 1.8018132489144454
Category	Term	Count	%	PValue	Genes	List Total	Pop Hits	Pop Total	Fold Enrichment	Bonferroni	Benjamini	FDR
UP_SEQ_FEATURE	region of interest:Interaction with calmodulin	4	0.332226	0.00624112	ADCY1, ADD3, ADD2, ADD1	1202	7	20063	9.53791	1	0.626212	10.8204
INTERPRO	IPR001303:Class II aldolase/adducin N-terminal	3	0.249169	0.0216246	ADD3, ADD2, ADD1	1164	4	18559	11.9581	1	0.670221	30.9722
SMART	SM01007:SM01007	3	0.249169	0.0291306	ADD3, ADD2, ADD1	738	4	10057	10.2205	0.999991	0.620234	33.7206
Annotation Cluster 17	Enrichment Score: 1.7784047840342319
Category	Term	Count	%	PValue	Genes	List Total	Pop Hits	Pop Total	Fold Enrichment	Bonferroni	Benjamini	FDR
UP_SEQ_FEATURE	repeat:HEAT 8	7	0.581395	0.00062712	PPP2R1B, BTAF1, IPO11, CAND2, TNPO2, KPNB1, TNPO1	1202	19	20063	6.14944	0.885738	0.195011	1.1409
UP_SEQ_FEATURE	repeat:HEAT 7	7	0.581395	0.00240497	PPP2R1B, BTAF1, IPO11, CAND2, TNPO2, KPNB1, TNPO1	1202	24	20063	4.86831	0.999758	0.448295	4.30879
GOTERM_MF_DIRECT	GO:0008536~Ran GTPase binding	8	0.664452	0.00271454	RANBP17, XPO4, NUP50, IPO11, IPO9, TNPO2, KPNB1, TNPO1	1106	30	16881	4.07016	0.949303	0.191838	4.25233
GOTERM_BP_DIRECT	GO:0006607~NLS-bearing protein import into nucleus	7	0.581395	0.00291285	TRPS1, DAG1, KPNA6, NUP54, TNPO2, KPNB1, TNPO1	1095	23	16792	4.66722	0.999982	0.406186	5.24121
INTERPRO	IPR001494:Importin-beta, N-terminal	6	0.498339	0.00314267	RANBP17, IPO11, IPO9, TNPO2, KPNB1, TNPO1	1164	17	18559	5.62735	0.996266	0.329209	5.19679
UP_SEQ_FEATURE	repeat:HEAT 5	8	0.664452	0.00415106	PPP2R1B, BTAF1, HTT, IPO11, CAND2, TNPO2, KPNB1, TNPO1	1202	35	20063	3.81517	0.999999	0.530959	7.32649
SMART	SM00913:SM00913	6	0.498339	0.00460854	RANBP17, IPO11, IPO9, TNPO2, KPNB1, TNPO1	738	16	10057	5.11026	0.837218	0.304461	6.22419
UP_SEQ_FEATURE	repeat:HEAT 6	7	0.581395	0.00780805	PPP2R1B, BTAF1, IPO11, CAND2, TNPO2, KPNB1, TNPO1	1202	30	20063	3.89465	1	0.647444	13.3577
UP_SEQ_FEATURE	domain:Importin N-terminal	5	0.415282	0.00788143	IPO11, IPO9, TNPO2, KPNB1, TNPO1	1202	14	20063	5.9612	1	0.637019	13.4748
GOTERM_MF_DIRECT	GO:0008139~nuclear localization sequence binding	7	0.581395	0.008415	NUP153, POM121, KPNA6, TNPO2, KPNB1, TNPO1, NUP58	1106	28	16881	3.81578	0.999906	0.331726	12.6365
UP_SEQ_FEATURE	repeat:HEAT 3	9	0.747508	0.00916539	PPP2R1B, BTAF1, HTT, TBCD, IPO11, CAND2, TNPO2, KPNB1, TNPO1	1202	50	20063	3.00444	1	0.654006	15.5003
GOTERM_BP_DIRECT	GO:0006610~ribosomal protein import into nucleus	4	0.332226	0.0120525	IPO11, TNPO2, KPNB1, TNPO1	1095	8	16792	7.66758	1	0.636152	20.0511
UP_SEQ_FEATURE	repeat:HEAT 4	8	0.664452	0.0131412	PPP2R1B, BTAF1, HTT, IPO11, CAND2, TNPO2, KPNB1, TNPO1	1202	43	20063	3.10537	1	0.690534	21.4918
GOTERM_MF_DIRECT	GO:0008565~protein transporter activity	11	0.913621	0.0183896	AP2B1, AP1G1, ZFYVE16, IPO11, CHMP7, KPNA6, IPO9, TNPO2, KPNB1, TNPO1, COG2	1106	72	16881	2.33186	1	0.470747	25.6744
UP_SEQ_FEATURE	repeat:HEAT 13	4	0.332226	0.0186911	PPP2R1B, IPO11, CAND2, TNPO2	1202	10	20063	6.67654	1	0.765406	29.1869
UP_SEQ_FEATURE	repeat:HEAT 12	4	0.332226	0.0186911	PPP2R1B, IPO11, CAND2, TNPO2	1202	10	20063	6.67654	1	0.765406	29.1869
UP_SEQ_FEATURE	repeat:HEAT 2	9	0.747508	0.0215426	PPP2R1B, BTAF1, HTT, TBCD, IPO11, CAND2, TNPO2, KPNB1, TNPO1	1202	58	20063	2.59004	1	0.778241	32.8576
UP_SEQ_FEATURE	repeat:HEAT 1	9	0.747508	0.0215426	PPP2R1B, BTAF1, HTT, TBCD, IPO11, CAND2, TNPO2, KPNB1, TNPO1	1202	58	20063	2.59004	1	0.778241	32.8576
UP_SEQ_FEATURE	repeat:HEAT 11	4	0.332226	0.0245748	PPP2R1B, IPO11, CAND2, TNPO2	1202	11	20063	6.06958	1	0.796757	36.5633
INTERPRO	IPR011989:Armadillo-like helical	23	1.9103	0.0257075	PPP2R1B, BTAF1, RANBP17, RRP12, HTT, AP1G1, IPO11, IPO9, HGH1, ELMO2, ZYG11B, AP2B1, SARM1, TBCD, KPNA6, CAND2, CAB39, PSMD5, TNPO2, KPNB1, TNPO1, ZER1, EFR3B	1164	225	18559	1.62985	1	0.7233	35.6969
UP_SEQ_FEATURE	repeat:HEAT 9	4	0.332226	0.0567422	PPP2R1B, IPO11, CAND2, TNPO2	1202	15	20063	4.45103	1	0.917408	65.6482
UP_SEQ_FEATURE	repeat:HEAT 10	4	0.332226	0.0567422	PPP2R1B, IPO11, CAND2, TNPO2	1202	15	20063	4.45103	1	0.917408	65.6482
UP_SEQ_FEATURE	repeat:HEAT 15	3	0.249169	0.0614915	PPP2R1B, IPO11, CAND2	1202	7	20063	7.15343	1	0.924365	68.6779
GOTERM_BP_DIRECT	GO:0000059~protein import into nucleus, docking	3	0.249169	0.0913668	TNPO2, KPNB1, TNPO1	1095	8	16792	5.75068	1	0.943637	82.937
UP_SEQ_FEATURE	repeat:HEAT 14	3	0.249169	0.0974137	PPP2R1B, IPO11, CAND2	1202	9	20063	5.56378	1	0.972123	84.6603
COG_ONTOLOGY	Intracellular trafficking and secretion	6	0.498339	0.115676	STXBP1, KPNA6, TNPO2, SEC24C, KPNB1, TNPO1	127	42	2026	2.27897	0.963817	0.809781	63.8852
GOTERM_CC_DIRECT	GO:0034399~nuclear periphery	4	0.332226	0.140073	NUP153, TNPO2, KPNB1, TNPO1	1139	21	18224	3.04762	1	0.7411	89.1845
GOTERM_BP_DIRECT	GO:0000060~protein import into nucleus, translocation	3	0.249169	0.552695	TNPO2, KPNB1, TNPO1	1095	28	16792	1.64305	1	0.999902	100
Annotation Cluster 18	Enrichment Score: 1.7141401042283482
Category	Term	Count	%	PValue	Genes	List Total	Pop Hits	Pop Total	Fold Enrichment	Bonferroni	Benjamini	FDR
UP_SEQ_FEATURE	domain:CUB	6	0.498339	0.0025735	DCBLD2, ATRNL1, KREMEN1, ATRN, ADGRG6, ADGRB3	1202	17	20063	5.89106	0.999865	0.447909	4.60406
INTERPRO	IPR000859:CUB domain	9	0.747508	0.0205011	DCBLD2, BMP1, MASP1, ATRNL1, KREMEN1, ATRN, ADGRG6, ZZEF1, ADGRB3	1164	55	18559	2.60904	1	0.672018	29.6158
SMART	SM00042:CUB	7	0.581395	0.136546	DCBLD2, BMP1, MASP1, ATRNL1, KREMEN1, ATRN, ADGRG6	738	48	10057	1.98732	1	0.816768	87.0298
Annotation Cluster 19	Enrichment Score: 1.6960411935767297
Category	Term	Count	%	PValue	Genes	List Total	Pop Hits	Pop Total	Fold Enrichment	Bonferroni	Benjamini	FDR
INTERPRO	IPR000008:C2 calcium-dependent membrane targeting	20	1.66113	0.00755752	CAPN6, ABR, PIK3CD, PKN2, RIMS2, PTEN, ESYT1, C2CD2L, RIMS4, PRKCB, RIMS3, RASAL2, PLCG1, PLCH2, SNRNP200, CPNE3, ITCH, UNC13B, RAB11FIP1, UNC13A	1164	165	18559	1.93263	0.999999	0.547305	12.0694
UP_SEQ_FEATURE	domain:C2	11	0.913621	0.0242525	CAPN6, RASAL2, ABR, PLCG1, PLCH2, PKN2, ITCH, RAB11FIP1, RIMS4, PRKCB, RIMS3	1202	82	20063	2.23908	1	0.79848	36.1788
SMART	SM00239:C2	16	1.3289	0.044539	CAPN6, ABR, PKN2, RIMS2, ESYT1, RIMS4, PRKCB, RIMS3, RASAL2, PLCG1, PLCH2, CPNE3, ITCH, UNC13B, RAB11FIP1, UNC13A	738	127	10057	1.71683	1	0.630186	46.9459
Annotation Cluster 20	Enrichment Score: 1.685383325935798
Category	Term	Count	%	PValue	Genes	List Total	Pop Hits	Pop Total	Fold Enrichment	Bonferroni	Benjamini	FDR
GOTERM_MF_DIRECT	GO:1990247~N6-methyladenosine-containing RNA binding	4	0.332226	0.00801851	YTHDC1, YTHDF2, HNRNPC, YTHDF3	1106	7	16881	8.72178	0.999854	0.343321	12.0764
UP_SEQ_FEATURE	domain:YTH	3	0.249169	0.0317145	YTHDC1, YTHDF2, YTHDF3	1202	5	20063	10.0148	1	0.8391	44.5399
INTERPRO	IPR007275:YTH domain	3	0.249169	0.0345541	YTHDC1, YTHDF2, YTHDF3	1164	5	18559	9.56649	1	0.765993	44.9107
Annotation Cluster 21	Enrichment Score: 1.6570554311988746
Category	Term	Count	%	PValue	Genes	List Total	Pop Hits	Pop Total	Fold Enrichment	Bonferroni	Benjamini	FDR
INTERPRO	IPR024784:Transducer of regulated CREB activity, middle domain	3	0.249169	0.0112802	CRTC3, CRTC2, CRTC1	1164	3	18559	15.9442	1	0.583547	17.4974
INTERPRO	IPR024785:Transducer of regulated CREB activity, C-terminal	3	0.249169	0.0112802	CRTC3, CRTC2, CRTC1	1164	3	18559	15.9442	1	0.583547	17.4974
INTERPRO	IPR024783:Transducer of regulated CREB activity, N-terminal	3	0.249169	0.0112802	CRTC3, CRTC2, CRTC1	1164	3	18559	15.9442	1	0.583547	17.4974
INTERPRO	IPR024786:Transducer of regulated CREB activity	3	0.249169	0.0112802	CRTC3, CRTC2, CRTC1	1164	3	18559	15.9442	1	0.583547	17.4974
GOTERM_MF_DIRECT	GO:0008140~cAMP response element binding protein binding	4	0.332226	0.0237112	CRTC3, CRTC2, CRTC1, ATF2	1106	10	16881	6.10524	1	0.50908	31.8607
GOTERM_BP_DIRECT	GO:0032793~positive regulation of CREB transcription factor activity	4	0.332226	0.0697236	CRTC3, CRTC2, CRTC1, VEGFA	1095	15	16792	4.08938	1	0.920683	73.6531
GOTERM_BP_DIRECT	GO:0051289~protein homotetramerization	8	0.664452	0.0939734	CRTC3, CRTC2, ALDH5A1, CRTC1, RXRA, EVL, KCNJ2, ACADL	1095	60	16792	2.04469	1	0.945825	83.8181
Annotation Cluster 22	Enrichment Score: 1.6528805658562817
Category	Term	Count	%	PValue	Genes	List Total	Pop Hits	Pop Total	Fold Enrichment	Bonferroni	Benjamini	FDR
INTERPRO	IPR003619:MAD homology 1, Dwarfin-type	5	0.415282	0.00505715	SMAD3, NFIX, SMAD2, NFIA, NFIB	1164	12	18559	6.6434	0.999877	0.451345	8.2369
SMART	SM00523:DWA	5	0.415282	0.00879914	SMAD3, NFIX, SMAD2, NFIA, NFIB	738	12	10057	5.67807	0.968988	0.439482	11.5699
UP_SEQ_FEATURE	DNA-binding region:CTF/NF-I	3	0.249169	0.0198098	NFIX, NFIA, NFIB	1202	4	20063	12.5185	1	0.770563	30.6491
INTERPRO	IPR020604:CTF transcription factor/nuclear factor 1, DNA-binding domain	3	0.249169	0.0216246	NFIX, NFIA, NFIB	1164	4	18559	11.9581	1	0.670221	30.9722
INTERPRO	IPR000647:CTF transcription factor/nuclear factor 1	3	0.249169	0.0216246	NFIX, NFIA, NFIB	1164	4	18559	11.9581	1	0.670221	30.9722
INTERPRO	IPR019548:CTF transcription factor/nuclear factor 1, N-terminal	3	0.249169	0.0216246	NFIX, NFIA, NFIB	1164	4	18559	11.9581	1	0.670221	30.9722
INTERPRO	IPR019739:CTF transcription factor/nuclear factor 1, conserved site	3	0.249169	0.0216246	NFIX, NFIA, NFIB	1164	4	18559	11.9581	1	0.670221	30.9722
UP_KEYWORDS	DNA replication	8	0.664452	0.310411	RFC5, POLD4, POLH, RFC1, POLA1, NFIX, NFIA, NFIB	1204	94	20581	1.4548	1	0.780123	99.471
Annotation Cluster 23	Enrichment Score: 1.6180323358421953
Category	Term	Count	%	PValue	Genes	List Total	Pop Hits	Pop Total	Fold Enrichment	Bonferroni	Benjamini	FDR
UP_KEYWORDS	Autism spectrum disorder	9	0.747508	0.00191555	HDAC4, CHD8, NLGN4X, MECP2, CEP41, NLGN3, CACNA1C, PTEN, SETD5	1204	40	20581	3.84612	0.563214	0.0221381	2.66809
GOTERM_BP_DIRECT	GO:0090394~negative regulation of excitatory postsynaptic potential	4	0.332226	0.0172129	S1PR2, NLGN4X, NLGN3, PTEN	1095	9	16792	6.81563	1	0.694087	27.4165
GOTERM_BP_DIRECT	GO:0030534~adult behavior	6	0.498339	0.0243208	MAFG, SLC1A2, NLGN4X, PAX5, NLGN3, PTEN	1095	26	16792	3.53888	1	0.74296	36.5166
GOTERM_BP_DIRECT	GO:0035176~social behavior	7	0.581395	0.0900229	NLGN4X, GRIN1, MECP2, TBX1, NLGN3, PTEN, KALRN	1095	48	16792	2.23638	1	0.946346	82.4652
GOTERM_BP_DIRECT	GO:0097105~presynaptic membrane assembly	3	0.249169	0.112554	NLGN4X, NLGN3, PTEN	1095	9	16792	5.11172	1	0.956412	88.9604
Annotation Cluster 24	Enrichment Score: 1.5481417720949036
Category	Term	Count	%	PValue	Genes	List Total	Pop Hits	Pop Total	Fold Enrichment	Bonferroni	Benjamini	FDR
UP_KEYWORDS	Guanine-nucleotide releasing factor	20	1.66113	0.00111969	ARHGEF3, DENND5A, RALGPS2, ABR, RALGPS1, HPS4, ARHGEF19, RASGEF1A, ARHGEF9, FARP1, RGL1, PLEKHG4, GAPVD1, RASGRP3, SOS1, RASGRP2, ARHGEF40, ST5, NET1, KALRN	1204	149	20581	2.29448	0.383672	0.0141337	1.56769
INTERPRO	IPR000219:Dbl homology (DH) domain	11	0.913621	0.0127021	PLEKHG4, ARHGEF3, ABR, SOS1, ARHGEF19, ARHGEF40, ARHGEF9, FARP1, ALS2CL, NET1, KALRN	1164	71	18559	2.47022	1	0.568663	19.486
GOTERM_BP_DIRECT	GO:0035023~regulation of Rho protein signal transduction	12	0.996678	0.0156434	PLEKHG4, ARHGEF3, ABR, SOS1, ARHGEF19, FLOT1, ARHGEF40, ARHGEF9, FARP1, ALS2CL, NET1, KALRN	1095	81	16792	2.27188	1	0.679429	25.2472
GOTERM_MF_DIRECT	GO:0005089~Rho guanyl-nucleotide exchange factor activity	11	0.913621	0.0281225	PLEKHG4, ARHGEF3, ABR, SOS1, ARHGEF19, ARHGEF40, ARHGEF9, FARP1, ALS2CL, NET1, KALRN	1106	77	16881	2.18044	1	0.516996	36.6193
UP_SEQ_FEATURE	domain:DH	9	0.747508	0.0495254	PLEKHG4, ARHGEF3, ABR, SOS1, ARHGEF19, ARHGEF40, ARHGEF9, FARP1, NET1	1202	68	20063	2.20915	1	0.906854	60.5091
SMART	SM00325:RhoGEF	9	0.747508	0.122818	PLEKHG4, ARHGEF3, ABR, SOS1, ARHGEF19, ARHGEF9, FARP1, NET1, KALRN	738	68	10057	1.80362	1	0.820329	83.847
INTERPRO	IPR001331:Guanine-nucleotide dissociation stimulator, CDC24, conserved site	3	0.249169	0.382441	ARHGEF3, ABR, NET1	1164	21	18559	2.27774	1	0.997976	99.9717
Annotation Cluster 25	Enrichment Score: 1.5130442803988353
Category	Term	Count	%	PValue	Genes	List Total	Pop Hits	Pop Total	Fold Enrichment	Bonferroni	Benjamini	FDR
INTERPRO	IPR017868:Filamin/ABP280 repeat-like	5	0.415282	0.00505715	TRIM2, TRIM3, FLNB, TRIM71, MYCBP2	1164	12	18559	6.6434	0.999877	0.451345	8.2369
UP_SEQ_FEATURE	repeat:Filamin	4	0.332226	0.00954414	TRIM2, TRIM3, TRIM71, MYCBP2	1202	8	20063	8.34567	1	0.633924	16.0892
INTERPRO	IPR001258:NHL repeat	4	0.332226	0.0108302	PAM, TRIM2, TRIM3, TRIM71	1164	8	18559	7.97208	1	0.584829	16.8584
INTERPRO	IPR013017:NHL repeat, subgroup	4	0.332226	0.0154963	PAM, TRIM2, TRIM3, TRIM71	1164	9	18559	7.08629	1	0.603295	23.2634
INTERPRO	IPR001298:Filamin/ABP280 repeat	4	0.332226	0.0211203	TRIM2, TRIM3, FLNB, TRIM71	1164	10	18559	6.37766	1	0.672099	30.3665
UP_SEQ_FEATURE	repeat:NHL 6	3	0.249169	0.0317145	TRIM2, TRIM3, TRIM71	1202	5	20063	10.0148	1	0.8391	44.5399
SMART	SM00557:IG_FLMN	4	0.332226	0.0318708	TRIM2, TRIM3, FLNB, TRIM71	738	10	10057	5.45095	0.999997	0.624376	36.2762
UP_SEQ_FEATURE	repeat:NHL 5	4	0.332226	0.0389654	PAM, TRIM2, TRIM3, TRIM71	1202	13	20063	5.1358	1	0.88322	51.6641
UP_SEQ_FEATURE	repeat:NHL 4	4	0.332226	0.0474428	PAM, TRIM2, TRIM3, TRIM71	1202	14	20063	4.76896	1	0.906264	58.896
UP_SEQ_FEATURE	repeat:NHL 3	4	0.332226	0.0474428	PAM, TRIM2, TRIM3, TRIM71	1202	14	20063	4.76896	1	0.906264	58.896
UP_SEQ_FEATURE	repeat:NHL 2	4	0.332226	0.0474428	PAM, TRIM2, TRIM3, TRIM71	1202	14	20063	4.76896	1	0.906264	58.896
UP_SEQ_FEATURE	repeat:NHL 1	4	0.332226	0.0474428	PAM, TRIM2, TRIM3, TRIM71	1202	14	20063	4.76896	1	0.906264	58.896
INTERPRO	IPR014756:Immunoglobulin E-set	12	0.996678	0.0717519	TRIM2, TRIM3, PLXNA2, SNRNP200, TGM2, NFATC4, RBPJ, KCNJ2, FLNB, TRIM71, KCNJ14, MYCBP2	1164	107	18559	1.78813	1	0.885568	71.7021
INTERPRO	IPR011042:Six-bladed beta-propeller, TolB-like	5	0.415282	0.26812	PAM, TRIM2, TRIM3, LDLR, TRIM71	1164	42	18559	1.89811	1	0.991937	99.4969
Annotation Cluster 26	Enrichment Score: 1.5111965303094135
Category	Term	Count	%	PValue	Genes	List Total	Pop Hits	Pop Total	Fold Enrichment	Bonferroni	Benjamini	FDR
GOTERM_MF_DIRECT	GO:0005088~Ras guanyl-nucleotide exchange factor activity	17	1.41196	0.00332784	FGFR4, FGFR3, FGF7, GRB2, PDGFA, GRIN1, RASGEF1A, LAT, EREG, RASGRP3, SOS1, PDGFRA, SPTBN1, ANGPT1, FGF1, GFRA2, CALM1	1106	115	16881	2.25629	0.974183	0.20431	5.1893
GOTERM_BP_DIRECT	GO:0048015~phosphatidylinositol-mediated signaling	16	1.3289	0.00357455	FGFR4, FGFR3, FGF7, GRB2, PDGFA, PIK3CD, PTEN, TRAT1, IGF1R, TNRC6C, GAB2, EREG, AGO1, PDGFRA, AGO4, FGF1	1095	106	16792	2.31474	0.999999	0.442427	6.39507
GOTERM_BP_DIRECT	GO:0046854~phosphatidylinositol phosphorylation	13	1.07973	0.0188077	FGFR4, FGFR3, FGF7, GRB2, PDGFA, PIK3CD, TRAT1, EREG, PIKFYVE, PDGFRA, FGF1, IP6K1, EFR3B	1095	94	16792	2.12082	1	0.694959	29.5597
GOTERM_MF_DIRECT	GO:0046934~phosphatidylinositol-4,5-bisphosphate 3-kinase activity	10	0.830565	0.0189045	FGFR4, FGFR3, FGF7, EREG, PDGFA, GRB2, PIK3CD, PDGFRA, FGF1, TRAT1	1106	62	16881	2.46179	1	0.469773	26.2953
GOTERM_BP_DIRECT	GO:0014066~regulation of phosphatidylinositol 3-kinase signaling	11	0.913621	0.0295938	FGFR4, PPP1R16B, FGFR3, FGF7, EREG, PDGFA, GRB2, PIK3CD, PDGFRA, FGF1, TRAT1	1095	78	16792	2.16265	1	0.781973	42.5585
GOTERM_BP_DIRECT	GO:0036092~phosphatidylinositol-3-phosphate biosynthetic process	8	0.664452	0.0382904	FGFR4, FGFR3, FGF7, GRB2, PIK3CD, PIKFYVE, FGF1, PIK3R3	1095	49	16792	2.5037	1	0.814328	51.351
GOTERM_MF_DIRECT	GO:0016303~1-phosphatidylinositol-3-kinase activity	7	0.581395	0.0596293	FGFR4, FGFR3, FGF7, GRB2, PIK3CD, FGF1, PIK3R3	1106	43	16881	2.48469	1	0.693716	62.5754
GOTERM_BP_DIRECT	GO:0008543~fibroblast growth factor receptor signaling pathway	10	0.830565	0.0851633	RBFOX2, FGFR4, FGFR3, FGF7, NDST1, GRB2, CBL, RAB14, FGF1, TRIM71	1095	82	16792	1.87014	1	0.940999	80.6541
KEGG_PATHWAY	hsa05218:Melanoma	9	0.747508	0.0970738	E2F1, IGF1R, FGF7, PDGFA, PIK3CD, PDGFRA, FGF1, PIK3R3, PTEN	460	71	6910	1.90416	1	0.393926	73.5707
KEGG_PATHWAY	hsa04810:Regulation of actin cytoskeleton	17	1.41196	0.327073	GIT1, FGFR4, FGFR3, FGF7, DIAPH1, PDGFA, PPP1R12B, WASF2, SSH2, PIK3CD, PPP1CB, SOS1, CFL1, PIKFYVE, PDGFRA, FGF1, PIK3R3	460	211	6910	1.21028	1	0.662481	99.427
Annotation Cluster 27	Enrichment Score: 1.4242400452498405
Category	Term	Count	%	PValue	Genes	List Total	Pop Hits	Pop Total	Fold Enrichment	Bonferroni	Benjamini	FDR
UP_KEYWORDS	Ubl conjugation pathway	63	5.23256	0.000345045	SH3RF1, PHF23, RNF216, ZNRF1, FBXL19, ZYG11B, TRIM2, DCAF10, MGRN1, FBXO28, KLHL21, ITCH, FBXO21, DTX3L, TRIM41, UBR2, HERC3, HERC2, DCAF5, TRIM38, SENP1, DCAF8, KDM2A, TRIM33, MED8, UCHL5, ASB1, CAND2, ANAPC7, USP24, ZER1, ASB6, FBXO11, NEURL1, UBE2Z, XIAP, UBA6, TRIM71, TRIM11, MYCBP2, UBE2R2, CYLD, OTUD7B, DYRK2, FBXO9, UNKL, USP31, VHL, CBL, ASXL1, SPSB4, TRIM25, UBE2Q1, RNF8, UBE2E3, TULP4, …	1204	680	20581	1.5837	0.138504	0.00571764	0.48556
UP_SEQ_FEATURE	zinc finger region:RING-type	24	1.99336	0.0111058	KMT2D, SH3RF1, XIAP, DTX3L, CBL, TRIM41, TRIM25, TRIM71, TRIM11, RNF8, TRIM38, BFAR, TRIM2, TRIM3, MGRN1, TRIM33, MAP3K1, MEX3C, RNF24, MDM4, LONRF2, RNF40, UNKL, NEURL1	1202	230	20063	1.74171	1	0.668257	18.4766
INTERPRO	IPR001841:Zinc finger, RING-type	28	2.32558	0.0312336	KMT2D, SH3RF1, XIAP, ZNRF1, TRIM71, TRIM11, MYCBP2, TRIM2, TRIM67, TRIM3, MGRN1, MAP3K1, LONRF2, RC3H1, UNKL, DTX3L, CBL, TRIM41, TRIM25, RNF8, BFAR, TRIM38, TRIM33, MEX3C, RNF24, MDM4, RNF40, NEURL1	1164	295	18559	1.51334	1	0.747041	41.6087
GOTERM_MF_DIRECT	GO:0004842~ubiquitin-protein transferase activity	30	2.49169	0.0633724	BACH2, XIAP, RNF216, ZNRF1, TRIM71, UBE2R2, ZYG11B, TRIM2, MGRN1, KLHL21, ITCH, FBXO21, FBXO9, UNKL, VHL, DTX3L, CBL, HERC3, UBR2, TRIM25, HERC2, TSPAN17, RNF8, UBE2E3, TRIM33, NAIP, RNF40, ZER1, FBXO11, NEURL1	1106	329	16881	1.39177	1	0.703969	64.8871
INTERPRO	IPR017907:Zinc finger, RING-type, conserved site	17	1.41196	0.0650461	SH3RF1, DTX3L, CBL, TRIM41, TRIM25, TRIM71, TRIM11, RNF8, BFAR, TRIM38, TRIM2, TRIM67, TRIM3, TRIM33, LONRF2, RNF40, RC3H1	1164	169	18559	1.60385	1	0.872481	68.0289
SMART	SM00184:RING	24	1.99336	0.126961	SH3RF1, KMT2D, XIAP, DTX3L, CBL, TRIM41, TRIM25, ZNRF1, TRIM71, MYCBP2, TRIM11, RNF8, TRIM38, BFAR, TRIM2, TRIM67, TRIM3, MGRN1, TRIM33, MEX3C, RNF24, LONRF2, RNF40, RC3H1	738	244	10057	1.3404	1	0.821164	84.8768
GOTERM_MF_DIRECT	GO:0016874~ligase activity	23	1.9103	0.170758	SH3RF1, XIAP, DTX3L, CBL, TRIM41, HERC3, RNF216, UBR2, HERC2, ZNRF1, TRIM71, MYCBP2, TRIM11, RNF8, TRIM38, TRIM2, MGRN1, TRIM33, MEX3C, PCCB, RNF40, UNKL, NEURL1	1106	270	16881	1.30019	1	0.890152	94.9877
UP_KEYWORDS	Ligase	23	1.9103	0.377448	SH3RF1, XIAP, DTX3L, CBL, TRIM41, UBA6, RNF216, TRIM25, UBR2, ZNRF1, TRIM71, TTLL3, MYCBP2, TRIM11, RNF8, TRIM38, TRIM2, MGRN1, TRIM33, MEX3C, PCCB, UNKL, NEURL1	1204	347	20581	1.13302	1	0.82361	99.875
Annotation Cluster 28	Enrichment Score: 1.3948005145223221
Category	Term	Count	%	PValue	Genes	List Total	Pop Hits	Pop Total	Fold Enrichment	Bonferroni	Benjamini	FDR
UP_SEQ_FEATURE	repeat:WD 3	27	2.24252	0.0110622	STRN, TTN, WDR82, CORO2A, WDR37, DCAF10, WDR17, NSMAF, BCAS3, KIF21B, WDR33, WDFY2, STRN4, TECPR2, CORO6, HERC2, PRPF4, PREB, DCAF5, BRWD1, TULP4, DCAF8, WDR26, GNB1, WDR3, TBL1X, NUP43	1202	269	20063	1.67534	1	0.677405	18.4107
UP_SEQ_FEATURE	repeat:WD 6	21	1.74419	0.013934	WDFY2, STRN4, STRN, HERC2, TTN, WDR82, PRPF4, DCAF5, BRWD1, WDR37, WDR26, DCAF8, WDR17, DCAF10, GNB1, WDR3, NSMAF, TBL1X, KIF21B, NUP43, WDR33	1202	196	20063	1.78836	1	0.702716	22.6375
UP_SEQ_FEATURE	repeat:WD 2	27	2.24252	0.016326	STRN, TTN, WDR82, CORO2A, WDR37, DCAF10, WDR17, NSMAF, BCAS3, KIF21B, WDR33, WDFY2, STRN4, TECPR2, CORO6, HERC2, PRPF4, PREB, DCAF5, BRWD1, TULP4, DCAF8, WDR26, GNB1, WDR3, TBL1X, NUP43	1202	278	20063	1.6211	1	0.742121	25.9991
UP_SEQ_FEATURE	repeat:WD 1	27	2.24252	0.016326	STRN, TTN, WDR82, CORO2A, WDR37, DCAF10, WDR17, NSMAF, BCAS3, KIF21B, WDR33, WDFY2, STRN4, TECPR2, CORO6, HERC2, PRPF4, PREB, DCAF5, BRWD1, TULP4, DCAF8, WDR26, GNB1, WDR3, TBL1X, NUP43	1202	278	20063	1.6211	1	0.742121	25.9991
INTERPRO	IPR015943:WD40/YVTN repeat-like-containing domain	32	2.65781	0.0168025	PLXNA2, STRN, WDR82, SEMA5A, CORO2A, WDR37, DCAF10, WDR17, SEMA3F, NSMAF, BCAS3, KIF21B, WDR33, WDFY2, STRN4, TECPR2, CORO6, PRPF4, PREB, DCAF5, TULP4, BRWD1, DCAF8, WDR26, SEMA4G, SEMA4F, GNB1, SEMA4C, WDR3, SEMA4D, TBL1X, NUP43	1164	331	18559	1.54143	1	0.609552	24.9714
UP_SEQ_FEATURE	repeat:WD 5	23	1.9103	0.0275501	WDFY2, STRN4, STRN, CORO6, HERC2, TTN, WDR82, PRPF4, CORO2A, DCAF5, BRWD1, WDR37, WDR26, DCAF8, WDR17, DCAF10, GNB1, WDR3, NSMAF, TBL1X, KIF21B, NUP43, WDR33	1202	237	20063	1.61984	1	0.81637	40.0109
INTERPRO	IPR020472:G-protein beta WD-40 repeat	12	0.996678	0.030731	WDFY2, BRWD1, WDR37, WDR26, WDR17, GNB1, STRN4, STRN, WDR3, WDR82, TBL1X, PRPF4	1164	93	18559	2.05731	1	0.749891	41.0928
UP_KEYWORDS	WD repeat	25	2.07641	0.0412135	STRN, WDR82, CORO2A, WDR37, DCAF10, WDR17, BCAS3, NSMAF, KIF21B, WDR33, WDFY2, STRN4, TECPR2, CORO6, PRPF4, PREB, DCAF5, BRWD1, TULP4, WDR26, DCAF8, GNB1, WDR3, TBL1X, NUP43	1204	281	20581	1.52081	1	0.240791	44.7666
UP_SEQ_FEATURE	repeat:WD 4	23	1.9103	0.0544991	WDFY2, STRN4, STRN, CORO6, HERC2, TTN, WDR82, PRPF4, CORO2A, DCAF5, BRWD1, WDR37, WDR26, DCAF8, WDR17, DCAF10, GNB1, WDR3, NSMAF, TBL1X, KIF21B, NUP43, WDR33	1202	255	20063	1.50549	1	0.916629	64.1228
INTERPRO	IPR001680:WD40 repeat	24	1.99336	0.0783424	WDFY2, STRN4, TECPR2, CORO6, STRN, WDR82, PRPF4, PREB, CORO2A, DCAF5, TULP4, BRWD1, WDR37, WDR26, DCAF8, WDR17, DCAF10, GNB1, WDR3, NSMAF, TBL1X, KIF21B, NUP43, WDR33	1164	268	18559	1.42784	1	0.884965	74.9222
INTERPRO	IPR019775:WD40 repeat, conserved site	16	1.3289	0.0980811	WDFY2, STRN4, STRN, CORO6, WDR82, PRPF4, CORO2A, BRWD1, WDR37, WDR17, DCAF10, GNB1, WDR3, TBL1X, KIF21B, NUP43	1164	166	18559	1.53679	1	0.91605	82.6268
INTERPRO	IPR017986:WD40-repeat-containing domain	26	2.15947	0.104623	STRN, WDR82, CORO2A, WDR37, DCAF10, WDR17, BCAS3, NSMAF, KIF21B, GTF3C4, WDR33, WDFY2, STRN4, TECPR2, CORO6, PRPF4, PREB, DCAF5, TULP4, BRWD1, DCAF8, WDR26, GNB1, WDR3, TBL1X, NUP43	1164	306	18559	1.35473	1	0.921833	84.644
UP_SEQ_FEATURE	repeat:WD 7	14	1.16279	0.119477	WDFY2, STRN4, TTN, PRPF4, WDR37, BRWD1, DCAF8, WDR17, DCAF10, GNB1, WDR3, TBL1X, KIF21B, WDR33	1202	151	20063	1.54754	1	0.983626	90.2452
SMART	SM00320:WD40	24	1.99336	0.235572	WDFY2, STRN4, TECPR2, CORO6, STRN, WDR82, PRPF4, PREB, CORO2A, DCAF5, TULP4, BRWD1, WDR37, WDR26, DCAF8, WDR17, DCAF10, GNB1, WDR3, NSMAF, TBL1X, KIF21B, NUP43, WDR33	738	267	10057	1.22493	1	0.914148	97.618
Annotation Cluster 29	Enrichment Score: 1.3947846728550957
Category	Term	Count	%	PValue	Genes	List Total	Pop Hits	Pop Total	Fold Enrichment	Bonferroni	Benjamini	FDR
GOTERM_BP_DIRECT	GO:0007077~mitotic nuclear envelope disassembly	11	0.913621	0.000427937	NUP153, POM121, NUP62, NUP50, LMNA, NEK9, NUP54, LPIN1, NUP43, PRKCB, NUP58	1095	44	16792	3.83379	0.799304	0.181879	0.786823
GOTERM_MF_DIRECT	GO:0005487~nucleocytoplasmic transporter activity	7	0.581395	0.00233227	UPF3A, NUP153, POM121, NUP62, NXF1, NUP54, NUP58	1106	22	16881	4.85644	0.92281	0.192213	3.66394
GOTERM_CC_DIRECT	GO:0005643~nuclear pore	12	0.996678	0.00484662	RANBP17, NUP153, POM121, NUP62, AGFG1, XPO4, NUP50, KPNA6, NXF1, KPNB1, BICD2, NUP58	1139	72	18224	2.66667	0.943376	0.147445	6.91029
GOTERM_BP_DIRECT	GO:0070208~protein heterotrimerization	5	0.415282	0.0105848	NUP62, GNB1, NUP54, ADIPOQ, NUP58	1095	14	16792	5.47684	1	0.622355	17.8304
GOTERM_BP_DIRECT	GO:0006606~protein import into nucleus	10	0.830565	0.0121544	RANBP17, NUP153, POM121, NUP62, NUP50, CFL1, KPNA6, IPO9, KPNB1, NUP58	1095	58	16792	2.64399	1	0.631181	20.2031
GOTERM_BP_DIRECT	GO:0006409~tRNA export from nucleus	7	0.581395	0.0158635	NUP153, POM121, NUP62, NUP50, NUP54, NUP43, NUP58	1095	32	16792	3.35457	1	0.677619	25.5551
GOTERM_BP_DIRECT	GO:0075733~intracellular transport of virus	9	0.747508	0.016535	NUP153, POM121, NUP62, NUP50, VPS37C, NUP54, KPNB1, NUP43, NUP58	1095	51	16792	2.7062	1	0.686037	26.4869
GOTERM_BP_DIRECT	GO:0010827~regulation of glucose transport	7	0.581395	0.0183496	NUP153, POM121, NUP62, NUP50, NUP54, NUP43, NUP58	1095	33	16792	3.25291	1	0.692029	28.9503
UP_KEYWORDS	Translocation	11	0.913621	0.0243905	RANBP17, TRAM2, NUP153, POM121, NUP62, ZMAT3, NUP50, NUP54, NUP43, SEC61A1, NUP58	1204	84	20581	2.23848	0.999977	0.165399	29.4094
UP_KEYWORDS	Nuclear pore complex	8	0.664452	0.0253811	RANBP17, NUP153, POM121, NUP62, NUP50, NUP54, NUP43, NUP58	1204	50	20581	2.73502	0.999985	0.166456	30.4137
GOTERM_CC_DIRECT	GO:0044613~nuclear pore central transport channel	4	0.332226	0.0433688	NUP153, POM121, NUP62, NUP54	1139	13	18224	4.92308	1	0.507469	47.9765
UP_KEYWORDS	mRNA transport	12	0.996678	0.0455206	UPF3A, RANBP17, NUP153, POM121, NUP62, AGFG1, NUP50, G3BP2, NXF1, NUP54, NUP43, NUP58	1204	106	20581	1.93515	1	0.256197	48.165
GOTERM_BP_DIRECT	GO:0042306~regulation of protein import into nucleus	3	0.249169	0.0533597	NUP62, NUP54, NUP58	1095	6	16792	7.66758	1	0.874849	63.6512
GOTERM_BP_DIRECT	GO:1900034~regulation of cellular response to heat	10	0.830565	0.0541837	NUP153, POM121, NUP62, NUP50, MAPKAPK2, NUP54, YWHAE, NUP43, CCAR2, NUP58	1095	75	16792	2.04469	1	0.873742	64.2307
GOTERM_BP_DIRECT	GO:0016925~protein sumoylation	13	1.07973	0.0788735	NUP153, HERC2, SENP1, POM121, NUP62, BCL11A, NUP50, HNRNPC, NUP54, TOP2B, NUP43, PHC2, NUP58	1095	117	16792	1.70391	1	0.934646	78.0464
UP_SEQ_FEATURE	compositionally biased region:Thr-rich	7	0.581395	0.0827704	EMSY, POM121, TNRC6C, NUP62, PLXDC2, MGA, NUP54	1202	51	20063	2.29097	1	0.959744	79.4096
GOTERM_MF_DIRECT	GO:0017056~structural constituent of nuclear pore	4	0.332226	0.155032	NUP153, POM121, NUP62, NUP54	1106	21	16881	2.90726	1	0.88046	93.232
GOTERM_BP_DIRECT	GO:0031047~gene silencing by RNA	11	0.913621	0.186544	TARBP2, NUP153, POM121, DGCR8, NUP62, CNOT6L, NUP50, AGO1, NUP54, NUP43, NUP58	1095	111	16792	1.5197	1	0.982678	97.7859
GOTERM_BP_DIRECT	GO:0006406~mRNA export from nucleus	9	0.747508	0.326698	NUP153, POM121, NUP62, AGFG1, NUP50, NXF1, NUP54, NUP43, NUP58	1095	100	16792	1.38016	1	0.997296	99.9325
KEGG_PATHWAY	hsa03013:RNA transport	12	0.996678	0.597423	UPF3A, EIF4G2, NUP153, POM121, NUP62, NUP50, EIF1, NXF1, NUP54, KPNB1, NUP43, NUP58	460	172	6910	1.04803	1	0.836775	99.9993
GOTERM_BP_DIRECT	GO:0019083~viral transcription	8	0.664452	0.600356	NUP153, POM121, NUP62, RPL13, NUP50, NUP54, NUP43, NUP58	1095	112	16792	1.09537	1	0.999959	100
GOTERM_BP_DIRECT	GO:0006405~RNA export from nucleus	3	0.249169	0.881553	POM121, NUP62, NXF1	1095	55	16792	0.836463	1	1	100
Annotation Cluster 30	Enrichment Score: 1.3350824738863047
Category	Term	Count	%	PValue	Genes	List Total	Pop Hits	Pop Total	Fold Enrichment	Bonferroni	Benjamini	FDR
UP_SEQ_FEATURE	repeat:RCC1 5	5	0.415282	0.0199107	NEK9, HERC3, HERC2, TTN, MYCBP2	1202	18	20063	4.63649	1	0.765165	30.7795
UP_SEQ_FEATURE	repeat:RCC1 4	5	0.415282	0.0240533	NEK9, HERC3, HERC2, TTN, MYCBP2	1202	19	20063	4.39246	1	0.801922	35.9401
UP_SEQ_FEATURE	repeat:RCC1 3	5	0.415282	0.0286788	NEK9, HERC3, HERC2, TTN, MYCBP2	1202	20	20063	4.17284	1	0.823573	41.2718
UP_SEQ_FEATURE	repeat:RCC1 2	5	0.415282	0.0286788	NEK9, HERC3, HERC2, TTN, MYCBP2	1202	20	20063	4.17284	1	0.823573	41.2718
UP_SEQ_FEATURE	repeat:RCC1 1	5	0.415282	0.0286788	NEK9, HERC3, HERC2, TTN, MYCBP2	1202	20	20063	4.17284	1	0.823573	41.2718
UP_SEQ_FEATURE	repeat:RCC1 6	4	0.332226	0.0389654	NEK9, HERC3, HERC2, TTN	1202	13	20063	5.1358	1	0.88322	51.6641
INTERPRO	IPR009091:Regulator of chromosome condensation 1/beta-lactamase-inhibitor protein II	5	0.415282	0.0454413	TECPR2, NEK9, HERC3, HERC2, MYCBP2	1164	22	18559	3.62367	1	0.821064	54.5473
UP_SEQ_FEATURE	repeat:RCC1 7	3	0.249169	0.0788073	HERC3, HERC2, TTN	1202	8	20063	6.25926	1	0.954287	77.7201
INTERPRO	IPR000408:Regulator of chromosome condensation, RCC1	4	0.332226	0.141149	NEK9, HERC3, HERC2, MYCBP2	1164	21	18559	3.03698	1	0.941841	92.4212
COG_ONTOLOGY	Cell division and chromosome partitioning / Cytoskeleton	4	0.332226	0.200381	NEK9, HERC3, HERC2, MYCBP2	127	25	2026	2.55244	0.997613	0.778966	84.318
Annotation Cluster 31	Enrichment Score: 1.3203843454001922
Category	Term	Count	%	PValue	Genes	List Total	Pop Hits	Pop Total	Fold Enrichment	Bonferroni	Benjamini	FDR
UP_SEQ_FEATURE	domain:FCH	5	0.415282	0.0286788	PACSIN1, SRGAP3, FCHSD1, GAS7, PSTPIP2	1202	20	20063	4.17284	1	0.823573	41.2718
INTERPRO	IPR001060:FCH domain	5	0.415282	0.0523761	PACSIN1, SRGAP3, FCHSD1, GAS7, PSTPIP2	1164	23	18559	3.46612	1	0.840768	59.8329
SMART	SM00055:FCH	5	0.415282	0.0728035	PACSIN1, SRGAP3, FCHSD1, GAS7, PSTPIP2	738	22	10057	3.09713	1	0.74084	65.0629
Annotation Cluster 32	Enrichment Score: 1.3016846378239846
Category	Term	Count	%	PValue	Genes	List Total	Pop Hits	Pop Total	Fold Enrichment	Bonferroni	Benjamini	FDR
GOTERM_CC_DIRECT	GO:0048786~presynaptic active zone	8	0.664452	0.00168257	SV2A, ERC1, RIMS2, ADORA1, UNC13B, RIMS4, UNC13A, RIMS3	1139	29	18224	4.41379	0.630365	0.0795905	2.45143
GOTERM_BP_DIRECT	GO:2000300~regulation of synaptic vesicle exocytosis	4	0.332226	0.0234163	RAB5A, RIMS2, RIMS4, RIMS3	1095	10	16792	6.13406	1	0.739985	35.4217
GOTERM_BP_DIRECT	GO:0042391~regulation of membrane potential	8	0.664452	0.215503	KCNMA1, KIF5B, GRIN1, ASIC1, RIMS2, SLC26A2, RIMS4, RIMS3	1095	75	16792	1.63575	1	0.987451	98.8659
GOTERM_BP_DIRECT	GO:0048791~calcium ion-regulated exocytosis of neurotransmitter	3	0.249169	0.731672	RIMS2, RIMS4, RIMS3	1095	39	16792	1.17963	1	0.999997	100
Annotation Cluster 33	Enrichment Score: 1.2502203016400406
Category	Term	Count	%	PValue	Genes	List Total	Pop Hits	Pop Total	Fold Enrichment	Bonferroni	Benjamini	FDR
INTERPRO	IPR003649:B-box, C-terminal	5	0.415282	0.0119958	TRIM66, TRIM2, TRIM67, TRIM3, TRIM33	1164	15	18559	5.31472	1	0.561485	18.5039
SMART	SM00502:BBC	5	0.415282	0.0203507	TRIM66, TRIM2, TRIM67, TRIM3, TRIM33	738	15	10057	4.54246	0.99969	0.554266	24.8771
UP_SEQ_FEATURE	zinc finger region:B box-type 2	4	0.332226	0.066831	TRIM66, TRIM67, TRIM33, TRIM71	1202	16	20063	4.17284	1	0.933995	71.782
INTERPRO	IPR027370:RING-type zinc-finger, LisH dimerisation motif	6	0.498339	0.079224	TRIM2, TRIM3, TRIM33, TRIM25, LONRF2, RC3H1	1164	37	18559	2.58554	1	0.884179	75.3259
INTERPRO	IPR000315:Zinc finger, B-box	9	0.747508	0.141037	TRIM38, TRIM66, TRIM2, TRIM67, TRIM3, TRIM33, TRIM41, TRIM71, TRIM11	1164	82	18559	1.74997	1	0.943436	92.4045
SMART	SM00336:BBOX	9	0.747508	0.172942	TRIM38, TRIM66, TRIM2, TRIM67, TRIM3, TRIM33, TRIM41, TRIM71, TRIM11	738	74	10057	1.65738	1	0.852423	92.8757
Annotation Cluster 34	Enrichment Score: 1.2300212683221192
Category	Term	Count	%	PValue	Genes	List Total	Pop Hits	Pop Total	Fold Enrichment	Bonferroni	Benjamini	FDR
GOTERM_BP_DIRECT	GO:0007223~Wnt signaling pathway, calcium modulating pathway	8	0.664452	0.0119931	TNRC6C, GNB1, AGO1, WNT11, AGO4, FZD4, PDE6G, CALM1	1095	39	16792	3.14567	1	0.642587	19.9623
GOTERM_CC_DIRECT	GO:0016442~RISC complex	4	0.332226	0.0274561	TARBP2, AGO1, AGO4, DDX6	1139	11	18224	5.81818	1	0.402004	33.6566
GOTERM_BP_DIRECT	GO:0035278~miRNA mediated inhibition of translation	4	0.332226	0.0389517	TNRC6C, AGO1, AGO4, TRIM71	1095	12	16792	5.11172	1	0.81268	51.9648
GOTERM_BP_DIRECT	GO:0031054~pre-miRNA processing	4	0.332226	0.0482475	TARBP2, AGO1, AGO4, LIN28B	1095	13	16792	4.71851	1	0.852327	59.8526
GOTERM_CC_DIRECT	GO:0035068~micro-ribonucleoprotein complex	3	0.249169	0.0493854	TARBP2, AGO1, AGO4	1139	6	18224	8	1	0.535823	52.596
GOTERM_CC_DIRECT	GO:0070578~RISC-loading complex	3	0.249169	0.0663286	TARBP2, AGO1, AGO4	1139	7	18224	6.85714	1	0.585945	63.6337
GOTERM_BP_DIRECT	GO:0035280~miRNA loading onto RISC involved in gene silencing by miRNA	3	0.249169	0.0715382	TARBP2, AGO1, AGO4	1095	7	16792	6.57221	1	0.922309	74.5856
GOTERM_BP_DIRECT	GO:0035194~posttranscriptional gene silencing by RNA	3	0.249169	0.0715382	TNRC6C, AGO1, AGO4	1095	7	16792	6.57221	1	0.922309	74.5856
GOTERM_BP_DIRECT	GO:0010586~miRNA metabolic process	3	0.249169	0.0715382	AGO1, AGO4, TRIM71	1095	7	16792	6.57221	1	0.922309	74.5856
GOTERM_MF_DIRECT	GO:0035198~miRNA binding	4	0.332226	0.082729	TARBP2, AGO1, AGO4, TRIM71	1106	16	16881	3.81578	1	0.751687	74.8531
UP_KEYWORDS	RNA-mediated gene silencing	7	0.581395	0.0876484	TARBP2, TNRC6C, CNOT6L, AGO1, AGO4, TRIM71, LIN28B	1204	53	20581	2.25768	1	0.410431	72.5767
GOTERM_BP_DIRECT	GO:0035196~production of miRNAs involved in gene silencing by miRNA	3	0.249169	0.0913668	TARBP2, AGO1, AGO4	1095	8	16792	5.75068	1	0.943637	82.937
GOTERM_MF_DIRECT	GO:0003725~double-stranded RNA binding	7	0.581395	0.207993	TARBP2, ADARB1, DGCR8, AGO1, APTX, ILF3, AGO4	1106	61	16881	1.7515	1	0.904327	97.5952
Annotation Cluster 35	Enrichment Score: 1.2257545140628536
Category	Term	Count	%	PValue	Genes	List Total	Pop Hits	Pop Total	Fold Enrichment	Bonferroni	Benjamini	FDR
UP_SEQ_FEATURE	domain:DRBM 1	4	0.332226	0.0313363	TARBP2, ADARB1, DGCR8, ILF3	1202	12	20063	5.56378	1	0.840373	44.1424
UP_SEQ_FEATURE	domain:DRBM 2	4	0.332226	0.0313363	TARBP2, ADARB1, DGCR8, ILF3	1202	12	20063	5.56378	1	0.840373	44.1424
SMART	SM00358:DSRM	5	0.415282	0.038324	NKRF, TARBP2, ADARB1, DGCR8, ILF3	738	18	10057	3.78538	1	0.617048	41.9379
INTERPRO	IPR014720:Double-stranded RNA-binding-like domain	5	0.415282	0.0949758	NKRF, TARBP2, ADARB1, DGCR8, ILF3	1164	28	18559	2.84717	1	0.9147	81.5844
GOTERM_MF_DIRECT	GO:0003725~double-stranded RNA binding	7	0.581395	0.207993	TARBP2, ADARB1, DGCR8, AGO1, APTX, ILF3, AGO4	1106	61	16881	1.7515	1	0.904327	97.5952
Annotation Cluster 36	Enrichment Score: 1.2244499248728682
Category	Term	Count	%	PValue	Genes	List Total	Pop Hits	Pop Total	Fold Enrichment	Bonferroni	Benjamini	FDR
UP_SEQ_FEATURE	domain:Leucine-zipper	16	1.3289	0.0030182	MAFG, E2F1, BACH2, FOSL2, GRAMD4, MYCL, ATF2, BATF, MAX, TSC22D3, MNT, CREB3L2, MLXIP, CREB3L3, MLLT6, MYB	1202	113	20063	2.36338	0.999971	0.459286	5.37904
INTERPRO	IPR004827:Basic-leucine zipper domain	7	0.581395	0.120467	BATF, MAFG, FOSL2, BACH2, CREB3L2, CREB3L3, ATF2	1164	54	18559	2.06684	1	0.927227	88.6548
SMART	SM00338:BRLZ	7	0.581395	0.167656	BATF, MAFG, FOSL2, BACH2, CREB3L2, CREB3L3, ATF2	738	51	10057	1.87042	1	0.857608	92.2155
GOTERM_MF_DIRECT	GO:0035497~cAMP response element binding	3	0.249169	0.20757	CREB3L2, CREB3L3, ATF2	1106	13	16881	3.52226	1	0.905875	97.5746
Annotation Cluster 37	Enrichment Score: 1.192008677578462
Category	Term	Count	%	PValue	Genes	List Total	Pop Hits	Pop Total	Fold Enrichment	Bonferroni	Benjamini	FDR
UP_SEQ_FEATURE	domain:Fibronectin type-III 3	12	0.996678	0.0113365	IGF1R, TSPOAP1, PTPRF, TNR, PRTG, CNTN2, COL12A1, PTPRS, PTPRT, NEO1, TTN, IFNAR1	1202	84	20063	2.38448	1	0.665513	18.8238
UP_SEQ_FEATURE	domain:Fibronectin type-III 4	9	0.747508	0.0335814	PTPRF, TNR, PRTG, CNTN2, COL12A1, PTPRS, PTPRT, NEO1, TTN	1202	63	20063	2.38448	1	0.851199	46.4636
UP_SEQ_FEATURE	domain:Fibronectin type-III 6	6	0.498339	0.0399364	PTPRF, TNR, COL12A1, PTPRS, NEO1, TTN	1202	32	20063	3.12963	1	0.881797	52.5497
UP_SEQ_FEATURE	domain:Fibronectin type-III 5	7	0.581395	0.0551099	PTPRF, TNR, PRTG, COL12A1, PTPRS, NEO1, TTN	1202	46	20063	2.53999	1	0.916365	64.5444
UP_SEQ_FEATURE	domain:Fibronectin type-III 8	5	0.415282	0.0592288	PTPRF, TNR, COL12A1, PTPRS, TTN	1202	25	20063	3.33827	1	0.921427	67.2674
UP_SEQ_FEATURE	domain:Fibronectin type-III 7	5	0.415282	0.0592288	PTPRF, TNR, COL12A1, PTPRS, TTN	1202	25	20063	3.33827	1	0.921427	67.2674
INTERPRO	IPR003961:Fibronectin, type III	20	1.66113	0.0613278	TSPOAP1, PTPRF, MDGA2, PRTG, IL21R, PTPRS, CNTFR, PTPRT, NEO1, IL6R, ASTN2, TTN, IFNAR1, IGF1R, FNDC5, TRIM67, TNR, CNTN2, COL12A1, KALRN	1164	207	18559	1.5405	1	0.860815	65.8034
UP_SEQ_FEATURE	domain:Fibronectin type-III 2	13	1.07973	0.101753	TSPOAP1, PTPRF, PRTG, PTPRS, PTPRT, CNTFR, NEO1, TTN, IFNAR1, IGF1R, TNR, CNTN2, COL12A1	1202	133	20063	1.63149	1	0.974627	85.9547
UP_SEQ_FEATURE	domain:Fibronectin type-III 1	13	1.07973	0.106028	TSPOAP1, PTPRF, PRTG, PTPRS, PTPRT, CNTFR, NEO1, TTN, IFNAR1, IGF1R, TNR, CNTN2, COL12A1	1202	134	20063	1.61931	1	0.976783	87.1284
SMART	SM00060:FN3	16	1.3289	0.135334	TSPOAP1, PTPRF, PRTG, PTPRS, PTPRT, CNTFR, NEO1, IL6R, TTN, IGF1R, FNDC5, TRIM67, TNR, CNTN2, COL12A1, KALRN	738	150	10057	1.45359	1	0.823021	86.7742
UP_SEQ_FEATURE	domain:Fibronectin type-III 9	3	0.249169	0.293512	TNR, COL12A1, TTN	1202	18	20063	2.78189	1	0.99965	99.8263
Annotation Cluster 38	Enrichment Score: 1.1500247695204768
Category	Term	Count	%	PValue	Genes	List Total	Pop Hits	Pop Total	Fold Enrichment	Bonferroni	Benjamini	FDR
UP_SEQ_FEATURE	site:Transition state stabilizer	6	0.498339	0.0174991	PKM, CTDSPL, ALDH5A1, CTDSP1, CTDSP2, NT5E	1202	26	20063	3.85185	1	0.758216	27.5968
GOTERM_BP_DIRECT	GO:2000134~negative regulation of G1/S transition of mitotic cell cycle	6	0.498339	0.0207244	CDKN2B, CTDSPL, FHL1, CTDSP1, CTDSP2, PTEN	1095	25	16792	3.68044	1	0.71842	32.0563
INTERPRO	IPR023214:HAD-like domain	11	0.913621	0.029594	PITPNM2, CTDSPL, ATP2A3, NT5C2, CTDSP1, CTDSP2, ATP1A2, LPIN1, PMM2, ATP7B, ATP8A1	1164	81	18559	2.16526	1	0.745387	39.9103
UP_SEQ_FEATURE	active site:4-aspartylphosphate intermediate	7	0.581395	0.0304597	CTDSPL, ATP2A3, CTDSP1, CTDSP2, ATP1A2, ATP7B, ATP8A1	1202	40	20063	2.92099	1	0.836836	43.2104
INTERPRO	IPR011948:Dullard phosphatase domain, eukaryotic	3	0.249169	0.0345541	CTDSPL, CTDSP1, CTDSP2	1164	5	18559	9.56649	1	0.765993	44.9107
INTERPRO	IPR004274:NLI interacting factor	3	0.249169	0.0853866	CTDSPL, CTDSP1, CTDSP2	1164	8	18559	5.97906	1	0.899472	77.9811
UP_SEQ_FEATURE	metal ion-binding site:Magnesium	12	0.996678	0.0958407	PKM, KCNMA1, POLH, MAT2A, CTDSPL, ATP2A3, NT5C2, CTDSP1, CTDSP2, ATP1A2, ATP7B, ATP8A1	1202	118	20063	1.69743	1	0.972448	84.1638
UP_SEQ_FEATURE	domain:FCP1 homology	3	0.249169	0.0974137	CTDSPL, CTDSP1, CTDSP2	1202	9	20063	5.56378	1	0.972123	84.6603
SMART	SM00577:CPDc	3	0.249169	0.111832	CTDSPL, CTDSP1, CTDSP2	738	8	10057	5.11026	1	0.810726	80.7933
UP_SEQ_FEATURE	metal ion-binding site:Magnesium; via carbonyl oxygen	4	0.332226	0.156058	CTDSPL, NT5C2, CTDSP1, CTDSP2	1202	23	20063	2.90284	1	0.992777	95.5112
GOTERM_BP_DIRECT	GO:0001933~negative regulation of protein phosphorylation	7	0.581395	0.205016	MEN1, CTDSPL, CTDSP1, ANGPT1, CTDSP2, PTEN, CACTIN	1095	61	16792	1.75977	1	0.9859	98.5509
GOTERM_MF_DIRECT	GO:0016791~phosphatase activity	4	0.332226	0.491561	CTDSPL, CTDSP1, CTDSP2, PPP1CB	1106	40	16881	1.52631	1	0.990319	99.998
Annotation Cluster 39	Enrichment Score: 1.146831239870385
Category	Term	Count	%	PValue	Genes	List Total	Pop Hits	Pop Total	Fold Enrichment	Bonferroni	Benjamini	FDR
UP_SEQ_FEATURE	region of interest:Ligand-binding	7	0.581395	0.00780805	PPARA, THRA, RARG, THRB, RXRA, NR5A2, NR5A1	1202	30	20063	3.89465	1	0.647444	13.3577
GOTERM_BP_DIRECT	GO:0030522~intracellular receptor signaling pathway	8	0.664452	0.0104109	DCBLD2, PPARA, THRA, NCOA2, THRB, NR5A2, AHR, NR5A1	1095	38	16792	3.22845	1	0.625312	17.5635
INTERPRO	IPR013088:Zinc finger, NHR/GATA-type	9	0.747508	0.0274087	PPARA, THRA, RARG, THRB, RXRA, TRPS1, GATAD2B, NR5A2, NR5A1	1164	58	18559	2.47409	1	0.736574	37.5743
UP_SEQ_FEATURE	region of interest:Modulating	4	0.332226	0.0474428	THRA, RARG, THRB, RXRA	1202	14	20063	4.76896	1	0.906264	58.896
UP_SEQ_FEATURE	zinc finger region:NR C4-type	7	0.581395	0.0503613	PPARA, THRA, RARG, THRB, RXRA, NR5A2, NR5A1	1202	45	20063	2.59643	1	0.901787	61.1396
UP_SEQ_FEATURE	DNA-binding region:Nuclear receptor	7	0.581395	0.0503613	PPARA, THRA, RARG, THRB, RXRA, NR5A2, NR5A1	1202	45	20063	2.59643	1	0.901787	61.1396
INTERPRO	IPR001628:Zinc finger, nuclear hormone receptor-type	7	0.581395	0.0659253	PPARA, THRA, RARG, THRB, RXRA, NR5A2, NR5A1	1164	46	18559	2.42628	1	0.871638	68.5349
GOTERM_MF_DIRECT	GO:0003707~steroid hormone receptor activity	8	0.664452	0.071657	PPARA, THRA, RARG, THRB, RXRA, ABHD2, NR5A2, NR5A1	1106	56	16881	2.18044	1	0.720422	69.5362
INTERPRO	IPR001723:Steroid hormone receptor	7	0.581395	0.07176	PPARA, THRA, RARG, THRB, RXRA, NR5A2, NR5A1	1164	47	18559	2.37466	1	0.881526	71.7063
GOTERM_BP_DIRECT	GO:0043401~steroid hormone mediated signaling pathway	8	0.664452	0.0757981	PPARA, THRA, RARG, THRB, RXRA, ABHD2, NR5A2, NR5A1	1095	57	16792	2.1523	1	0.932027	76.6535
INTERPRO	IPR000536:Nuclear hormone receptor, ligand-binding, core	7	0.581395	0.0778812	PPARA, THRA, RARG, THRB, RXRA, NR5A2, NR5A1	1164	48	18559	2.32519	1	0.887164	74.7086
SMART	SM00399:ZnF_C4	7	0.581395	0.11747	PPARA, THRA, RARG, THRB, RXRA, NR5A2, NR5A1	738	46	10057	2.07373	1	0.816117	82.4217
SMART	SM00430:HOLI	7	0.581395	0.136546	PPARA, THRA, RARG, THRB, RXRA, NR5A2, NR5A1	738	48	10057	1.98732	1	0.816768	87.0298
GOTERM_BP_DIRECT	GO:0006367~transcription initiation from RNA polymerase II promoter	14	1.16279	0.191724	PPARA, RARG, THRA, THRB, RXRA, MAML1, TAF11, MED15, MED8, YAP1, NR5A2, RBPJ, TAF1L, NR5A1	1095	152	16792	1.41245	1	0.9837	98.0321
GOTERM_MF_DIRECT	GO:0004879~RNA polymerase II transcription factor activity, ligand-activated sequence-specific DNA binding	5	0.415282	0.207403	PPARA, RXRA, NR5A2, AHR, NR5A1	1106	36	16881	2.11988	1	0.907732	97.5664
GOTERM_BP_DIRECT	GO:0009755~hormone-mediated signaling pathway	4	0.332226	0.274084	THRA, NUP62, NR5A2, NR5A1	1095	28	16792	2.19074	1	0.994374	99.7292
GOTERM_CC_DIRECT	GO:0090575~RNA polymerase II transcription factor complex	4	0.332226	0.340192	RXRA, HIPK2, NR5A2, NR5A1	1139	33	18224	1.93939	1	0.888543	99.782
Annotation Cluster 40	Enrichment Score: 1.1177863533942989
Category	Term	Count	%	PValue	Genes	List Total	Pop Hits	Pop Total	Fold Enrichment	Bonferroni	Benjamini	FDR
GOTERM_BP_DIRECT	GO:0006686~sphingomyelin biosynthetic process	4	0.332226	0.00249636	SAMD8, SPTLC1, SPTLC2, SGMS1	1095	5	16792	12.2681	0.999915	0.374311	4.50805
GOTERM_BP_DIRECT	GO:0046513~ceramide biosynthetic process	5	0.415282	0.0760461	SAMD8, SPTLC1, SPTLC2, SGMS1, DEGS1	1095	25	16792	3.06703	1	0.930989	76.7689
UP_KEYWORDS	Sphingolipid metabolism	4	0.332226	0.177235	SAMD8, SPTLC1, SPTLC2, SGMS1	1204	25	20581	2.73502	1	0.616221	93.6169
GOTERM_BP_DIRECT	GO:0030148~sphingolipid biosynthetic process	6	0.498339	0.201012	SPTLC1, VAPA, SPTLC2, VAPB, SGMS1, DEGS1	1095	48	16792	1.91689	1	0.985152	98.4101
KEGG_PATHWAY	hsa00600:Sphingolipid metabolism	5	0.415282	0.38099	SPTLC1, SPTLC2, CERK, SGMS1, DEGS1	460	47	6910	1.59806	1	0.705674	99.807
Annotation Cluster 41	Enrichment Score: 1.0852413281044493
Category	Term	Count	%	PValue	Genes	List Total	Pop Hits	Pop Total	Fold Enrichment	Bonferroni	Benjamini	FDR
GOTERM_MF_DIRECT	GO:0051864~histone demethylase activity (H3-K36 specific)	4	0.332226	0.00801851	KDM7A, KDM2A, KDM4A, PHF8	1106	7	16881	8.72178	0.999854	0.343321	12.0764
GOTERM_BP_DIRECT	GO:0070544~histone H3-K36 demethylation	4	0.332226	0.0120525	KDM7A, KDM2A, KDM4A, PHF8	1095	8	16792	7.66758	1	0.636152	20.0511
UP_SEQ_FEATURE	domain:JmjC	6	0.498339	0.0399364	KDM7A, KDM2A, HIF1AN, JARID2, KDM4A, PHF8	1202	32	20063	3.12963	1	0.881797	52.5497
INTERPRO	IPR003347:JmjC domain	6	0.498339	0.0527962	KDM7A, KDM2A, HIF1AN, JARID2, KDM4A, PHF8	1164	33	18559	2.89894	1	0.837583	60.1337
SMART	SM00558:JmjC	6	0.498339	0.0571121	KDM7A, KDM2A, HIF1AN, JARID2, KDM4A, PHF8	738	29	10057	2.81946	1	0.667311	55.8752
GOTERM_MF_DIRECT	GO:0032452~histone demethylase activity	5	0.415282	0.0597538	KDM7A, KDM2A, JARID2, KDM4A, PHF8	1106	23	16881	3.31807	1	0.688185	62.6546
GOTERM_MF_DIRECT	GO:0016706~oxidoreductase activity, acting on paired donors, with incorporation or reduction of molecular oxygen, 2-oxoglutarate as one donor, and incorporation of one atom each of oxygen into both donors	4	0.332226	0.124105	KDM7A, HIF1AN, EGLN3, PHF8	1106	19	16881	3.21329	1	0.837493	87.9765
UP_SEQ_FEATURE	metal ion-binding site:Iron; catalytic	4	0.332226	0.186134	TET3, KDM2A, HIF1AN, KDM4A	1202	25	20063	2.67062	1	0.996797	97.6886
UP_SEQ_FEATURE	binding site:2-oxoglutarate	3	0.249169	0.202941	TET3, HIF1AN, EGLN3	1202	14	20063	3.57672	1	0.997819	98.422
UP_KEYWORDS	Dioxygenase	7	0.581395	0.357079	KDM7A, TET3, KDM2A, HIF1AN, EGLN3, KDM4A, PHF8	1204	83	20581	1.44165	1	0.809743	99.8031
GOTERM_MF_DIRECT	GO:0005506~iron ion binding	5	0.415282	0.991644	KDM7A, TET3, HIF1AN, EGLN3, PHF8	1106	153	16881	0.498794	1	1	100
Annotation Cluster 42	Enrichment Score: 1.0662099925382138
Category	Term	Count	%	PValue	Genes	List Total	Pop Hits	Pop Total	Fold Enrichment	Bonferroni	Benjamini	FDR
INTERPRO	IPR013761:Sterile alpha motif/pointed domain	15	1.24585	0.0146924	CASKIN2, KIF24, SAMD11, EHF, SGMS1, SAMD8, C19ORF47, BFAR, SARM1, ETS1, TNK2, ETV6, SEC23IP, PHC2, SAMD4B	1164	117	18559	2.04412	1	0.596048	22.1941
INTERPRO	IPR001660:Sterile alpha motif domain	11	0.913621	0.069563	SAMD8, C19ORF47, CASKIN2, BFAR, SARM1, KIF24, SAMD11, SGMS1, SEC23IP, SAMD4B, PHC2	1164	94	18559	1.86581	1	0.881659	70.5492
UP_SEQ_FEATURE	domain:SAM	9	0.747508	0.123119	SAMD8, BFAR, KIF24, MAGI1, SAMD11, SGMS1, SEC23IP, SAMD4B, PHC2	1202	83	20063	1.80991	1	0.985105	90.9573
SMART	SM00454:SAM	8	0.664452	0.431882	SAMD8, CASKIN2, BFAR, SARM1, SAMD11, SEC23IP, SAMD4B, PHC2	738	85	10057	1.28258	1	0.976863	99.9617
Annotation Cluster 43	Enrichment Score: 1.0653159417675702
Category	Term	Count	%	PValue	Genes	List Total	Pop Hits	Pop Total	Fold Enrichment	Bonferroni	Benjamini	FDR
INTERPRO	IPR013767:PAS fold	5	0.415282	0.0279157	AHRR, NPAS3, NCOA2, AHR, CLOCK	1164	19	18559	4.19583	1	0.733731	38.1237
SMART	SM00091:PAS	6	0.498339	0.0324552	AHRR, NPAS3, NCOA2, PER1, AHR, CLOCK	738	25	10057	3.27057	0.999998	0.603935	36.8094
INTERPRO	IPR000014:PAS domain	6	0.498339	0.0588394	AHRR, NPAS3, NCOA2, PER1, AHR, CLOCK	1164	34	18559	2.81367	1	0.858883	64.2335
GOTERM_BP_DIRECT	GO:0032922~circadian regulation of gene expression	8	0.664452	0.0757981	PPARA, NAMPT, NCOA2, KMT2A, PER1, PPP1CB, AHR, CLOCK	1095	57	16792	2.1523	1	0.932027	76.6535
UP_SEQ_FEATURE	domain:PAS 1	4	0.332226	0.101444	NPAS3, PER1, AHR, CLOCK	1202	19	20063	3.51397	1	0.975249	85.8659
UP_SEQ_FEATURE	domain:PAS 2	4	0.332226	0.101444	NPAS3, PER1, AHR, CLOCK	1202	19	20063	3.51397	1	0.975249	85.8659
INTERPRO	IPR013655:PAS fold-3	3	0.249169	0.170965	NPAS3, PER1, AHR	1164	12	18559	3.98604	1	0.964203	95.8368
GOTERM_MF_DIRECT	GO:0070888~E-box binding	5	0.415282	0.180151	TCF21, PER1, MYOG, AHR, CLOCK	1106	34	16881	2.24458	1	0.894223	95.8223
UP_SEQ_FEATURE	domain:PAC	4	0.332226	0.201698	NPAS3, PER1, AHR, CLOCK	1202	26	20063	2.5679	1	0.997934	98.3764
Annotation Cluster 44	Enrichment Score: 1.0496301429044828
Category	Term	Count	%	PValue	Genes	List Total	Pop Hits	Pop Total	Fold Enrichment	Bonferroni	Benjamini	FDR
KEGG_PATHWAY	hsa04921:Oxytocin signaling pathway	17	1.41196	0.0592512	ADCY1, PPP1R12B, ADCY6, PIK3CD, CACNB1, ELK1, PPP3R2, KCNJ2, PPP1CB, KCNJ14, PRKCB, NFATC4, PRKAA2, PRKACB, PIK3R3, CACNA1C, CALM1	460	158	6910	1.61626	1	0.359179	54.8846
KEGG_PATHWAY	hsa04261:Adrenergic signaling in cardiomyocytes	15	1.24585	0.104655	PPP2R1B, ADCY1, PIK3CD, ADCY6, CACNB1, ATP1A2, PPP1CB, TPM3, ATF2, CREB3L2, PRKACB, CREB3L3, PIK3R3, CACNA1C, CALM1	460	146	6910	1.54333	1	0.390155	76.3209
KEGG_PATHWAY	hsa04750:Inflammatory mediator regulation of TRP channels	11	0.913621	0.114459	ADCY1, PTGER4, PLCG1, PIK3CD, ADCY6, PRKACB, ASIC1, PIK3R3, PPP1CB, PRKCB, CALM1	460	98	6910	1.68611	1	0.398391	79.4859
Annotation Cluster 45	Enrichment Score: 1.0251456495117006
Category	Term	Count	%	PValue	Genes	List Total	Pop Hits	Pop Total	Fold Enrichment	Bonferroni	Benjamini	FDR
INTERPRO	IPR008983:Tumour necrosis factor-like domain	9	0.747508	0.0205011	CBLN3, C1QTNF7, CBLN4, TULP4, CD40LG, TNFSF15, TNFSF9, EDA, ADIPOQ	1164	55	18559	2.60904	1	0.672018	29.6158
INTERPRO	IPR006052:Tumour necrosis factor	4	0.332226	0.0991957	CD40LG, TNFSF15, TNFSF9, EDA	1164	18	18559	3.54315	1	0.915735	82.9873
GOTERM_MF_DIRECT	GO:0005164~tumor necrosis factor receptor binding	5	0.415282	0.118303	TRAF1, CD40LG, TNFSF15, TNFSF9, EDA	1106	29	16881	2.63157	1	0.82594	86.6381
SMART	SM00207:TNF	3	0.249169	0.329724	CD40LG, TNFSF15, TNFSF9	738	16	10057	2.55513	1	0.959591	99.6174
Annotation Cluster 46	Enrichment Score: 0.9920094161110733
Category	Term	Count	%	PValue	Genes	List Total	Pop Hits	Pop Total	Fold Enrichment	Bonferroni	Benjamini	FDR
UP_SEQ_FEATURE	domain:GRAM	4	0.332226	0.0776721	TSC22D3, NSMAF, GRAMD1C, GRAMD4	1202	17	20063	3.92738	1	0.953693	77.2125
SMART	SM00568:GRAM	4	0.332226	0.107498	NSMAF, GRAMD1C, GRAMD4, TBC1D9B	738	16	10057	3.40684	1	0.820757	79.4474
INTERPRO	IPR004182:GRAM	4	0.332226	0.126563	NSMAF, GRAMD1C, GRAMD4, TBC1D9B	1164	20	18559	3.18883	1	0.926632	89.9169
Annotation Cluster 47	Enrichment Score: 0.9602480786309764
Category	Term	Count	%	PValue	Genes	List Total	Pop Hits	Pop Total	Fold Enrichment	Bonferroni	Benjamini	FDR
UP_SEQ_FEATURE	domain:Tudor 1	3	0.249169	0.0974137	SETDB1, KDM4A, PHF20L1	1202	9	20063	5.56378	1	0.972123	84.6603
UP_SEQ_FEATURE	domain:Tudor 2	3	0.249169	0.0974137	SETDB1, KDM4A, PHF20L1	1202	9	20063	5.56378	1	0.972123	84.6603
INTERPRO	IPR002999:Tudor domain	5	0.415282	0.11546	SETDB1, MTF2, KDM4A, PHF20L1, AKAP1	1164	30	18559	2.65736	1	0.925276	87.5085
SMART	SM00333:TUDOR	5	0.415282	0.131625	SETDB1, MTF2, KDM4A, PHF20L1, AKAP1	738	27	10057	2.52359	1	0.823294	85.9627
Annotation Cluster 48	Enrichment Score: 0.9417816874945033
Category	Term	Count	%	PValue	Genes	List Total	Pop Hits	Pop Total	Fold Enrichment	Bonferroni	Benjamini	FDR
UP_SEQ_FEATURE	calcium-binding region:1	14	1.16279	0.0430726	MICU1, HPCAL1, PPP3R2, CALU, EFHD2, AHRR, MACF1, RASGRP3, LPCAT1, RASGRP2, MCFD2, CALN1, FKBP10, CALM1	1202	128	20063	1.82562	1	0.896931	55.3063
INTERPRO	IPR011992:EF-hand-like domain	26	2.15947	0.0457962	SPOCK2, PPP3R2, ZZEF1, CALU, EFHD2, MACF1, RASGRP3, LPCAT1, DMD, PLCH2, RASGRP2, CALN1, CCAR2, TBC1D9B, GPD2, MICU1, HPCAL1, SWAP70, CBL, PKD2L1, RAB11FIP4, PLCG1, TPPP, MCFD2, FKBP10, CALM1	1164	279	18559	1.48584	1	0.81715	54.8329
UP_SEQ_FEATURE	calcium-binding region:2	13	1.07973	0.0501387	EFHD2, MICU1, AHRR, HPCAL1, RASGRP3, MACF1, MCFD2, RASGRP2, PPP3R2, CALN1, FKBP10, CALU, CALM1	1202	118	20063	1.83888	1	0.903719	60.9726
INTERPRO	IPR002048:EF-hand domain	20	1.66113	0.125327	GPD2, MICU1, HPCAL1, SWAP70, PPP3R2, ZZEF1, CALU, EFHD2, RAB11FIP4, LPCAT1, PLCG1, RASGRP3, MACF1, PLCH2, RASGRP2, MCFD2, CALN1, FKBP10, CALM1, TBC1D9B	1164	228	18559	1.39861	1	0.92881	89.6722
UP_SEQ_FEATURE	domain:EF-hand 1	16	1.3289	0.143634	GPD2, MICU1, HPCAL1, PPP3R2, CALU, EFHD2, AHRR, MACF1, RASGRP3, LPCAT1, PLCH2, RASGRP2, MCFD2, CALN1, FKBP10, CALM1	1202	185	20063	1.44358	1	0.989369	94.1354
UP_SEQ_FEATURE	domain:EF-hand 2	16	1.3289	0.143634	GPD2, MICU1, HPCAL1, PPP3R2, CALU, EFHD2, AHRR, MACF1, RASGRP3, LPCAT1, PLCH2, RASGRP2, MCFD2, CALN1, FKBP10, CALM1	1202	185	20063	1.44358	1	0.989369	94.1354
SMART	SM00054:EFh	15	1.24585	0.169534	GPD2, MICU1, HPCAL1, PPP3R2, ZZEF1, CALU, EFHD2, MACF1, RASGRP3, LPCAT1, PLCH2, RASGRP2, CALN1, FKBP10, CALM1	738	144	10057	1.41952	1	0.853574	92.4562
GOTERM_MF_DIRECT	GO:0005509~calcium ion binding	53	4.40199	0.237401	PCDHA9, LTBP2, LDLR, MASP1, NPNT, JAG1, TTN, ZZEF1, MMP24, EFHD2, CALN1, TBC1D9B, ADGRE2, MAN1A2, PCDH7, MMP14, PKD2L1, RAB11FIP4, PITPNM2, THBD, FKBP10, PAM, SPOCK2, DAG1, PPP3R2, ASTN2, DCHS1, CALU, LPCAT1, RASGRP3, MACF1, PLCH2, RASGRP2, GPD2, MICU1, HPCAL1, BMP1, SWAP70, GRIN1, CBL, HSPG2, CELSR2, CELSR1, PCDH19, PLCG1, PLSCR2, FBLN5, DSG1, MCFD2, DSC3, MEGF6, ADGRL3, CALM1	1106	717	16881	1.12824	1	0.922929	98.6867
INTERPRO	IPR018247:EF-Hand 1, calcium-binding site	14	1.16279	0.324686	GPD2, MICU1, HPCAL1, PPP3R2, CALU, MACF1, RASGRP3, PLCG1, PLCH2, RASGRP2, MCFD2, CALN1, FKBP10, CALM1	1164	178	18559	1.25403	1	0.995505	99.8714
Annotation Cluster 49	Enrichment Score: 0.9370975823624829
Category	Term	Count	%	PValue	Genes	List Total	Pop Hits	Pop Total	Fold Enrichment	Bonferroni	Benjamini	FDR
GOTERM_CC_DIRECT	GO:0035097~histone methyltransferase complex	6	0.498339	0.0123235	PAGR1, MEN1, KMT2D, KMT2A, JARID2, WDR82	1139	23	18224	4.17391	0.999343	0.294587	16.7032
GOTERM_MF_DIRECT	GO:0042800~histone methyltransferase activity (H3-K4 specific)	3	0.249169	0.331625	KMT2D, KMT2A, WDR82	1106	18	16881	2.54385	1	0.963963	99.8405
GOTERM_BP_DIRECT	GO:0051568~histone H3-K4 methylation	3	0.249169	0.377856	KMT2D, KMT2A, WDR82	1095	20	16792	2.30027	1	0.998666	99.9843
Annotation Cluster 50	Enrichment Score: 0.9080967033077625
Category	Term	Count	%	PValue	Genes	List Total	Pop Hits	Pop Total	Fold Enrichment	Bonferroni	Benjamini	FDR
UP_SEQ_FEATURE	domain:EGF-like 5; calcium-binding	8	0.664452	0.00666574	ADGRE2, LTBP2, FBLN5, NPNT, CELSR2, JAG1, CELSR1, MEGF6	1202	38	20063	3.51397	1	0.618497	11.5148
UP_SEQ_FEATURE	domain:EGF-like 6; calcium-binding	6	0.498339	0.0174991	THBD, LTBP2, FBLN5, CELSR2, JAG1, CELSR1	1202	26	20063	3.85185	1	0.758216	27.5968
UP_SEQ_FEATURE	domain:EGF-like 4; calcium-binding	6	0.498339	0.0500756	ADGRE2, FBLN5, NPNT, CELSR2, JAG1, CELSR1	1202	34	20063	2.94553	1	0.906391	60.9252
UP_SEQ_FEATURE	domain:EGF-like 2; calcium-binding	8	0.664452	0.0570024	BMP1, ADGRE2, LDLR, FBLN5, NPNT, CELSR2, CELSR1, MEGF6	1202	58	20063	2.30225	1	0.915842	65.8211
UP_SEQ_FEATURE	domain:EGF-like 3; calcium-binding	6	0.498339	0.0744741	THBD, ADGRE2, LTBP2, FBLN5, CELSR2, CELSR1	1202	38	20063	2.63548	1	0.948882	75.7231
INTERPRO	IPR013032:EGF-like, conserved site	19	1.57807	0.0749856	ADAM11, BMP1, MASP1, LTBP2, LDLR, ATRNL1, NPNT, ATRN, HSPG2, CELSR2, JAG1, CELSR1, LAMB3, THBD, EREG, FBLN5, TNR, ADAM33, MEGF6	1164	199	18559	1.52231	1	0.88502	73.3278
INTERPRO	IPR009030:Insulin-like growth factor binding protein, N-terminal	14	1.16279	0.0963712	BMP1, ADGRE2, LDLR, LTBP2, NPNT, CELSR2, CELSR1, JAG1, IGF1R, THBD, FBLN5, MEGF6, CRIM1, IGFBP4	1164	139	18559	1.60589	1	0.915025	82.0599
INTERPRO	IPR001881:EGF-like calcium-binding	13	1.07973	0.101185	BMP1, ADGRE2, LDLR, LTBP2, MASP1, NPNT, HSPG2, CELSR2, CELSR1, JAG1, THBD, FBLN5, MEGF6	1164	127	18559	1.63208	1	0.917331	83.6133
UP_KEYWORDS	EGF-like domain	20	1.66113	0.104574	ADAM11, BMP1, ADGRE2, MASP1, LTBP2, LDLR, ATRNL1, NPNT, ATRN, HSPG2, CELSR2, JAG1, CELSR1, ASTN2, THBD, EREG, FBLN5, TNR, ADAM33, MEGF6	1204	238	20581	1.43646	1	0.4576	78.9418
UP_SEQ_FEATURE	domain:EGF-like 1; calcium-binding	4	0.332226	0.114285	BMP1, FBLN5, CELSR2, CELSR1	1202	20	20063	3.33827	1	0.981625	89.1376
INTERPRO	IPR000152:EGF-type aspartate/asparagine hydroxylation site	11	0.913621	0.121963	THBD, BMP1, ADGRE2, LTBP2, LDLR, FBLN5, NPNT, CELSR2, JAG1, CELSR1, MEGF6	1164	105	18559	1.67034	1	0.927559	88.9777
INTERPRO	IPR018097:EGF-like calcium-binding, conserved site	10	0.830565	0.18906	THBD, BMP1, ADGRE2, MASP1, LTBP2, LDLR, FBLN5, NPNT, JAG1, MEGF6	1164	102	18559	1.56315	1	0.972087	97.1362
SMART	SM00179:EGF_CA	13	1.07973	0.219747	BMP1, ADGRE2, LDLR, LTBP2, MASP1, NPNT, HSPG2, CELSR2, CELSR1, JAG1, THBD, FBLN5, MEGF6	738	127	10057	1.39493	1	0.907309	96.8322
UP_SEQ_FEATURE	domain:EGF-like 7; calcium-binding	4	0.332226	0.233646	LTBP2, CELSR2, JAG1, CELSR1	1202	28	20063	2.38448	1	0.998959	99.2308
INTERPRO	IPR000742:Epidermal growth factor-like domain	18	1.49502	0.280985	ADAM11, BMP1, ADGRE2, LTBP2, LDLR, ATRNL1, NPNT, ATRN, HSPG2, CELSR2, JAG1, CELSR1, THBD, EREG, FBLN5, TNR, ADAM33, MEGF6	1164	231	18559	1.2424	1	0.992419	99.6276
UP_SEQ_FEATURE	domain:EGF-like 1	10	0.830565	0.291289	THBD, ADGRE2, ATRNL1, LTBP2, LDLR, TNR, NPNT, HSPG2, ASTN2, MEGF6	1202	120	20063	1.39095	1	0.999661	99.816
UP_SEQ_FEATURE	domain:EGF-like 3	7	0.581395	0.302887	LDLR, TNR, NPNT, HSPG2, JAG1, ASTN2, MEGF6	1202	76	20063	1.53736	1	0.999713	99.8639
UP_SEQ_FEATURE	domain:EGF-like 2	7	0.581395	0.443173	THBD, ATRNL1, LTBP2, TNR, HSPG2, JAG1, ASTN2	1202	89	20063	1.3128	1	0.999991	99.9978
UP_SEQ_FEATURE	domain:EGF-like 4	5	0.415282	0.473889	THBD, LTBP2, TNR, HSPG2, MEGF6	1202	59	20063	1.41452	1	0.999996	99.9992
SMART	SM00181:EGF	15	1.24585	0.515679	BMP1, ADGRE2, LTBP2, LDLR, ATRNL1, NPNT, ATRN, HSPG2, CELSR2, JAG1, CELSR1, THBD, TNR, FBLN5, MEGF6	738	188	10057	1.08729	1	0.987518	99.9958
Annotation Cluster 51	Enrichment Score: 0.904861856142039
Category	Term	Count	%	PValue	Genes	List Total	Pop Hits	Pop Total	Fold Enrichment	Bonferroni	Benjamini	FDR
INTERPRO	IPR018359:Bromodomain, conserved site	5	0.415282	0.0763957	BRWD1, BRD4, BAZ2B, SMARCA2, TAF1L	1164	26	18559	3.06618	1	0.885983	74.0089
UP_SEQ_FEATURE	domain:Bromo 2	3	0.249169	0.158918	BRWD1, BRD4, TAF1L	1202	12	20063	4.17284	1	0.993175	95.7813
UP_SEQ_FEATURE	domain:Bromo 1	3	0.249169	0.158918	BRWD1, BRD4, TAF1L	1202	12	20063	4.17284	1	0.993175	95.7813
Annotation Cluster 52	Enrichment Score: 0.9039017442058156
Category	Term	Count	%	PValue	Genes	List Total	Pop Hits	Pop Total	Fold Enrichment	Bonferroni	Benjamini	FDR
UP_SEQ_FEATURE	domain:DOC	3	0.249169	0.0788073	HERC2, ZZEF1, MYCBP2	1202	8	20063	6.25926	1	0.954287	77.7201
INTERPRO	IPR004939:Anaphase-promoting complex, subunit 10/DOC domain	3	0.249169	0.0853866	HERC2, ZZEF1, MYCBP2	1164	8	18559	5.97906	1	0.899472	77.9811
SMART	SM01337:SM01337	3	0.249169	0.0880252	HERC2, ZZEF1, MYCBP2	738	7	10057	5.8403	1	0.778834	72.2494
INTERPRO	IPR008979:Galactose-binding domain-like	7	0.581395	0.4091	DCBLD2, MKLN1, LAMB3, HERC2, ZZEF1, BTBD9, MYCBP2	1164	82	18559	1.36109	1	0.998612	99.9866
Annotation Cluster 53	Enrichment Score: 0.903583179449231
Category	Term	Count	%	PValue	Genes	List Total	Pop Hits	Pop Total	Fold Enrichment	Bonferroni	Benjamini	FDR
GOTERM_BP_DIRECT	GO:0008630~intrinsic apoptotic signaling pathway in response to DNA damage	7	0.581395	0.083107	E2F1, BAK1, TNFRSF1B, BCL2L2, NFATC4, BCL2L1, CASP2	1095	47	16792	2.28396	1	0.939577	79.8356
INTERPRO	IPR020726:Apoptosis regulator, Bcl-2, BH2 motif, conserved site	3	0.249169	0.0853866	BAK1, BCL2L2, BCL2L1	1164	8	18559	5.97906	1	0.899472	77.9811
INTERPRO	IPR020717:Apoptosis regulator, Bcl-2, BH1 motif, conserved site	3	0.249169	0.0853866	BAK1, BCL2L2, BCL2L1	1164	8	18559	5.97906	1	0.899472	77.9811
UP_SEQ_FEATURE	short sequence motif:BH1	3	0.249169	0.137654	BAK1, BCL2L2, BCL2L1	1202	11	20063	4.55219	1	0.98836	93.3394
INTERPRO	IPR002475:Bcl2-like	3	0.249169	0.148348	BAK1, BCL2L2, BCL2L1	1164	11	18559	4.34841	1	0.948732	93.4292
INTERPRO	IPR026298:Blc2 family	3	0.249169	0.148348	BAK1, BCL2L2, BCL2L1	1164	11	18559	4.34841	1	0.948732	93.4292
GOTERM_BP_DIRECT	GO:0097192~extrinsic apoptotic signaling pathway in absence of ligand	5	0.415282	0.17805	BAK1, CASP3, BCL2L2, BCL2L1, CASP2	1095	34	16792	2.25517	1	0.981652	97.318
UP_SEQ_FEATURE	short sequence motif:BH2	3	0.249169	0.180727	BAK1, BCL2L2, BCL2L1	1202	13	20063	3.85185	1	0.996317	97.391
Annotation Cluster 54	Enrichment Score: 0.8929596289792447
Category	Term	Count	%	PValue	Genes	List Total	Pop Hits	Pop Total	Fold Enrichment	Bonferroni	Benjamini	FDR
GOTERM_BP_DIRECT	GO:0048208~COPII vesicle coating	11	0.913621	0.00570378	PREB, STX5, CD59, MCFD2, BET1, RAB1B, GOSR2, CTSC, PPP6R3, SEC24C, SEC23IP	1095	61	16792	2.76536	1	0.499585	10.0185
GOTERM_BP_DIRECT	GO:0042147~retrograde transport, endosome to Golgi	11	0.913621	0.0134768	STX5, DENND5A, FAM109B, ARFRP1, STX16, PIKFYVE, GOSR2, ERC1, ANKFY1, VTI1A, RHOBTB3	1095	69	16792	2.44474	1	0.653753	22.1517
GOTERM_BP_DIRECT	GO:0048280~vesicle fusion with Golgi apparatus	4	0.332226	0.0234163	STX5, BET1, GOSR2, VTI1A	1095	10	16792	6.13406	1	0.739985	35.4217
UP_SEQ_FEATURE	topological domain:Vesicular	6	0.498339	0.0963096	STEAP3, STX5, SVOP, STX16, BET1, GOSR2	1202	41	20063	2.44264	1	0.971938	84.3134
GOTERM_CC_DIRECT	GO:0012507~ER to Golgi transport vesicle membrane	7	0.581395	0.103859	STX5, CD59, MCFD2, GOSR2, SEC24C, SEC23IP, VTI1A	1139	52	18224	2.15385	1	0.666608	80.135
INTERPRO	IPR010989:t-SNARE	4	0.332226	0.112561	STX5, STX16, GOSR2, VTI1A	1164	19	18559	3.35666	1	0.924706	86.796
KEGG_PATHWAY	hsa04130:SNARE interactions in vesicular transport	5	0.415282	0.186561	STX5, STX16, BET1, GOSR2, VTI1A	460	34	6910	2.20908	1	0.50911	93.2173
GOTERM_CC_DIRECT	GO:0033116~endoplasmic reticulum-Golgi intermediate compartment membrane	7	0.581395	0.208835	STX5, CD59, MCFD2, BET1, RAB1B, GOSR2, CTSC	1139	64	18224	1.75	1	0.80382	96.8334
GOTERM_CC_DIRECT	GO:0031201~SNARE complex	6	0.498339	0.234752	BLOC1S6, STX5, STX16, BET1, GOSR2, VTI1A	1139	53	18224	1.81132	1	0.824065	98.0618
SMART	SM00397:t_SNARE	4	0.332226	0.235468	STX5, STX16, BET1, VTI1A	738	23	10057	2.36998	1	0.91892	97.6134
INTERPRO	IPR000727:Target SNARE coiled-coil domain	4	0.332226	0.254941	STX5, STX16, BET1, VTI1A	1164	28	18559	2.27774	1	0.9902	99.3192
GOTERM_BP_DIRECT	GO:0061025~membrane fusion	5	0.415282	0.321742	BLOC1S6, STX5, VAPA, STX16, GOSR2	1095	44	16792	1.74263	1	0.99712	99.9227
UP_SEQ_FEATURE	domain:t-SNARE coiled-coil homology	3	0.249169	0.404214	STX5, STX16, BET1	1202	23	20063	2.17713	1	0.999975	99.9923
GOTERM_MF_DIRECT	GO:0005484~SNAP receptor activity	4	0.332226	0.474562	STX5, STX16, GOSR2, VTI1A	1106	39	16881	1.56545	1	0.98948	99.9966
GOTERM_MF_DIRECT	GO:0000149~SNARE binding	4	0.332226	0.587239	STX5, STXBP1, GOSR2, VTI1A	1106	46	16881	1.32723	1	0.996101	99.9999
Annotation Cluster 55	Enrichment Score: 0.8852310131433121
Category	Term	Count	%	PValue	Genes	List Total	Pop Hits	Pop Total	Fold Enrichment	Bonferroni	Benjamini	FDR
GOTERM_BP_DIRECT	GO:0002087~regulation of respiratory gaseous exchange by neurological system process	4	0.332226	0.0482475	MECP2, NLGN3, ATP1A2, ADORA1	1095	13	16792	4.71851	1	0.852327	59.8526
GOTERM_BP_DIRECT	GO:0008542~visual learning	6	0.498339	0.167089	KMT2A, GRIN1, MECP2, NPTN, NLGN3, ATP1A2	1095	45	16792	2.04469	1	0.979257	96.5752
GOTERM_BP_DIRECT	GO:0060079~excitatory postsynaptic potential	4	0.332226	0.274084	GRIN1, MECP2, NLGN3, ADORA1	1095	28	16792	2.19074	1	0.994374	99.7292
Annotation Cluster 56	Enrichment Score: 0.8800064678841666
Category	Term	Count	%	PValue	Genes	List Total	Pop Hits	Pop Total	Fold Enrichment	Bonferroni	Benjamini	FDR
KEGG_PATHWAY	hsa05214:Glioma	12	0.996678	0.00334608	E2F1, IGF1R, PLCG1, PDGFA, GRB2, SOS1, PIK3CD, PDGFRA, PIK3R3, PTEN, PRKCB, CALM1	460	65	6910	2.77324	0.574581	0.132766	4.27371
KEGG_PATHWAY	hsa05223:Non-small cell lung cancer	9	0.747508	0.0303685	E2F1, PLCG1, GRB2, RXRA, SOS1, PIK3CD, PIK3R3, STK4, PRKCB	460	56	6910	2.41421	0.999616	0.279397	33.0938
KEGG_PATHWAY	hsa04722:Neurotrophin signaling pathway	14	1.16279	0.0543228	GRB2, PIK3CD, MAPKAPK2, YWHAE, RPS6KA3, BDNF, MAP3K3, PLCG1, MAP3K1, SOS1, NTRK2, PIK3R3, MAP2K7, CALM1	460	120	6910	1.75254	0.999999	0.359231	51.7057
KEGG_PATHWAY	hsa05215:Prostate cancer	11	0.913621	0.0655882	E2F1, IGF1R, PDGFA, GRB2, SOS1, PIK3CD, PDGFRA, CREB3L2, CREB3L3, PIK3R3, PTEN	460	88	6910	1.87772	1	0.373454	58.6884
KEGG_PATHWAY	hsa05231:Choline metabolism in cancer	12	0.996678	0.0706836	PLD1, WASF3, TSC1, PLCG1, PDGFA, GRB2, SOS1, PIK3CD, WASF2, PDGFRA, PIK3R3, PRKCB	460	101	6910	1.78476	1	0.36614	61.5296
KEGG_PATHWAY	hsa04664:Fc epsilon RI signaling pathway	9	0.747508	0.0798577	LAT, GAB2, PLCG1, GRB2, SOS1, PIK3CD, PIK3R3, MAP2K7, PRKCB	460	68	6910	1.98817	1	0.369579	66.1952
KEGG_PATHWAY	hsa05220:Chronic myeloid leukemia	9	0.747508	0.103246	E2F1, GAB2, GRB2, TGFBR1, SOS1, PIK3CD, CBL, BCL2L1, PIK3R3	460	72	6910	1.87772	1	0.402258	75.8305
KEGG_PATHWAY	hsa04666:Fc gamma R-mediated phagocytosis	10	0.830565	0.103849	LAT, PLD1, WASF3, GAB2, PLCG1, PIK3CD, CFL1, WASF2, PIK3R3, PRKCB	460	84	6910	1.7883	1	0.398519	76.0415
KEGG_PATHWAY	hsa04012:ErbB signaling pathway	10	0.830565	0.122069	EREG, PLCG1, GRB2, SOS1, PIK3CD, CBL, ELK1, PIK3R3, MAP2K7, PRKCB	460	87	6910	1.72664	1	0.404715	81.6681
KEGG_PATHWAY	hsa05213:Endometrial cancer	7	0.581395	0.12859	GRB2, SOS1, PIK3CD, ELK1, AXIN2, PIK3R3, PTEN	460	52	6910	2.02216	1	0.417243	83.3654
KEGG_PATHWAY	hsa05211:Renal cell carcinoma	8	0.664452	0.138275	VHL, GRB2, SOS1, PIK3CD, VEGFA, SLC2A1, EGLN3, PIK3R3	460	65	6910	1.84883	1	0.427688	85.6198
KEGG_PATHWAY	hsa04662:B cell receptor signaling pathway	8	0.664452	0.172238	DAPP1, RASGRP3, GRB2, SOS1, PIK3CD, PPP3R2, PIK3AP1, PIK3R3	460	69	6910	1.74165	1	0.492831	91.4849
KEGG_PATHWAY	hsa04650:Natural killer cell mediated cytotoxicity	12	0.996678	0.186002	LAT, CASP3, PLCG1, GRB2, SOS1, PIK3CD, PPP3R2, PIK3R3, NCR1, SH2D1B, PRKCB, IFNAR1	460	122	6910	1.47755	1	0.512703	93.1562
KEGG_PATHWAY	hsa04660:T cell receptor signaling pathway	10	0.830565	0.244134	LAT, PLCG1, GRB2, CD40LG, SOS1, PIK3CD, CBL, PPP3R2, PIK3R3, MAP2K7	460	103	6910	1.45842	1	0.576798	97.394
GOTERM_BP_DIRECT	GO:0008286~insulin receptor signaling pathway	8	0.664452	0.244781	IGF1R, NAMPT, GRB10, SORBS1, GRB2, SOS1, PIK3R3, FOXO4	1095	78	16792	1.57284	1	0.991671	99.4379
KEGG_PATHWAY	hsa05160:Hepatitis C	10	0.830565	0.527254	PPP2R1B, PPARA, LDLR, GRB2, RXRA, SOS1, PIK3CD, PIK3R3, EIF2AK3, IFNAR1	460	133	6910	1.12945	1	0.796491	99.9942
KEGG_PATHWAY	hsa04630:Jak-STAT signaling pathway	10	0.830565	0.633088	CCND3, GRB2, SOS1, PIK3CD, IL21R, CNTFR, BCL2L1, IL6R, PIK3R3, IFNAR1	460	145	6910	1.03598	1	0.841082	99.9998
KEGG_PATHWAY	hsa05221:Acute myeloid leukemia	4	0.332226	0.728944	GRB2, SOS1, PIK3CD, PIK3R3	460	56	6910	1.07298	1	0.894518	100
KEGG_PATHWAY	hsa04917:Prolactin signaling pathway	4	0.332226	0.859829	GRB2, SOS1, PIK3CD, PIK3R3	460	71	6910	0.846295	1	0.95635	100
Annotation Cluster 57	Enrichment Score: 0.875310927698899
Category	Term	Count	%	PValue	Genes	List Total	Pop Hits	Pop Total	Fold Enrichment	Bonferroni	Benjamini	FDR
GOTERM_CC_DIRECT	GO:0005871~kinesin complex	9	0.747508	0.0163263	KIF4A, KIF24, KIF1B, KIF5B, KLC2, KIF21B, YWHAE, DISC1, KIF2A	1139	53	18224	2.71698	0.99994	0.32236	21.5426
INTERPRO	IPR019821:Kinesin, motor region, conserved site	7	0.581395	0.0410544	KIF4A, KIF24, KIF1B, KIF3A, KIF5B, KIF21B, KIF2A	1164	41	18559	2.72217	1	0.801807	50.8728
UP_SEQ_FEATURE	domain:Kinesin-motor	7	0.581395	0.0458724	KIF4A, KIF24, KIF1B, KIF3A, KIF5B, KIF21B, KIF2A	1202	44	20063	2.65544	1	0.904949	57.6387
INTERPRO	IPR001752:Kinesin, motor domain	7	0.581395	0.0603781	KIF4A, KIF24, KIF1B, KIF3A, KIF5B, KIF21B, KIF2A	1164	45	18559	2.4802	1	0.861252	65.2121
UP_SEQ_FEATURE	region of interest:Globular	4	0.332226	0.066831	KIF4A, KIF3A, KIF5B, KIF2A	1202	16	20063	4.17284	1	0.933995	71.782
SMART	SM00129:KISc	7	0.581395	0.108467	KIF4A, KIF24, KIF1B, KIF3A, KIF5B, KIF21B, KIF2A	738	45	10057	2.11981	1	0.811972	79.7558
GOTERM_BP_DIRECT	GO:0007018~microtubule-based movement	9	0.747508	0.156554	AP2B1, KIF4A, KIF24, KIF1B, KIF3A, KIF5B, KLC2, KIF21B, KIF2A	1095	81	16792	1.70391	1	0.976663	95.6811
GOTERM_CC_DIRECT	GO:0005874~microtubule	25	2.07641	0.165215	KIF4A, KIF24, KIF3A, KIF5B, MAP1B, DPYSL2, KLC2, TTLL3, CYLD, SARM1, KIF1B, NAV1, MACF1, PBXIP1, TPPP, TBCD, IGBP1, MAP2, DCLK2, SNTB2, CEP170B, KIF21B, DISC1, KIF2A, MAP3K11	1139	311	18224	1.28617	1	0.763594	93.0158
GOTERM_MF_DIRECT	GO:0008017~microtubule binding	18	1.49502	0.203812	CAPN6, KIF4A, KIF3A, KIF24, KIF5B, VAPA, VAPB, MAP1B, DPYSL2, MAP10, FNTA, KIF1B, MACF1, TPPP, MAP2, OGG1, KIF21B, KIF2A	1106	208	16881	1.32085	1	0.907562	97.384
GOTERM_MF_DIRECT	GO:0003777~microtubule motor activity	8	0.664452	0.268801	KIF4A, KIF24, KIF1B, KIF3A, KIF5B, KLC2, KIF21B, KIF2A	1106	80	16881	1.52631	1	0.938712	99.3294
GOTERM_MF_DIRECT	GO:0008574~ATP-dependent microtubule motor activity, plus-end-directed	3	0.249169	0.306954	KIF4A, KIF3A, KIF5B	1106	17	16881	2.69349	1	0.955755	99.7153
UP_KEYWORDS	Microtubule	19	1.57807	0.372413	CAPN6, KIF4A, KIF3A, KIF24, KIF5B, MAP1B, KLC2, TTLL3, CYLD, KIF1B, NAV1, PBXIP1, MACF1, MAP2, SNTB2, CEP170B, KIF21B, DISC1, KIF2A	1204	280	20581	1.15994	1	0.82096	99.8599
GOTERM_CC_DIRECT	GO:1904115~axon cytoplasm	4	0.332226	0.374996	BLOC1S6, KIF4A, KIF1B, KIF3A	1139	35	18224	1.82857	1	0.903111	99.9019
UP_KEYWORDS	Motor protein	8	0.664452	0.681074	KIF4A, KIF24, KIF1B, KIF3A, KIF5B, KLC2, KIF21B, KIF2A	1204	135	20581	1.01297	1	0.950723	100
Annotation Cluster 58	Enrichment Score: 0.8655490323689591
Category	Term	Count	%	PValue	Genes	List Total	Pop Hits	Pop Total	Fold Enrichment	Bonferroni	Benjamini	FDR
GOTERM_MF_DIRECT	GO:0004702~receptor signaling protein serine/threonine kinase activity	9	0.747508	0.0210697	ACVR1B, MAP4K5, TGFBR1, MAP3K1, STK26, MINK1, NRK, MAP2K7, STK4	1106	53	16881	2.59185	1	0.48698	28.853
UP_SEQ_FEATURE	domain:CNH	3	0.249169	0.225434	MAP4K5, MINK1, NRK	1202	15	20063	3.33827	1	0.998759	99.0652
INTERPRO	IPR001180:Citron-like	3	0.249169	0.265106	MAP4K5, MINK1, NRK	1164	16	18559	2.98953	1	0.99176	99.4606
SMART	SM00036:CNH	3	0.249169	0.273972	MAP4K5, MINK1, NRK	738	14	10057	2.92015	1	0.942712	98.8371
Annotation Cluster 59	Enrichment Score: 0.8506361516291385
Category	Term	Count	%	PValue	Genes	List Total	Pop Hits	Pop Total	Fold Enrichment	Bonferroni	Benjamini	FDR
UP_SEQ_FEATURE	domain:CSD	3	0.249169	0.0788073	CARHSP1, LIN28B, CSDC2	1202	8	20063	6.25926	1	0.954287	77.7201
INTERPRO	IPR011129:Cold shock protein	3	0.249169	0.0853866	CARHSP1, LIN28B, CSDC2	1164	8	18559	5.97906	1	0.899472	77.9811
INTERPRO	IPR002059:Cold-shock protein, DNA-binding	3	0.249169	0.0853866	CARHSP1, LIN28B, CSDC2	1164	8	18559	5.97906	1	0.899472	77.9811
SMART	SM00357:CSP	3	0.249169	0.111832	CARHSP1, LIN28B, CSDC2	738	8	10057	5.11026	1	0.810726	80.7933
INTERPRO	IPR012340:Nucleic acid-binding, OB-fold	4	0.332226	0.868775	CARHSP1, LIN28B, POT1, CSDC2	1164	77	18559	0.828268	1	1	100
Annotation Cluster 60	Enrichment Score: 0.8410112242572345
Category	Term	Count	%	PValue	Genes	List Total	Pop Hits	Pop Total	Fold Enrichment	Bonferroni	Benjamini	FDR
KEGG_PATHWAY	hsa05031:Amphetamine addiction	12	0.996678	0.0037819	SLC6A3, GRIN1, CREB3L2, PPP3R2, GRIA3, PRKACB, CREB3L3, CACNA1C, PPP1CB, PRKCB, ATF2, CALM1	460	66	6910	2.73123	0.619478	0.128928	4.81777
KEGG_PATHWAY	hsa04911:Insulin secretion	13	1.07973	0.00993639	KCNMA1, ADCY1, ADCY6, ATP1A2, RIMS2, ADCYAP1, ATF2, PRKCB, SLC2A1, CREB3L2, PRKACB, CREB3L3, CACNA1C	460	85	6910	2.29744	0.921641	0.224808	12.2021
KEGG_PATHWAY	hsa05032:Morphine addiction	13	1.07973	0.0166478	ADCY1, GABRA4, GABRB2, ADCY6, PDE11A, PDE4D, GABBR2, ADORA1, PRKCB, PDE7B, GNB1, PDE7A, PRKACB	460	91	6910	2.14596	0.98617	0.280574	19.6494
KEGG_PATHWAY	hsa04925:Aldosterone synthesis and secretion	11	0.913621	0.0409847	ADCY1, LDLR, ADCY6, CACNA1I, CREB3L2, PRKACB, CREB3L3, CACNA1C, PRKCB, ATF2, CALM1	460	81	6910	2.03999	0.999977	0.316903	42.0357
GOTERM_BP_DIRECT	GO:0003091~renal water homeostasis	6	0.498339	0.0541247	ADCY1, WFS1, ADCY6, AQP4, PRKACB, AQP2	1095	32	16792	2.87534	1	0.876038	64.1895
KEGG_PATHWAY	hsa04915:Estrogen signaling pathway	12	0.996678	0.0629919	ADCY1, GRB2, SOS1, PIK3CD, ADCY6, CREB3L2, PRKACB, GABBR2, CREB3L3, PIK3R3, ATF2, CALM1	460	99	6910	1.82082	1	0.369263	57.1673
KEGG_PATHWAY	hsa04024:cAMP signaling pathway	20	1.66113	0.066252	PPARA, PLD1, ADCY1, ADCY6, GRIN1, PIK3CD, GRIA3, PDE4D, GABBR2, ATP1A2, PPP1CB, VIPR2, ADORA1, BDNF, CREB3L2, CREB3L3, PRKACB, CACNA1C, PIK3R3, CALM1	460	198	6910	1.51735	1	0.368715	59.0692
KEGG_PATHWAY	hsa04720:Long-term potentiation	9	0.747508	0.0694728	ADCY1, RPS6KA3, GRIN1, PPP3R2, PRKACB, CACNA1C, PPP1CB, PRKCB, CALM1	460	66	6910	2.04842	1	0.375494	60.8713
KEGG_PATHWAY	hsa04728:Dopaminergic synapse	14	1.16279	0.0818565	PPP2R1B, KIF5B, SLC6A3, GRIA3, PPP1CB, PRKCB, ATF2, GNB1, CREB3L2, PRKACB, CREB3L3, CACNA1C, CLOCK, CALM1	460	128	6910	1.643	1	0.364724	67.1397
KEGG_PATHWAY	hsa04022:cGMP-PKG signaling pathway	17	1.41196	0.0841285	KCNMA1, ADCY1, ADCY6, PIK3CD, PPP3R2, ATP1A2, PPP1CB, ADORA1, ATF2, MEF2D, ATP2A3, CREB3L2, NFATC4, CREB3L3, PIK3R3, CACNA1C, CALM1	460	166	6910	1.53837	1	0.367029	68.1837
KEGG_PATHWAY	hsa04713:Circadian entrainment	11	0.913621	0.0980787	ADCY1, GNB1, ADCY6, GRIN1, CACNA1I, PER1, GRIA3, PRKACB, CACNA1C, PRKCB, CALM1	460	95	6910	1.73936	1	0.391442	73.9514
KEGG_PATHWAY	hsa05030:Cocaine addiction	7	0.581395	0.103869	BDNF, SLC6A3, GRIN1, CREB3L2, PRKACB, CREB3L3, ATF2	460	49	6910	2.14596	1	0.393097	76.0487
KEGG_PATHWAY	hsa04261:Adrenergic signaling in cardiomyocytes	15	1.24585	0.104655	PPP2R1B, ADCY1, PIK3CD, ADCY6, CACNB1, ATP1A2, PPP1CB, TPM3, ATF2, CREB3L2, PRKACB, CREB3L3, PIK3R3, CACNA1C, CALM1	460	146	6910	1.54333	1	0.390155	76.3209
KEGG_PATHWAY	hsa04727:GABAergic synapse	10	0.830565	0.10974	ADCY1, SLC6A1, GABRA4, GNB1, GABRB2, ADCY6, PRKACB, GABBR2, CACNA1C, PRKCB	460	85	6910	1.76726	1	0.400141	78.0146
KEGG_PATHWAY	hsa04725:Cholinergic synapse	12	0.996678	0.11786	ADCY1, GNB1, PIK3CD, ADCY6, CREB3L2, PRKACB, CREB3L3, KCNJ2, PIK3R3, CACNA1C, KCNJ14, PRKCB	460	111	6910	1.62397	1	0.402962	80.489
KEGG_PATHWAY	hsa04976:Bile secretion	8	0.664452	0.172238	ADCY1, LDLR, RXRA, ADCY6, SLC2A1, AQP4, PRKACB, ATP1A2	460	69	6910	1.74165	1	0.492831	91.4849
KEGG_PATHWAY	hsa04918:Thyroid hormone synthesis	8	0.664452	0.181252	ADCY1, ADCY6, CREB3L2, PRKACB, CREB3L3, ATP1A2, PRKCB, ATF2	460	70	6910	1.71677	1	0.507499	92.6171
KEGG_PATHWAY	hsa04971:Gastric acid secretion	8	0.664452	0.20942	ADCY1, CCKBR, ADCY6, PRKACB, ATP1A2, KCNJ2, PRKCB, CALM1	460	73	6910	1.64622	1	0.550203	95.3217
KEGG_PATHWAY	hsa04916:Melanogenesis	10	0.830565	0.218481	ADCY1, ADCY6, CREB3L2, WNT11, PRKACB, CREB3L3, FZD4, PRKCB, CALM1, WNT2B	460	100	6910	1.50217	1	0.557973	95.9742
KEGG_PATHWAY	hsa04913:Ovarian steroidogenesis	6	0.498339	0.223907	IGF1R, ADCY1, LDLR, ADCY6, PRKACB, BMP6	460	49	6910	1.8394	1	0.558776	96.3236
KEGG_PATHWAY	hsa04724:Glutamatergic synapse	11	0.913621	0.224647	SLC1A2, ADCY1, PLD1, GNB1, ADCY6, GRIN1, PPP3R2, GRIA3, PRKACB, CACNA1C, PRKCB	460	114	6910	1.44947	1	0.555595	96.3691
KEGG_PATHWAY	hsa04923:Regulation of lipolysis in adipocytes	6	0.498339	0.314352	ADCY1, PIK3CD, ADCY6, PRKACB, PIK3R3, ADORA1	460	56	6910	1.60947	1	0.652686	99.2686
GOTERM_BP_DIRECT	GO:0034199~activation of protein kinase A activity	3	0.249169	0.329535	ADCY1, ADCY6, PRKACB	1095	18	16792	2.55586	1	0.997212	99.9375
KEGG_PATHWAY	hsa04961:Endocrine and other factor-regulated calcium reabsorption	5	0.415282	0.350104	AP2B1, ADCY6, PRKACB, ATP1A2, PRKCB	460	45	6910	1.66908	1	0.68549	99.636
KEGG_PATHWAY	hsa04723:Retrograde endocannabinoid signaling	9	0.747508	0.356037	ADCY1, GABRA4, GNB1, GABRB2, ADCY6, GRIA3, PRKACB, CACNA1C, PRKCB	460	101	6910	1.33857	1	0.685572	99.677
KEGG_PATHWAY	hsa04540:Gap junction	8	0.664452	0.36772	ADCY1, PDGFA, GRB2, SOS1, ADCY6, PDGFRA, PRKACB, PRKCB	460	88	6910	1.36561	1	0.692962	99.7456
KEGG_PATHWAY	hsa04270:Vascular smooth muscle contraction	10	0.830565	0.393415	KCNMA1, ADCY1, CALD1, PPP1R12B, ADCY6, PRKACB, CACNA1C, PPP1CB, PRKCB, CALM1	460	119	6910	1.26233	1	0.713431	99.8518
KEGG_PATHWAY	hsa04020:Calcium signaling pathway	14	1.16279	0.410709	ORAI2, ADCY1, CCKBR, TACR1, GRIN1, CACNA1I, PPP3R2, PRKCB, PLCG1, ATP2A3, PDGFRA, PRKACB, CACNA1C, CALM1	460	179	6910	1.17488	1	0.716433	99.8984
GOTERM_BP_DIRECT	GO:0071377~cellular response to glucagon stimulus	4	0.332226	0.488357	ADCY1, GNB1, ADCY6, PRKACB	1095	40	16792	1.53352	1	0.999737	99.9996
KEGG_PATHWAY	hsa04970:Salivary secretion	7	0.581395	0.511935	KCNMA1, ADCY1, ADCY6, PRKACB, ATP1A2, PRKCB, CALM1	460	86	6910	1.2227	1	0.790569	99.9913
KEGG_PATHWAY	hsa05034:Alcoholism	13	1.07973	0.514504	HDAC4, BDNF, GRB2, GNB1, SOS1, SLC6A3, GRIN1, NTRK2, CREB3L2, CREB3L3, PPP1CB, ATF2, CALM1	460	177	6910	1.10329	1	0.787411	99.9919
KEGG_PATHWAY	hsa04972:Pancreatic secretion	6	0.498339	0.749255	KCNMA1, ADCY1, ATP2A3, ADCY6, ATP1A2, PRKCB	460	93	6910	0.969144	1	0.906279	100
KEGG_PATHWAY	hsa04726:Serotonergic synapse	6	0.498339	0.869309	CASP3, GNB1, GABRB2, PRKACB, CACNA1C, PRKCB	460	111	6910	0.811986	1	0.960165	100
Annotation Cluster 61	Enrichment Score: 0.826341150217643
Category	Term	Count	%	PValue	Genes	List Total	Pop Hits	Pop Total	Fold Enrichment	Bonferroni	Benjamini	FDR
GOTERM_MF_DIRECT	GO:0004114~3',5'-cyclic-nucleotide phosphodiesterase activity	5	0.415282	0.0597538	PDE7B, PDE7A, PDE11A, PDE4D, PDE6G	1106	23	16881	3.31807	1	0.688185	62.6546
GOTERM_BP_DIRECT	GO:0006198~cAMP catabolic process	4	0.332226	0.0697236	PDE7B, PDE7A, PDE11A, PDE4D	1095	15	16792	4.08938	1	0.920683	73.6531
GOTERM_MF_DIRECT	GO:0004115~3',5'-cyclic-AMP phosphodiesterase activity	4	0.332226	0.0705215	PDE7B, PDE7A, PDE11A, PDE4D	1106	15	16881	4.07016	1	0.720127	68.935
UP_SEQ_FEATURE	region of interest:Catalytic	7	0.581395	0.0890806	PLD1, PDE7B, PDE7A, PIKFYVE, OTUD7B, HK2, PDE11A	1202	52	20063	2.24691	1	0.967687	81.8522
INTERPRO	IPR023088:3'5'-cyclic nucleotide phosphodiesterase	4	0.332226	0.112561	PDE7B, PDE7A, PDE11A, PDE4D	1164	19	18559	3.35666	1	0.924706	86.796
INTERPRO	IPR023174:3'5'-cyclic nucleotide phosphodiesterase, conserved site	4	0.332226	0.141149	PDE7B, PDE7A, PDE11A, PDE4D	1164	21	18559	3.03698	1	0.941841	92.4212
INTERPRO	IPR002073:3'5'-cyclic nucleotide phosphodiesterase, catalytic domain	4	0.332226	0.15626	PDE7B, PDE7A, PDE11A, PDE4D	1164	22	18559	2.89894	1	0.955441	94.391
UP_KEYWORDS	cAMP	5	0.415282	0.156758	PDE7B, PDE7A, PDE11A, PDE4D, PRKACB	1204	36	20581	2.37415	1	0.579599	90.9715
UP_SEQ_FEATURE	metal ion-binding site:Divalent metal cation 1	4	0.332226	0.233646	PDE7B, PDE7A, PDE11A, PDE4D	1202	28	20063	2.38448	1	0.998959	99.2308
UP_SEQ_FEATURE	metal ion-binding site:Divalent metal cation 2	4	0.332226	0.233646	PDE7B, PDE7A, PDE11A, PDE4D	1202	28	20063	2.38448	1	0.998959	99.2308
INTERPRO	IPR003607:HD/PDEase domain	3	0.249169	0.42727	PDE7B, PDE7A, PDE11A	1164	23	18559	2.07967	1	0.998915	99.9921
SMART	SM00471:HDc	3	0.249169	0.510616	PDE7B, PDE7A, PDE11A	738	23	10057	1.77748	1	0.987576	99.9952
Annotation Cluster 62	Enrichment Score: 0.8245888628467847
Category	Term	Count	%	PValue	Genes	List Total	Pop Hits	Pop Total	Fold Enrichment	Bonferroni	Benjamini	FDR
GOTERM_BP_DIRECT	GO:0050918~positive chemotaxis	7	0.581395	0.024093	SEMA5A, CCL3, FGF7, VEGFA, ANGPT1, CXCL12, MIF	1095	35	16792	3.06703	1	0.744805	36.2426
GOTERM_MF_DIRECT	GO:0042056~chemoattractant activity	5	0.415282	0.0966661	CCL3, FGF7, VEGFA, CXCL12, MIF	1106	27	16881	2.8265	1	0.787529	80.3127
GOTERM_BP_DIRECT	GO:0045785~positive regulation of cell adhesion	5	0.415282	0.306704	LDB1, VEGFA, TGM2, ANGPT1, CXCL12	1095	43	16792	1.78316	1	0.996253	99.8841
KEGG_PATHWAY	hsa05323:Rheumatoid arthritis	6	0.498339	0.704303	CCL3, CSF1, VEGFA, ANGPT1, CXCL12, HLA-DOB	460	88	6910	1.02421	1	0.882667	100
Annotation Cluster 63	Enrichment Score: 0.8153752727928724
Category	Term	Count	%	PValue	Genes	List Total	Pop Hits	Pop Total	Fold Enrichment	Bonferroni	Benjamini	FDR
UP_SEQ_FEATURE	domain:Ig-like 2	5	0.415282	0.0923944	ALPK3, PRTG, MDGA2, TTN, NCR1	1202	29	20063	2.87782	1	0.969562	83.0226
UP_SEQ_FEATURE	domain:Ig-like 1	5	0.415282	0.0923944	ALPK3, PRTG, MDGA2, TTN, NCR1	1202	29	20063	2.87782	1	0.969562	83.0226
UP_SEQ_FEATURE	domain:Ig-like 4	3	0.249169	0.202941	PRTG, MDGA2, TTN	1202	14	20063	3.57672	1	0.997819	98.422
UP_SEQ_FEATURE	domain:Ig-like 3	3	0.249169	0.316109	PRTG, MDGA2, TTN	1202	19	20063	2.63548	1	0.999803	99.9041
Annotation Cluster 64	Enrichment Score: 0.811360763652277
Category	Term	Count	%	PValue	Genes	List Total	Pop Hits	Pop Total	Fold Enrichment	Bonferroni	Benjamini	FDR
INTERPRO	IPR023214:HAD-like domain	11	0.913621	0.029594	PITPNM2, CTDSPL, ATP2A3, NT5C2, CTDSP1, CTDSP2, ATP1A2, LPIN1, PMM2, ATP7B, ATP8A1	1164	81	18559	2.16526	1	0.745387	39.9103
UP_SEQ_FEATURE	active site:4-aspartylphosphate intermediate	7	0.581395	0.0304597	CTDSPL, ATP2A3, CTDSP1, CTDSP2, ATP1A2, ATP7B, ATP8A1	1202	40	20063	2.92099	1	0.836836	43.2104
UP_SEQ_FEATURE	metal ion-binding site:Magnesium	12	0.996678	0.0958407	PKM, KCNMA1, POLH, MAT2A, CTDSPL, ATP2A3, NT5C2, CTDSP1, CTDSP2, ATP1A2, ATP7B, ATP8A1	1202	118	20063	1.69743	1	0.972448	84.1638
INTERPRO	IPR023299:P-type ATPase, cytoplasmic domain N	4	0.332226	0.394456	ATP2A3, ATP1A2, ATP7B, ATP8A1	1164	36	18559	1.77157	1	0.998354	99.9798
INTERPRO	IPR018303:P-type ATPase, phosphorylation site	4	0.332226	0.394456	ATP2A3, ATP1A2, ATP7B, ATP8A1	1164	36	18559	1.77157	1	0.998354	99.9798
INTERPRO	IPR008250:P-type ATPase, A domain	4	0.332226	0.394456	ATP2A3, ATP1A2, ATP7B, ATP8A1	1164	36	18559	1.77157	1	0.998354	99.9798
INTERPRO	IPR001757:Cation-transporting P-type ATPase	4	0.332226	0.394456	ATP2A3, ATP1A2, ATP7B, ATP8A1	1164	36	18559	1.77157	1	0.998354	99.9798
Annotation Cluster 65	Enrichment Score: 0.80973158117924
Category	Term	Count	%	PValue	Genes	List Total	Pop Hits	Pop Total	Fold Enrichment	Bonferroni	Benjamini	FDR
UP_SEQ_FEATURE	domain:MBD	3	0.249169	0.137654	SETDB1, MECP2, BAZ2B	1202	11	20063	4.55219	1	0.98836	93.3394
INTERPRO	IPR001739:Methyl-CpG DNA binding	3	0.249169	0.148348	SETDB1, MECP2, BAZ2B	1164	11	18559	4.34841	1	0.948732	93.4292
INTERPRO	IPR016177:DNA-binding, integrase-type	3	0.249169	0.148348	SETDB1, MECP2, BAZ2B	1164	11	18559	4.34841	1	0.948732	93.4292
SMART	SM00391:MBD	3	0.249169	0.190424	SETDB1, MECP2, BAZ2B	738	11	10057	3.71656	1	0.874503	94.7075
Annotation Cluster 66	Enrichment Score: 0.8067042126987003
Category	Term	Count	%	PValue	Genes	List Total	Pop Hits	Pop Total	Fold Enrichment	Bonferroni	Benjamini	FDR
KEGG_PATHWAY	hsa04120:Ubiquitin mediated proteolysis	15	1.24585	0.0700024	UBE2Z, XIAP, VHL, CBL, UBA6, HERC3, HERC2, UBE2Q1, UBE2R2, UBE2E3, MGRN1, MAP3K1, RHOBTB1, ITCH, ANAPC7	460	137	6910	1.64472	1	0.37039	61.1605
UP_SEQ_FEATURE	active site:Glycyl thioester intermediate	8	0.664452	0.131562	UBE2E3, UBE2Z, UBA6, HERC3, HERC2, ITCH, UBE2Q1, UBE2R2	1202	71	20063	1.88072	1	0.98716	92.4241
GOTERM_BP_DIRECT	GO:0042787~protein ubiquitination involved in ubiquitin-dependent protein catabolic process	12	0.996678	0.412709	BFAR, UBE2Z, CBL, RNF24, UBA6, KLHL21, HERC3, TRIM25, ANAPC7, HERC2, ITCH, BTBD9	1095	153	16792	1.20276	1	0.999221	99.9946
Annotation Cluster 67	Enrichment Score: 0.8024569994458425
Category	Term	Count	%	PValue	Genes	List Total	Pop Hits	Pop Total	Fold Enrichment	Bonferroni	Benjamini	FDR
GOTERM_BP_DIRECT	GO:0017015~regulation of transforming growth factor beta receptor signaling pathway	4	0.332226	0.13785	TRIM33, SOX11, SMAD3, SMAD2	1095	20	16792	3.06703	1	0.969806	93.5261
GOTERM_MF_DIRECT	GO:0070412~R-SMAD binding	4	0.332226	0.155032	MEN1, TRIM33, SMAD3, SMAD2	1106	21	16881	2.90726	1	0.88046	93.232
GOTERM_MF_DIRECT	GO:0070410~co-SMAD binding	3	0.249169	0.183147	TRIM33, SMAD3, SMAD2	1106	12	16881	3.81578	1	0.893712	96.0597
Annotation Cluster 68	Enrichment Score: 0.8013814918825458
Category	Term	Count	%	PValue	Genes	List Total	Pop Hits	Pop Total	Fold Enrichment	Bonferroni	Benjamini	FDR
GOTERM_MF_DIRECT	GO:0004713~protein tyrosine kinase activity	14	1.16279	0.0957144	FGFR4, FGFR3, FGF7, ERLIN2, DSTYK, TTN, IGF1R, EREG, CLK3, TNK2, DYRK2, FGF1, MAP2K7, MAP3K11	1106	133	16881	1.60664	1	0.788704	79.9785
GOTERM_BP_DIRECT	GO:0018108~peptidyl-tyrosine phosphorylation	14	1.16279	0.197941	FGFR4, FGFR3, FGF7, ERLIN2, DSTYK, TTN, EREG, CLK3, NTRK2, NPTN, PDGFRA, DYRK2, FGF1, MAP2K7	1095	153	16792	1.40322	1	0.984698	98.2935
UP_KEYWORDS	Tyrosine-protein kinase	10	0.830565	0.208134	IGF1R, FGFR4, FGFR3, CLK3, NTRK2, PDGFRA, DSTYK, TNK2, DYRK2, MAP2K7	1204	112	20581	1.52624	1	0.65784	96.2798
Annotation Cluster 69	Enrichment Score: 0.8008503919588501
Category	Term	Count	%	PValue	Genes	List Total	Pop Hits	Pop Total	Fold Enrichment	Bonferroni	Benjamini	FDR
INTERPRO	IPR005829:Sugar transporter, conserved site	6	0.498339	0.0418443	MFSD14A, SLC2A1, SLC22A23, SV2B, SV2A, SLC46A1	1164	31	18559	3.08597	1	0.801152	51.5544
INTERPRO	IPR011701:Major facilitator superfamily	8	0.664452	0.125234	SVOP, MFSD14A, SLC17A1, SV2B, SV2A, SLC46A3, SLC46A1, FLVCR2	1164	67	18559	1.90378	1	0.930746	89.6535
GOTERM_BP_DIRECT	GO:0055085~transmembrane transport	21	1.74419	0.171745	SLC5A3, GPR155, SVOP, ABCB8, SLC6A1, MFSD14A, SLC6A3, SLC22A23, SLC17A1, SLC41A3, ABCB10, SLC25A44, SV2B, SV2A, SLC46A3, ADD3, SLC46A1, FLVCR2, SEC61A1, ADD2, ADD1	1095	244	16792	1.31983	1	0.980313	96.9118
INTERPRO	IPR005828:General substrate transporter	5	0.415282	0.199626	SVOP, SLC2A1, SLC22A23, SV2B, SV2A	1164	37	18559	2.15462	1	0.976865	97.7072
GOTERM_MF_DIRECT	GO:0022857~transmembrane transporter activity	6	0.498339	0.215545	SVOP, SLC2A1, SLC22A23, SV2B, SV2A, SEC61A1	1106	49	16881	1.86895	1	0.909212	97.9367
INTERPRO	IPR020846:Major facilitator superfamily domain	12	0.996678	0.247482	SVOP, SLC29A2, MFSD14A, SLC17A1, SLC2A1, SLC22A23, SV2B, SV2A, MFSD12, SLC46A3, SLC46A1, FLVCR2	1164	138	18559	1.38645	1	0.989854	99.1939
GOTERM_CC_DIRECT	GO:0030672~synaptic vesicle membrane	6	0.498339	0.258526	SVOP, SEMA4C, SV2B, SV2A, BCL2L1, ZNRF1	1139	55	18224	1.74545	1	0.841409	98.7827
Annotation Cluster 70	Enrichment Score: 0.7969546720784707
[truncated: 973 more rows]
